# Supplementary material for: UV-induced G4 DNA structures recruit ZRF1 which prevents UV-induced senescence
Source: Nat Commun. 2023 Oct 23;14:6705. doi: 10.1038/s41467-023-42494-x (PMC10593929; doi:10.1038/s41467-023-42494-x)
Supplement: Supplementary file 4 — Supplementary Data 1 [file 41467_2023_42494_MOESM4_ESM.txt]

>chr1:1891135-1891333
cgcgtcgcgcgcgctcgccaggcccgacgggcacgcgcacgcctgtgcgcgTCCAAACCGCATCGGGCCCCGAGCGCGTGTCCGAGCGGCTTAAAGGGGCCGTGCTGCTGCCTTCGGGTACCGCTGCCCCGGGAGACCCCCGGCGGCCCGGCCCTGCGgggaccgggcgggatggggaccggggcagtggaccCTCGG
>chr1:2412632-2412855
cggactggggctggaggcggggccagggcccgggcggaagcggggctggagtccgaaccagcgcagcgcggggcggggcagcgggaaggtagtcggaggcgcagggcggagcggagcggggcggggcccgcgagccgaggtgggggcggggcacgcgcgaggggcgctggcgaggcAGCGGGATGGGCTCGCGGCCGCGTGGTTGCTGCGACCTCGGGGTCCT
>chr1:16612839-16613633
ACAAATGCTGCTCATGTGCATCCTGGAGCTGGCACACCTGGCTTGCCCATCACCAGCCTGGAGACACCGCCAGGAGCAGAAGCCCGGAGGCCAGTAAAGACCCCAACTTTGCAAGTCAGGGGCGCGAGCGCGCTCGCCTCTCAGGTCCGCAGAGGGAACGGATTTCTGGCCTGGAGGGTGGGGTGCGGGGTCAGTGTCCTCTACAGGATATAGGAGGACGTGCCCCCGAAGCTGCTCCGTCCCTCCACCCCCTGGGATGCCACAGAACACCCGCCAGCGAGTTTCTTCCCCAGCGCCCACGAGAGTTGGGCTGCGGGCGGCAGCGGCAGGCGAAGAATCCAGCGCGGGGAACTCAGGCCCCGGCGGTGCACGACCCCCCACAGCCCCCACCCGCCCCCGCGCTCGCGCAACAAAACTTGCCACGGCCGCGCCTCGACCCAGCTGTGCGCCCGCGGGTCCCGGATTCACCGCCCGCCCAGCCTGGCGCGGCGCCCTCACCTCAGAAACGCTGGGTGGACTTCGCGTAACTTCCCATTCACAGGGCAGCCGGCAGccgcgccgccgcgcctcggcccagctcctggcgccgcagatcgcccgtcccgcgTTCCCAAAAGCACCGCGCTCGCTCAGAAGCTCGGGCAGCCTCGCGACCCTCACCTACGCCTCCCAGTACCGCCGCTGTCTCAACCGCCACccagcccctcgcctgcgcctgcgcctgcagccCACTGGCTCCTCAGGATCCCGATGGGCGTGTCAGGATAACCCAAGGCGCAGGCGCGGCGGGGCCT
>chr1:16718875-16719218
GGAGCCCGGCCTGGTGGGTCCTAGGGCCACCCTACATCCACGCCAGTGTGCCTGGGCCCAAGAGGCTGCAGCTGTGGCTACCTTGCCACATGGCCATATGGCCAGAACTGGCCTCCAGCTTGCTCCCTGGTGGCCAGGGGCCCTGCAGGCACACCCAGAAACTGACCAGTGGTGGGGACAGGCCAGACCCTCTCACCTCGTAGCTGCTCTCGTCCTGAGGCTGGGTCCACATTCACATTTCCATCTCAGGCTCCCACTTAGACTAACGAGGGTCACCCATCAGAGTAACCCACTCCCCGCTCAGACCCCTGTGGCATCTGGCACCCTACCCTCTCAGACAGGG
>chr1:16913830-16914316
AACTGCGAGGACTTGGGGGTCGTGCTTCGTTCGCCTGGTATCCTCGTTCGTGCGTGTAGGAGGCGCCTGGCTTGCCGGGCGGTGCCAGGCGGCAAGAGGGAGGGCGCACGGAGCGTGTCCGCCCAGGGCGGCCCCTGTAAGCGCTGCAGAAGCGCTGCTcccggcgcccggccccgccccagcctccgccccACTACCGCGCAGCGCAGGCTCCGCCCCCAGTTTTCCCCGCCCCGTGGCGGGGACGCCCCGCCCGGTCCGGCCCGCTCGGCCTCGGCAGCAGCGGCTGCGGCGAAGGCGCGCGAAGGTAGGTGGCCGGGGGCGCGCGCGTGCGCGGGGGCGGGACGGACGCGCTCCCGGCGGAGGAGGCCGCGCGCCTGGGGGCGGGCTGGAGCCACGTACCGGGGCTGGGGGCGCTGTGTGTTCCGCGACTGCCGCGGCCCGGCACCGGAGGCCAGGAGAGCGTTCCCAACAGGCTCCGCGGAT
>chr1:23344593-23344816
GGGCGCTGGGTCCTGGGTGGACGAAGCTCCTCCCTCTTCGTCTGCCGCCGATGCGAGGCCGAAAATCTAGGCCTCGCGCCGCGTGGCCGCCTCCGGAGCCCCGCCCCCTATGGTCAGCACTGGCCCAGCTCCGCCATGGCGCTTGCGTCCCGCCACCGGCCGCCCTTAGCCCCCGAGTCCTCCCTCGCACCCCCGCGGCCGGCGTTCCCCCCAGACACGCCCA
>chr1:31065741-31065996
CCTGGGATAGGCTCCGGCCCCGGCCCCGGCGGTGGCAGCGGCATGTGCGGAGAAGGCTGGCGGCTCTGGAACAGGTTGCCTGGTTGCCATGCCAACCCAGGGCCTGTGTGAACTCGGGAAACTCGCAGGCAACACAAACGCTGCGCGCGAGTGCCCGCCCGCTAGGCGAGCGCGCGCCGCCAGGGCCGAAGGCGGGGTCCCGCCGGCCCGCACCTGGGAGAACACGGCCTGGAGCTGGGCACGCGGGGTTGCGCC
>chr1:31760813-31760872
GAGCTCTGTCGCCCTGGGGGACGCACACCCTCCATCCTGCCTCCGGAGCTGGGGACTGG
>chr1:32014422-32014474
GCATGAGTGGCCCTGGCTTTGTTCCTCTCGCTTCCCGCCCCCTCGGGACCGA
>chr1:32335460-32335599
CTCTCTGCACCTGGACGGCCTATTTTCCCAGCCTCCCGCTTTGTGTAAGTGGCCCCCACCCACCCCAGGCTCTCCCGCATCTCGGCTCCCCCTTAAAAAAAAAAAGACCGTGGGCCACCGAGGTCGGGTCGGCGGGTGG
>chr1:32817426-32817578
AGAGTCGAGCAGGTCGATGAGACGGGAAAAGGTGGAGCCAGTGGGCACGGTGGGCGGTGCGGAGGGCGGGGCTGAGGCGCCTGAGCGGGGCACAACCCTCCTAGAGGCGGGACGGTTTCCTGCCAATCACTGCTGGTTTGCCCTCCCCCTGG
>chr1:32817804-32818077
GCCCACGCCCTGCTGCGAGAAGGGCGCGTTCTAGCTCCTGAGGTGATGGCGAGGGAATGTCCCTGCCCCTCCACCTCCAAGTCGGCGGGCGACAGATGCCCCTCACCCCGCTGAGGAAAAGGGAAGCTCCCTGGTCGTCTTGAGAGTCGGGGAGCGCCGTCTGCAGTCCCCTGCCCAGTGGGGGTGGGGGCCGCCTCTGTCCCGGCCGGCTCGGCGGGAGGCTGTTGCTGGCGGGAAGATAGCCGCGGGCTTTTCTGCCGCGTCTCGCGGGTG
>chr1:33181831-33182100
GGCGGTGCGGGGAGGGCGAGAAGCTGGGGATGGGGAATCCTGGGGGAGGGGGCAGCCAGGCCGAGCCGTACATTGGCTGTGACCGGCAGAGAAGAGGAGGGGTGCCGGCCCGCTCAGCTGCCGGATCCCGGCCCCAAACCCTGGCCCAGCGCGACCCCTTACCCCCGCGAGCTTAGCAGCCACCGCTTCGGTCCAGCGCAGCCTCTCAACCCGGAACCAGCCGAATCCGAGCTGCCGGTGGCCGCGGCTGCCTCCCCGCCCCCGTGGGC
>chr1:35557168-35557343
GTCCTCGGCCTGGCAGCCAGCCGCCCCCGGCCACCTACCGGGGCTCAGGGCCACATAGCGGGGCCCCGGCTCTCGGCGGCCTCCGCCTCCTCCTGGTCCATGGGCTCGGGGACCCCCAACCTTCGCTCCCCTCACCCggaggaggaggaggaagaggaagaAGGTAGTGCGGGCT
>chr1:35769563-35769764
AACCGGCTGAAGAGGGGCTGGGCTGCCGGCAGTGCGCGCCGCAGAGACCTGGAGCTCTCCGGCCACGGAGCCCGAAGCGCGGGAAGCCCGGCGGCGGGACGGGATGCCCGGTCGGAACCCATCCCGGCCGAGTCTCGAGGCCGCGGGAGCCGGCGCGGCGAACGCCGGGAGCCGCAGTCCTCCCGCCCGGGCGCCTCGGGT
>chr1:35883065-35883357
CTGCATGGCGACGGGTGACCGCCAGGGGCCGCTGCCTTGGGTCCCCGGTGCCCCCGCCCCTCTCCATTGGCCTTTGTTGCCGTCGGAGCGCCCCGCTTGACTCGTTCCGGTCCGCCCCCTGGGCCCGGCGGTCGCGCctgcgcactggcagctggccgggcgctcgcagtgggagctgctgcaggcTCCgcggcggcggcaacggaggctgcgggggcggcggcgcgagcggcCGGGCTTGGTAGGGGAGCCGAGCCCGGCCCGGGATCCCGAGCAGCGAGAGTGTGGGGTA
>chr1:36155982-36156060
GTGGGAGAGGCGCCGGGAGGCTGCGGGCGCGGGGCTCCGGGGCGGGGGCGGCGCGAACGGCGCGGACGGCGCGGGCGC
>chr1:36385410-36385658
tggattcacacgccggttgcttcactcactggctgggtgactctaggcaaAGCTGGCAGTGCCCACTTCCCAGAGCTGCGGCGGGGACTGAAGCTCCCGCGGCCTCCCGGTACCCGGCGCGAGGCAGCCCTCGCCCCTGCCGCCGGGGAAGGGCAGAGCCCCAGCGGAGGAGGGGGCATTCGCCGGGGCCATTTCTGCTGCACTCAGATGGCTTCAGGCTGTCACTCCGATTCCACCGCCGCGGCCGC
>chr1:37514346-37514601
TGACGCTCGCCCTTCCTAGCGCCCTCTCCCCGGGCCCCGGCAccgtcctccctccacgccccctcctgcggctgccgcttcccctccccctcccgcgctcccggctctctcccggctccGGATTCGCACAGCCGGGAAGCTGAACCGCCGGCGGGCCGCAGAATGCGCACCCGGCCTCAGGCcgccgagcacccggcccgccgcgccgcgccCCCGGAGTAACAAACGGCCTAGCGCGGCCGGGCTTGGGGCCTG
>chr1:39104954-39105203
TGGGTTTCTCTCCAGCCAGGGAGAAACCCTCCTTTGTCCCGCTCCCGGCGGCGTAGGTCAGCGCTGACTGGGGCTCCCGCTCGCCCTGTGGAGCCGGCCCGGGTCTCCCTGCCGTTCGGCCGGCCCAGCCTTTCATCCTGACGCGCGGGGCCTCCCACCCAGCGGGACTCCCGCGTGGGCCGGCCTCTCGCGCCCCTCGGCTCGGGCCCCAGTCCGGGCCGGGCGGGGGTCGGCAGCCCCTGGGGGACC
>chr1:39105420-39105843
AGCGCGAGCGGGCCGGGTGCGAGCGGACTGAGGAGCGGAGCGCGACTGCCGGGCCGGGCGAGGCGGGCGGACGGCGGAGAGCGAGGGCGCCGTCGCCGTCTCTGAGACGCACAAAGGGTCGAGGCTGGGGCCGCCGCCGCCTCAGCGCGCGGGCCTGGAACCGGCAGCCCCCGGGGCTCGGCGAGAAGGCGGTGCGGGCGGCCATGGCCGGCTACGTGCCGGGTCAGCAGCCGGCCAACCGCAGCCAGGAGAAGGAGTTCGTGCAGGCGTACGAGGATGTGCTGGAGCGGTACAAAGGTAGGGCCGGGGACTGGCCGGCGCTGAGGCCCGCGGGCCGGCGCAGCGTGGCCTTCGGAGCCGGTCGGCTCGGCGGCTGCAGGTGGGGCGGCCGGGCGGGGTCGCACCCACCGCGCGGGGCTTGGC
>chr1:39408650-39409006
ggccgggccagcgggaggagggcggggcTTTCCTTTGTCAGGGGATTTGCGCCGCGCAGCCCAGACTCGCGCGGGTTCCGTTCCTCTCCTTGCGCCCTCTCCGGGGGCGGGGCGTTCCCCTCTGGCCCCGGGGCGCGGTGGGCGTGGGCTGCGGGAGCCGAACGGCTGGCGTCCCGGGTCTCTCGCTCCGAATCCCGCAGAAGCCCCTCCTTCGGCGCCTCAGCCTCCAATCCTCTCCACCGCTCCCTCCACTCTCGGAGtcgctcctctccccggccccgcccccgccgggccccgcccccgccctcgtcctccttcctgtgctctccgcgtcGCGCGCTCCCTGGCTTCCAGgg
>chr1:39788946-39789192
cgggggccacgcctgcgagggggcccggggctgcggccggtgtcgcgggtggggAGACCCCGAGGTGCTACCTgggcgtggcgggtgggcaggcggcccgggcgaggggctcgcagcctgggcgTCAGCGTGGTCATGGCCGTCGTGGCTTCCGCCGCGGGCCTCGGCGCAGAGATCCTAGGGCCGCGGCGCCCTTCCGGTCCCGCCAGTGGTGCCACCCGGCCGCCCCGCCGTCGCGTGCGCGGG
>chr1:39901640-39902040
ACCCGACTGTGGGCAGCGAGTTCAAAGCAAACTTTGCCAGCGCCGCCCGGAGCGCAGCTCCCAgggcccggcggggccgggcgggggcgcgccgtgccCAGAAGGCAGCCTGCAGCCAGCCCGCACCGCGGGACCCGCGCCCGTGCCCTGGCCACCCGCAGCCTCACCTCGCTCCAGCCGCCCGCCACCTGGAGCGGACCGGCTCCCCGCCGGCTCGGGGCAGCCCGGCAGCCAGCACACACGCACATGCGCGCCGCCGAGAGCGCGGCCCGCACTCACAAGCGCGCCCCCCCCGCGCGCGCGCCCTCCCTCGCTCGCGCACGGCGGCCCGGACGCTCTCGGGATCGGCGCGGGAGCGCGAGCTGCAGGCGCATTGTTTCCTGACTGCCTTATATCTCGT
>chr1:40040547-40040630
TTTCCCAAGTGCCCTCTGTGAGAGCCGGGCCGCTCTCTCCGGGGCGTGGCGAAGAGGGGCGGAGTCACGAGCGGGGCGGTGAG
>chr1:40665515-40665780
CCCCAGGCTGGCGCGGACTCCGAGTGGATAGGCACGCGGGGCGGGGAGGGGCGGCGAGGGAGGCTCACGGGGGCATCGCCCGCCACCACGGGGGCAgctccgctccgcccgcctgcgctgccggctccgcAGCAGCCACCGTTTTCAGTCGCCGCCGGGTGCAAAGCCCAAGCTTGGGCCGGCGGGAGGCGAAGGGGAGGCGGGGCCTGCCGGGGGCGGGGCCGCGTGGATGGGCGGGGCCAGTGGGCCGGACCTTGGTGGTGGG
>chr1:40691545-40691718
AAAGGGGGCGGGGTTAAAACTCTCAGATCTCATTCCGCCTCCCTCTGTCGTCGCCCCTTCCCAATTCTCGCGAGACCTCAAGGAGCACAGCTTCTGCGCACCGCACGATACTGGGAGTCCAGGCGCCAAGGGAGGGGGAAGGGAAAAGGGGAAACGGTGCAAACGGCGTGGCC
>chr1:40838222-40838395
CTAGGGTCCGCCCCGAGACCCAAGCCCCGCCCCCGGCCGCGTCCCCTCCGGTCCCAGGCCCTGCTTCCCAGCTGCGCCCCGTCCCCAGGTGCAGTCCATCGAGCACAAGCTGGACCTGCTGTTGGGCTTCTATTCGCGCTGCCTGCGCTCTGGCACCTCGGCCAGCCTGGGCG
>chr1:40979255-40979622
AGGAGGGAGGCCGACGAGGAGCCAACGCCGCGCGACCCTCCGCACTTCCGTCTTGGAGGCCAGGGTGGCGCTGCCGCCGTCCCTCGCCCGGAGGCAGAGATGCGCTGGCGCATCACCGCCAGGAGCCCACAGTGAAAGACCATCGGATGGAAGGCGACGCCCAGAACTCCAGGAGACCGCTGTGGGAGGACGCGAGGCCAGGTGACGAATAGGCCAGGCGTGAGTTCCCAAACAGCCTCCTCCCCTTCAAGAGAGTAAGCTTGGGCCACAGGCTGGGACGGAAGCAGAGGGGCAGACACGCCACCACCCGCCCGGCCTCGAACCTACGGCGGCACAGTTCAGCGGAGGCGGCCCAGCGGTCCTGTcc
>chr1:40979872-40980054
GCAGGAGTCAGCGGCGCGAGCTGAGCCCGGCGCCGAATAGCCCCGCCGCCGCGGTGACGGACGTCGCTCCTACCAATCAGGGGCGAGGTGACTCGGCGTCCTGCCCAATGGGCTGTGTGCCTAACGGGAGTGGGGCGGGCGCCCCGGCCGGCGAGCTGCCGGCTCCCGCGCGCGGGCCTCGT
>chr1:41662445-41662524
CATTCACTCCCCAGAGTTTCCTGTCGCCGAGCACGGGGACCCCGCCGCCGGCCCGGGGCGCCTCTCCCGTCCGCTCGGC
>chr1:41662773-41663006
AAGCCCCTGTCGCCGCCGCCGGGGCCCTGCCACTCTGCGCCACGCCTTGGTCGCACCCGGGCCCAGCGGGAGTCCATCGCCGTCCCCAAAGTGTGCGCTCCCCGCCTTCCCCCTGGGTGCCAGCCGGGCTCCGGGAAGCCCGCGCCTCCCCAGGCGGGAATCCGCTTTAATGAGCTCTGGGCGGGGCGGGCCTGCCAGGGCCTCCCTGGGCTCAGGCCTGGGGTGGGGGCGGG
>chr1:42683019-42683341
GGCCTCGTGCGCTCGGGCCCGCACGCCGTTGTTCGCGTCACCCCCACCCAGCTCCCTTCCGCGTGTGCTCGGAGGGCGCGGCGCACCGCCTACGCAGGCCGGAGCGGCTTCCCCTTCCCTCACGTGCTCTCCGTCCGCGGCCTGCGCACACACCCATCCTGGGGCCCGCGCCCCGGGCCTGCCCTGGAGCGCCCCGCGCTTCAGACTCACCCACGTGTGCGGCGGCGGCGGCGACTGCGTGGCCCCGCACCCGGGCGGTGGAGAGAAAGGGCTGTCAGGTGGCCGCGGCGGCCGGCGTGCGAGGGACCGGATGCCCAAGCCG
>chr1:42766487-42766709
GTTCCAGGCAGGTCTGCACCTTGAAGTAGGCGACCTGCAGGTAGTTGTAGGGGCTCCGCTTGCGGAACTCCAGCTCCATCTCTTCGCTGAGCGAGTGGGCGGCCGGCGGCCCGAGGCAGCGGCGCAGGCAGGCAGCGCGACGCAGAAGGCCCCCGAAGAAGCTCAGGTCGCGCAGGGCGGCGGCGCCCGAGGCCTGGGCCGGGCTGGGGGACCAGTCGGGGT
>chr1:42767053-42767115
GAAGCCCCACCTTCCAAGCCGGGCGGCGCATGCCCACGAGGCTTGCACCGCCTCTTTTCCTT
>chr1:42767316-42767581
GGACGCCGCCGCGCCGGGGCGGACCGAGGGGGTCCTTGAAAGGCAAGGAGCGCCGCCAGCTGCAGGCCAGGGAGGTATGCGGGGCGGGAGTCAGCAGGGGGAAGTCAGCTCCCGCGAGGCAGCCGGTCTCGGGGCTCCGCGGGAGGCCGACGGCGGGAGCTCACGGCTTGTGTTCCTGGGTGTGTGTCGCAGGAGCCCTGGTGGAGCTCACCCCGACCCCCGGCGGCCTGGCCCTGGTGAGCCCCTACCACACCCACCGGGCCGG
>chr1:42924168-42924389
AGAAACCGTAGACGTCACCTTACGCGGGATAGGAACCCGGGTGAGCTACGTCCCCAGGGATGCCCAGCGATACACAAGTCACCGTCACCCCCTCCAGAGTAAACCGCATCGCCTGGCAAGCAGGCGCCCAGGTCGTCCCCAAGGGCCAGCGCCTGGAACCGCCAGGGTGTGATTGGTGGAGTCTTGGAGCCCGCCCCTCGTCGGGCCCAACAATGCGCCTC
>chr1:43453390-43453783
ACAGCCCAGGGCTTTGGCATACCGCACGGCCTGCTCCAGTCCCTCTCGGAAGGCCGCCTGTCTCCCGGGGACGGCCCCCAGCCCCATTTCCCCCTTCTCTTGGTCTCCTGCAGAGAGAACGGGCCTCAGCCcccggctcggacactcccctgcccgcgccccggcaccccccagccctcccagccctcccggcccgcGACGCACCCGGGGGCGTGTTGATCAGTACAAGCCGCAGCCCCGCTTCTCGCGCGGCGCGCGCCAGCGCCTCAGGCGTCTCCGCGTACGGCCAGGCCACCTCGACGGCCTCGAAGCCCGAGCTGCCCGCGGCCCGCACCCGCGCGGGGAGGCCGGAGAGCTCGGGGAATAGCCAGGACAGATTGGCGGAGAAGCGCA
>chr1:43946547-43946896
TCTGACCCGGAATGCCTGCTCGCCGCGGTAGGCCGAGGACAGGCGGGGCTCTGCAGGTCCCCAACCCACGTGCTCCCGGCCTCCTCCGCAGGGCGCCGCCTTCCGGCTAGGCGCAACACGGACTACATTTCCCAGGGTGAACAGCGGCGGGGCCTAGACTCGGCCGCGGCCTGGGGCGGCGAGCCGCTCCACCGCCTGCTCAGGGGAGTGCGAGCTGGCGCGAGGACAGGGCTAAGGACCCGGAATGAGTTTCCGCGCAGTTCCgctgggccgtgccggcctgtaccgggccgtgccgagccAGAACTGGCAGGAGTGGGGGCCTGAGTTGGAGGTGCCGGGGACAGGC
>chr1:44030344-44030559
CGAGGTCCCCGCCCCACGGCCCCGCCCCCGGGCCGGCACCGGCCCCTCCCGGCCCTCCGGGCAAGCCCCACTCTCCCGCCCGGCCCGGCCCCGCCGCCTGCTCGAGATCTGCAGTGGCTGCCGGGTGCGGAGCGCCGGCCGGGGGTGGGCTCTCCAGGGCTGCTAGGCCCCTGCCCTCACCTGCGGCCGCCCGGCCCCGCCCTAGGTGTGCCGGT
>chr1:44631968-44632184
GGGCCAACATGGCCGCCGCCGCCGCTTGGAGCTGAAGTGCCGCCGCCGCCGGGCAGCCACGGGGAATCCGCCCGCATCGCCGCCCTCGCCGGCCGGGCGGCCGTGGGGCCCAGAGCGCCGGAGGCCAGGGCTGGGGCGGCACCGCGCAGCGGCCACGGGGTCCCGTTAGAGCAGCGCCCGGCGGCTATGCCGAGAGCCCGGAGCGGCCGGAGGAGC
>chr1:44722309-44722539
taaggaggcagaggtaggaggatcgcttgagcccaggagttcaagaccagcctggacgacagagtaagaccttgtctcagaaaaaaaataaaaTTTAAATTTAAAAAAAAGTccaggcgtggtggctcatgcctgtaatcccagcactttgggaggccgaggcaggagttctcggtcactttgggagcactttgggaggcctgagcactttgggaggcctgaggtcagga
>chr1:44738632-44738860
tgaggagccactctgcccggcagccgccccgtccgggagatgaggagcgtctcctcccggcagccgccccgtccaggaggtggggggaaagcccccgaccggccagccgccccgtctgggaggtggggggcagccccctcccagccgccgccctgtctgggaggtggggggggggggcgcctctgcccggctgccccatttgggaagtgaggagcccctctgccccgc
>chr1:44800344-44800593
TGATAAAACGCTGGGCTCCCCTGGGCGCCAGCGCAGCGTAGCAAATCCAGGCAGCGCCACGCGCGGCCGGGGCCGGGCGGAACCGAGAAGCCGGGACCGCGCTGCGACGCGCCGGCCGCATGGAGCCTGCCGCCGGTTTCCTGTCTccgcgccccttccagcgtgcggccgccgcgcccgctcccccggccgggcccgggccGCCTCCGAGTGCCTTGCGCGGACCTGAGCTGGAGATGCTGGCCGGGC
>chr1:46132948-46133179
GTCAGTGCCGGGAGCACGCGAGCCAGGCGAGGAGGGAGTGGGGCGAGGGAAGAGAGGCAAGGTGGGTGGTGATTGGCTGAGGCCGGTTGCCGGAGCCTGGAGCCTGCGTCTTTTGTCTGCCTTGCTCCTGCGAAGGAGCGGGAGACGGCTGCGCGCCCCAAGCGGGCCAATCAGGAGACAGCCGGCGCCGGCCGGTAAGGCGGCGATTGGTCAGAGCCCAGTTACTAAGCG
>chr1:46198200-46198579
CCCAGTCTTCAACCCTCGTCCCATCCTATCTGCCCCAGCTTCTCTCCTCCTCCCAGGGCCCGGAGCCGCCCGAGGGCTCAGGAGACCTGCACCGGCAGCGCTACCCGTTCCGGACACCCACGCGGAGGCACTCACGGCTTAGGGGCCCCGGGCCCCGCTCGGGCCCCGCTAGGGCCCTCACTGCTCGGCCCGGCTcgccgcggcctccgcctcctccatgccgcttgcggccccgccccggcctggcccgcccccccgcttccgccgccgccgccgccgccgctgccgcGGGGTGAGAGGGCGACGGGCGGTGCTTAGggcggcggcggcggcggcggcggtggcggcagcggcgTCGGGGTGTAAGCAGCCAGCGAGT
>chr1:46303129-46303299
CCCCGCTCTCCAGAACCCCCATATGGGCGCTCACCGCCCGCCCGCACAGCTCGAACAGGGCGGGGGGAGCGTTGGGGCCCGAGGCCGAGCTCTTCGCTGGCGCCGCCTCCCGGGACGTGGCCTCCATGGTCGTTGCCGCCGCTACCTCACAGAACCAGCAACTCCGGGCG
>chr1:46604226-46604374
CTGCAGATCGCTCCTCCGAGAACGCGGAAGAGGCGGTGCTAGATCCAGGGGGTGGGCCCGATCAGAGAGGAGGGTGAGGGGGCGGAGCTGCGCCTGCGCCCTGATGGCTACCCAGGGCCGCCTGAGGGCAGGGGGCTCGAGCTGAGCG
>chr1:47333820-47334050
GCCACGGCGGCGGGGCCGCGGCGGGCGCCGGCTCAGCCCGCCCCTTTCTcccgccgcctccccgccccgccccgcgccgcgccggccGCTGTCAGCTCCCTCAGCGTCCGGCCGAGGCGCGGTGTATGCTGAGCCGCTGCCGCAGCGGGCTGCTCCACGTCCTGGGCCTTAGCTTCCTGCTGCAGACCCGCCGGCCGATTCTCCTCTGCTCTCCACGTCTCATGAAGCCG
>chr1:47437825-47438061
AGGGGCTGAGGCCCGCCCAGGTAAGGGAAAGCCTCAGCTCCTTCCGTTGCGCCCCAGCGGCGGGTCCCAGCTCGGATTCCCGGGGTAGTGGCGGGGGCCGCCGGCGGGTCGTGCCCTGGAAGGTGAGCGCGGCCGAGCTGGGCCGCCAGGGGGCGCTGCGGAGCCGGGGGACACCCCTCCCTGCCTGCCTCAGTCCCCCGCCCCCTCCCCGCCCGCGCGCAAAACGCACTCGCCCC
>chr1:51729499-51729844
CCGGCGCCGCAGAAGCCGCGTGTCCCCAGGCGCACTCCCCCAAGGTGAACCCCCGCCCCCCACGGAGGCGGCTGGGTCGCGGGTCTGGGCGGGGCGCTCCGGACGCCCTCCCGCCGCTGCGCACCCCTCCCGCGAGCTGCCAGCTCCCTCGGCCTCTCCACCCAAAACTGGCCCAACCGCCAATCGTCTGCCTCTCACCTCCTACAGCAGGTGACCCATGGCCAATCGCCAGGGGTCTCTTTGCCAGGAGCCGCCAGGGCCAGCCAATCGGGGCGACCCCTCCGCCGGGGAggggacgggaaaggggtggggggtgaagggggtgaagggggtgTCCCGGGGGAC
>chr1:52056385-52056637
CCCCCGGCGGTCCCGCCACTTCACGGCCATAGGCCGCTGCGCACGGTCTCCCCCCGCCCTCCCCTTCCGACACCCGCCAACCGCTCAGGCTGCCACTTCCGCCGTGGTGCGGCGAGCGGGGGCGGAGGCGGCTGGCTTGGCCTGTCGGTTACCGGCGGCGCAGCTGGGGGTCGGCACCTGTGGGAAGGTCCCCAGCACCACCGCCCCCTGTGGGAGCGAGCGGGCCCGCCCTGTTGCCGCCCAGACCCTGTC
>chr1:52552737-52552948
CCCTGGGACACCCGAAGCCCGTTCCAGGAAAGAAAGAAGTGTCAGGCCCCCAGGGGGCGGCTGAGACGCTCTCAGGCCAGGCCCCCGACACCTGCGAAGCGCGGCACCTGGGGAGGGCGAACCGGGGGCCGCCCGGCCTTCCCGAGCACACCCCCTCGGTACCCGACGCTGCCCCGCGGCCGGAACCTCGTACCTGCGAGGCCCGCGAGCT
>chr1:52553237-52553694
TCCTGGCCCGGGAGAGGAGGAGCTACGCGCAGAGGGAAGGGTTCAGGGGTGCCCCCTCCCTTCGTTCGGGGGGCCCCACAGGCACCGTTTACACCGGGGCGGGGGAGGGGGGAAACAGCACTGGGGGGAGGGGTCTCGTGGTGGCCGCGAAGAAACAATGGGGAGAAGGCCGAGGTAGGAGGATCGCGCACTCACACCCACGCGGAGGGAAGGGAGCGCGCGAGAGACACTCGTTAGCTCGCGAGGAGGGGGCGGGCCGCTGGCAGAGGGGAGGAGGGAGCCACCCGGGGCTCGCGGGCAGGGGCGGGGCCGCCGAGCGGAGGTCGCGAGGTCCCGCAGCCCGCCTGGGCGCCGCGGGTTAGCCGCGCTGATTCGCCCGCTTGCCGGAGTGGGTGGGGGTGGCGGGCGCCCCAGTGCTGCCCCAGTCTGGTTCCTAGTCTCTGCCGAGGCCCCCGAG
>chr1:53738901-53739103
CTCTCGCCACACGCGCGTGCGATGGGGGCCGCGACAGAGCCTCCCTCAGCCCTTCCATCAGGGGCCCCCAAACTCTCCGTTCCCCTCCGCGCTCCCTGCGCCATCCCCAAGCTGCCGGGGTTCGAGCGTCGCCGGGACGCCAGCCTCGGATCTCGGGCCCCGCACACGCCCCTCCCTCGGCCGCGGGCCGCGCCCCCTCTCA
>chr1:54488222-54488457
CCACTCTCGGCCTTCGCCGGGCTGTAGGCTCGGCGCCTGGGGCGGCGCTGGGGGGGCGGTGTCGGCCCGGGCAGCAGCCTCCGCAGGGTTACCCGGGCGCGTGCAGGGAAACGTCTCAGCAATTCCAGCGCCCGAGCGGAGCGCGCGGTGGGGGTGGGGGCGCGCGGCGCGGGGCACCTTGAAACCGCCGGCGGCCGCGCGCTGATTGGCCGAGCCGCCGCCTCGGCGTTCCAGC
>chr1:54887166-54887435
TGCCGCCAGCTCCGCGCCTGGCCCGCTCTGCGCCTGTAGCCCACAGCCCGGGGAGCCCGGGATCGCCCGCCGCCTCGCGATTGGCTCGGGTCGCCGAGGTTCGGTGGGCCGAGACCCGGGCGGCGACCAATGGCGAGCCGCGCCGGGGATCGGACCAGGAACCCGCAGCTTTCATTGGCTGCGGGAGTCGGACCGCTCCACCCTTTTCTCCCCGCCGCCGCGCGAGGCGGGGGTGCCAGGGACTGGGTGCCGGTGGGGTCCGCTGCGAA
>chr1:54980799-54981048
TCGGTCCCTGCGCACCGGGTGCGGGCGGCGGAGAGGGCGCGGCTGGTGAGCCCTGGGAGGGCCCAGGAGCCAGACCTCGGTTTTGCGGGCTGGGGAGCAGGGCTCGGGGGCAGCGGCCAGGCCCCTCCGCCCCTAACACCCGCGCCTCCTGCAGACCCGAGGGTCGCCGCTGGTAGGGTCGCTCAGCCCTGGCGTCCTCCACCACCACACCTTCACCTGCGCCCGGCTCCCTGCGCGCCTGGACAGCGC
>chr1:55214774-55214880
GTTGCCCCTCCTCACCTCCGCGTCCACCACCTCGTGGTAGGCGGGCGGGGGGTCGAAGCCGCCCCCGCCTCCGGTGCTCCCGCCGCGGGAGGGGCCGCCGCCGCCG
>chr1:58699956-58700339
CCAGAGAGACCCGGTCTCTAAGCCTCACCCTGGCTGTGCCCCCGCCGCCGCTACCACGTCCCCTTCGATATCCACATCCGCCTCTTCAGCCGCCATGATGGGACCTGACCCCGTCCGTCCTCCCGAGAGATCCCGCGAGACGAAGATGGCCCGGGGGCAGGGCCTAACGCGTCACGGGGCGGGATTGAAGCGTCGTCCGGCCCCTCCCGTGCCGGGAGGCGGGGTTTCCAGAGCAAAGGCGCCCCCAGAGGCCTGGGGCTTGGTCCTTTCTAACTTGTTGACATGTAGAGACCTTGGGAAGTGGCCCACGCCTGAGCtttttttttttgagagggagtttcactcttgttgcccaggcttgggtgcaatggcgcgtatctcag
>chr1:58782682-58783199
cgctgGGCAGCGTGTTCTGGCTGTGCAGTTCGGCCAGGGCGCGCACGAAGCCCTCGGCGAAGCCCTCCTGCTCATCTGTCACGTTCTTGGGGCACAGGAACTGGGTGGGGGTCGGCGTGGTGGTGATGTGCCCGTTGCTGGACTGGATTATCAGGCGCTCCAGCTCGGGCGACGCCAGCTTGAGCAGCCCCACGTCGGGCGAGGTGAGGAGGTCCGAGTTCTTGGCGCGGAGGTGCGGCTTCAGGCTCCCCACTGGGTCGGCCAGGTTCAGGGTCATGCTCTGTTTCAGGATCTTGGGGTTACTGTAGCCATAAGGTCCGCTCTCGGACGGGAGGAACGAGGCGTTGAGGGCATCGTCATAGAAGGTCGTTTCCATCTTTGCAGTCATAGAACAGTCCGTCACTTCACGTGAGGTTAGTTTGGGCTGCGCGCACAAGTTTCGGGGCCGCAACAGGGCTGTGGCAAGCGGGGGACACCCGCGCCCCCCGGAGCCTTTGACAGGGAAAGTTTCTCTAAG
>chr1:58783962-58784694
gctggctgtgtctgtctgtctgcctgactCCGCGCACCTCCACTCCCGCCTCGCTGCTTCAGCCACACTCAGTGCAACTCTGAGCCCTTATCCAGCCCGAGCTCAACACTTATCTGCTACCAGTCAACCCCTAAAAATAGCCCATGATGTCACCCCAAGGCCTTCCCATTGGCTCGCGTCGCTCTCAGGGGGGCGGGCCCGCCCGTCACCATGGAGACTCCACCCTAGAAGATTCTTCTCTGGGCCCGCGGAGGCTCACGGGATGAGGTAATGCTCCGCTGCCCTCCTACAGTCGGGCCCTTCTTTCTCCTACCCTCCCCCCTGCCGCACGCCTCTCGGCCCTCTCTTCCCCGGTCCCCTCCCCGGGCCGTTTTTCCCGGCCCGCCCGGTGCATTGTGGGCTGACGTCTTGGGGTTTGACTGTCTAGTGACGGTGGCTGCCGCGAGCGGGCGGACGCTCGCAACCTCTGATGGAGGGGGGCTCAAGTTCACGGCTGCGGACGGGGATGCGGGGGATGCAGGGACCCGGGAGGCCAGGGAACCTGGCCAGTTGTTTTGGGCCAGGGGTGCGGGCGAGGGGTGGTTGTTGTTTCCCCACTTGTGGGGCCCGAAGTCATCCACCGGCGGCCGCCACCGCGCGGGGCTGGAGGCTGAGAATCCAAGTACGCTGCCACCCCCCCGCACTTCCGGGGGGGCGGGAATACCGCCCTTAAGGTGGCTCTGTGAAGTCCCA
>chr1:59814555-59814711
CGCAACCTCCCACCCCCGCCCTCACTGCACCTGCCAGGTCATAAACCTCTTCCCACCCACTCTCACTCTCTACCCAAGGCTCAGGCTTGTCTCACGTTGATTGGCCAGAGCCCACGAGGGCACGTCCAATCAGCAATCCCCCCTGCGCAACCTATC
>chr1:59814917-59815427
CTGGAGCGAGGCGGGGGCGGGTGAGGAGGGGGTGACGCCGGACGCGTCGACAGCGCGAGGGTTCGCGCGTGAGCTGCGCGGGTCGGGCCTGGTACCGAGCTTTCCTGGGGGCTAGCAGGTCGTGGACGCCGGCTCCTGGAGGAGAGCCGGTAGGAGGGAGTGTGAAGGTGTCCGCGGCGTCGTCGACGGCGGCGCCGGCCATGGAGGAGACGCAGCCGCCGCCGCAGCCTAAGCTGCCCCTGTGCGACAGCCTCATGATCTGGGTGAGTGCGAGGAGGCGAGAGGGCGAGGGGGCCAGGGGGCCGAGGCGAGGAGCCTGGGGCGCCCGGTTCTCCCAGGTGAGCTGGGGCTACCTGCACAGGGTCCCGGCGCACCCTGCCCTTCTCACCTCGTGCCCTTGACCGAGAGAATGCCACCTGCGGGTCGACGGGCAGGTGTGTGGGCGCGGGTTGGTGTCCGGGGGTGGGGGTAAAGGAAGCTCTGGGAGCGTAACAGTGGAGGCTCTGGTCT
>chr1:61043293-61043524
TCCGGCTCCCCTGGCCCCAGACAGTGGCTCCCGGGGGAACCAGCGTGGAGGGTGAGGAGGGACCTGGCCTTCGAAGGCAGGAAGGACAGAACCCCCAAGCCACGACGGCAGCGGGGCGCGGGGACGGCCGGGCTCCAGCCACAGAGGCCCGAACTCGGCCCGCACTGCCCGGCGGCAGGCCGCGAAGGAGCCCCGGGTAGTGGGGGCGGCAGGAAGGAGAGGCGCGCAGGG
>chr1:61050294-61051163
TCTCCAAGCGCTGGGGCCGAGCTTGGCGCTCCGGGGCGGCGCTTCGGTCCCCGACCCTCGGGCCGGCCCGCTGGCCCCCACTCCGCTTCCTCCCGGCACCCGCTTCGCCGGCAGCTGTAGCGGAGGTGGAGGGATGGGGGACTGTGACCCCCGTGAGTGCCGGCGGGGCGGGGCAGCTTTAAAAACTTCTGAAAGGCCTGGTTCAAAGCCTCAAAGGATAGAACTTGGGCCGGAAGGCGGTTTCCACGGAGGGGCCTAAAAGGGGGCTGGGGGTGCACCTGCAGGGCCAGGAGCTGCGGCTTGGGAAGGGGGGCCCGGTCACCGCGAGCGCCGCAGTCCCCGCCCCGCACTCGCCGCCCCTTGGAGCCGCCGCGGCCCCGCCCGGGCCCTGCGCTTTCATCCTCCCCACGGGACAGCGGCCGCGCGGGGCGGGGGCGGCTCTGGCCGGCGCGCTCCCGGCGGGGTCTTCCTTCCCTCCGGCCCCTCCCTGGGAACCCGAGATTTCGCCGCAGAGCTGAACTCCCAGATTTTAACCCCAACCCCCCCGGGCGGGAGGCCGCGGAGAACCGGGAGTCGCGACCGAGGAAGCGTCCCCAGTCACCTCCTAGCCCCCCACACAGAGCCCCGGggagggtgaggaggaggaagagcgggaggaagaCCCGCGCCGGTGGGTGGGGGCAGGGAGGGGGCGTCCGGGGTCGCAGGGCGGCGCTCCGGAGAGTGGCCCCGGCGGCGTCCGGAGTCGCTGCGGCCGCCGTGCCACCTCGGGCAGGTGGGGGGGGGAATGCGCGGCCGCCGCCAACCAGGGTCGCTCCGCCGTAGACGCCGAGCAGACGCGGTCCGGCGCTCGGCCGGAGAGCCGGCTA
>chr1:61053900-61054400
TGCCGCGTCGCCCCCTCCTTCCCCTTGGGATGTGCCAGGCGGGCGACAGATAAGGGGGCGCGGCGCGGGGTCAGCCACCGAGCCAGAGGGCGGCGCCCGGTTGCAGCGCTCCACAGCCGCCTCCTGCAGCCTCGCGGTCGTGACCTTGCCGAGCAGCTCCTGCGCCTCAGGCTCGGTCCCTGCACCCGCCCTCACTCCAGTCCCTCTCAGGGCCTGCAGTGGAAGATCCCCGTGGTCCGGGTGGGTGGCGATGGAGAGCAGAATTGAATTTATTTGCTCTCAAATTCCCCTAAAAGCTCTGAAACTGGGAAAGTCCGCGGGCTGCCAGGGACAGTAATCACTGTGTCCCCACCCGGACGCAGGAGGTCTCGGGAGGAGCTCCGAGGCCAAGCGCCCGCGACTTCTGGGTGCCAGGTTGCTGCAGACGAGAAATGAAGCCCGCCAGATTTGGGCTCCCGAAATTTTTTGAAGTATGAGTACCTTAGATTTCCCTTCTGATA
>chr1:61056962-61057346
TTCCCCCCCGCTTCATATACGTGAAGCAATCTGGAATCATTCCACTTGGCTCTGAcgcgcgcgcgcgcacacacacacgcgcgcgcacacacacactctcacacacacGTGTACCGTGCATGTGTGGGCGCCTATGGATCTGTGTATGCGCGCGTTTGTGATTTAAAGTGACAGGACCAAGAACTGGCTGAAGCAGAGAATTGTTTTGCGTGATAAATCAACTTGATTGTCTCCACACTGTACTTCCATTATTCACCCGAGTGCTCGGTGGTTACGGCGGACGTGCACTGCGGCAAAAATGTCCTCGGAGCCGCTAATTTTGTGGCCActgcggcggctgcggcggctgcggcagcggaggcgcgggggcgCGAGCACGGGTTG
>chr1:61057779-61057912
cgtctggctaactttagtagagacggggtttcaccatgtgggtcaggctggtcgcgaactcctgacctcaggtgatccactcgcctcggcctcccaaagtgttgggattacaggcgtgagccacagcgcctgg
>chr1:61082339-61082473
CGGCGCCGCAGccgccccctcccccacaccccctcccccccgcggcggcggcgcgagcgggcggcggctgtgcggtgcggtgcagagcggaggcggaggcgggcgcgcgggcagctcgcgggcacccggccggg
>chr1:61082871-61083003
gctggggctgggtggggggcaccggggccgtcgctccggccgggcccagggcGtgcgtctcggtgtgtgtctgtgtctgcgcgtgtttctgtgtgtgtgcgcgcgtgtgCCCGCGGGTGGGGGGGGGGATCC
>chr1:61083206-61083806
TTCTGCTGCCGGGAGCAGGGATTCCGTAGTGCCGCAGCGCCCGGGGAGGGGGCCGCCGACGGAGCCCACCGCTCACCCCGCACGCTCGGGCCGGCTGCAGTCCTCGGGTGCGGGGAGACCTCGGGTGCCTGCGCCCAACGGCCCGCTCCCCGCAGCCTGCGCTGCCGCAGCCCCCCGCCGTCTTCCCGAACTCTTACTTTTGTTTATTGTTTGTCAGCCTTCGGGGTCCGGCCGCGGAAAGGACGCGggctcccgtcccggccccggcccggacagcgcccctcggacgcggGCAGGCTGCGGCTAGCCCTCGGCTGAGCGGGGCTACGTGGACGCGCGTTCCCCCGCGCCGGCCGGGTGGAGCCTGCGTCCTCGCCGCGCGCCGGTGGCCCGTTGGCTCTCCCGGAGTGAAAGTTTCGGGGCCGAGACGAGCCCACGTTGTGCAGGGCGCCGAACGCCGGAGGCCGCGGGCCGCGGGCCGGGTAGCGCCGGGCAGAGTTGGGCTCCTAGCCGGGAGCCGGAGCGGCGGCCCGGGCCGGACACGGCTCcccccgccgccgccgccgccaccaccaccaccgccaccgcgcgactccggcc
>chr1:61742341-61743017
CCCTCCTTGGAGcccgcctcccgcggccccgggctccctcccccgccccctgcgccaccccggtgccccgccccGGGCGGGGAGAGTCGGGGCGAGGGGAGGGCCTGCCAGGTGAGGCGCGGTCACCCTGGGCCTCTCACTTCCGCCCAGGTGAGGCAGGGCCGACACCGAGCCCGCCCGACCCGGGCTCCCACCTGCTCCTCCAGCGCACCAGGTAAAGCGTGAGGTCCCGGCTGTGCAGTGCGCGCTCGCCCCTGGGTGTCCCCGCGCCTGGAGGCCGGCCGGGGGCAGCTCCCTCGGGGCTTCCCGGgcctgcctgccctgcccccgcgctctccccgcccgcccgccTGGAGTGGGTGGGAGCCGGAGGTGGAGGGCGCCGCCGGGCGCTCAGAGGGGCCGCGGCGAGGATGGGGCGCCCGCGGCGTGCGTCCGCGCTGACCCGGGAGGCGGGGCGGGGGCGCCGTCCTCCTGCGTCGGGCCCGGGTGACCCCACGGTGGTCCCCGCCCCGCCGCGCAGGGCTCGCCGAGGCCGCGGGCAGGGAGGGGCGCCGCCCCGCCTCCCCAGGCCTTTCGGGCCTCGAATCTCGGCCCACTGGTATTCGGGGGTGGCACGGATCCTATTTTGCGCCCAGATCGGTGCCCCTGTTTCGCTCCCAGAGCTGGGCGGAGT
>chr1:62436603-62436807
TTTGGGGATTGTTCATCATGGATTGGTGAATTTGGGCTCCTTCTCGAGGTGGTGGCCCATCCCGTCTGCTCTCTGTCCCGTCTCCCGACCCGTACGCTTTTCCCTCAACTCGCGCGCACGAATGGTTAAAAAAAGGGTGTGAGGCTCGAGCCCGCCAGCCAGGCCGCTAGCACCTCGCGCGCGCCCTCAGCGAGGACCCGCACG
>chr1:62436993-62437716
TCAATCGCAGCGCTGGCGCGGGCGGAGGCTAAAACACGGGGGTCCTGAGACTGAGGAAAACGCGCCAAGTTCCCCTCGGTGGCGGAGTGCTAAAGACCCTAGCGGTTCAGGCGTTCGGCGAGCGGGGCCGCTGCTTGTTGCGCTCCTGGCTCTCCCGGGGCGGGCGCAGATGGGCGCCGCTCCCGGGATGTAGTTGGTGTTGGTGCAAGACGGGAGCGAGCGGCGGTCGGGGTTCCCGCTCTTGGGAGCGGATGGTCACTCCCCCGCGGGGAGGGCGAGCCGACCAGATTTTCCTGGGGCCGGGGACCCGGCGGGCTCGGGGCAGGGACTCACCTGTCGCACCCACACTCATTCGGGTTGGACTTGCCGGCGTCACCGCCGCGGACTTCGCTTTGGGCCATGACCAGGTAAGGAGGGCCTGGGAGGAGGGGCCGGCTCCCGGGCGCGGGGGCAAGTTCGGCCGGCGCGGGAGAGGAGCTGCCGGGGAGACCCCGGGACCGTGTTGGCCTCGCACCCTGGTCGACCTGCCAGGGGGAGCCGTGTGTGCCTCGGGCGTGGCGCCTGTCTTGCCGCCGCCGGGACGCGAGAAGGCAGGTGCGGGCTGGGCGTAAATAGGCCAACTCCGCGGCGAGGGCGCCCGGCGCGGGGGTGTGGGCCGAGGACGCCGCCGCCAGCCTCCCCCGACCGGGCAGCCTGGTCGCTGCTCGTCCTTCCAGCTTTCTT
>chr1:62687721-62688606
GGGCGGCCTCCCACCCGCCCCGAGCCGCCGCGCGTTTCTCCTTTTGTTGGGGTGGAGGAGGGCGGACCCCGCACCCTCTAGGGGCCAAGAGGGGTGGGCGGAGAGACGGGAGGGGGCGAAACGCCGCGGCGGCCCCCGACGAGCCCGGGGGTGGGAACACAAAGAATTTGGGAAGCGGCCGACCGCCCTTCCATAAACCTCCGCAGAAGTCCAGGCCCGGGCCGCCGAGGAGCAGGAGGAGGCGGGCGCGCTGGAGTCCGCGGCCCTCTCCGCTCCCTGCCGAGGCTCAGCGGCGGGCGCGGGCTGAAGGCCGGGGTTCGAGGGCGGCGCGAGGCCTCCGCTACCCCCTCAGCCACCCCGAACCCCTTCCGCCCCGCCGCGAGCCAGGCCGCGGGATCCCGGTGCCGGCCCCGCCACACCCACCCGCCTCCTAGGCCAGGCCTGGGAGGACTCCGCGGCTCTTTCTCGGGCGGCGGCGGCGGCGCGCCCCACGCCGGATATTTACCTGCTGATCTTCTGggcgaaggcgcggcgctcggccatggctgctgcggcgacggcgacggcggcggcggctgcggcgggccgggtgcggaccggcggGCGCGTGCCTCCTCGCTCGTGCTCCCTCCCTCGCGGCCTCCGCCAGTCCGGGCTCCGGACCTGGGAGGCTGGGGCTGGCGGCCGGAGCCAGGAACGAGCCCTGCCGTAATGTTCCTTAGAGGCGCGCAACGAGAAACCGCTCCTCCCCCAGCGCGTCAATCCCGGCGGGAACCCCGGCTGCGGAAGGCGGCTGCGGCCGGCGGGAGCCGAGGGGAAGAATGGAGCGCTGAGGAAGCGAGGCGCCAGCCCCAGCCGCTTCGCTGCCGCGGAGCCTGCACGACC
>chr1:63316707-63317646
TACCCCTGAGGCAAGGCGGGCAGGCCCAAGCTGCGATGTGGAGAATTCGATGTCCGAGCGACCTCCTCGGAGGAGTGGGTCGAGTTAAATATAACCGCGCGAATGGAATGGCGCTAAAAATAAGGCAGCAGCTGGCCTGTCCACAGCCCTGTCCCGGGAGGGGCGGGGGCCCCAGTGGTCTTGGGCAGGAAGGCCGCGTCCGGCCCAGGGGCGAGAAGGCTGCGGCGTCCGCAGCCAGGGCTGGAAGGCCTGGGAGGCCGCGCTCTGTGGGCCCCGGGGCCTCCATTCGGGCTGGGTCGCGGGCCTGGACGGGGACTGTCCAGAGGCATCCGAAAGCCAGGCCAACTTGCCTGGACGTAACAAGACGGAAGGGCTGGGCGCTGAGGTCCTGCCAGCCCGGCCGCCAGAGGGAGCTGAGCGCCAGAGGAGGACAAGCCGAACCCTTCAGGAGGCCGGGCGTCTCCGGAGACCGAAGCGCCGGAGGACCCGAGGAGGTCTGCCCCGCGCGCTGCTCTGGAGACTCCCGGGGCGGGTGGCGCTCGGCCTTTCCGCTCCCTTCCTTCCCACAAGTCCCTTCCCGCGCGCGCCCCACGGCCCTGCCCGCCCTCCCGCGTCAGCGCCCCAACCGTCAAGCCAGCAATTGAAACGTTTCCAAAACGGTCTATTTATTTGCTCCCAATAAATCGATCGGCGGTGATTAAAGAATCGATGTGGCCTGGGTGGGCGAGTCGCTTGAGGGGAGGGATTGGGGGCTTTCGCCCGGCGCCTGCAGGGAGGCCGAGGGCGGGCGCGGGCCTGAGGGAGGCGTGTCCCGCCCGGGCCACACCCGAGGACCCGACACCTGGGCTGGCAGGCCCCGGCAGGCAGCGTTCCCTCCGGCGGAGAGGGGCGCGCGCCCGCCGCCTGCTTTCCTCGGCCCCTCTCGCCTTTCTCGCGCGC
>chr1:63322234-63322881
GGCAGCGACAGTCGCACAGTCCCGCGGACGCTcccaggcccacgccctgactcgctcacacccacccacactcacacccacccGCTCCCTGGGCCCCAGGGCCCGGATCCAGCCTGGGTGGGGGGGTCTCCGGGCGGGCCGCAGCGCCCTCCGTGCCCCGGGGATGCTGGCGCACAGTGCGGAGCGGAGTTGCGCGTCTCTCGTCCCTTTGTTGACAATTCCCTGAACCAACTTGAGTTTGGCCGGCTCGGCCGCGGCCCTGACGTCACGCACGGTCACGTGGCCCCGCCTCCCGCTGGATCTTTAAGTAGAAAGTAATCTATCAGGCCAGTCCTTAAAACGGGACTTTCGACTACCGGGGCTTCGGCGTCCCTGACACCCAGCCCCCTGCCCCCCCGCTACTGTCCCTGCCCGCGCCCTCCCGAGCTGCTCGGCGCCCGGCGTCCCGCGCCCGCCTGGACCGCTCCTGCGCCCCACGCCAGGGCCAGAGGCCGAGGAAGGCGGGCTAAGTGAGGGGGCGCGGCGTGGAGAACCGCCGGGGCCGGGAGCGGTAGCGAGCGCCTAGTACCGAGCGCCAGGGACGGCAGGAGTTCGCGGAGCGCGGCCGCTGGGGGCGGACGGCAGAGCCCGCGCCACGCGATGCGGGG
>chr1:63323059-63323226
TGACCCTCTCCGGCGGCGGCAGCGCCAGCGACATGTCCGGCCAGACGGTGCTGACGGCCGAGGACGTGGACATCGATGTGGTGGGCGAGGGCGACGACGGGCTGGAAGAGAAGGACAGCGACGCAGGTTGCGATAGCCCCGCGGGGCCGCCGGAGCTGCGCCTGGAC
>chr1:63367566-63367970
GGTGGTGCGCGGGCACACGGAGGCGGAAGGCCGGAGGGGCAGTCCGCCGCGGGGGCGAGCGCGCATGCGCCTTCCTGGGACCCACGGCAGGCGCGAATCCCAGCGGCCGGCGGGCGGCGGGGTAAGAGCATGGGATCCCGGAGGTTCCGGACCCCAGGCCAGTGTGGGGAGGTGCCGGGGGCTCGGACGCGCCACGAGCCGGCGCAGAGCTGGCGACCCGTCTCCCAGCTCCGCTCCACTCCCAGGGACGCGACGCGAGGCCTCCCCAGCCCTTCCTGCAGGGTCGCTTGTGGGTCGGGTGAGGGGACGCGGTGATAGTGGTGGCACTTGCAGGCTGGGGCGGTCCTGGCACCCTTGTCCTTGCGGTTCTGAGGGCCTGGCCCTCAAGAGGAGGGGCGGAGAAA
>chr1:63593209-63594033
TCCGAAGGGGAGAGTAAATCAGTAAGGCTCCACCCATTTCACAGGAGGCCTAGAGACCGGCGCTCCCCTTTCCCCTCCCGCCGGACCTGCCAGGAGGTGGGCTGGCGCGGAGGGAGGGCCCTGTCCCCTGTCCCTTTAAGGAGGAGGGCCAAACGCCGGCCTAGAGTGCGGCGTAGCCCCCACCCGCCGTGCCCTCACCCCAGAGCAGCTGCAGCCTCAGCCGGCCGCCCCTCCGCCAGCCAAGTCCGCCGCTCTGACCCCCGGCAGCAAGTCGCCACCATGGTGAAGATCGTGACAGTTAAGACCCAGGCGTACCAGGACCAGAAGCCGGGCACGAGCGGGCTGCGGAAGCGGGTGAAGGTGTTCCAGAGCAGCGCCAACTACGCGGAGAACTTCATCCAGAGTATCATCTCCACCGTGGAGCCGGCGCAGCGGCAGGAGGCCACGCTGGTGGTGGGCGGGGACGGCCGGTTCTACATGAAGGAGGCCATCCAGCTCATCGCTCGCATCGCTGCCGCCAACGGGGTAAGGGATGCGCGGCCCCGCGCCGCTGTGCACCCTGGCGCGTGTGCGACGTGCGGCCCGCGGCGCCCTCCCTCGCTCGGGGCCGGCCGCTTCCGCGCGCTGCCGCCTCGGTTTCCACCTCCCGCTCCTCCCTCTCCTTCGCGCTCGCTCTTCTGGCCTGGAGGCCCGACGGAGGTCGCCGGGCTGGGGAAAGTGGCCACGGGACCCGGCAGACCTGCTCGCCTGACTCCCGGGGCGCCGGGAGGTGCGGGCGCGGAGCCTCCCAAGGTCACGCCCGActctccgtctctagccgctgc
>chr1:63594270-63594357
CCCATCCCCCTGGGGCGTCAGGTTGGCAGATCTCAGCAGGCGGGTGCCAATCTTTTCTCCCCGCCCCCTAGTTTGCCTTGGTTCCGA
>chr1:63774353-63774690
AGCCCGTGGATGTTCTGCGCGCGGCCTGGGAGCCGCCGCCGCCGCCGCCTCAGCGAGAGGAGGAATGCACCGGCCGCGCCGCCGCGGGACGCGCCCGCCGCTCCTGGCGCTGCTGGCCGCGCTGCTGCTGGCCGCACGCGGGGCTGCTGCCCAAGGTAAGAGGCGCCCGCCGGCCCCCGCCCGCCCAGACCCCCTGACCCGTGGCCACCCTTCCGCCGTCCAGCCGGGCGCGGGACACGCAGGAAGCGCCGCGCTGGCTCCGGGGCGCGTCCGGCCACCCGCCACGGGGCTCGCCGGCGCCGCCAGGCCAGGGTTTGCCCCGGAGCCCCGCCAGGCC
>chr1:64744650-64745525
CGGGAGTTTCGAGGGGAGCCGGGGGAGAGCTGCGGCGTCACATGGGGGGCCAGCCGGGGACAGGCGCCTGGGGCTGAGTCTCCCGGCGAAGCCACCGCGAAGGGGCCGCATCCCCCAGAGAACGACCCTGGGCGTTCGCGAAGGCCTCGCAGAGAGGGGGAGCCCGCCTGCGCGTCCGCGCCCTCACAGGTGTCCGGGTGGCGGCGCCCGGCCCCGCCTGCGGACCCGCGAGAGgcgggcgcgggcgcgcctgtgcgccggggccgggggccggcgggggAGGTTCCCGCGAGGTGGTTCTCGGGCTCCTCCTCGGCGCCTCAGGTTTCCTCTCCCCGCCAGCAGGCTGCTGGCTGCGGCGCCGcctctctctactccctcctcccaccgccccccttccCCGCGGTTGGGCCCACTCTGCGGCCTCTGCCCGCCTCGCCCTCGCCCGGGCCTCCTCCCGCTTTCTCTCTCCGCTTCCCCTGGAGCCTCCGAGGAGTCCGCAGCCGCTGGGCGCCCGGGAAGATggcggcggcggcgggagacggcggcggcgaggggggcgcgggcctgggcagcgcggcggggctggggccggggccggggctgcgcggGCAGGGCCCCTCAGCCGAAGCGCACGAGGGCGCCCCGGACCCGATGCCCGCCGCGCTGCACCCTGAGGAGGTCGCCGCGCGACTGCAGCGGATGCAGCGGGAGCTGAGCAACCGCAGGAAAATCCTGGTGAAAAACCTGCCCCAGGACAGCAACTGCCAGGTACTGGGACGGTGATAGGGGCGACGCGTCCCGAGGGGCGGCGGGGCGGCGCTCCGTGTCCAGGCTGGGATCGGGGGCGCCTCAGAGCGGTCCTGGGGAGTGGG
>chr1:64966036-64966514
ATGAAAACTTGCCGTGCGCGCTGGGGGAGGGGGCGGCCTGGCTTAACCGCTCTTCTCCCGGCCGGGGGCCCCCGCCCGGCGACCTCCTCGCCGCCCGCCGGCTCCGCGGGGCTGGAAATCCCCGCCTTCCCCGCCCGAGCCGCGGGGTCCTGAGCTGCGCTCAGGAGCAGCCCGGGCCGCGCAGCCTAAGGACCGACCAAGAGCGGTGGCCGCGCCTCCGGCCAGTCCGGGCTGCGCGCCCCTCGCCTGCCGACCGCGGCCGCCCCGGCTCCTCCACCTCCCCCGGTGACACTCACCACTTCCGTGTGCGCCTGGGCCAGGCAGCGCCCCGTCGCTGCGCTGGCTGGGGTCGACCGGCAGGCTCGCTAGGCGGCCAGCCCCGCGGGGCCCCAGCGTGCGCGCGCCCAGGGCTGAGGAGGGGTCGCGGCGAGGACAGCCGGGACTGGGCGCAGGCCCGCACTGTCTGCAGCTCCAGGAT
>chr1:65066680-65066701
GGGGCTCGCCCTCTCTCCGGA
>chr1:65066874-65067450
GACGCGGGCGGGGGCGGGGGAAAAGCGAGTGCGCAACATTTACACACACAccccgcccctccgcgccgctcccctccGGGGGCCGAGCCAGGCGCCCGGGGCTCCCCGCGTTGCCACTGACACCCCAGCGAGGGCCGCGCAAAACCGCGGAAATGCCCATGGGCGAGGTCGCCCCGCTACCCCTCGGGAAAAACACACGCACGCGCTAACAACAACAAACCCAGTCCGGCAACACCCTCGCAGTCGGTCCCGGAGTGCGGAggcccggcccggcccgccccgcgccgccgcccCCGCGCTCCGCCGCCTACCCCGAGGTGGCGAACTGCGTGCGGTCCCCGGAGGAGGCTGAAGGCAGGCGCTAGGCGCTGGGCAGTGGCGCgccctcggcccccggcgccgcctggcccgcccccagaccccAGTGCGGATGCCTAGCGGGCCGAGCCCCACGGCTGCGTGTGCGTGTGCGCCGCGGCCAGCCTCGCCGGAGCCGCTCTGTGCGCCCCACGGCTTCCCGCGTCCCCAGGCCGGCTCCGACGCGCCGCGAGACGGGGCCGGGAGCGCAGCAGCCAG
>chr1:65067851-65068080
ACAACTCTAAGGGAAGGAtgtgtgtgcgtgcgtgtgtgtatgagagtgtgtgtACGTGCGCGCGCTCTCCCTCCTCTGCTGGGAGAAAGGAGGCTCCGGCAGCGGACAGGCAGCAGCCATCCTCCCACCCTGGAGACCAGTGGCCCCGGTGGGTCCAGCTCGCACCCTCTGATTGTGGCGGTCGCCCGTCCTGGTCCCCCACGCGCCGCGGAAGCTGGGGGAGCTGTCA
>chr1:65147443-65147718
CTGGGTCGCAGGGAGCACGTGGGCCAGGCAGGCTGGGTGggagtggagtggagtggaggggaggggGCGGCGGCCAGCGGCTCGCGCGGAGCCGGTCTCCCGGGCTTACGTAAGGCGCGAGTCCCGCGCGGCCGGCCGGGGCTCCGCGACTGGGCGGGCGGAGGCGGCGCCGCCCTGCAGGATCCGGGCTGGAAGCCTCTCGGAGTGCTGCCTCCAGCCAAGGTGTGTGTTTATTTGATTGCTTTTGGTGGCGAGGCGCGGGGCTCGGGCTCGTC
>chr1:65148586-65149048
CCGCGTTGGGCTGGGGTGAGGCCCTGGAGGGACTGGGGCTCCCGGATCACGGCGCCCTTCCCCCGCCCGCGTGTGGTCGTGCAGGCTCGTACGTGCCGGGGCGCATGCAGCTGGCGGCCGCGCGGCTTAACCGCGCCTGGGGAGGAGGCCGAGGCTCCAGGGGCGGCCGGTGGGAGGTGCCCACGGCTCCTCTCCACCGCTCCTCCTGTCGCGAGGAATAGCCCGAGCCACCCGGCCGAGGGAACGAGAACTAGGCAGGGAAAACCCGGAGCTTCCGTCTCACGCTGCCCTCCTTAAGGCAGAGccgtccccgtaccccttagccctggccccctcccccgAGTCCCTAGAGAGCCGCGCGCCCCCTCCCGCGGGAGCCCAGAGGCGGAGCGCCGCCCACCTGTGGCAGTCGGGCGGGGCCGCGCGCCGGGGAACCTGTGGCGCCGGGGGGCTCGCAGCCTC
>chr1:65254339-65254750
CGGGCGCCAGGCGCCGCCGTGTGGGCGGAGCCGGGCAGCCTCCCCTGTCGGCGCCAGCCACGGCTCCCGGCCCCAAGCTCCGCCCCCGGCGCGCATCTCCCAgcagcggcccggcacctggcagacgcgcggcggcggcggcgagcggtggcgctcggctcgggcgaccgcggcgggggagggcgcggcgCACCGATGGGCGCCACTGAGAAGGGAGGCCAGAAGAGCCGGAAGCTGTTTTCCTTGCGGCGGCCGTGGAAGGCGACCCGGCGGCTGTGGAGGCCACGCTCAGCTCGCCAGGCGGCGCAGGGTGAGTGTGGGCGCGGCCGGTCGGGACCTGTTACCCTGAGGCAGGGGCGCAGCGGCGGCGGGGCCGTCCCCGGCGGTCTCTCGGGTCGCGTTCCCGGCCCT
>chr1:65309336-65309558
GGGCCAGCGGCTTTGGCGCTGCCCTGCTGCGCGGCGGGGCGACGCGGCGACACCTATAGGATTGCTTCCGGGCACTCCTCAGCCAGGAGGTGCTGGCCTGGGGCCCGGAGCTCGGCAGGGCCGGGCGGCTCCGCGGCGTTGGCCCAGAGGACGCGCGCCCCCGCCCGGCCGCGTctccttccctccctccctcctcccGGCGCCCCGAGCCGAGCTCAGCCC
>chr1:66924867-66924952
CGGTTGGCTGGCGGCACgaggccgaggaggagggcggaggcggaggggagggcagagggttggtggagctggaggaAGCTCCGGA
>chr1:67053647-67053820
ctccgctgcccgggccgcgcgcgtcagccgcccgccctccccagctcccgcccAACTTTGTTCGGCTTTAACTTTGGCAGTCAAAGTCCAGGGAgccggcgccgcgccgccgccgccgcccgctcctcctccgcggcctgggccgccgccgcctcggccCTACCTGTAATTGG
>chr1:67519260-67519334
actaaaaacacaaaaattagctgggcacggtggcaggcacctgtaatcccagctactcgggaggctgaggcagg
>chr1:67685293-67686622
GGCGGGAGGGGTGGCCGGAGCTGCGGCGGCTGGCACAGGAGGAGGAGCCCGGGCGGGCGAGGGGCGGCCGGAGAGCGCCAGGGCCTGAGCTGCCGGAGCGGCGCCTGTGAGTGAGTGCAGAAAGCAGGCGCCCGCGCGCTAGCCGTGGCAGGAGCAGCCCGCACGCCGCGCTCTCTCCCTGGGCGACCTGCAGTTTGCAATATGACTTTGGAGGAATTCTCGGCTGGAGAGCAGAAGACCGAAAGGTGAGTCGGCCTGCGGACTCTTCCGGCCCGAACTTCTCTTACCTACCCCGCGCTCCCCGGTGCAGCCGGGCTGTGGAAGGCTTGCAGGGGAGGAAGCTAAAAAGTTTGCACAGGGCAACTCCCGCCCTTGCTCCCTCGGGACTCTCCGTGGAGCTCCCACGGACTGAAAGAGCGTGCCCCCCAACCCGAACGAGCCCCGCCGGGGCCTTTGCAAAGGGCAGCAGTGGCCGTCGCTGCCCGTGCGGCTCCCGTGGCTGGCAGCCTGTGGCAGGGGCACTCTCGGGACTTCTCACGGGACGCCCGGTCCTTGGGCGTGCAGGGGTCATGGGGGGTGACGGGGCCGCGGGAGCGCCGGGTTTTCGTAGAGCCCAGGTGCGCGGTGGTGCTTGCATTCGAGAGGGAGGGGCGTGGTACCGGACGAGGGGGGCGGCGATGGCCCCGAGGGCACCGGGGCTGACGGGACCCCTCGCCCTTGCCCGCGTGTAGGATGGATAAGGTGGGGGATGCCCTGGAGGAAGTGCTCAGCAAAGCCCTGAGTCAGCGCACGATCACTGTCGGGGTGTACGAAGCGGCCAAGCTGCTCAACGTGTAAGTGGGGCCCTTGCGCGTCCCCCATGGCACCCCTTCCCGCCCCAGCCCGGGAGGTCGCCTTGGCTGGGCGCCCCTCGCCCGGCCGCGCCACTTCCTGTCGCTTTTCTGCCTGTCTCGGAAGGGAGGGGGCGAGCGGGCCGGGCGGCGACCCCCAGGGACCCGGGCAGTGGTTGAGGGCGCCCGCGCTTCTGCGCTCACTGGCCCCGCCCGCTGCCCCCAGCGACCCCGATAACGTGGTGTTGTGCCTGCTGGCGGCGGACGAGGACGACGACAGAGATGTGGCTCTGCAGATCCACTTCACCCTGATCCAGGCGTTTTGCTGCGAGAACGACATCAACATCCTGCGCGTCAGCAACCCGGGCCGGCTGGCGGAGCTCCTGCTCTTGGAGACCGACGCTGGCCCCGCGGCGAGCGAGGGCGCCGAGCAGCCCCCGGACCTGCACTGCGTGCTGGTGACGGTAAGGGACTGGGGGACTGCAGCCTGCAGGGTAGA
>chr1:67832865-67833740
GCCAGCCCTCCTCCAACGCCTGACACCACCACAAGCCACGGCTGGGAACACTGGGGGCCTCCCAACCCGGCGCGGGGCGCACGGCCGCAGGCTGGCGAGGAGGCAAGCGAGCTCAAGGGGAGACCTTTCCTTCCACCCCCAGCCCTAGCCCCAGCCACAGCCGTGGGGGCGGCTTCCCGCAACCTCGGGCGGCCGCCCGTCGAGGGCGCGCGCGCCGTTTCTGCCTCTGGGTCTCGGTGTCCCTTGGCCCCTTCCTCCCCCTCCCCCCGGTCTCCGGCGCCCAGCGCCCAGACCAGTCCCCGCCCTCCAGCAGGACACTcttccctccttccttccttcctccgctccctccctccatctcgcttccCAGCACCCGGGACTCGGAGGCGGCCCCCGAACTCGCTGGCcgacgccccgcgccgcgccccgaccccgcggggacccgactcaccacccgcgcccgccgcTTGGTACTCACccgcctgccggtgcgctgccccgccgtcgccgccgGGACTCGGTCTCTAAGGGCTCCTGGAGACGGCTCCGAcctctcctcctcctcctcctcttgctcctccGGGCGCCGGCTCCGCCTCGCTGGGGTGGGCGGGGCGGCGGCGGCCCCGGGCTCCTTCCTCCGCGCCGGGCCCTGCCTCCCGCCCGGACGCCCTGGCTGTGCTGTCCCGGGCCGGGGAGCCCGCGTTGTGGCCCCGCAGGAGGAGGGGCGAGGCCTGGCCTGTGGAAGCTCGGTGGACGTCTGGTCGTCTTTGGCCATCCCCCTTCCTCTAATTCTCATGGAGGACCTGAAGTTCTAGGACTTGAGGGCCCCCACTCTACGACCCGCCCCCGCGCGGGGCCGCCCTGACTCCTCG
>chr1:68230480-68230976
AGAGAAGGTATTAAGAGCCTCGAAAAATCCAATACGGGGAAACGAGATTGCATGTAGCCAAACAGAAGCTCCTAACACAAAAGCCAACCCgtgtgtgtgtgtgcgcgcgtgtgtgtgtgtgtgtgtgtgtgtgtTGAGGGTGAGGGTTCCAGAAAGAAAATGTGAAGCTGTTTGGCCCACACTGGGGATAAGAGATTGTTTGAAAACTCTGAACCCTTTTCTGTTTTGTGGATAAATGCACACAGAGAAAAGAGCACTGTCTCCTTTAGGTATTTCTCTCCTTGATGAAGCTTCACCCACTCTCCTTTGTTTAAGACAATTGGCTTGGATGTTACCGTGATTTACAGTACCAAACTCCCTTTAATTTGTTCCCATCAAACCCAAGTCTGGAGACAAAACGCCAAGCACACGACTGGAGGTGCCCAAGCCTGTGCAGCTCTGGCAGCGACGCCGCCGGCGCCCCCGGGCGTTTTCCCCGCACCCCACATCGCGTGGG
>chr1:68496814-68497134
GCCTTTTCACTGAACCTAGGGATCCTGGGACTCATCCCTCCGACCGAGGTAAAACTGCGAACGGTCGAGGTAAAACTGCGAACAGTGGTGACTGCCGTCAGCCCGCTGACCGGTCCCGTCTATCCGAGCTGTCTTACCAGCTTGGTGGCCCGATAAGGCCCGGGAGGCACACCCTGACTCTCCATAGGTCTGTCAGCGCCCGGTGGCGTCCATGGCGGCGAAGGCGACACTCAGGCCCAGCGGCCGCGGCAGTGGCGAGTCTCGGCACAACCGTTGGCCCCGCCGCCGATTTGAATAGCATAGAGGGCTGCGCGGATTGG
>chr1:75724418-75724824
CCCGCCCTGGCTCTCTTTCCGCGCTGCGGTCAGCCTCGGCGTCCCACAGAGAGGGCCAGAGGTGGAAACGCAGAAAACCAAACCAGGACTATCAGAGATTGCCCGGAGAGGGGATGCGACCCCTCCCCAGGTCGCAGCGACGGCGCACGCAAGGGTCACGGAGCATGCGTTGGCTACCCGGCGCCGGGGACCGCTGccaccccgcctagcgcagcgccccgtccttccgcagcccaaccgcctcttcccgccccgccccatcccgcccACGGGCTCCAGTGGGCGGGACCAGAGGAGTCCCGCGTTCGGGGAGTATGTCAAGGCCGTGACCCGTGTATTATTGTCCGAGTGGCCGGAACGGGAGCCAACATGGCAGCGGGGTTCGGGCGATGCTGCAGGGTGAGAG
>chr1:77682952-77683593
GTGGAAACATTTTCGGCGTGCCCGTCACGTGGGCCGCTACTGAGCGAGCGCGCTCCCGACGCCCTCCCAAAAGCCCTCCCCGCCCCCCCTTTCGCCCGCGCACACGTGCGCGCGCACCCCCGCCCCACGTGGGGGCTTCgccgtcgcagccgtcgcagccgtcgcagtcgtcgcCTCCAGCCCACCCCCTCCCGGTACTTGGCTCCAAATCCGGGTCCCAAGCCGATCGTTTCCCACCCCCATTCCCTCCCCCTTCATTCTCCCTCCCCCGTGTCTGGCCCTCACCACGTGTCCCGAGCTCTTGCTCACCTTTCACGCGGGGTCGGACGCAACGGGCCACTTGGGGAGGcgccgccgccgtggccgctctccgcccccgccACGGCACTTGCTCGGGTGGCCACCGCTGCAGGAAGCTCGATAGCGGCGCCGCGGCGCTTCCAGGTGGGTCCCCGCCTCCCGCTCCTGCCACTTCCCGCAGCACCAGCGGCTCCTTCCGGTCCCCTCCTTTCTCCTCGTTGGGACTggcgggcggcggcggcggcggcgaccgctgctgctgctgttgctgctgctgcaggcgCGCTCACTACACCGCCTGCTGGTAACCGCGGCCCGTGCAGCGCCCGCGGGTCGGGCGC
>chr1:77888647-77889204
AGCAGAAGTGTTAGCGGCCAGAGCTCCCAGACCCCTACCCACAGCCAGGCGGGACGCGCACAGTCCCTCCACGCGGAAAGAAGTACCTTCGCCGGTCACCGGCTCCTGCAGGGTGAGAAGAGTTGGGGGAACGTGGGCTGGGGGGAGTGGAGACGGAGGTGTCGGGTCCCCTGGTGGGGGCGGGGGCGGGAACGGCGGCTGCAGAGAGGCGCTCGGGGTCTGCGGCTTCTGGCCGTGCTCCGCTGCAGCTCCGGAGGGCGCCGGGCGCCATACAGCTGTGGTCCGCGCTGGCCCCGGCCCGGGCGAACCCTGCCTTGGAGCCGCATCCTGCGGGCTCGGCGGGGTGCCTACCAGGGGCTGCCCCAGGGTCTGAAAGTGTCGGCCGGCCTTGGGCTTCTGGTTGCAATGTCTTTGCCCTGCTCCCCTGCGCCTTGTCGGCTGAGTTTCGGGTGCGTTCCCTACTGTAGGGAGGGAGCCCTCTGTGAGCGGAGTGGGTGCCGATCCCTCGGCTGAACCCTTGGGGTCCTTAGGGAAGTTCAGTGCCGTCCCCCACCACT
>chr1:84505800-84506291
GGCGAACTAATCGTCCCCCTAAAACACAGCGTAGACCCACGCGGCGCCTGCTCTAAAGCTGGCCGCTCCCCGATCGCCGCCGCTGAGCGCGCGTCCTCTCCAGGGGAAGCGAGGGCCGGCGCGTGTcccgcccgcccccgccagctgggccgccggatcccacccgccgccgccgccttcctcccgcctcggccgcccgcccccgcTCACTTTTACGCGGTTGAGTCCGGCCTCCAGCCGGAGCTGTTGAACCACTTTCTTCATAGCGGCGACGCTGGAGGAGCCAGACATGGTGCACGCGACGGCCGGGCCGATTCGTGGGTCGGTGGGTCGTGGGCCGTGGGTCGGCGGGGCCAGACAACTCAGCGGCGCGCGGCGGGGGCGGGGCTCCGAACTTTGTCTCTAAGTTTCCGGTTCTGTGCTCAGCGGCTCCACCCTCGGTGCGCATGCGCGCCTTGCCAGCCCTCTGTTCCAGCTCCACACCCGGCCCC
>chr1:84506462-84506772
TCTGAAGAGGACCAGGGAGGGAAGGCAGAGCTTGTGGGAGTTTCTAAAAGGCCCGGCGGCGGGTGACCAGGAGGTCTCAGTTTTCCTCCCAGTTTGTGGGAAGGGTTGAGGGAAGTGAGGGGAGATACTGGGTGAGGCGTAGGAGCTACTGTGCACCCGGCGTGAGTCACCCGCACACCCCCGCCCCGTACAGGCGTGTCTCTCTGTGACCCGAGTTTGGCCAACAGGCATTTTCAGTTCCACCCCCAACCCCCAGCCCCGCTGACCCGAGGCGGAGAGCAGGCGCGGAGGTCGCTGTCGCGTACCCAGC
>chr1:84620730-84621163
GGAGGCTCTGGGCGCAGGAGGCTTACCAAGAGGAGTCCGCGGCAGCCCGGGCCTGCCCCGCGGGCTGCTCTGGGCTACTGGGATCTCACCCCGCGCTCGGCGAGGCGGGCCCGCGGCGCCCTCTGCAGGGAAGCGGGTGGCGCACGCATGCTGGGCGCTCCAGTATTTGTGGCGGGGTGGGCTTCTGGTTAGGGTAACATCTGCATCTCCGCTTCACAGCGTACAAGGTGCCTTCCACTTTGCGCTGGCTCTCCCGCGACCCTGGGATGCCTTCTGTCCTCCACCGGAGAGGACGCTGAGAATCGCCGTTCCTGGCGAAGGGCTAGAACTCACCAGCGCCCGGCTCCATAGCGCCCTCTGCCGgggccgaggggcggggcacgcgggcggccgagcgggcgggcagggagggcCTCAGATCCCCCTATCCCCG
>chr1:84690088-84690819
TCAGAGCGCTCCGCAGGCGCAGCTCCGCGAACGCCAGCGAGAGCGGTCCCGGGGCCAGCACCTACCTCCCACCTCCTCCTCCAGGAGCGGCCCGGGTCGACGCTCGCCCGCACCCTGCAACGGCCCCAACAGCCGCGCGGAGCCTCCCGCCGAACAACGGGGCGCTGAGCCAGGTGCCGGCTCTCACCTCCGcgcgcgcccgccccttgccggcgcccacccccgcccgcccCTCCCTGGCGGGGCGCGTCACAATCCCCGACGCGAGGCGCTGCTGCTCACCGTCACGGCCCCCGGGAGCGGCGGGGAGTCACCGCTCGGCGTCCTAGCCCGGCTCCCGCAGCCCGAGGGCCAGCAGCGCCTCGCAGCGCCTCCCGCCCGCGGCCCCTCCTCCGCTGCGGGCTCCCGCCTTCCCCGCCCCTTGCAGCCGCCTCCCGGCCTCCGCAGGTTTCCGAGGTTCCCACCCCGCCCCCGCGCGCCGGCGCCGCAGGCCCCGCCGCCTCCCATTGGCTCCGCCAGTTGCTAGGCGATGAACAACCGTGGCCTGCATTGGTCGGGTGGGGGCCTCGGTAGTCTCCTCCTTACCTCCAAAAAAACCCGGAGAAAAAGAAGACCTTATCCctgcggtccgcgcgcgctgcgggcgcagctgcggctgcggcACCTGTTACGCCCAGTGATTCACCCGGCCGTTTTCTGCTCCCCGCCCCCTTCTGACGCCTGCAGCGTcc
>chr1:85200607-85201478
CTCCAGCCGTCCATCCTGCCTCCACGTGGCGGGGGCTCGTCCCAGTCCCGGTGCGCGCCGCACCTGATCCAGCTGTCGCTCGGCCACCGCTGGAAGGGAGGCGGCTTGGCACCCACCCGGAGGCTCTCGAGGCTTCTGCTGCAGGACGGCCGCATCCGAGGAGTCCGCAGCTGGCCTCCCCGCGGCTCCCTCTGAGGCGACCGGGGCGGGGACACCTGCTGCCGAGGGCGTCCGCCGCCTCCCCGCTCCCCGTCCCGGGGGCAGGCTCGGCGGTACGCGGCGCCGCGGGAAGGCGGCTGGCCCGGAGCCCGGGCTCCCGCGGGGAAGCTGTGATCCGCCAAGCCCCTGCCGCCCCGCCGCGCGCCCGAGTCAGGGGGCAGGTCGTGCATGGCCTGGATCAGCAGATAATAGGCCTCTCGCAACTGGGTCCGCAGCCTGCCTGTCTCCAGGCGGCCGCCCTCCGCCCCCAGGGAGGAGCCCGCCGCTGGGGGAGGCGGGGGACGCCGTTCCGCCTCCGCCCCCTCAGGCTCGGGCGCAGACTGCGAGCCGCCGGGCAGGTTTtcgtagtagtcggcgtcgtagtcgtcttcgtccttgtcgtcttcctcctcctctccgctgtcctcgGAGCCCTCCGGGGAGTGCGGAGGGGCGTGAGCGAGCCCATGGCTCTGGGGGGCGGCCTCCTGCCCGCCGCGCGGCCGAGGCCCGAGCGCCCCCAACTGCTCCGGGTGCCCTCCGGGGACCCGCGCCCCGGGACCCCACGCCTCAGGTGACGGCGAGGGCTGCTGTAGGCTCCGCCCGTGTCCCCCGGCGTGCTCACGTGGGAGGGTGTCTGCGGCACCCCAGGCGTCTCCCGCGGCTGCCGAAG
>chr1:85276175-85276764
GACTTTCCGCTCCTCCGACCTGGAGGATCCTCCTTGTCCTCGGACTCCAGGCTTCCGCTTTCGTCTCCCGCTGGGCTGCAGCCCGCCCCCGCCCGCCCTGGGCACAGCTGCGTTACTCACGTCCTTCTTCACTTCAGTGAGGTCCTCCTCGGTGAGGGACGGTGCGGTGGGCTCCATGGTGGAGGCGGGAGATGGCGCTTCTTCCGGGTCCGGGAGCTCGGGCTGCGCCGCCCCGCCCTGGCTGGGGGCTTCGGCCTCCGGGTAATGGGGAAGAAGGAGAGGAGGCGGAGCGGGTCGGGAGAAAGACGGCCGCCCCTTCGGGAACAGAGGGACTCGGGGGTCAAACCGTAGCGCTTCCGGCCCCGCCTCTGAGGTcgacggcgacgcgaatctacgcgacgcgacgcgGAGCTCGGAGCAGCGTTCCTTCCCTCTCGTAGaggctcaggcgcaggcaccgccccacggcgaggcgcGTCGCTTAGCAGAGCCCGCCCTGTCTCTGCGGCAGCCTATCGACGCCAGCCCGCGGGCCGATCCTGTTCCCGCCCCCGACCGGAGCCTTTCGGGTGGCTCCGCCCACAGCGGG
>chr1:85464690-85464953
CGGGGGAGGGCCTGGCGCGCGCCCCGGCCGCGCCCCTCGAGTCGGCAGTTACCTCCTTCCTCCGGCTCGGCGCCCCGGGTCGGGTGATGAGGGCCGTCTCCTCGCACACCACGGCCACGTCCTCCACGAAGACGCAGTCCGGAAGGCTCTCGTCGGCCGGCAGCTCCACCACCTGCAGCCCCAGCTTGCTGCCCAGCACGCCCACGTAGAGCTGGTGCTGCCGTTCCGCGCGGGCGACGTCCACCTCCTCGCCCTTGGCGCTT
>chr1:85576753-85577103
CCCTCCGCGCCAGCCTCCCACGCAGCGCAGGGCGGACTTCGGCCCTCAGAGGGGTGAGGACTGGGGCCAAACTGCCCGGGTCTACCCCGCCGCCCGCAACGCTCCGGGGTCCCGCGCGGAGGGAGGCCTGGGCGCGGGCCGCCGCGGCGCACTTTTCAGGAACGCGGCGGCCGCAAGCCTGCCAGGCCGGGTCGCAGGacagccgccgccgccgccaccgccaccgccaccgcccccCGAAGCTAGATGACGGAGTCTTGAAAGACTTTCACCAAATATGGGCCGGGGCTGGAAACGTCCTGCGCCGCGCGCCGCCGGAAACCTCGATTCTTGGCAACCGCGGTGACTGT
>chr1:85581100-85581454
CCCCTGGTCCCAGATTGCCCACGGCAGGAAAAGTTAAAAAGTTCGCGATCGTTTGCGGGTAGCCGTTTCTTTAAGCACTCTCCCCCTCCCCCCGAAGACGTGTCGGGACCTCTTGGTGGGAGCAGCCTTCCGAGGTGGCCGGGCTGGACGAGATCAGAGGCTCCCCGTCGATAGGGTCGGAGACCCCCGTCCCTCACTGCGGCAGCCGCGGCGCCCCTCCTGCGCACCGCGCCGAGTCTCACGCGTATCTTCTCCCCCTTCCAGGCGCTCTCCACCTGCCCCGCTGCCTGCCACTGCCCCCTGGAGGCGCCCAAGTGCGCGCCGGGAGTCGGGCTGGTCCGGGACGGCTGCGGC
>chr1:85616048-85616318
GCCTCCTGCAAGACAATGGCCACGACCTGACGCGCGAGCGCCAGCCCCAGCCCGGGAGTCACGCCGCTGGCGCTTGACGCACGCGGAGACCCGGGGGCCGTGCCCCAGCTTTGTGGAACCTGAGGGCGGCTCGGGTCAGGTCGGTCCCCGCGGGAGGACAGGCGCGACCCGTCCCTCAGGACCGACGGCGTGTGGCTGCGGGGGCATGGGGTGCCCCTCTCGGCCCGGTCGCTCCAGCGAGGGGACGCTGGTAAGTCCCACCCCTGCCAT
>chr1:86395867-86396004
GGAGGTGGAGGGTTTGCGCGGAGGGGGCTGGGTGGGCGCGAGGGCCTTTTACTTCCGGGACCCACCACTGCCCTCACCTCCAGACCGCTAAGGGCTCCCGCGGTAAACGCCCAGCAGCAGCTAGGCTCCCCACAAAG
>chr1:86704894-86705363
CTAGGATGAATATCATGGACTTCAACGTGAAGAAGCTGGCGGCCGACGCAGGCACCTTCCTCAGTCGCGCCGTGCAGGTACCCTGGTGCTGGGGGGAAAAGGGGTGGCGGCGCCCGGGAAGGTTGAGGGAGGGGACCGCAGCTCGACGCGGCGCCCCCGGGCCTCGCCGACCACCCAGCGGGCCTGCTGCAGCCAGAGGCCTGGGAGATGGGCGCGGCCTGGTCCCCTCCCCGGGCCCGGCGGCGGATTTCTGCCCCGCTCCTGCCCAACCGCCGCTCCCTGGGAAGCGAGGCGGGGTGGGGACGGGGCCGGGAGCTTCCTCCCACCCCTGGGGAACACTAAGGCTGCACTGTCCGCCTTTCTGATACCACGACGTCAGTGCTCCTGTGGCCTCCACCCCGGGGCTGGCGGAGGCTTGCGAGTCCTTTGCGGTAACCGAGACACAGGCCATTCTTGCACTACCCCCCAC
>chr1:86704519-86704698
GGGGTCGCTGTTCCCGCGATAACCTCGAGAAAGGCTCCGCCCCGCGGCCCGCGCTTGTTTTTCCCTTGGGACCCGGGTCCACACGGCGGGGTCGCCCGTCCATCTCCGGCTCGCCCGCGGGGCCCATCGTCGACGTTAGCGGCCGTTCTCCGAGCCGACTGACCCATCCTTGGCGCTGC
>chr1:86914549-86914805
CGGGGCTTCTGGTTGCCGAGCAGCGTACGCGGATGCGTGCGCGTGGTGGCGGAGGGGGATGGGCGGGGGCGGGGATGAGGGCGGCGCAGCCGCAGCGCCGGTGGAGGGGCGCGCGGCCGCGAGCAAAGGAGGGAGGGAAGGAAGGAAGAGAGGGAGGCGGGCAAGCAGGCGGGCGCGGGGGTCGGGGACTGAGGCAGTAGAGGGAGGCGAGAGCCCGGCAGCCGCTTCGCGCTGTTTGCTGCGCGGGCTTTTGGAG
>chr1:87328104-87329304
GGGGATGGCAGTCCCCGAGGGGCGAGCGGGCGCGGGTCCTCAGGGTCCCCGTGCGCTGAGAAGGCAGGTGAGGCCCCGCCCTGCGTCTCGACTCCGGATCCCGGGTCGCGAAGGGCAGCCCAAGCGGGTCCCCGGCCCCAGGCGCCCGGGTCACTTCACCCCACCTGATTCGGGCCCTTCCCTTCTCCTCTGTCGGCCAGCTCTGCCGCCTCGCTCTCTCTCCCGCCCCCCGAGTCTCGTTTCAGTCATCCCTTTGTCCTTCCCCGGATTGGCAGGTTTTATTATTCCGCCTGAACAATCCGGCCGCCCAGTGGCTGAGGGTCGCTGACGTCGGAGGCAGAGCCGGGGAGTAGTTGGGATTTTGCTCTGTCAGTAACACATGTGTAAGAGCCGCGGAGGGAGCGAGCGAGCCGGCTAGAGGCCAGCGCCGCCGCCGCCGCCGCCTCCGAGCCGGGCAGCAACAGCCCCGGCAGCGGCGCAGGCTCCAGCGCGCCGGGCCCGGCCGGCCGCAGCCCCCGACGCCTGGGTGCGCCTGCCTGCCGGCCTCCGCACCGTCCGCCGCCGCTCCCGGGGCTGTTGTGTCTGCGACTGCTCCCGGCCGGAGGTGCAGGGAGCTCAGCCGAGCCGCCGCTGCCATCCCGgagcgagcaagcgagcgagcgcgcgggagggaggaaggcggcggcggaggaggaggaggagcgggaggagcgcgggcgggggcgggggcccccgggcgggggAATATACAAAGTGAAGCCACATTGCCAAACTTGCAGCAGCGATTGCAGCAGTTGCTGCcgctgcgccgcgcctgaagccgcgccgcgcgggccgAGGGCTCCTGCAGCTGCTCGCGCGCAGTCGGAGGCGGAGAAGGACGAAGACTGAGACTGACACTTCTGCTCCCGGCCGCCCGGCACTTACGCGGGGGCCCCCCAACCCGCCCCAGAGCAACGCGATTTAAAAAAAAAAAAAAAGCCGCCCTTAGCCCCCTCCTCCCCTTTCCTGCTTCTGCGAGAACTCCCTCCCTCCCTCCAGCTCCGCCAGCCCAGGCGCCCCTTCCCTGGAAGCCGAGCGGCTTCGCTCGCATTTCACCGCCGCCGCCTCTCGCAATATTGCAATATAGGGGAAAAGCAGGTAAGGGGGCGGGTGGAGAGCCGCGGGCCGGGAGGTGGGAGAGGGAGGGAGGGGGTCGAT
>chr1:87331455-87332008
TTCCAACTTGTGAACTGCAGCTGCACTTCCCGGGGCAGAACCCGGGAGGGAACGAGGCTCCGGCGGGGCCGCCGCCTCCCCACTCCTCTCGGCTCTGTCCcggggcccggcgggggctggggaggggccgggcgcggcggTGGGTGGGTTTGACCCTCATTTGCTggaggcgggcggcggaggaggggaggagggggcagtgggcggaggcgggggctgggaggaggtgccgcgaggggtggagCGCGCAGCGGAGCCTGCTCTCGGAGTTTTGACAGTACCGGAGCTGAAATTGTCAGCGGCGGCAAGCGCAGGAAAGTTGAGAGGAGCTCGTGGCCCCAGAACAAAGCTTGAGAAAAGTAAACAGGCGGCTGCTGCCGGCGAGCCTCCCTTCTTCCCTCTCCCCCTCAGCCTCCTTCCCGCCCTTGCCCTGCTGTTTCCTTCCAGCAGCTCCGCGGGGAGGAGGGGAATGGGCTTGCTCTCTCTCCGGCGATTACTAACTTTTGCATCGCCCCTGTTTTGTCTTTCTCTCCCTGTCCCCTTCCCGCCCTCT
>chr1:88684862-88684943
CCAGAGGGGACCCCATCTCTGCAGCCCTGCTGCAGCGGGAGCCTGCTCTCGCCTGGTCCCCGGAGAGGCCGGCCCGTCGCC
>chr1:89524307-89524480
TTATATAAATGCCAAGTTACTCAGGGACGCACACGTGAGAAGGCTGGGGCCCGACACACGCGGTGTAGTGCCGAAGTCACCGGTGTGGCGCGCCTGGGGGACACGCCGAAGCCCATTTCCCTCCCGCTTCTGGAAAGCAGTCCCCGCTCTTTCCAGCTGCTCCGCGGGGCGTA
>chr1:89524799-89525391
TAGTCAGCGGTTCGCGCCGCCGAGCGCCCATTGGCCAGCGGAACGCGTCGCGTCACAATGGAGCCGGTCGGAGGCGGCGAGCCGGACAGCGCCGGGGCTTCCCGCTGAGCCCGCAGCCTCCGGCAGCCGGGAAAGTGCGGGCGCGGGGCCGCAGCCTGCCCGCCCGGAGCGGCCCAGGAGCACGCCGCGGGGAGCGCGGGCGTCCGGGGCTGGAGTCGCGCAGGTAGGTCGGAGCGTGACACCCCGGTTCCAGGAGGGCGAGCCGCGCCGACCGAGGTGGTGGAGGAGGAGGACCGGATACGGGGACGCAGCAGGTGGGGCTGGCCGAACAGGTGCGGTTACCTGTTCACGCCTCACCTGCGAGCCAGGCTGCGGGCCGGTAGCGCGGCTGCAGAGACGAGTGGCCGCTTCGTTGTGCTCCCTGCCTTCGGGAGAGACGGAGTCCCACGCTGAGAGGACCTCTCCTGTGTGCTGGGGTCATTTGGAGCAAGAGGTGTGGGCGGTCGCGCCGAGACGGTCACCTCTCTTTCCCCCGGGAGTCTCGGCGTTGCACCTGAGCGTGAGTCCTCGGGGCGGGGCGGGAAAGGGGTTC
>chr1:89821156-89821237
CGGGAGCAGGGTCCAGGGTGCAGCGCGCCTTCGCCGCCCCGGCGCGTCCCGGTGCAGCCGCCGCCCGCCGCGGGTGATGCC
>chr1:89843371-89843825
AAGGGCTGTGAGCGAGCGGGCGGGCGGGTGGCTGGCAGCGAGGCCACCAGCAGGGGGGGCCCGGGCCGAGGCCGCGCCACCTCGGCACCACGCGGGCAGCCGGTGCGGCGGGGTCGCCACGGCCAGGGGAGCGCTGGGTGCCCACCATGGCAGTTATGCAAGCGGTGACCCCCTGGTCTTGCCTCCCCGCCGCCCTGCACTCCTTCCTCCCCGCTGCCGACACTTGGATCTCTCTAGCTCTTTCTCTCCCCTGTGTTTTCAAACAGGAAGTGCACGGCTGTCTATAACGTGCTGCCGGGTCTCAGGATGGAGGAGTGAAGTCTCCTGTCGCCGTGGTTCCAGCCTCCGGAGCTCGCCCAAGCCGCGTCCCCAGAGAGCGCCCTGAGAGAACAGGGTGGCCGCTTGGTCCAGGTGCGCGGGGTCGGGTCTGGGTCCAGGGAGCGGGTCGGGAAGT
>chr1:89995226-89995531
CCGCCAAGGCCGACGGCCCTCAGCCTCTGCCATGGACTTCGAGGACGGTAAGCGCTGCCTCTGGCTGGTCGGCGCAGCTGGCAGGAGGCGGGGTGGCCTACGCAGGGGGTCTGTTTACCGTCTCAAGATGGCCGTGTGGGCTTTGTTCTGCGGGCCCGGAGGCCGCCCGCCCGCCCCGGGCCCAGCGCCCGGAGTCGGCCTCTTTGGGGACCCACGCGCCCCGATTCGGCCCGCTCGGCGCCCGCTGCCGGCGGAGACAAGAGAACTCGGTGTCCGGTAGGACGCGCCTAGAGCGCGAGAGCCTC
>chr1:92298720-92299095
GGGCAGCGCGCTGGAAGGCGAGTGAACACCCCAGCGCGCGTGCGGGCTGCATCAGAGGAAGCCATGTCTTCCGATTCCTGCTCGCCTAGGTGGGCAGGCTCCACCACCTCGCGTGGCCTAGTCGGCCCGCAGCACCAAGTCCGCCGCGGCTCACGGCCAACCGCGAGCCCTGGCCACCCTGAACCTCTCCACAACTCCACTTACCGGCCAGAACCCTCGCCTCTCCCAGCCGCCGCCACCTCCTCCGGCGTCTTAGCCCGCTCTTCTGGCCCCGCCCCGCGCTACGCGTAGGGAGGCGGGGCCTCGGGGCGAGACGCCGGAGCGTGTCCCCGTCCGGCAGACTACTCTCCCCCATGGCGGACTTCGCTGGGCCGT
>chr1:92784880-92785477
CCAGCCGGCAGCCGCGCCGCCGCGTCTCAGCGCCTCGGCCCCGCTCCTGGCTCCACGGGTCGCCCGTCCCGAGTTCCCAAAAGCACCACGCTCACTCAGAAGCTCAGGGCCGCCTCGCGACCCTCACCTACCCCTCCCGGCACCGCCGCTGTCGGAACTGCAGCCAGCCCCTTGCCAGCTGGCCAGCTGGTTCCTCCGGGGTCCGGCCCGGCCGCGTCAGGAGAGCCCAAGGCGCAGGCGCGGGAGGGCCTTAAAGAGACCCGGCAGCCTCTACCGCAGAATGGGTTGGAGCAGGTTAGGGGCCGGGCGGGCCGGCCGAGAAAAGGAGAAGGCGAAGGGATTGGACGGAGTGCAGAGGAGGCGGGGAAATCGCTCTCGCCCTCCGCCTCTCTTTCAAAGCACCAGCCTTCAGTCCTGCAAGTCGCCGACTTCCCCGGCCACTGGAACCGCCCCTTCCATGTTAAAACGGTAGAAGACACACCCCCTCGGGGGCCCGAAGCGACCCCGAGCTTAGGACTGCAGGCCTCGCGCTGCCGCACCGACGCGGAGCCTGACTTTCAGGGCCCTGGCACGCGGTGCTGACGCGCATGCTTCGGA
>chr1:92960975-92961425
GGGAGGGGGGAAAGCCCCGAAAACACCAGGGAGAAGGCGGCCCGTCGAGCTCCGCCTGGAGCGGCGCAGGGCTGCGGGCAATGCCCGGAGCGCGGGGTCGTACCCAGGTCACGTCTCGGGGCTCTCAGGATGCGAGGGCGTACCCGGGCGGGACGACTCGGGCCCTGGAGCCCGGCTGGCCGCGGCGCGGGAGCCGCGAGGGCCGCGGTGGGGGGCGTCGGCAGAGCCGCTGAGGGGGCTGGGGAGGGCGCGCCGCCAGGTGCCGGACGGCAGGGGGCAGCGGGGTTCGGGCGGGCACAGACCCAGGGAGGGAGGAGGGGAGCGGGCGAGTCCTGCGCGGCGCGGCAGGGCACACGGCCGGGTGCTCCCGCAGCTGGTGGCTGGGCGGCCGCCGGCCTACCTGGAGGTAATAGGGTTTCCTTAGCCAGGCCCCCGGACAGAGACTCCTCG
>chr1:93180631-93180838
CCGGCAAGCCCCGCGCCTTCGGCGGCGCCTCACGCAGTCTGCGCCGGGGCGGGGCAGTGACCGGGTAGGCGCGTCCCAACGGCTCCCGCGGCGGTTCGAATTCTGTGCTGCCGGGGTTCGCTGGTTCTCCGAGTTGTGTCCGAGGCTTCCACGCGCAGGGGCCCGGGAAAGGGTCAGAGGCTTCCTAACGCAGACTCGAGTGCGAAG
>chr1:93447966-93448451
CGGCGGTGGCCAGGCTAGCCCAGGTCCTCCCCGATCCCAGGATGCACTGCGCCCCGccccctccccgcgccgcgttccgcctcccctcggccccggccccctcccgccCAGCGCGGGGAGGCGGGGACGCGTCGGCGGCGGAGGCTTCTCCAGTCGCGTCTTTCTCACTCACTGGGGAGCCCGGCGGTGGCGGCACCTTTCGAGGTAGACCCGCTGAGCTGCTAGCCCGCCGGCCAGCGAGTGAGAGGTCGGACAGACTGTGGAGCCGACAGACTGAAGGACAGCGGCACCGCCAGACGGCCAGAAAGTTCCGCCATGAGCTGGGGCACGGAGCTGTGGGTGAGTCGGGGAGAGGGGCGCCCCGCACGGACCCCGGCCCCTGAGAAGCGCGGGTTGGGCGGGCGCCGCGGACCCTCGGCGGTGAAAGCGCGCTCCGCCGTCCTCGGTCCGGCGCTGGCGGAGGGTGAGGGTCCCGCTCGTCTTTG
>chr1:93681242-93681909
GGGCAGGGGGTCGGGCGAGGCCAGCGCCCGGGAAGATGCCGCTCGAGTGCCACCGAGCAAGATGCCTGGCCGCCAATCGCTGAGCGCTCCCCGCCGTGGGCCACGTCTCGGGGAGTCCCAGCGCGCTCGGAGGGCCTGGAGAGCGCAAGCCCCAGCCCCACTTCAGTCACCCCCGCCCCCAACGCCAAATCCGCTGGCGGGGGTGGGTAGGGACCAACAAACGCCGGCTCTACTTTCCCCAGAGCCTAACTTTGTCCAACAAACTTCCTAGCGTGTCCTCACCGGGGTGGGGGAGGCCCAGGCGCCCCGGGAGGAACAGCACCCCGAGGACGCTGGGCGCGCGGCGGAGACTCACCTCCCGGCGCGGCGCTGGGCGCTCGGGCTCTCAGGATCTCTGGACCTCCGGCTGGGGCTCAAAGGCGCCGCGCGGCCGGCCTCGCACCGCCCGCGCCGCGGCTGCTCCCGGAGCTGGGGACGCTCATGGTCCGCGGGGCGTGCCCGCCGAGAATCCCGCGCGCGTCTAGCCGGTGCGCCCCGCAgctccggctccggtcccggccccgtcccccgcccggcCAGCAGCAGGCGCAGCTCTGAGCCGGCGGCGCGCACTCCGGCCCTCAACTGGTGATTTGCGGCTCCGCGGCCCCACCCCGGCGAGCCGATT
>chr1:93846258-93846761
GGGCGGGTATGGGTGAAGCACAGGGTGGGCCGCGGCTGGCGGGTTTGGTGCAGAAACGGGCTGTGGCCGAGCCGAGAAAGCGCGCCCAGCGGCCGCCCTGCGAATCCTCCGTAGGCGGGGCCGGGACTGCTGTGAGCTAATAGGAACGGGGGCCGGGCGTTCGGTCTCGCCGCTGCAGTCGCAGAGCAACCACGCGGCTTTGACCGTCTATTTCAAAGGGCTTCGGGGTCTTGCGGATGGGGATCACTGCGGGCACTGGAAACCTGCCGGCCCCCACCCAGCCGCCTCTCAGATTCGTGGCGACCGCACCCTTCTGGGCAGCGGCGCCAGGCCCGCTGCCGTCCCCACCGCTCGCAGCCACCAGGAAACCCCGCGGCCGCGCTCGAGCGCGCGCCCTCCGACCACATGCACCCGCATACGCATGCTCCCAGCGCTCCCACGCGTGCTGACACCCTCCCGGCTTCCGCCCACGCAGTCGCGGGCCCCGGGCGCGCGGGCTCGGG
>chr1:93909440-93909606
TTTCCTGGAAGACAATGACTAAGCAGAAATCGTAGCCGAGAAAGTGCTTCGTAACCGTTACTCATCCCGCGGCGGGGCAGGGGCGGGGCGCGAATGGGCTGCGGGACGCCGGCCCGCAAGTGACTGGCCCTTGGCCTGCGGCGGGCGTGGCGACGGGTGGTGCGCG
>chr1:94247380-94247856
CCGGGGTCCGCGGCGTACCGGCAGCGCCCGCCCGCGTCCTCTCGCTCGTCCGCGCCTGCCTCGCCGGGCGCGCCCCTAGCCCCTGCCGGACCCTGGACGGCAACTAGCCGGCGCCCGCGCGGGCGACCCCAGCCCGGAGCCACCACCGCCGCGGCCGAAGCGAGCGCCACCTCCTCACACTCACCACGGCGCTCCATCCCGCGTCCCGGACGCGGACGGCCGCCCCACACCTACGGCCGCCGCCACCGCCGAGGGCTGGAGCTCGCCGCCCCCATCCCCCACGGCCCGCAGACGCCCGGCCAAGTGGCAGCCGCAGCCACAGACACCACCACCACCACCACCACAGCGGCCGCCGCCTTTGCAGCTACCGCCACGGCTGCGCCGGCCGCCTGCCCCGCCCCTTGGAGCCCAGCCCATTGGCCTGGCCCGCGCTCCCGGGGGGCGGGGTCGGCGACCGCGGCAGGTTGGGGCGGCTG
>chr1:95117256-95117733
AGGTCTGCTCGGCGGCCCGCCTCGGGGCCCCGCCCACTTTGgccagggtcggagccgcccggagcgggagccggagcccgagcGGCCGCGGCCCCTTTAAGGAGCAGCTCTGCGGTAACCCGAGCCCGCAGTCCGGGCGGGCGCGACGGCCGCCGCGGTAGCTGGAGCCTCCGCGACTGCACCTCCAAGCGGCCCGGAACCCGCGGCTTCCCTGGCTCCCGTGAGCATCTCACCGGGCGGCACTGGCCAGCGCCAGCCCTCGGGCCGGCCCGGATGAGCAGACTCCTGTAGACACCCGCCGCCCTCTCCCGGCTCGGCGCagccgccgcccgcgcgcgactcgccccgggacccggcacaggtgacgccgtttggagggggggttggggaggaaggcgggcttgcctcgccccgcggctcccccgcgccagccgccaagcgcagcccgcggagaggggtgccgcggcttcccgcccc
>chr1:95233974-95234147
TAGTTACTGAGCAGGAGCTTCTGGGCGGAACTTCTAAGGgccccgcccgccccgtctgccctgaccctcgcccggactcgcctcgcccacgtcccgtttcgcttcgccccagctccgtctcgccccgcccccgtcccgcccGGTTGCGGAGGCGCGGGGCGCCCCCGGGTGGC
>chr1:96721626-96721873
AGGAGGCGTCGGCTGCGGCGCCCACTCCCCCTAGTCCCAGcgccctgccgctcgcctcccgctgccgggcgccggcgcgctcggctctttccgccgccgccgctgccgcGCGGTGGCCCGTGCGCCTCGGCACCTTCGGCAATTTCCGTCGGGCCCCAGCCGCCATTTTCTCGCCGCTTGTGTGGCTCGCTGGCTGCGTGGCTCGGTTCTTGTGAGCGAAGCTTTGTCCGGTTCGGCAATGGACGGG
>chr1:97920630-97920831
TTCCGAAGTAAACAGGTCCCGACGCAAAGGGCAACCCCTCCAGTAGCGGAAAGTCCTCCCCTGAGCTCCCCGCCTGCCCACGCGGGCCTGTGGCTCCGCGCTCCTCCGCTCCCCCGCAGAGCTCCCACGGGGGAAACTTTCCCGCGTCTCTCACTCTCCGGGGTGCGGGGGCCGCGGGGGCCTCCCCGGCACCTACCCGCA
>chr1:99849902-99850282
GCTCGCAGGCTGTTAAAGGAAGGCCGCGCCTTGGCCGGTGCACCTTCCCCAGGGCAAGGAGAAAGCGCCGCTCCCGGCCTCAGCCGCAGCAGGCTCCAGGTCCCCCGGCCCGGAGCCGACTGAGACGGTGCGGTGCCCACGCTCTCGCGAGACTAGCGGTCGGGGCGGGCGGGTCGAGCCTCCCGGAAGTGGGCCAGAGGTACGGTCCGCTCCCACCTGGGGCGAGTGCGCGCACGGCCAGGTTGGGTACCGGGTGCGCCCAGGAACCCGCGCGAGGCGAAGTCGCTGAGACTCTGCCTGCTTCTCACCCAGCTGCCTCGGCGCTGCCCCGGTCGCTCGCCGCCCCTCCCTTTGCCCTTCACGGCGCCCGGCCCTCCTTG
>chr1:99970055-99970324
CGGGTCAGCGGTCGCGTAGGACCCAGCGGACTCGGCAGCCTGGGGCGCCCGGCGGAGCTGAACCGCGGCCCCCGGTGGTGGGCTCAGCCGGTCGAGCTGCGCGGGAGGTGAGTCCTCAGCGCACCTGGGGAGGGGCGGGAACCAGGAGGCTAGCGGCTGCGGGGCGGCCCGGGAAGCTCCTggaggaggaggaagaggaggCATGCGAGGGGGCTGATGTGAAGTCTGTAGGGGTGAAGGGGACGGTATCGAAGACCTGAAATACAGTG
>chr1:100895905-100896253
AGGATTCCATCCCAGGTCAGCCCCTCACACCCCCTGGTAGTTGCCACCTCCTGGCGTCCCTCCAACAGCTCCAGCACCTTTCTCATCCCGCCCCCGCCGCAAGCCACGCCCTCCGCCGCGCAGGCCCCGCCCGCGACCGGCCTCCCTCCTTTCCTGTCCCAGGACGCGTTGCGCGGCCCGGGCCGGAAGTAAGCGAATTCCCGGgtgtgtgtctgtgtctgtctgtgtCTCGCAGCGGCGCGCGGCCCCGGACAAGCGCTGGGGATTCCCGTTTGAGGCGTCACTACTGTCACTGCCATCACCCCACGGAGCCACTTCTAGAGGGGAGTAGACCCGGCCCTTCGCCGG
>chr1:103108427-103108637
TCTGCCGGGCCCTGCCTTCAGAATGAAGGCAGATGAGGGGCTTCCACCAACAAGCTGAGAGTACTGTGTGCCCCTAAAGGCTTCATGCCGTCAGTGGGCTGGACGAGTGGCTCCGGGCAGccccctcctccgcccactcccctccctgctcccagctccccctcccAGGGCGAAACTGACAAGCAGGCTGAGGGTCAGACCCAATCACAC
>chr1:107056982-107057274
GGCGCGGGCACCGGCATTCTGAGCATCTTCTGTGCCCAGGCCGGGGCCCGGCGCGTGTACGCGGTAGAGGCCAGCGCCATCTGGCAACAGGCCCGGGAGGTGGTGCGGTTCAACGGGCTGGAGGACCGGGTGCACGTCCTGCCGGGACCAGTGGAGACTGTAGAGTTGCCGGAACAGGTGGATGCCATCGTGAGCGAGTGGATGGGCTACGGACTCCTGCACGAGTCCATGCTGAGCTCCGTCCTCCACGCGCGAACCAAGTGGCTGAAGGAGGGCGGTCTTCTCCTGCCGG
>chr1:108200141-108200507
CCCAGAGGCGCAGGCGGCCTGGCCGAGGAAGTCACGGGAGATCGAGGGCTgcggggcgagaccgggaccagcgcgaggccgggctgggcggggcgcgcggcgcAACAGCGTTTGGGGCGCCGTCGGGGTTGCGGCTGCGGCGCGCAGGGCGCAGGGCGCAGGAGCGGAGACCCCACCCGAGCCCGCGCGGAGCGCAGGGTGTGGCCGTCCCGCCGCTGCTGGGGAGGAGCTCGCCGCGCTGGCCTCGGCGGCACTGGCCGGGCCCGCCTCCAGAGAGCCGGAAGTGAGGGAGCTGGGAGCTGGGTCTCGGGAGGTGCTGTGCGGACCCGGGGTCGACCTCTGCCCAGTTGCCAGTCCCGCTGTCAG
>chr1:108963121-108963357
GCACCTCCCCGGAACGCGCGCAACCGCGGCGGACAGGCAGCCGCCGGCGCGGGAGCTGAGGTAGGAGCCCGGGGCACCCACAGGCCGCAGCGGACGCACGCAGCTAGCACGGTCCCCGCCCCGGGTCGCGCCTGCGGCCTCCCCAGCGTCTGCGCCGCGAGTCCGCTGGACCCGCCAGGGCGTAACGGCGGGTAACCCGCCCCACCCGCCGCACAACACACCCAACTGCACGGACT
>chr1:109100658-109100744
GTGAACGGCGGCGGCGGGCGGGGATGCTGAGCGCGGTGGCCAAGGGTAAATGAGCCGCTGCCCCTCCCCCTGGAGCTGGAAGGTCG
>chr1:109249421-109250254
CTTTGGGCGGAGGAGTGCTCTGGGTGGGGCCCACCTCCTCCAGCGCGGCCGGCGTTGCCGCTTTAAGGCGGCCGCGGCGCGAGCAGGTCTATGGTAATGAGCCGCCGCCGCGACTCTGCAGAGCTCGCCCGCCCGCCGGGGAGGCGAGGGAGCGCGGGGCTGGGCCCGGGGCCGCGGCGACAGGCAGCAGCCGCGGCGGGGACGCGGGGCGCGAGCGGGCGGCGCGGGACCGTCGGGGGCCGCCGGGGCCGGGCCGGGGTCGGGGCGCACGGCTACGCGGGCGCAGGTGGGCGATCCCATAGGGGCGGAGGGGGCACCCCGGCTCCGGAACCCGGGGCCCGGCAAGGCCAGGGGCGCCGCGGGGCCCCCGGGCGCAGGTGGTGAGTGCCCGGAGCGCAGGTGGAGGCGCGGCGGCAGCCCGCGGTGCTCAGGGTGACCCGGGAGCGGGTCTGGCTCAGGGGGCAGTGGGAGCCCGGGCTCGTCGGAGGGTGCAGCGCGGGGTCCCGCCGAGCCATCCAGACGCAGGCCCCGCGGGGCGCACGGGAGGCCCCCGGGGACTGGCGCCCTGGCCCGGGCATGAGGCGCGGCGGGGCCGGCAGGAGCCGGAGGAGGAGCCGCCGCCGCCGTTGACCCGGCCGCCGGCCGGGAGCTGGGAGAGATGCGGAGCCCGGCCACCGGCGTCCCCCTCCCAACgccgccgccgccgctgctgctgctgttgctgctgctgctgccgccgcCACTATTGGGAGACCAAGTGGGGCCCTGTCGTTCCTTGGGGTCCAGGGGACGAGGCTCTTCGGGGGCCTGCGCCCCCATGGGCTGGCTCTGTC
>chr1:109253638-109253865
CTGTGACGTGGTCGGGGAAGTGTTGTGAGGCTGCCCCGGCTATGGCTGCCAAGAATTGTGAAAAAAGGCGCGTGGAAGCCTGGGGGGCCAGGAGAGCTGGGGGAAGGGCAGAGAGGACTGTGGCGCAGGAGAGGAGGCGAGGCCAGGGCCCCTTCACCCCCATCAAGATATTCCTGCAGTCTCACACAGCCTTTGGCAGAGCTGGGGACCACGGGAGCACAGGGCTG
>chr1:109274620-109274853
TGCCTCGTCCTGCCCGCACTGCCTCTCCCAGGAACTGGAAAAGCCCTGTCCGGTGAGGGGGCAGAAGGACTCAGCGCCCCTGGACCCCCAAATGCTGCATGAACACATTTTCAGGGGAGCCTGTGCCCCCAGGCGGGGGTCGGGCAGCCCCAGCCCCTCTCCTTTTCCTGGACTCTGGCCGTGCGCGGCAGCCCAGGTGTTTGCTCAGTTGCTGACCCAAAAGTGCTTCATTT
>chr1:109283188-109283318
CCTACTCAAGCCACACGCGCACCGTGATTGGTGAATCCTCAGGGGGAGGGGCTGAGGAGCTGCCGGCCGGAAGTCAGCCGGTGGGGGCTGGGGGAGAACCGTTCCCAGAAGACTGCATCCCGGTGGCGGA
>chr1:109466377-109467009
GGTGTCTCGGTGGGGACCGGTCCCGGAGGCTTCGGCGAGGAGGACCCGGAGTCCCCCCCGCCCCGCGGCGGAACTAACCACGGAGGCCTCTGGTCCCTTTAAGGTGCCCGGCGAGCGGAGAAAGGGAGCAGAGGGGGCGGGAGGAGGGTTCGGGAGCGCACGCCACGTGACCCGGCGGCCAAGTTCGCTGCGAGTTTGACAGAAGTTTGAATCCGAGTCGGGGGCTTTCTGCTGCCGGCGGGGCACCGCGGCGGCCGCAGCCTCTGAGAGCACGAACAGCAGCGCCCCCGCGTCCCAGCCAGCCAGCCAGCCAGACTGGACTCCGGCCCACCGACGGCCGCTCGCGCTCCGGCCCCGCTCGCCTGCTCTGCCCCGGACCTGCAGCTCCCCGCTCCCCCGCCGTGTCCGCCGCCTCCCGGCCAGAGAGCCAAGCCACCACGCCGCGCCCAGCGCTCGCCGCGCCAGCATGTCCTCGACCGAGAGCGCCGGCCGCACGGCGGACAAGTCGCCGCGCCAGCAGGTAGTCCCTGCGCGCCCAGGACTCTCACCCGCCCCTCTCCACCTAGATGTCGGGCTGCACACTTATCCCACCCCTGGACCGCGTGTGAGTGGGGCAAGGGGACCAGCGCCTT
>chr1:109483866-109484289
GGAGGAGGGGAGGCGTGCCCGCGACGGGGCGAGGGGGAGGGGGCCGCGCGGCGGCGGCGCCAGGGCGGGCGCGCGTCCGCGGCGGTGATGGCGGTGCGTGAACGCGCGGCGGCAGCAATGGCCGCTCTGGAGCGGCGGGTGCCGAGTCTCGATGACTTCGCGGGACAGAGCTGGAGCTCGTGGGTGGAGCGGGCCGACCTGCCCGCGGCTGACGGTGAGTAAAGCCACCCTAAAGTCCGGGGACCCCATCACTATCTCCCCTCCCCCCTTCCGGGCCCCCGCCAGCTGAGGGGAGCCGCCGACTGGAGCCGCCGTCCGGCTCCCCGGCCCCCCAAACAAAGGACCCGCCGGGTCCTAGTGCCCGCCCGCTCCGTCACCTTCGCGCCTCCGGGTCCTAGCGCCTGCTCACCGCTCGCAGCCCAC
>chr1:109509129-109509611
GCACTGTGCAGGCAGTGGGCTGTAAATATCGGCCGAAGAGGAGGTGGCCCGAGGGCCTACTGGGCTGGGGTCACAGGGGTGCAGGCTGCAGGTATGCACAGGATGGCAGGGACTGCTGGGAGTCACAGGGATGGCACGGGCAGGGTTTGGAGGTGGGGTCGGTGTGCCTTTTGGGAGGAGCTGAGGGAAGGTCAACAGGGCACCGGGCTGGGTAGGACGCGTCCGGTCGGGGTTGAGGGTCCCCGGGGCCTGTAGGGGCGGGCTCCCCCCGGGGCCTCCGGTCACTGCACCTGCTCGGCGAGGACGTGTCTCAGCCCATGGCCGGTCTGGGAGCTCCGTCGCGGCCTCTCCCGGCGGCGCCTCACCGGCCGGCCTGTCACTGCGCCCACCTTACGCAGGGGCCCGCGCCCGGCACCGTCGCCTCCCGGGGACTTGCGGGGCCCCGCTCCGCTCACCCTGCCACCGCCTCGACCGCTGAGCCC
>chr1:109532518-109532834
GCTTGGGTCCTCTTTCCCACCCAGGACCTCACCCTCTAGGAACCCCTGCCTCGTGCGATGCTGATTTACATCCTCCAGGGATACCCCTCCAGGGGAGGCCATCCAGGAGACTGAGCTTCCACTTGCCATTCTGCAGTAGGGTCCCCAGGCATGTGGGTGAGGGCTGACCACCTCCCGGGCGCCCAGAAACCCCAGGGGCCACTCACAAGCTATCTCTGGATCCCCAAGGAGTCCCCCAGAGTTCTAGGTCTGGAAGTCTGTCCCTCCCTTCAACCAATGGGCATAAGAGTCGGGGGGTGCTATTTTTAGGTGGGGC
>chr1:109687757-109687911
TGGCGGGCCGAGGGGCGGGGTCGCAGCAAGGCCCCGCCTGTCCCCTCTCCGGAGCTCTTATACTCTGAGCCCTGCTCGGTTTAGGCCTGTCTGCGGAATCCGCACCAACCAGCACCATGCCCATGATACTGGGGTACTGGGACATCCGCGGGGT
>chr1:109740073-109740106
AGGGCCCGCGATCCCAGAGGCTGGGCAGGGGTC
>chr1:109772001-109772105
AGCCAGCATGGAGGAGTCTGGGAGCCCCTCCTTGGTTTCTTGGTACCACACCCCACACATATTCCCAGGTCAGCACAAAGCAAGACTTCCCCTCCAGGATTCAG
>chr1:110013873-110014092
cactgcaacccctgcctcctgggttcaagtgattctcatgcctcagcctcctgagtagctgggattgcagtggcatgccaccacacccagctaatttttgtatttttagtagagatggggtttcaccatgttggccaggctggtctcgaactcctgacctcaagtgatctgcctgccttggcctcccaaagtgctgggattacaggcgtgagacaccac
>chr1:110034711-110034940
gccggcagccgcacagccaccacccggggcaccgcgggccgccgcGGGCCTCCTGCCTGGGGGCAAAGCCCGCGAGTTCAACCGCAACCAGCGCAAAGACTCAGAGGTCAGGAGCTTCGGGGGGCGAGGCTCGCACCGGGTCGGGCGGCGCCGGGGGTCCCGGGCCCGGGGCCACTCTAGGGGCCAGGTTGGGCTTCCCGGAGGGCTCGGTAGAGTCCGGCCGAGAACT
>chr1:110211419-110211523
cccccgtctgacgctgcctccTCGGGAAGGGTGTTTGGAGGGCAGCGGCCGCCCCAAGCCGGAGCCCCGCAGCGCTTCTTATGATCAGCTCGGTGTGTGTCTCC
>chr1:110338243-110338439
ttccggctccgcccgcgggccacgaggcggggagcgacggtcactcccctcggttacccggagtacttgggcgggaaCGGGTAGCTCGCGGGAGAGACGGGCTCCTGGGCGAGGGCTGCGTCTTAGTCGCCCTGCTTCTTAGCTCTCGAGGTCCCGCGTGTTACGTGTTAGCACCGCCCGGGGGCGTCAGCATGAC
>chr1:111139896-111140196
CGCGCGCCTGCGACGCGGGTAAGGGGGCTCCAGGCTGCGCCCACTTCCCCGAGCTGCCAGATCCCACCCTCTGACGCACCCTTCTAGAGGGAGCGGGCTGCAAGCGCTGGGGCCTGTCCCTTCTCCCCTACTTCGACTTACCTTACCAGACCGACTAGCGCTGGCCGCTGGCGCCGAAGCCCCTATGCTAAAAGGAGACAGGGCTGGGCCACGGGGCGCGCTCCCGAGCAGACCGGCCGGCCCCGGGGCGCGCTCACGGCACCGAGGAGCGCGCCTGCGGCGCTGCTCGTTCAAACCTTG
>chr1:111619787-111620208
cgccgccgctcccgaggcccctgccgccgccgctcccgctgctgtcgccgcGCAGAGCCGGAGCAGGAGCCACGGCCGAgaggagggaggaggaggaggaggaggtggaggaggtggaggaggtggaggaggCGCCGGACCGGGGGGGTGAGTAAGGGGCGGGGAGCTCCAGACGGCCCCAGAGGGAGCGGGGGGCGCGGGTCGGCCGAGCCGAGGGTGAGGCGGCTCATGTCGCCGGTCAGTCGCCTGGCTCCCCCTTCCTCCTCCGCGTTCCATCGGTGTCGGGGCGGCGGCCCGGGGGCCTGGCCGGCGGGAGGGGCCGGAGATCTGGGAGGCCCGGCCGCCGCCAGGGCCAGAGCCAACCACGCCCGCGGACCGACCCGGTCGACTGTAGGCCTGCGGGAGACCGTCGGGAGGGGCC
>chr1:111739059-111739547
CTCTCCTCTCTTCCCTGGCCCTCCTCCGCCCTGCTTACGTCCCGGCTCCCCGGGGGCCGGGGCGGAGACCAGGTGCCCGTCGGGGCGGAGCAGCCCTCCCTGCCCCGGCGCCAGCTTCGCTCTTACCAGCTCCTGTTTGAGGCGACGGAGATAGCAGTCCATTTCCCTGCTCTCCATCGTCATGCGCCCATTTGTCGGGTTCGGTTCAAACAGAGAGGGCCCGGGTGAAACCCCGGCCCCACTGGAAACTGCGCTCCGGGCCGGCTCCCCGCCCCTGCGCCCGTAGCGCTCGCAGCGCGGAGCTGAGCCTGCGCTCCGAGCCCGGGACTCAGAGTCGCTTCCCCAGCGGCTAGCCGCGCGCGGTCGGTGCTGGGGGTGGAGGGAAAAGTGGGACAGCCAATGAGAATTCAGGGGGGCTGTCTTCAGCCAATGGGCAGGGCGGCCGGGAGGCCGGGCTGGGCGGCCGAGGCGGACCCTACCGCAGTGTT
>chr1:112396107-112396115
CCGCCTCC
>chr1:112508838-112509046
CACCTAGGGCGTCGCGGAGCGCCCCGGGCTTGGCGCGGGCGGAGCCGCCCTAAGGGCCGCGCGTGTCCCCGGCCTCGGCCCCGCCCCGTCCCGTCCAATGAGAGCCCGCGGCCGAAGGGGCTGTCCGCACACTAGGCCCGCAGCTCCCTTCAGCGCCGCAGACCCCCTGACACCGCACCCGGTCCTCAGGCAGCGCGCCCCAGACCCC
>chr1:112675070-112675535
GCCCCGAATCGCGGGCCCAGCTTGCTGCCACGACCCCCGCGCGAGGGCCACCTTTCCCGCCCCGGGGCGCAGAGGGACGCAGCTCCCCCAGCGGCTCAGGCCAGTCCCGGGGCGGCGCAGAcctcccctcccgcgcctcgcccacgccccaccagcgccgcccggagcccgccAGTTCTGCCCGAGCTGGGCCCCTGCGCCAAGTCGCCGCGGAGAGCCTCCCGCGCTGCCCGCGCCCCCGGAGGCCGGAACCCGGGGCCGGGAGCTGCGTCCCGCGTCCATGCGCCGCTCGCGGGGGCTGAGGGACAGCGCTCGCGGTGGGGGAGGGGAGCCTCCAGAGGGGGCCCAGGCATCGCGGGAGCGCGGGTTAGAGGCTGCCTGTTGGGGGCTGCGAGCCCGAGCGCGGGCTTTACAGGGACCTCTGCCACCTTGTTGAGGCGCTGCTGCCTCGGGGGTCCGCTATCT
>chr1:112714972-112715040
CACTCGGCGTAGCCTGTGCTCCAGGGCAGGCGGCGGCCCGTGTCCGGGGGGCTTTGCACAGCCCGGCC
>chr1:112894693-112894804
ggagggagaggcacgggcaggaaccggggctgcgtgtggcgctcgcgggccagcgcgagttcttcgtgggtgtgggctcggcaggccctgcactcagactggcccgccggc
>chr1:112956325-112956476
CACACGCTTTCAGCcgcgcgcgccctctagctcgcccgcgcgcgccggcgcCCCCTCCCCGCCACGTGACCGGCGTCCCAGTCCGACCCGCGCGCTGCGCCCCTGCTGAGCGGCGCGGAGCTACCACGCCCTGCCAGACTCGCCCTTGGGT
>chr1:113759447-113759661
TTCTGCGGGCCGCGCCGGGATGCAGTGACTCAGCCGTCTGAGATCTGGGCTAGAGCCGCTCAGCCGACCACCGGGCAGCAGCCTTCGGCTTCCGCTTTCCGGCTTTCGCCGCCGAGGTGGCTCCGCCCCTGGCCCGGGGCCTTCCCGCCCAGCCTTGGTCCAGGCTCCGGGTCCGAGGGCCTGGGGAGTCGCGCGGCATATCGATGGCCAAGAG
>chr1:113929722-113930099
cggcggcgggaaggggctgggtggtggagcgggagggaggctgaggaggCTCCCCCTGCgggacgggcgcggggacggctccggggggcgggggccggggcccgggccggCTCGCGCGGGGGGTATGATGACCCGGCTGCGGGGCCCCAGATCTCGTCTCCTCCGCCGCCTCCTCACGGCAGCCCCAGCTCGCGGCTGAGAACCAGACACACCGGCGGTGAGTGGGGACGGGCAGGAGGGGTCCTCGGCGGGGAGCGACTTCCCCTCAGCTCCCTGAGGCGGGGCCGGGCCGGCCGCCGGCTCTCCTGGAGCGCCCAGCCTGCCGGGGGCGCCTTCCTCAAAGGGCCCCTGCCTGGGACCGGGCGCCGCGTCTTGCG
>chr1:114669794-114670307
GGACGGAGGAGGTGCCGAGACAGCGGGGCGCGGAGACACCACCTCCGCCAGCTCGGCTCGCACCGTCCGAGGACTACGCCGCGGCGCCACAGCCCCGCACCCGACGCCCAGAAGGGTGATGCCGACAGCCCCGAGAGTCCGAAGCCCCTGCGGCTTAAAACCCCGCGCCGAATCACCCCGACTCTTACCTGTCTGTACCTCAACGTTGTCTCCTGTGGCCAAGCTAGTCTCCCGGGTATCACTCGGGTccgctccgtcccgcccccgcaggccctgccgaaggccccgtcccggctgcagccccaccccctagccccgcccTCCCTGGCAAGGCTCAGTTCTTATTGGCTCCTATTCCCACCCCTCACGCTATGCCCGCCTCCGACACCGCCCCGGCCGGCGGTGAGGGGAACCACCACGCCTCAAGTCCGCTGTATGGCCAGAACCTTGCCAGGACCTCGGTCACTGCAGTTCCAGCAGGCGGGCGACCAGTGTCACCGTCGTCCGGCCAAG
>chr1:115641948-115642184
ggacaggaagcggaaagcagcagtgcagcggcggcggcggcggggcTCTGCCTCTCCAGGAGCCCAGcgcaggccgcagagccggggccgctgtgagccgagaccgcgggccgcggagctcgggcggccggcgcggaGGTGAGTCCCGCGAGAGGCCGAGCGCTGCGCGGCGGCGGTCCCCGGGGCAGACCGTTGGCTGGGAGACGCCCCCACCTCGGACCCCGCGTGCCCCTGCG
>chr1:115642521-115642638
GGGCGGGAGCCGGGCGCGCACCGGGGTTCCCACCCCTGGCGGGGCTCGACCCGGGCGCCGCCTGGCCCTTCGCCAGGAACCGGGACAGAGCTGGTCTGTGTGCACACCTCGCTCACA
>chr1:115976361-115976465
CTCGAACGccctcctcgcccctcgccccgcgtagcccggctgcgctccccgctccccgcccggcgtccacctctcgagcctgacagccccgccgcccgcgcagg
>chr1:115976688-115976872
GCTTCCTGCTGGCCGTGCTGCTGCAGGTAAGTCCCCGCGGCCCCGCAGCCGCATTTCCCTCTTCAGGGCCGCCCGGCGCAGGGCTAGGCGTCCGCTCCCAGACCGCCGGGGCCGGGGCCGAGGCCGAGGCTCTGCAAACACCGAGGTGTGGCGAGCGTCGGGGTGGGGCAGGGGCGAGGCGCCG
>chr1:116372861-116373195
TGGGGGAGCCCAGTTCCGAGACCGTACCGCACCCACTGCGGACCTCCTGGGCCCTACATAGTAGGCGGGTCATGCAGGGCAGCGGGAGGAGGGGCGTGGGAGGGCCAAGGCCGCCGAGTCCCCGCTGTTCAGCCAGCAGGAGCGCCCCGCAGCCCTCCCGGGACACGGTGGACACGCTTGTCCCAGACCTGGGCGCCCTCCTGCCGGGAGCCAGGACTGGCCGCAGCAGGCGCTGTCCGGGCCCGTGGGCGGGGTTTCGGGAGGGGGCGGAGCCAGGCCCACGGCCGGTGTCAGGTTGCTCCGGTAACGGTGACGTTTCGCGGCGTGGGCGGGG
>chr1:116373425-116373938
CGCTCGCTCGGCCGGGAGCTGCTCTGTGCTTTTCTCTCTGATTCTCCAGCGACAGGACCCGGCGCCGGGCACTGAGCACCGCCACCATGGGGAAGGGGGTGAGTGTCCGGCGCGCCCGGGGAGGGGGCTCGGGGAGCCCTCGAGGGGAAGAGGAGGAAGTCGGGAGGGCGACCGCGGCCAGCGGGAGGCGGCGGAGGAGGAAGCGGCGCCGCGTGGAGTGGGCTGGCAGAGCCGCGCGGCTTAAAAGACGACGCAGTTTGGAAATGGAGGGAGCGCAGTAACGGGGGGCGGGGGAAGGGAGCGCCGAGGGGCTGGAGCGCGGCATTGCTTAGGGGGGTGGGCGGACCCTGGGCGGGGGCTGCGCGCCCCGGAGGCCGAGCGGGCCGGGGGCTCCGAGAGGCGGTGCTTGGGAAGCCTCGGGGCCGGGAGGAGGGGGCTTGCAGCAGCGGGGGCGGCCCCGGGACTGAGCCGGCATCCCTGAGCCTGGCTCCCCTCCCTGCGACCGCCGTCACC
>chr1:116667585-116667961
cgggcgccgcccgcgcccccgccgagcctgacctcgcccctggccctctccctccgcGCGCGTCGGACCGTCCTTCAGTCCATCCAGGCGCACGCCTCAGGGGACGCGCCGCTTCCTCTTCTCCCGCAACGGCACCAGCAGCCGCGCTGCGGCCCCTCCCGAGTCCCCGCCCCTCCAGCTCCAGCCCGGCCCGCCGCACTCGGCGAGGCGAGCGCGGGGCCAGGGCGGCGGCCTCGAAGAGAGGcccggccccgcccccggccccgccccTGGAGACGCGAGTCCCGGCCCCGGGCCTGGCGGGGGCATGAGGGTGGCCCGGGGCACCGGAGGACCTGGGCAGGGCTGGCGTGTGGGCCGAGCAGCCCGGCAAGTT
>chr1:116910488-116910617
GGCCGAGCCTCGCCCCCAACATGTGCCGGGGGGAGTGGCCCGGGGCCGTCTTTCCCCCAGGTCTCCCTACCTGTTGGCCGCCGGGAGCCCGGCTCACCTTGAACTCCCGGCCCGGAAGGTGCTGCGGTC
>chr1:117366795-117367195
GAGCCGGGAGCGTGCGCGCGCACCTCACACTCCGCCGCCCGGGGACGCCCACTCGCGAGCCGGGGCCGGTAGGCCGGCCCGGGTCCCATCGCCCCCGCCCTCCGGTTCCTCTCCGGCGTGAGCCCAACGGGTGTCGGCCCAGCAGCTGCTGCGCTCACCAGGCCTGGGGAGGCAGGGTACGGGGACCGGGCCGCAGCCCCGAGCGGCGTGGGCGCGCTGCCTCTCTGGCAGCCGCCGCCAGAGCCAGCAGCTGCGAGCCACCGGAGGCGGCGCGGAGGAGGCCCCCGCGGCCGGGCAGGAAGGAGACGCGGCCGACCTCTGCCCGCCCGAGGCGCGGCTGCTCCCGCGCGCCCAGGCCCTCCCGCCGCTCCAGGGCTGAGTGAGGAATGAGCCGGCGCCT
>chr1:117367373-117367431
CGCCGCGCCTCCCCTCCCCCAGGACACGCCGGGGCTTCTCAGTGGCCGCCGGAGGAGG
>chr1:117606067-117606117
CTAGGGGCTGTAGAGGTCGCGCCGCTCCTGCTGGGGCCTGCCCACGCCAA
>chr1:117606346-117606631
CCTCGAGGACCCCCGCCCCTGACACACCCGTCCCAAAGGGCCAGAAGAGACGCTCCGAAAGGGAGCTACAACTTTCCAGAGACCTGGGGCTTGGCAAACTCCAGCGAGTTCCTGCTCCGCGCGTCCTGCAGGCTGCGCGCTGGCCAGGCGCGGGCAGGGCGTCTGAAGAGTGTGTGATCGGCGCCTCCGCTCCTACCTGGATCAGACGGCGCCCCCCGCCACCCATGCCTCCCTTCCTGGCTTGCAGTCCCTCGGGCTCGCCCCGGCGCTCCCGCGGGCGCGCAC
>chr1:119007829-119008068
GGGACAAGGCGAAGCCCCGACGCCCAGAGGGCGCTTGGGCCCAGCACACCCGCGCACAGCCCAGGAAACGGGAAAGGCCACTGTCTGCTTCCCTTTCGCAGATTCTATCCGCTGGCACGCGAAGGTCACACGGGCTCTCAATGCTAATTTGGAATGGGAAGCACCACGAAGGGTTGAGGTAGCCTGGTGGCCCTGACTGCGCAGGGTGCGGACAGTGAGCCCGTATCCAGCTTCGCTGC
>chr1:119647795-119648167
TCTCCTCCCTCAAGTCTCAGCCTCCTCCTCCCCGCCCCTCGCCACATACCCCTGAGGGAGCTCAGTCCTGGCTTTGGGGGCGCGAGAGCACCCCATAAGCCCGGGGCCCTGCGCCCCAGGGGAGCGGACAACGGTCCACTTTACGAGGCACAACTTCGCCCAGCCGTTCCGCCACCGCACTCGAACACACACCCCATCCCCGCAGCGGTCGGGTCTGGTCCCGATCAGCCCCATCCCCGGGAGGCGGTTGAGCCCAGCCACAGCCACGCTCCTACCTGCGAGGCGGCTGGCGCGGCGAGGAGCTAGGGCACCGAGCGCCCCGGCCCGAGCCCCGCACCGCAGCGCGTCTGCCCTTGTgcggcggcggcggct
>chr1:121396903-121396953
TTGTCCCCGCCGCCACGGCTCTGAGGGCAGGAGCGGCAGACTCGGCTGCC
>chr1:125168280-125168676
TTGATGACAATTCCATTCAATACCAATTGATGATGGTTATTTTTGATTCCATTTGATGATGATTACATTCGATTCTATTTGATCATAATTACATTCGATTCCACTCGATGATTCCATTCGATTCCATTAAATGATGATTCCATTCGATTTCATTGACTCTTCTATTCCATTCCATTCGATGATTCCATTCGAGTCCATTCGATGATTCTATTCAATTGCATTCGATTATTCCATTCGATTGCATTCGATAATACCATTCGATTCCATTTGAGGATAATTCCATTTGAGACCATTTGATGATAATTCCATTCGATTCTATGTGATGATTCGATTCCTTTCCATGTGAAGATGATTCCATTCCAGACCATTCGATGATTGCATTCAATTCATTCGATG
>chr1:125174234-125174494
CATTCAATTCCGTTCAATGATTCCATTAGATTCCATTTAATGATGATTCCATTCAATTCCATTTGATGATGATTCCATGCGATTCCATTAGATGATGACTCCTTTCATTTCCATTCAATGAGGATTCCATTCGGTTCCATTTGATGATGATTTCAATCAATTTCATTTGATGACAATTCCATTCAATCCATTCGAAGATGAGTCCATCCATTTCAATTTCATGATAATTCCATTCGTTTCAATTCGATGGTGTTTCCATT
>chr1:125177283-125177756
CATTCGATGATAATTCCATTCGATTCTATGCGATGATTCCATTCCATTCCATTTGGAGGTGGTTCCATTCGAGACCATTCGTTGATTGCATTCAATTCATTCGATGTCCATTCCATTCAATTCCGTTCAATGATTCCATTAGATTCCATTTGATGATGATTCCATTCGATTCCATTTGATGATGATTCCATGCGATTCCATTAGATGATGACTCCTTTCATTTCCATTCAATGAGGATTCCATTCGATTCCACTCGATGATTCCATTCAATGATGATTCCATTCGAGTTTATTGACTATTCCATTCCATTTCAATCGATGATTCCATTCAAGTCCGTCCGATGATTCTATTTGATTGCATTCAATTATTCCATTCGATTGCATTCGATAATTCCATTCGATTCCATTGGAGGATAATTCCATTTGAGTCCATTCGATGATTGttccattcgattctattcggtgattccattc
>chr1:125180079-125180233
gattccattcgatGATGATTGCATTCGAGTCCATGGATTATTCCATTCCATTCCATTAGATGATTCCATTCGGGTCCGTTCGAAGATTCTCTTCGATTCCATTCGATAATTCCGTTTTTTTCCGTTTGGTGTTGATACCATTCGATTCCATTCG
>chr1:143190011-143190420
CAATGGAATGGAATGGAATCATCGCATAGAATCGAATGCAATTATCATCGAATGGACTCGAATGGAATCAACATCAAACGGAATCAAGCGGAATTATCGAATGGAATCGAAGAGAATCATCGAATGGACCCGAATGGAATCATCTAATGGAATGGAATGGAATAATCCACGGACTCGAATGCAAACATCATCGTATAGTATCGAATGGAATCATTGAATGGACTCGAATGGAATAATCATTGAACGGAATCAAATGGAATCATCATCGGATGGAAACGAATGGAATCATCATCGAATGGAAAAGAAAAGAGTCATCATCTAATGGAATTGCATGGAATCATCATAAAATGGAATCGAATGGAATCAACATCAAATGGAATCAAATGGAATCATTGAACGGAATTGAATG
>chr1:143194326-143195114
GGGGTCATCATCTAATGGAATCGCATGGAATCATCATCAAATGGAATCGAATGGAATCATCATCAAATGGAATCTGATGGAATCATTGAATGGAATCGTCATCGAATGAATTGAATGCAATCATCGAATGGTCTCGAATGGAATCATCTTCAAATGGAATGGAATGGAATCATCGCATAGAATCGAATGGAATTATCATCGAATGTTATCGAATGGTATCAACAACAAACGGAACAAAACGGAATTATCGAATGGAATCGAAGAGAATCATCGAACGGACCCGAATGGAATCATCTAATGGAATGGAATGTTATAATCCATGGACTCGAATGCAATCATCatcgaatggaatcgaatggaatcatcgaatggaaccgaatggaatAATCATTGAACGGAATCGAATGGAATCATCATCGGATGGAAACGAATGGAATCATCATCGAATGGAAATGAAAGGAGTCATCTAATGGAATTGCACGGAATCAACATAAAATGGAATCGAATGGAATCAACATCAAATGGAATCAAATGGAATCATTGAACAGAATTGAATGGAATCGTCATCGAATGAATTGAATGCAATCATCGAATGGTCTCGAATGGAATCATCTTCTAATGGAAAGGAATGGAATCATCGCATAGAATCGAATGGAATTAACATTGAATGGACTCGAATGGAATCAACATCAAACGGAATCAAGCGGAATTatcgaatggaatcgaagagaatcatcgaatggactcgaatggaatcatctaatggaatggaatggaataatccatgg
>chr1:143195383-143195704
CGAATGGTCTCGAATGGAATCATCTTCAAATGGAATGGAATGGAATCATCGCATAGAATCGAATGGAATTATCATCGAATGGAATCGAAAGGTATCAACAACAAACGGAAAAAAACGGAATTATCGAATGGAATCGAAGAGAATCTTCGAACGGACCCGAATGGAATCACCTAATGGAATGGAATGGAATAATACATGGACTGTAATGCAATCATCatcgaatggaatcgaatggaatcatcgaatggactcgaatggaatAATCATTGAACGGAATCGAATGGAATCATCATCGGATGGAAATGAATGGAATCATCATCG
>chr1:143197282-143197508
atcattgaatggaatcgaatggaatcATCATCAGATGGAAATGAATGGAATCATCACAGAATGTAATCGAAAGGATTCATTGAATGGAATCAGAGGGAATCATCAAATGGACTTGAATGGAATCATTGAATGGACTCGAATGGAATCATTATCAAATGGAATCGAATGGAATCACCGAATAGAATCGAATGGAACAATCATCGAATGGACTCAAATGGAATTATCC
>chr1:143201982-143202532
atcgaaaggaatcatcgagtggaatcgaatggaatTATGATCAAATGGAATCGAATGTAATCATCATCAAATGGAATCAAAGATAACCATCATCAATTGGTATTGAATGGAATTGTCATCAAATGGAATTCAAACGAATCATCACCAAATGGAACCGAAAGGAATCCTCATTGAATGGAAATGAAAGGGGTCATCATCTAATGGAATCGCATGGAATCATCATCAAATGGAATCGAATGGAATCATCATCAGATGGAATCTAATGGAATCATTGAACAGAATTGAATGGAATATCATCTAATGGAATAGAATGCAATAATCCATGGACTGGAAGGCAATCATCATCGAATGGAATCGAATGGAATCATCGAATGGACTCGAGTGGAATAATCATTGAACGGAATCGAATGGAATCATCATCGGATGGAAACGAATGGAATCATTATCGAATGGAAATGAAAGGAGTCATCATCTAATGGAATTGCATGGAATCATCATAAAATGGAATCGAATGGAATCAACATCAAATGGAATCAAATGGAATCATTGA
>chr1:143213772-143214003
GAATCATCATAAAATGGAATCGAATGGAATCAACATCAAATGGAATCAAATGGAATCATTGAACAGAATTGAATGGAATCGTCATCGAATGAATTGAATGCAATCATCGAATGGTCTCGAATGGAATCATCTTCAAATGGAAAGGAATGGAATCATCGCATAGAATCGAATGGAATTATCATCGAATGGAATCGAATGGTATCAACACCAAACGGAAAAAAACGGAATTAT
>chr1:143219801-143220432
ATGGAATCGAAGAGAATCATCGAATGGACCCGAATGGAATCATCTAATGGAATGGAATGGAATAATCCATGGACTCGAATGCAATCATCatcgaatggaatcgaatggaatcatcgaatggactcgaatggaatAATCATTGAACGGAATCGAATGGAATCATCATCGGATGGAAACGAATGGAATCATCATCGAATGGAAATGAAAGGAGTCATCATGCAATGGAATTGCATGGAATCATCATAAAATGGAATCGAATGGAATCAACATCAAATAGAATCAAATGGAATCATTGAACGGAATTGAATGGAATCGTCATCGAATGAATTGAATGCAATCATCGAATGGTCTCGAATGGAATCATCTTCAAATGGAATGGAATGGAATCATCGCATAGAATCGAATGGAATTATCATCGAATGGAATCGAATGGAATCAACATCAAACAGAAAAAAACGGAATTATCGAATGGAATCGAAGAGAATCATCGAACGGACCCGAATGGAATCATCTAATGGAATGGAATGGAATAATCCATGGACTCGAATGCAATCATCatcgaatggaatcgaatggaatcatcgaatggactcgaatggaatAATCATTGAACGGAATCGAATGGAATCAT
>chr1:143222563-143222967
ATGGAATGGAATAATCCACGGACTCGAATGCAATCATCGTCGAATGGAATCGAATGGAATCATCGAATGGGCTCGAATGGAATAATCATTGAACGGAATCGAATGGAATCATCATCGGATGGAAACGAATGGAATCATCATCGAATGGAAATGAAAGGAATCATCATCTAATGGAATTGCATGGAATCATCATAAAATGGAATCGAATGGAATCAACATCAAATGGAATCAAATGGAATCATTGAACGGAATTGAATAGAATCGTCATCGAATGAATTGAATGCAATCATTGAATGGTCTCGAATGGAATCAACTTCAAATGGAATGGAATGGAACCATCGCATAGAATCGAATGGAATTATCATCGAATGGAATCGAATGGAATCAACATCAAACGGAAAAAA
>chr1:143226206-143226754
TTAAATGGAATCAAAAATAACCATCATCAATTGGTATTGAATGGAATTGTCATCAAATGGAATTCAAAGGAATCATCATCAAATGGAACCGAATGGAGTCCTCGTTGAATGGAAATGAAAGGAATCATCATCTAATGGAATCGCATGGAATCATAATCAAACGGAATCGAATGGAATCATCATCAAATGGAATCTAATGGAATCACTGAACAGAATTGAATGGAATCGTCTTCGAATCAATTGAATGCAATCATCGAATGGTCTCGAATGGAATCATCTTCAAATGCAAAGTAATGGAATCGTCGCATTGAATCGAATGGAATTATCATTGAATGGACTCGAATGGAATCAGCATCAAACGGAATCCTCGAATGGAATCATCATTGAATGGAATGGAATGGAATCATCGAGTGGAATCGAATGGAATCATGATCAAATGGCATCGAATGTAATCATCATCAAATGGAATCAAAAATAACCATCATCAGTTGGTATTGAATGGAATTGTCATCAAATGAAATTCAAAGGAATCATCATCAAATGGAACC
>chr1:143229283-143229720
CATTGAACAGAATTGAATGGAATCGTCATCGAATGAATTGAATGCAATCATCGAATGGTCTCGAATGGAATCATCTTCTAATGGAAAGGAATGGAATCATCGCATTGAATCGAATGGAATTATCATCGAATGGAATCGAATGGTATCAACATCAAATGGTCTCGATTGGAATCATTATCAAATGGAATCGAATGGAATCACCGAATAGAATCGAATGGAACAATCATCGAATGCACTCAAATGGAATTATCCTCAAATGCAATCGAATGGATTTATCGAATGCAATCGAATGGAATTATCGAATGCAATCGAATAGAATCATCGAATGGACTCGAATGGAATCATCGAATGGAATGGAATGGAACAGTCAATGAAGTCGAAAGGAATCATCATTGAATGGAATCGAATGGAATCATCGAGTGGAATCGAATGGAATT
>chr1:143232030-143232380
AATGGAATAATCATTGAACGGAATCGAATGGAATCATCATCGAATGGAAACTAATGGAATCATCATCGAATGGAAATGAAAGGAGTCATCTAATGGAATTGCACGGAATCAACATAAAATGGAATCGAATGGAATCAACATCAAATGGAATGAAATGGAATCATTGAACGGAATTGAATGGAATCTTCATCGAATGAATTGTATGCAATCATCGAATGGTCTCGAATGGAATCATCTTCAAATGGAAATTAATGGAATCATCGCATAGAATCGAATGGAATTATCATCGAATGGAATCGAATGGAATCAACATCAAACGGAAAAAAAGGGAATTATCGAATGGAATCGAA
>chr1:143233495-143233995
AATCATTGAACAGAATTGAATGGAATCGTCATCGAATGAATTGAATGCAATCATCGAATGGTCTCGAATGGAATCATCTTCTAATGGAAAGGAATGGAATCATCGCATAGAATCGAATGGAATTATCATCGAATGGAATCGAATGGTATCAACATCAAACGGAAAAAAACGGAATTATCGAATGGAATCGAAGAGAATCTTCGTCGAATGGAATAATCATCGAACGGAATCAAATGGAATCATCATCGGATGGAAACGAATGGAATCATCATCGAATGGAATCGAATGGAATGATCAAATGGAATCAGATGGAATCATCATCAAATGGAATCGAATAGAATTATCGAATCAAATCCAATGACATCATCATCGAATGTACTCGAATGGAATCATCATCCAATGGAAACTAATGGAATCAACATCGAATGGAATCGAATGGAAACACCATCGAATTGAAACGAGTGGAATTATCATGAAATTGAAATGGATGGACTCATCAT
>chr1:143236795-143237336
GAATAATCCATGGACTCGAATGCAATCATCATCGAATGGAATCGAATCGAATCATCGAATGGACTCGAATGGAATAATCATTGAACGGAATCGCATGGAGTCATCATCGGATGGAACTGAATGGAATCATCatcgaatggaatcgaatggaatcatcgaatggactcgaatggaatAATCATTGAACGGAATCGAATGGAATCATCATCAGATGGAAACGAATGGAATCATCATCGAATGGAAATGAAAGGAGTCATCATCTAATGGAATTGCATGGAATCATCATAAAATGGAATCGAAAGGAATCATCATCAGATGGAAATGAATGGAATCGTCATAGAATGGAATCGAATGGATTCATTGAATGGAATCAGATGGAATCATAGAATGGACTGGAATGGAATCATTGAATGGACTCGAAAGGGATCATTATTGAATGGAATTGAATGGAATCATCGAATGGTCTCGATTGGAATTATTATCAAATGGAATCGAATGGAATCACCGAATAGAATCGAATGGAACAATCATCGAATGGACT
>chr1:143237848-143238120
AATGGAAAGGAATGGAATCATCGCATAGAATCGAATGGAATTATCATCGAATGGAATCGAATGGTATCTGCAGCAAACGGAAAAAAACGGAATTTTCGAATGGAATCGAAGAGAATCTTCGAACGGACCCGAATGGAATCATCTAATGGAATGGAATGGAATAATCCATGGACTGGAAGGCAATCATCatcgaatggaatcgaatggaatcatcgaatggactcgaatggaatAATCATTGAACGGAATCGAATGGAATCATCTTCGGATGG
>chr1:143244955-143245453
TTGATGACAATTCCATTCAATACCAATTGATGATGGTTATTTTTGATTCCATTTGATGAGgattacattcgattccatttgatcatgattccattcgattccactcgatgattgcattccattccattcaatgatgattccattcgagttcattgagtattccattccattccattcgatgattccattccagtccattcgatgattctattcgattgcattcgatgattccattcgattccattcaatgattccattcgattccattTGATGATGATTTCAATAAATTTCATTCGATGATTCCATTCGAATCCATTCGATGATGAGTCCATCCATGTCAATTTCATCATAATTCCATTCGTTTTAATTCGATGGTGTATCCATTCGATTCCATTCGATGTTGATTCCATTAGTTTACGTTGGATGATGATTCCATTCGGGTCCATTCGATGCTGATCACACTGGATTTCATTCCACAATTCTATTCGATTCCATTCG
>chr1:143246694-143247366
TTCCATTCGAGTCTATTCGATGATGACCACATTGGATTTCATTCCATAATTCTATTCGATTCCATTTGATGATGATTCCATCTGATTCCATTTGATGATTCCATTCGATTCCGTTCAATGATGATTCCTTTCGAGTCCATTCGATGATTCCATTCGATTCCATTCGATGATGATTGCATTCGAGTCCATGGATTATTCCATTCCATTCCATTAGATGATTCCATTCGGGTCCGTTCGATGATTCTCTTCGATTCCATTCGATAATTCCGTTTTTTTCCGTTGGATGTTGATTCCATTCGATTCCATTCGATGATAATTCCATGCGATTCCATTAGATGATGACCCCTTTCATTTCCATTCAATGAGGATTCCATTCAGTTCCATTTGATGATGATTCCTTTGAATTCCATTTGATGAAAATTCCATTCAATACCAATTGATGATGGTTATTTTTGATTCCATTTGATGATGATTACATTCGATTCCATTTGATCATAattccattcgattccactcgatgattccattcgattccattcaaggatgattccattcgagttcattgactgttccattccattccattcgatgattccattcgagtccattcgatgattctattcgattgcattcgataattccattcgattgcattcgataattccattcgat
>chr1:143247702-143247968
ATTCGAATCCATTCGATGATGAGTCCATCCATTTCAATTTCATGATAATTCCATTCGTTTCAATTCGATGGTGTTTCCATTCGATTCCATTGGATGTTGAATCCATTAGTTTCCATTGGATGATGATTGCATTCGAGTCCATTCGATGATGATCACATTGGATTTGATTCCATAATTCTATTCGATTCCATTTGATGATGATTTCAATAAATTTCATTCGATGATTCCATTCGAATCCATTCGATGATGAGTCCATCCATTTCAGT
>chr1:143248381-143248762
attgcattcgataattccattcgattccattTGAGGATAATTACATTTGAGTCTATTCGATGATGGTTCCATTCGGTCCATTCAATGTTAAATCCACTCGATTCTATGCGATGATTATATTCCTTTCCATTAGAAGATGATTCCATTCGAGAACATTCGATGATTGCATTCAATTCATTCGATGACGATTCCATTCAATTCTGTTCAATGATTCCATTAGATTCCATTTGATGATGATTCCATTCGATTCCATTTGATGGTGATTACATGCGATTCCATTAGATGATGACTCCTTTCATTTCCATTCAATGAGGATTCCATTCGTTTCCATTTGATGATGATTCCTTTGAATTCCATTTGATGACAATTCCATTCAATACC
>chr1:143249609-143250084
gattccattcgattccattcgatgatgattccattcgattccattTGATGATGATTCCATTCCATTCCATTAGATGATTCCATTCGGGTCCATTCGATGATTCTCTTCGATTCCATTCGATAATTCCGTTTTTTTCCATTTGATGTTGATTCCATTCGATTCCATTCGATGATAATTCCATTCGATTCTATGCGATGATTCCATTCCATTCCATTTGAAGATGATTCCATTCGAGACCATTCGATGATTGCATTCAATTCATTCGATGACGATTCCATTCAATTCCGTTCAATGATTCCATTTGATTCCATTTGATGATGATTCCATTCGATTCCATTTTATGATGATTCCATGCAATTCCATTAGATGATGACTCCTTTCATTTCCATTCGATGATGATTCCATTCGTTTCCATCCGATGATGATTCCATTCGATTCCGTTCAATGATGATTCCATTCGAGTCCATTCAATGAT
>chr1:143253912-143254714
TTAGAGTCCATTCGATGATTGTTCCATTCGATTCTATTCGGTGATTCCATTCGATTCCATTTGATAATAATTCCAATCGAGACCATTCGATGATTCCATTCAATTCCATTCAATAATGATCCCTTTCGAGTCCATTCAAtgattccattccagtccattctatgattccatctgattccattcaatgaatccattcgattccattctATGACGATTCCATTCATTTCCATCTGATGATGATTCCTTTCGATTCCATTTTATGATGATTCCATGCAATTCCATTAGATGATGATTCCTTTCATTTCCATTCGATGATGATTCCATTCGTTTCCATCCGAAGATGATTCCATTCGATTCCGTTCAATGATTattccattcgagtccattcgatgattccattcgattccattcgatGATGATTGCATTCGAGTCCATGGATTATTCCATTCCATTCCATTGGAGGATAATTCCATTTGAGTCCATTCGATGATAGTTCCATTCGATTCTATTCGGTGATTCCATTCGATTCCATTTGATAATGATTCCAATCGAGACCATTCGATGATTCCATTCAATTCCATTCAATCATGATCCCTTTCGAGTCCATTCAATGATTCCATTCCAGTCCATTCGATGATTCCATCTGATTCCATTCAATGAATCCATTCGATTCCATTCTATGACGATTCCATTCATTTCCATCTGATGATGATTCCATTCGATTCCATTCAATGATACCATTCGATTCCATTTGATGATGATTTCAATCAATTTTATTCGATGATTCCATTCGAATCCATTC
>chr1:143255106-143255317
CGTTTGATGTTGATTCCATTCGATTCCATTCGATGATAATTCCATTCGATTCTATGCGATGATTCCATTCTATTCCATTTGAAGATGATTCCATTCGAGACCATTCGATGATTGCATTCAATTCATTCGATGACGATTCCATTCAATGATTCCATCAGATTCCATTTGATGATGATTCCATTCGATTCCATTTGATGATGATTCCATGCGA
>chr1:143259122-143259378
TCCTTTCGAATCCATTCGATTATGAGTCCGTCCACTTCAATTTCATGATAATTACATTCGTTTCAATTCGATGGTGTTTCCAATCGATTCCATTCGATGTTGATTCCATTAGTTTCCATTGGATGATGATTCCTTTCGAGTCCATTCGATGATGATCACATTGGATTTCATTCCGTAATTCTATTCGATTCCATTCGATGATGATTGCATTCGAGTCCATGGATTATTCCATTCCATTCCATTAGATGATTCCATT
>chr1:143261916-143262159
TGGAATCATCATCAAATGGAATCGAATGGAATCATCATCAAATGGAATCTAATGGAATTATTGAACGGAATTGAATGGAATCGTCATCGAATGAATTGAATGCAATCATCGAATGGTCTCGAATGGAATCATCTTCAAATGGAAACGAATAGAATCATCGCATAGAATCGAATGGAATTATCATCGAATGGAATCGAATGGAATCAACATCAAACGGAAAAAAACGGAATTATCGAATGGAAT
>chr1:143262928-143263816
aatcatcgaatggactcgaatggaatcatcgaatggaatggaatggaatagtcaatgaactcgaatggaatcatcattgaatggaatcgaatggaatcatcgagtggaatcgaatggaatTATGATCAAATGGAATCGAATGTAATCATCATCAAATGGAATCAAAAATAACCATCATCAATTGGTATTGAATGGAATTGTCATCAAATGGAATTCAAAGGAAACATCATAAAATGGAACCGAATGGAATCCTCATTGAATGGAAATGAAAGGAGTCATCATCTAATGGAATTGCATGGAATCATCATAAAATGGAATCGAATGGAATCAACATCAAATGGAATCCAATGGAATCATTGAACGGAATTGAATGGAATCGTCATCGAATCAATTGAATGCAATCATCGAATGGTCTCGAATGGAATCATCTTCAAATGGAATGGAATGGAATCATCGCATAGAATCGAATGGAATTATCATCGAATGGAATCGAATGGAATCAACATCAAACGGAAAAAAACGGAATTATCGTATGGAATCGAAGAGAATCATCGAATGGACCCGAATGGAATCATCTAATGGAATGTAATGGAATAATCCATGGACTCGAATGCAATCATCATCGAATGGAAGCGAATGGAATCATCGAATGGACTCGAATGGAATCATCATCAGATGGAAATGAATGGAATCGTCATAGAATGGAATCGAATGGATTCATTGAATGGAATCAGATGGAATCATCGAATGGACTGGAATGGAATCATTGAATGGACTCGAAAGGGATCATTATTGAATGGAATTGAATGGAATCATCGAATGGTCTCGATTGGAATCATTATCAAATGGAATCGAATGGAATCACCGAATAGAATCGAATGGAACAAT
>chr1:143264493-143265073
GAATGGAATAATCCATGGACTCGAATGCAATCATCatcgaatggaatcgaatggaatcatcgaatggactcgaatggaatAATCATTGAACGGAATCGAATGGAATCATCATCGGATGGAAACGAATGGAATCATCATCGAATGGAAATGAAAGGAGTCATCATCTAATGGAATTGCATGGAATCATCatcaaatggaatcgaatggaatcaacatcaaatggaatcaaatggaatcaTTGAACGGAATTGAATGGAATCGTCATCGAATGAATTGAATGCAATCATCGAATGGTCTCGAATGGAATCATCTTCAAATGGAATGGAATGGAATTatcgaatgcaatcgaatggaattatcgaatgcaatcgaatggaattatcgaatgcaatcgaatAGAATCATCAAATGGACTCGAATGGAATCATCGAATGGAATGGAATGGAACAGTCAATGAACTCGAATGGAATCATCATTGAATGGAATCGAAAGGAATCATCGAGTGGAATCGAATGGAATTATGATCAAATGGAATCGAATGTAATCATCATCAAATGGAATCAAAAATAACCATCATAAA
>chr1:143270857-143271623
GAATGGACTCGAATGGAATCAACATCAAACGGAATCAAACAGAATTATCGAATGGAATCGAAGAGAATCATCGAATGGACTCGAATGGAATCATATAATGGAATGGAATGGAATAATCCATGGACTCCAATGCAATCACCATCGAATAAAATCGAAAGGAGTCATCGAATGGACTCGAATGGAATAATCATTGAACGGAATCAAATGGAATCATCATCGGATGGAAACGAATGGAATCATCATTGAATGGAATCGAATGGAATCATCGAGTGGAGTCGAATGGAATCATGATCAAATGGAATCGAATGTAATCATCATCAAATGGAATCAAAAATAACCATCATCAATTGGTATTGAATGGAATTGTCATCAAATGGAATTCAAAGGAATCATCATCAAATTGAATCGAAAGGAATCATCATCAAATGGATTCTAATGGAATTATTCAACGGAATTGAATGGAATCGTCATGGAATGAATTGTATGCAATCATCGAATGGTCTCGAATGGAATCATCTCCAAATGGAATGGAATGGAATTATCGCATGGAATCGAATGGAATTATCATTGAATGGACTCGAATGGAACCAAAATCAAAACGAATCAAACGGAATTATCGAATGGAATTGAAGAGAATCATCGAATGGACTCGAATGGAATCATCTAATGGAATGGAATGGAATGGAATCATCCATGGACTCGAATTCAATCATCATCGAATGGAATCGAATGGAATCATCGAATGGACGCGAATGGAATAATCATT
>chr1:143273549-143274295
GACTCGAATGGAATCATCATTgaatggaatcgaatggaatcattgagtggaatcgaatggaatcatgatcaaatggaatcgaatgTAGTCATCTTCAAATGGAATCAAAAATAACCATCATCAATTGGTATTGAATGGAATTGTCATCAAATGGAATTCAAAGGAATTGTTATCCAATGGAACCGAATGGAATCCTCATTGAATGGAAATGAAAGGAGTCATCATCTATTGGAAACGCATGGAATCATCATCAAATGGAATCGAATGGAATCATCATCAAATGGAATCTAATGGAATCATTGAACGGAATTGAATGGAATCGTCATCGAATGAATTGAATGAAATCATCGAATGGTCTCGAATGGAATCATCTTCCAATGGAAAGGAATGGAATCATCGCATAGAATCGAATGGAATTATCATTGAATGGACTCAAATGGAATCAACATCAAACGGATTCAAACGGAATAATCGAATGGAATTGAAGAGAATCATTGAACGGACTCGAATGGAATCATCTAATGGAATGGAATGGAATAATCCATGGACTCGAATGCAATCATCATCGAATGGAATCGAATAGAATTACGGAATGAAATCCAATGTGATCATCATCGAATGGACTCGAAAGGAATCATCATCCAATGGAAACTAATGGAATCAACATCGAATGGAATCGATTGGAAACACCATCGAATTGAAACGAATGTAATTATCATGAAATTGAAGTGGACGGACTCATAATC
>chr1:145824244-145824448
ATCCGCGTCCTAGAAAGGGCGGTGGGCTCCACCTCGGCCTAGAAGGCCAGCGGGAGCCGTAGGAAGCCGTCGCGGGAAGCTCAGCCGAATTGGAGTTGGAGCCCCCGGATTGCGCTGACCCTGAGGTTAGTGGAAAATGCTGTCTGAACGTGGCGGCACTGACTGGACCAAGAGACCACGTCCGAAACGGGAACCTGTGTAAAG
>chr1:145858836-145859011
ATCCTCAGCAGCTCGTGCCTGCCACGTCGTCGGCGCCCACCCGAGCCCCGGCACCCAGTCTCGGTCGCTTCCCGGACACGGCGTACCGCCGGGCTGAGTCCAGATGGGGATGGGGGGAGGGGGCCGGTACCTTTAATTCGCCCAGCTCCGCCATCTTGAGACATCGCAGGCGCCC
>chr1:145918566-145918824
GCCTCACTAGAGTCTTCCTCTGTCCATCCCTCCCCCGCCCCACCCCCATTCCTATTCGGGCCGCACCTACACAGCCGCTCCCGGGCTTGGCTCTGAGCACTGAAGCGGACCCAGGCGTCCATGACAGCCGCAGCCCAGGCTCCGCGGCCCTGCTCCCGCCCCACTTCCCGCCCCTAGTCACGCCTACTGCGCGACCCAACGGTGCCTCGCGAGGGACAAACAGTATCAGAAAAGAAAGCTTGGCCCTGGAAGCGGAAT
>chr1:147599903-147600364
AAGGGGCACGAGCGACTTTCCCTGGAGGGGCGGGCCCTTGCTGGTCGCGGGGCCGGACGCTGAGGCGGGGCGGGGCGGTCCCGGTTCCCCGCGGGCGGGACGTCGGGCCGGTGGGGAGGGGGCACCCTCCGCTCGCGTCCGAGGCGGGGCCGGCTGTACCTTTCGTGGCGCGGTGCGGCGGGGGAGGGCCGAAGGGAGGGAAGGGGCGGGACCGGGAGGGGGGAGCCGGAAAGGGGGAGGCGCCGGCGGACAATGGAGCCTATGTGTGCTTGCCGGAGTGGGAcggcgccgccgccgccgctgccgccgccggggggagacgctgcgccgccgctgccgctggccccggccccgcGGGGCTGAGAGCCGCCCCGGACCCAAGCCTCTTTCCCTGCTCCGCACCTCCTCTCCCCTCCCCCACTCCTGCCTCCGGGGTAAGTGGCACCTGGGGGAGGGGGAGG
>chr1:147670307-147670319
GCACACCGGGCC
>chr1:147670585-147670692
AGCTGCGGAAACTACAACTCCCACAAGGCTGCGCGTACCGCGGCTCCCAAGAAGTGGCTTGTACCCGCCCCCCTCGCCTGCGGGCCTCGCCCCTCCGGCCCAGCCAG
>chr1:149900075-149900294
TGGTCCTGGGTCTGGTCTCCATGGCTGGCCGCGTTTGTTTGTGCCAGGGCAGCGCGGGATCCGGGGCCATCGGTCCGGTGGAGGCCGCCATTCGCACGAAGTTGGAGGAGGCCCTGAGCCCCGAGGTGCTAGAGCTTCGCAACGAGAGCGGTGGCCACGCGGTCCCGCCTGGCAGTGAGACTCACTTCCGCGTGGCTGTGGTGAGCTCTCGTTTCGAGG
>chr1:150010592-150010894
CCGCAGCTGTTGCTCCGCACGGGATCTGGAGCTGGAGCCAGAAAGGACTGATCGGGACTGGCCTCCCCCAGTGGCTTTTTGCCCACTCCGCACCCGGTCGCCACTCCGGCTCCGGCGGCTGGTTCAGGATCGGTGGCTTTCTGCTGTCCGGCCGGAAACAGGCGCCAGTTTCCGGCCGGAGCGGGTTGGTGGTGACACCCAGGCCGCCCCCGGGCCTCCTCCCGCTCCGCCCCGTCGCAGCCCCGCCTTTAGCGCCGCTCCCCAGGCTGCGGCCAGTTTGGCGCTTGCCCCGCGCGTGACCC
>chr1:150268775-150269042
ACGAAAGTGCAGCCGAAAAACACCGCAGCCCCCATGGCTGGTCAGGTGGGAAGGGGGGTGGGGGCCTGACCAGGACAGGCAAATGGGAGGGGCGCGCCAGCTGGGGAGTCCGCGTGGGGTGGCAACGCGACCCCACGAGGGGCGCGGTGCAATGTCACCCCCAGACCCCGGGGAAGGGGAAGGGGGGGAACCGAAACCCCAAATGAAGGTCCGCGCCACTTCCTCTACGGAAGCCGAAGAGGGGACAAATCCCGGCCGCAGCCCCAC
>chr1:150515654-150515897
AGCCGGCAGCCCAGTCTCGGGAGCCCGGGGCCGCCTGGGCCTCCTGCCCGCCGCGCTCGAGTCTGGAGCTCGAGAGTGACACTGCGCATGTGCGGGCGTCCTGCGCATCTCCTACGGCCTCCAGGACAGAGGAACCGGGGGAGGCAGGGGGAAAAGGCCGGCCCAGCAATTCCCCTACCCCCCGGTCCCACGTGTACCCTCCTGGCCTGGGTCGCCCCAGCCCACGGGGAGCGGGCGGAGTCC
>chr1:150548892-150549061
GTACCTCCGTCCAGGGCGCTTCCCTCCCGGACCAGCGGCTCTCCCAGGCCGCCTCGCTCCAGGCGCCCCTGGAGGCTgccccgcctgtgccgcgccgcgccgcgccgtgttcgcaccgcTCACCCGAGCGGCTCGGAGGCCCGGGTTGCTTAAGTCCCTAGTCTCAGCC
>chr1:150549499-150549944
GTAGAGACCTccccgggaccccggccccggccgcccctctcccgggtcccgTTAGACCGCCCGCCCCGCGCGCCCGCGTCGTCCCCTCTCCCTGCGCTGTGCGGTCGCGACCCCGCCACGACCCCGGACCCAGCTCCGGTGGCCTCGGACAATCTTCCAGCCCCTGGGGTCGAATTCCTGGGGAGGGAGTCTGATCCCGTGGAACTCTGGCCCCATCACCCGGGCGGGGAGTGAACCAAAATTCCTCCTAAGTCACATAGTAAAGTTGGAAAACAGACCCATGACCTCCCCGCGCGGCCGGTGCCTCCTGCCCTCTCTCTAGGAGGGTGCTCTCGGACGGTGTGTCCCCCACTGCACTCCTGAACTTGGAGGACAGGGTCGCCGCGAGGGACGCAGGTGGGTGCCCTTGATCCAGCTCAGCCCGATGGCAGAAGAGGTTGACAAA
>chr1:150550255-150550510
AAATGAGGGACATGGAAAGGGGTGAGAAGCATAAATGTGCGTGTGTTTCTGCAGAGGAGGGGGCATGGGCCCCTGCCGGGCTGCGCAGGGGAGGGTGGGGTGGGACTTTTCCAGAGAGGGAGCCAGGCCTGGCCCGGGCCCCGGGAGCTCACGTCACCCCCACCCCTCACTTCTCCAGGGAACTGCCAAAGCCAAACCCAGCTCGGGATGGGATTATGTGTACTGGGTAGACCCGTGGAGAGGGGCTGCGAGAAG
>chr1:150579211-150579268
GCGCCGCGCGGCGGGTGGGCGCGAAGAAAAGCAGCCTCGCGGGGGTCGCGGTGACGT
>chr1:150876432-150876689
CGCCCCGGCGCCTTCAGCTCCAGCTGCGTCCCCTCAGCCCTGGGTCTCCTTAGTTGTCAGCCCCTTCGGCCCCTCCCCTTTAGAGGCGCCCCAGTCCTCCGTCTCCTCACCGGGGTTGGCAGTAGTcgccgccatggccgcagatgccaccgccgccgcgccacccccccccccagtgggaggagccgccgccaccgAACCGGGAGGGAGGGGAAAAGAAAGGCCACTCCCCAGAAGCGGCGCCTGACCGCCGCCTC
>chr1:150974506-150974960
cccgacccctccgcggccccgcGACAAAGCGGCACCCGGGGCTCCCAACTTTTCCGCAGCCCCTTCCCACCCCCGCGCGGGGCTCGGGCGCCGGGCGGGGGCCCCGACTCACCCGGCGGCAGCGTTGGCGGGGCCGGGGCCGCTGCTCCGTGTACTCCGTCTGCTCGGGTGGTTGCTCCGAGGCCCCGAGGCCTGGCTCCCCGCGCCTCTCCTCCCTCTTccgcccgcccgccggcccgcgcccgccctcgccctccctcctccgccagccgccggcgccgccgccgccgcccgccgagcccagtcgagctgagcccgagcccagccgGGAAAAAAAGGCCGCGAGCAGCCCAAGGGCCGGGAGGCTGGGCGTGACGGGAGGGGAGGGCGGGGCGGGCCTCTGCGCTGCGGCTGCCCCTTCGCCCCGGCGCGGGAGGCCAGACCCCAACCCTCC
>chr1:151282481-151283026
CAACTACCCCCTTCTCCGCGCCGCCCCCTGGGGCGGCTTCTAGGAAGGCCCAGACACCGCCTCCATCCATTGGGGCGGATGGGCGAAACTCCTGGCCTGTTGTAAGCACAGTCCGTAGCCGGGTAAACCCCCAGGAGGGTCGAGAACCCCAGGTCCTGGCGCCCCCGGCTCGAGAGGCACCCGAAGTGCGGCCCGGAGATTGAAGGCTGCGGGATGTCGCGACCTAAAATGGTGTCCGTTCCCGGGGATGGGGGCGGGGGACCTGGGCCAGGCCGGAGCAGAACCTGCACCCCGACTGGGTGCGGGTCAGCGTCCGGGCCCGGGCAAGACTCAGGCTTGCGCCCCCGGCCCCCTGCGCACCCCCCGATCAGTCTCCAGTCTCTAGCGAGCCTCCGGGAGTGCGCGGCGGGAGGAGGCTCCGCTGCGCCCGGAGGGGAGGGGACGAGGTCCGAGTTGGGACGGACCCCAGCTAGAGAGCTGAGAGTCGCGCAGAGACCGTCCCCTCTCTCCTCCCCTCTTTCCAGCTCCCCACCCTATCCTGTGTA
>chr1:151399736-151399849
CGGCGCTTTCGTTTGCGTAGCGGGAGGGACCGTGGGGCCTGGTGCTGCCGGCTGGTTTTGAGAGCCCGGGAAGGTGAGGCGGGGACCCCGGGGGCGCGCGAACGGCAGGGGAG
>chr1:151511315-151511350
GGCGGGCACTGACGGCCCGCGGGGGTGGAGCTCCG
>chr1:151540167-151540336
TCCCAGACCCATTGGCTCCGCCCACCTCACCTCCTCGCCTATCGTTAGTTCTCTGCGAAACCGCGAACTGGGGGCGCGGCCTATCTTCAGCCCCGCCCCTGATGGGCCTATACAAGGGGGCGGTTCCGCGCGCGCCCGCCCAGTTGGAGCCAGACAGCGGGGTGGACAA
>chr1:151763247-151763531
CGGCCCCCTCCAGGTCCCAGTGCGCCTCCAGAAACAATACTCGAGCGTATCTACCCCCTACCCCAGACTCAGCCCTCACCCGATTTTGAGAAAGGCTGAAGTTGCAGGCCAGGTCAGGGGCGTTCCCTTCATGTCGCGGCCGCAGTAGCTCCTGGACGCCTCCCCGAAGCAGCCGTCCAGCGCCCGCCCGCAGCAGAGCTCTGCCCGGGGCCGTGACAACGGGCGCCGCCATGTTCACAGGCACAGAATGAGACCTGAGGGAGGACCCCGGCGTCGGCGGCAGG
>chr1:151831102-151831191
CCCTGCTGATGGCCCAGTGCCCCACATTCTCTGCAGAGATGAAATCCCACATCCCTGGGTGAGTGGCGAGGAAAGGACCAGGCTACGTG
>chr1:151993843-151993908
CGTGCGGCGGGTGGGTAGAGGGAGGCGGCGCGGGAGCGGGAGGAGCCTGGCGGGCGCTCGGCAGG
>chr1:151994351-151994391
GCGGCACCTCCCCAGAAGCCGGGCTTCCCGCCCCACCGGC
>chr1:153535997-153536284
TGTCGCAGTCCGACTGGCCTTATAGCGGTCGGTGCCCCGGAGGCCAGCTCGGCCAAGCCCACCCCGCCCGCCCAAGTCCCGCCCGCGCCCCACCCTGCGCCGTGGCTTACACAACGCACATTCGCGGTTTACCCCCTCGACTTTCCACGCCTCCTGCCCGGGGCTGTTCCGGGTTAGGACGGGATGGGGGAGCCCAGCAGTGCCCACTGCACGCCTGGTGACGAGTCTCCCCTCATCTGCGCAGCTCAGTTTGCTCAGTTTGCTCTTCGTGACACGTGACTCGGCAA
>chr1:153634249-153634380
CCTCCACCGTCAACTCAGGTTCGGCCGGTCCCCGGCCCGCCTGCCGGAGCCGTGGTGGCAGCCCCGGGAGGAGCACTGGCGTCTGTTTCCTTCGGTGAGTTTCGGTAGTGAGAAGGAGCCGGGGGAGGTGC
>chr1:153678844-153679388
CACTCGGGTCCTCTCCAGCCCGACGTTCTCCTGGCACCCACCTGCTCCGCGGCGCCCTGCGCGCCCCCCTCGGTCGCGCCCCTTGCGCTCTCGGCCCAGACCGTCGCAGCTACAGGGGGCCTCGAGCCCCGGGGTGAGCGTCCCCGTCCCGCTCCTGCTCCTTCCCATAGGGACGCGCCTGATGCCTGGGACCGGCCGCTGAGCCCAAGGGGACCGAGGAGGCCATGGTAGGAGCGCTCGCCTGCTGCGGTGCCCGCTGAGGCCATGCCGGGGCCCCGGCGCCCCGCTGGCTCCCGCctgcgcctgctcctgctcctgctgctgccgccgctgctgctgctgctCCGGGGCAGCCACGCGGGCAACCTGACGGTAGCCGTGGTACTGCCGCTGGCCAATACCTCGTACCCCTGGTCGTGGGCGCGCGTGGGACCCGCCGTGGAGCTGGCCCTGGCCCAGGTGAAGGCGCGCCCCGACTTGCTGCCGGGCTGGACGGTCCGCACGGTGCTGGGCAGCAGCGAAAACGCGCTGGGCGTCTGCTCCG
>chr1:153945823-153946352
ACCAAGCCAGGGAAGAGTCCTGCAGAAAGCAGCCCTTTCTCCCTAGGGAAGACAACGGGCACAGGGCCCACTCCGGGTCCCCACGCCCGCGTGCCGGGTGACGGGAAGTTCGGGTTGGGGCAGAGGGCGCGCCGAGGGGGAGGAGGCTGAGGAAGGAGCAGGAGGGCAGAGAAGCAGGCGCGCCGGCGGCCGAGGACGTGACGGCAGCAGCGCCGGCCGCCGCGTGACCCAAGCGGGAGGGAGGGCGGCTCCGACTCCGGCACCCACGGGAGCAGAAGGGGGTGCAGGAGGCCGGGCACGGCGAGCTAATTGCGGGAGGTGCCCTCCCCTCCACTTTCACTTCCCCAGGAGAGAGGAACCGGAACCAGATGTGCAGTGAGGGACAGCAGCTGGGGGCCATCCCCCACCCCGCCTGCCGCCCGCGCTCCCTCCTGCCCGTCCCCGCCTGCCGCCCAGCCCGGTCCAGCCCCTACCTGCCTGTCCCGCGCTTCCCggccggccggcccgctggcgggtggctcggagggcg
>chr1:153977256-153977646
CGCCAAGTGTCGCACCTGTCGGAACAGAGGGACCTACTCCACAGGCCTCGTGCCTCCGTCGGAGCGCAGAGGCGGCACTTACTCTGCAGCCCTCCCAGAGGTTCCAGGTCAGGGCAGGGAAGGCCGGAGTTGCCTATTGGAGCAGAGGATCTATCAGGACGTCCCCGTTGCCACAGCGAGAAAAATCGATATGTTTTTGCGGGCTAGGGAGGCGAGCGCCTTCTGCGGGGTCCGCAGGGCGCTGGAGGAAGGGCCGGCGGGGGCTCGCGGCCCTAGCGCCCGCTCACCTCCGCTCCCGCCCCCGACGCAGCCATCTAGCCCCGTGGAGGATCCTCGGGCGCGGGACCGAGCTCGGGGCCCGGTGTTCCCGGGGGCGTTCGGTCGTCGCCC
>chr1:154405216-154405518
AGGTGCGGCGCTGTGGCAGGAAGCCACCCCCTCGGTCGGCCGGTGCGCGGGGCTGTTGCGCCATCCGCTCCGGCTTTCGTAACCGCACCCTGGGACGGCCCAGAGACGCTCCAGCGCGAGTTCCTCAAATGTTTTCCTGCGTTGCCAGGACCGTCCGCCGCTCTGAGTCATGTGCGAGTGGGAAGTCGCACTGACACTGAGCCGGGCCAGAGGGAGAGGAGCCGAGCGCGGCGCGGGGCCGAGGGACTCGCAGTGTGTGTAGAGAGCCGGGCTCCTGCGGATGGGGGCTGCCCCCGGGGCCT
>chr1:154558268-154558614
CCCCCGTGGGGGGAGATGCGGTCCGGGCGCGGCCCCCGCCCCGGCCCCTCCGGCCCCAGCCAGCAGGAACTCGCAGCTCAGCTCGTCCAGGCAGGCGCTGGCAATGCGGAAGCGCTCGTGGCCGCGGTGGAAGATGGACTCGAGCAGCTTCAGCTCTCGCCTCAGGCAGggccccggccccgggcccccccctgggccgcccccggcccccggcgccgccccctggccccccagctgctgccccggccccggcTGCTGCTGCCCCTGCGGCTGCGGCTGCTGCATCCTCCGCTCCGCTCCGCTCCGGGGCCGGCGGGCCGGGAGCCTCCGGCCTGCGCTCCGGGCT
>chr1:154959002-154959179
AGGCACCACATGGGTACACCAAGCCTGGGGGAGGCTGGGGCCCGGAGCCCCCACCTGCCTTGCCAGGGGGTGCCAAGCTGTTGGCATCTGGAGTGCCCCCACCCCGCCCACTGCTGTTCGGGGGGAAACTGGGCTGGTTCCCATTAACAGCAGCAGCCGGGGAGCCTGAGTGGGGCT
>chr1:155000918-155001302
GAAAACCCGGAGCGGATTACTCGAGCCAGAGCGCCCCATGCCTGCCGCTACCTCCTCCTTCCTATAGCCCCCCTAATTCTCCAGTGAGATAATGTCTGGGGTGGGGGGCTGTTTGGTTTGGCCTGAGCCCTCAGGGGCGCCTCACACTTTCCGCCCCTGGCTGGGGCGCAGGGCAGCGGCCCCGAGGCTGAGTCACGGCCCGGCGCGGAgagggagagagggagaaagagggagggagggaCCTGGACTCCGCCCCTCGTGCGCGGGGATCCCGGGTCAGCCCGGGTGAGGGCCAGGGCCCCCCTGGCGCCGCCCATTGTGGTCCAACAGGTTGAGCTGGTGTCCCGAGAAGCCACCTGCTGGAAAGGGAGGGAGGCCCCCTGC
>chr1:155001672-155001898
GCGCGCCCCCTCCCCCTTCGCAGACTGGGCCCCTCCCCTCCGACAATGCCAAGGCCGCAGCGGGCACTGGCGACAGCACAGAGGCTGCTTGCCTGGGGCGCCCTTCCCTCCCCGCGGGGCACCGTCACGCGTGGGGAGGGACGCAGGGCGCCCGCAGGCTCAACTCCCCGGCTCCCTCCGAGAGGGGGTGGGGCGTAGGGGCCGGAGCCGAAGGCCTGGTGGCTCC
>chr1:155016889-155017386
AGGAGTGATACATATATTGTGTATATATTTACAGCTGTATTGTAAAAGTGGGGTCCCTGTCCCCAGCTGCTCCTGGGGAGTAGAAGCAATAATGTATTTCTAATTTGTGGGTCCCACTTCGGCTATGCGGGTTTCTAGGGGGTGGGGGCTTGGGACCAAAGCCTTGCCCCGCCCCTATGCCCCTTGGGGGTTTTGGCTGTGTAAGGGGGTGAAGGACTGCCCCTCCCTTTCGAGACCCCTCCTTCCTGGTTTCTGTTCCTTTTTCCTGGCAGTGAATTATGCAAAGGGGGCCGGCAAAGGAAGGGTAGGTGGGGGAAAGCCAGGTGGAAGCTTGAAAGACTGGGGGACTGGGCCTGTAAGGAAGGAGCCATCCCAGTCCCCCTCCGCCCTGCTCCCGGCGCTGAGTCATGGGGTCGTGGAGAAGGGGGCGGGGTGGCCTGATTGGCTCGCCTGCCCCTGGGGGCAGTAGAGGGGCCCCGCCCAGCTAGGGGAGccgc
>chr1:155070380-155070569
GAGACCGACACAGAGGTGCTAGGGTTTTCTAACCCCTCCCCCACCCCTTTGCACACCTAGGTCAGATCCCGGTCTCTCTCGGAGGGGGCGGGGGCCCTATCCCCCACCACCATGCACCCATTTCGGCTGCCATCGTTCATGTTAATTCGATTGCTCTAGCTGAGGCCTTGGGTGGAGGGCAGCACCGCG
>chr1:155086046-155086282
TGCTCCCCAGCCGTAGCAAGGGGAGGGAATCCTGGCCCTGACTCTCCCCTCCTCTCTCCCCACCCGCACCCCACCCCGCAGCATCGCACTCCGGGGAGAAGCCGGTCCCCACTCTCCCCCAGTTCACCATGGGCCCCAATGTGAAGATCAACGTGCTGGGTGAGTCTGCGCAGCGCCCTCTGGTGGCCACTGCTGGAACCGCAGCCCCCCGCCCCGGTGCCTGCTCACCTCGCATG
>chr1:155091221-155091362
CAGAGCAGCCTCACCCTGGGCAGGGTCTTCTTCACCCTTGTGTTGTCTCATGTTGGCCCCCTCCAGCACAGGCACAAAGAGGGCTCCCACCTGACACGCTGGCATTCCCAGAGGCTGTCACAGGTTAATGCCCCCAACACA
>chr1:155127678-155127849
TCTGAGCAGATCTGCGGGGGCAGAGGAGCGCGCTTCGCTCTTTCCTGCACCCCCAGCCTcctcgcctccccaccccgcccctcctccacctccccAGCCCCCAAGCCCCCAGGCAGCCGCGCgccgggcggggcgagggcggggcggggtgtcgggcggcgccggCCCAAA
>chr1:155208716-155208825
cgctccggccgccgccaccgccccTGTTTTGTTTCCATGGCGACAGGCGGCGCAGGGCCCGCTCCAAACATAACGCGCTGTGGAAAACATGCTGCTCGGGGGACCCCCC
>chr1:155209119-155209336
AGCCTCGCCTCCCCGGGGATCTCCCCAGGCCCCCTGACCGCAACGATCGGAggggcggtggcggggggcgggcccaggcaggggagggCAGAAGCACACAAGGAAGTGTTTCCGGGACAGAGGGTGGGCAAGATGGCGGCGCCCATGGAGCTGTTCTGCTGGTCAGGGGGCTGGGGGCTGCCGTCAGTGGACCTGGACAGCCTGGCCGTGCTGGTGA
>chr1:155323487-155323637
GCTGGGTCTCTGCTCCTGGCTCCTCTGGCCGGGTGGCCCGGCGCCGGGCTGCGGCTGCTGGGGGCGCCGAGCCCCCCAGAGGAGCAGCTGCTGCCCGTCCGCCTGTCCCCGGTGGGAGCCTATTCGCCTCCGACTCGGGGAGCCTTGCCC
>chr1:155324844-155325032
TCCGTAGTTCGTGGTCCTTCGCCGGTGTCCCCGGAGCCCAGCGGCTGTGGATGGCAGAAGCCCAGAGTGGGACTGGTCAGCTGCAGGAGCAGAAGAAAGGTAGGGCACCCTGACTCCCGACCCCGCGCTTCCGAATAAACTGCCCTTCGCCCCCGGCCCTGCTCTCAGGCTGTCCGAAGGCAGTCTCT
>chr1:155562486-155562693
GGGAGGGAGCGAAGGGCGCCTAGCGCCCCCCTCAACCTTCCACTCCTTCCTCCTTGCGTTCTTTCCCACCGTCCCCCGCTCCGCCCGACTCCGTCCGCGTAGCGCGCACGCCCGCCCGCACGCGTACGAGTGTCTACGGGCTCGTCGCTGGCTGCTCCCACCAACCACCACCTTCGGCCGCCCCGCGCGCCAGCCAGCCCGTACGCG
>chr1:155637685-155637871
agtctcgctgtgtcgcccaggctggagtgcagtggcgcaatctcggctcactgcaagctgcgcctcctgggttcacgccattctccagcctcagcctcccgagtagctgggattacaggcgcctgccaccacgcccggctaattttttgtatttttagtagagatggggtctcactgtgttaacca
>chr1:155688312-155688525
CCAAAATggcggcggcagcggcggcagcagagtggccgcggcagcTCCTCCAGAGGGAGGGAGCTAAGGGCGCCTAGCGACACCCCCAACCTCCCACTCCTCCCTCCTCGCGTTCTTCCCCACGGTCCCCCGCTTCGCCCGACTCCGGCCATGTAGCGCGCACGTCAGCCCGCACGCGTACGAGTGTCTACGGGCTCGTCGCTGGCTGCTCCC
>chr1:155745420-155745566
CTATTCTGGCAAGGTTTCATTTTTGCCCGGGGAGCTATCAGCCAGCGGAGAGATCTGTAAGAAGAGATAAGACCTCAAGGGAAGTACGAGGCAGAGCCTTCCGCGGCCCGCGCCCTGGCGGCCCCAAGTCAGCGGCGGAGACAGCG
>chr1:155978245-155978577
CGCTCCGCCCGATTTTGGCGCCCAGAAAGCAGGCGGGGAGACAGGAGATGCACCGCGGGTGCCGGGGTTCGGGGAGCACCCGAGGACCGCGGCGAAAGGAGAGGGGTTTCCGAGCCCACCTTGCTCGCCAGCTCTCTGCTCCGGTCGATCCGCGCCCGCGTGAGGGATTCGATCCGAGACATAATCGGACGGGGGGACCAGGGAGGACGCGGCGCGGACCCCGGCGTCCTGTATTGTTGGGGGAAGGCGGGGGGAGGGGTTCGGCCCGCACGCGTTGGTCTCGGGGACAGGAAGTCTGACTCCCCTCGCCCGGCACCCAGCACCAGTTCCTC
>chr1:156282498-156282786
CACCCGCACCTCACCCCGACACCCGGGCCCCGCCCGCCCGGGAGGCCCCGCCCCTCGCCGTCTCCCCACTTCCCTCGGTGGCTGCTCTCACGCCCTGGCCCCTCTCACCGGTAAAGCCGCTTAGTGTGGAGGACTTTTGCTTCGGGCTCGCTGCTCTCCCCTGTGGGGGGGCCTTGGCTCATGGTGCCCGGGTCCGGGGGCAGCTCCCGGTCACAGGCCCCTGCCACCCACCACTAccgccaacactgccgtctccggccgtagccgcagccgccgccgccaccggcc
>chr1:156500108-156500474
CCCGACTGTCACCGGAGACCCCCTCGGAGGATGGCGCCCCGTCCCAGACCGCTCGGAGGCCGTCGTAAACCCCCTACACGAACAGGCGGGCGCGCCCCCAATCCGCCCGTCCCCACCCCGTACTCCCAACACCCAAGGGAATTGCAGCCCACTCCACTTGTCCCCCACGACAGACTCCCTGACACAAACAGTCCCCTAGGTAATCCCCGCCAACGCCACACGAAAACACGGCCCGCTTCGCGAGTTCCTCCCGGCCCGGGGGCTGCCCCATCCCACCCCTCAGGGGGACGGTCTAGACCACCCTCCACCCCAACCCCTGGACCGGGTGGGGGAGGGGGCCTCTTAAAGTGGCAGGCGCATTATTTT
>chr1:156689676-156690026
GTGGAGCCAAGACACCGAGGCTCTCCTCCCGTCCCATTTCTGAGCTTGGGGGTCAAGCTGTCTTTCTGCAGGGAGTCCAGGGTCCAGAGGGACTGACTAGGAGAGAATGTGAGCAGAAGACGTTCGGGTGAGTCAACTCGACGTTGAGGTGAGTGGATGAACGGTAGGAGAGGGAGTGAATTGGGAAGGGATGTGTTACTCCGTCCAGGACAGCTGCGGGGAGGGGAGGTATATTTATCTCCTGAGCTGGTGGCAATAAAAATAACCAGGGGCCTGGGTAACCCAAGCTCCCCAGCCTCCTATGCTGGGTGGGGGCCATCAATGGGGACTGGAAGGGAAGAGTGAGGAGG
>chr1:157993283-157993622
AGGGAGAGTAGACGTCAGGCggagggagggaggcaggcaggcagggaggcagggagggagAGAGGGAAGGAAGAGAAGGGGAGAGAAAGGGGGAGCAAAGACCGAAAGAGACCCAGAGAGATACAGCTTGAGAGGAGAAATAATTAAAGGGGGAGGGCGACCAGGAGGAGAAAAAGGTCTGGGAGGAAAGAGAGATAAAGAGAATCGGAGGGCAGGGAAAtgagtttgtgcgcgtgagtgtgcgcgcgcgcgtgtgtgtgtgcaggggcgggcgcgggcgggcggggggcgggctcccgggctcccgggctcccCTCCTCCCCAGCCCGCTCCTCTGGC
>chr1:159854803-159855043
CGGCTCCGCGCTCTTGACCTTGACGTAGACCGGGGAGGGGCCCGCTTCGCAGGCGGCGGCGGCGGTGCAGGGCGCCAGGGCCACGTCCTCGGGGCCGCCGCAGGGGGGAGGCGCGTACTTGCGGCGCAGGGAGCGGCTGACGTTCTGCGTCGGGTACCCCAGGAGGTGGGTGACGCGGCTGCCGCGCCCGCTGGCCTTGCACCCGGGCGCCACGGCGTCCTCTCTGTGGAAAACAACAGG
>chr1:160098506-160098680
TGGCGCGGGTTCTGGGGGGCCGGAAGGGTGGGGGGCGCATGCCCAGGTTGAGGGCAGGAAGCGGGGCAGCGAGGCGTGGGTGCGCCGAGCGAGCTGAACTGGAGCTGCCGAATCCCCTCCCTCCGCCCCTCCCGCTGCTTTCCCTCCAGCCCTCGGCAGTTCTGAAACCATTCT
>chr1:162561380-162561692
TGCGCTCCAGAACTATTCCCATTGGGCCAGAGAATGAGTGACGCACTAGGCCCCGCCCCGGCCCGGTGGGTTACTCCTTTCATGCCCGGCCCCCATCCCTAGCCccgccccggcgccccgggccgcggccgcctccgcgtccgcgtcgtcgtcTGTGCTCCCGGCGCTGACGTGTCTGGGCGGTCGGCTTCCACTCCTTCAGGCGTCGGCAGCCACTAGTCGTGGCGAGAGGGGCGGGGTGGCCGGGGCTGGCGCTCCACTTGgcccccgctcccggcccgccccgccgccgcggcccccCGGATGAGGGTA
>chr1:166839761-166839973
CCCGGCAGGTGCGCTGGGGCCGGGAGGGGGCCAGGTGGGGAGGCGGGCCGGGCGGAGGGGGCAGCGGAAGCGCTCCCGGCGCGGTTCCGCGGAGAAAGGGAAATGGGGCAAGATGGCTGGAGAAATCCGAACGCGCCCGggggcgcggcggcggtggcgcaggcggggcagggcgggcggcggcCCTGGTTGCGGCACCTTAGCGCGGGGAG
>chr1:166875887-166876130
AGTGCGCTTCTCCCGCCCCACCCAGGGCAGACAGTCCCGAGCAACGGCGCCCGCCGATGTCTCCCGGGCGCCCAGGAGGCCCGGTCTCTCCAGGGCGGTGAGTTCAGGTGGCCCGCCCCGCCCCGGCCGGAGAAACCCCGAAGCCCCGCCGCCGCGGACTCCAGGCTGCACAGGCCCCCGGGCGACGCGGGCGTCTCCGGGGCGGGCTGGCAGCCCGAGGCCAGGAGAGCACCCGCGTGTTGG
>chr1:167221174-167221424
GGGGCTGCGATCCACTGCCCTCCTCCTGCACCCGGCCCACCccgccgccgctcgccgtctgcccgtcggcaccggccctcctcctctgccggccgccgctgccgcctcctcgccgccgTGCCCGAACCCGAGCGGGTCCGCGGCGGGGCGGCGGGGCCGGGGCAGAGGGAGAGGACAATAAAGACATTTTACATATTCATAGCTGCTGGGCCGGCGGGGCGCAGTAGGGCGCGGGCGGGCGGCCGGGGCC
>chr1:167714117-167714548
tgagttcaatacaagcaaagggcttaaaagagtgcactatccccaaatgaaggTTCGGGGAGTTAACTTAATATTCACTCCTATGGGATTTCGTCTCCCACCACCCCTTTCTTAGCCAGGATTCGGGTATTCCCTTCCCTCGCTCGGACTCCCCGTCTTCATTCACCGACCCACTCGCGGAGCGAGCAGGCCCAGCTCTGCGTGCACTGACGGGCTGGGCGCGGGCGGGGCGCCGCCGGGACTTGGCACCGGGCTGCGTCCTGAGGCGCCCTGCCCCGCCCCGCACTTTCCTCAGCCCGGGCTCCCGGGCGCCCGCCAACACTGCGAGTGGAACAGCCGGGGCGAGCCCGTAAGCCGGAAGGCGGCTTCCGGGAGCGCGTGCGAACGTGGAGGCCACGCCGGCGATGGGGGGTTGGAACGGCCGGACCAGG
>chr1:167722153-167722539
ggcagcgtccgccggagccggggcggtgattgcagccccagacagccggcgctggctgtggtcggtgctggcggcggcgCTTGGGCTCTGTAAGTGATGCCAGGACCAGGGCTGGGGCCGGGGAGTGGGGCCCCCGGGCCCGACACACGCCCATCGCGGCGGTCGCAGGCCAGGCGCGCGCACTGAGAGCCGAGGTGGGGAGGGGGCGCGGCCTGCGCTCTCTGGGGCCGAGGGGACCCAGCCCATGGGGAACGCGGGCCTCCGCGACTGGCCGGGAAGGCGCAGAGCCTCTTTCTTCTCTTTCCTGGATCCTGGAGTGCGGAGGAGGAGGGGAGAGTGCTTTACCTTGCTCCTTCCCGGGGGGCGGTCCAGGGGAGCGGACCCGG
>chr1:168136620-168136914
GGGACCCTTCCCGGCCCGCGCCCTGAGCCCTCAGCCTCGCACAATGAGTTTAGCCTGGCTCCATCCGGACCGCCCTCTCCGCCCGGGCCCGCGCCCGCGCCCCACGCCGGGTGCTCACCGAGGAgcggccgccgcggcagctcaggccccggcccagccgcctccccgcctcggccaccgccgccgccgcttccttcctccccgccgcGCTCCGGGACTGGAGGTTTCGGGTTTCAGCCCACCGAGCCCCGCTTCGCTCCTCCCGCGGGCCAGCCACCAGCACGCGGACCCGGG
>chr1:169105957-169106565
GGCGTGGAGGCTGGGCCAGGACTGCCGGGCTGGGGTCCTCGAGGCTCCGGGCGACCCAGGTGCGGATCCCCCAGCCACGGAAGGGGCGGTTCACGCCCAGCCGGGAGCTGGGAGGGGGCTGCGCGGCGCTGCCTGcgcgtccctcaccgccgcccccgcctcctcctcgccccgcgcccaacgccccgcgcccagcgATCCAAGCGGCCCCTCTAGCCCCGGCGGCTCCTTTGTGCCGGCCCCGAACCCGCCCTCTCGGGCCGAGTCCCTGCCCCTGGCGCCGGCGATTGGCCACCGGGCCGCTAGAGGGCGGGGCGCACGGCCGCCGGGGCGCGGTATATAGTAAAGGTAGGGCGGGCGCAGCCAATTCCTCGGCTCCTGGCGGGAGTGCCGGTGGCGCCCCGCAGTCCGCTTGTCCGTCCTTCCCTCTCTGACTCTCCTACCCCGGGCCTGTCTCTGCAGAGGTCAGGGGAGGCGGGGGCCCAGCACACGTCCCCAGTGGCAGCGGGAGCGGCAGCTACGGGTTCGCGGAGCCCCCGACCCCCCAAGGGCTAGAGGAGCGCTCGGCGGACCAAAGAAAGCCCGCGAGCGGCTGCGCGCCCACCAAT
>chr1:169106973-169107072
GGGCGGCGCATCCCCTGCGCAGGGTCCGCGGCCGGTTCCGCACCCACCGCGCTGGCCGGGGTGGCGGGGGCGAGGGTGGTGGACGCTGCTGGGTCGCGC
>chr1:169485515-169485899
CAGGCCGGTCGCCCGCCCTTCCCGCGCCCCGCGTCCGCCGCGCGTACCTCCCTCTCGGTCAGGTTCTTGTCCGGCCCCAGCAGGTACGGGGTCAGGAAGGGCTCGGACGGCCTGAGGCTGGCGAAGAAGCCGTAGGCGCAGAGCAGCGCGGTCGGCAAGAACCAGCATTCGCGACGGACCCGAGCGGTCCGCAGGAGCACAGTGgccgccgccgccgccgcccgccgAGACACCGGGCCGGGCACATCCATCCGGGGCGCGAGGGGAGGGGACCCGGCCCGGCCCCTTCCTTCTCCTCCTCCGCCAACTGGAGTGAGGGTCAGGCACTTGTAACCGCGAGTGACGCCTTCTCCCTGTAAGGCCAGGACGTTCTGGACTCGCCGC
>chr1:172444016-172444101
GGACGGCGGCACCCAGCCTTTTTCCCGCTTCGGGGCGCCGGGGCTGCGACTGTGGCCAAGCACTTCCGGGTCCGCCGCAATCTCC
>chr1:174999741-175000491
CAGCGTGGCCCAGCGCGGTCAAATTATAATACATAAAAGTTGTCAGGGCGGAGAGCAAGACATTACTCTTCTCGGATTGCCGGTTCGCTCGCGAGACTTGAGCGTTGCTAGGAGATTCGGCAGGCGGGCGGAGCCAGACTCGGCGGGGCGGGGAGGGGTGGGGCTAGGCTCGGCGAGGCGAGGAAGGGTGGGTGGAGCCAGGCTTGGCGGGCTGTGCGTGCTCGCGGTGGGCGGTGGCGGCGGCTGCCTCGCGAAGGTTCGAGATCCGTCGCGTGCGGGAGGCGGGCCGCGATCTTGCGCAGGGTCGGTGTGGGCGCAGGCTGCAGCGCCGCGACTCGTGCGGGTAGGCGTCTGCGCTCGGTTTGAGGGCTCGGCGCGGGGTTTCCTGTTCCTCCTTCTGCGCGGCTGCAGCTCGGGACTTCGGCCTGACCCAGCCCCCATGGCTTCAGAAGAGGTAAGTGGTCCGGCCCCATATTCCTTATGCCCCCCGGCTGGAGCTGCAGCGCCAGCCTCCCGCCCTACCGCCGTTTCCGTGGGCTGAGCCGCCCTGCGGCCACCCGGTCCCGCGCCAGTCAGTGCGCCGCCTTCCCGGGGGACACCTCACTCGCCCCTTGCTGCGCCGTCGGCTCCCCAGCGCTTCCACTCGACCTCGCACCCCACTCGCCTGCTGGGCTCGAGCGGGGGTGTGCGGCGATTATCCGTGCAGGCGGTGCGGGGAGTGGGTCTGGGAGAGCGGCCCTTTGCGCGTGT
>chr1:175023400-175023620
GCCGCCATGTTGTCCGCTACAAACTACAAACCGCTGAAACTTTATTGACACTGCCGAATAGCGCAGGACACGAGGGGCGGGGCCTGGGCCGCCTGGGGCGGAGCTGGGAGGTGGGTGGGAATGTGGCCTACAGGAAAGCGGGGTTAGTTTTGGGATCGGAGCTCTCGCGATATTTCACGGAACTTGGGCAAATGACAAATCTGAAGGCGCCGCGTTGATG
>chr1:176206821-176207021
CCACCCCGCCGGACACCAGCGCTGCCGCCGAAACCGCCACGGAAGGCGGCGACGGGGAAGAGGATAAAGACGAGGAGGCGGAAGTCACCGAGGAGGCCGCCGAGGACCCGGGGCTTGTCCCAGCGGAGCCCGACCCGGCCTGGCGGCTACCAGACATCGTGACTCCCTCCCCTCCAGCCGGGCGCTCGGAGGAGAGGGAC
>chr1:176207230-176207337
tccctgtagcagccaaccccggcgcgccgtggccggccgtgcgcgcgcgcgcgagcggcggaagaggcgggcgtggcgggGGATACAACTGGGGACGCAGCGGGGCT
>chr1:179229140-179229431
CACCCTCCGACCCCTCGGGCAGCCCGTCCGccacccaccccgccccgaccccaccccCGGCCTCCCCCACGCTCTCATGCCGGCTCCCAGACACACTCACCATGCTGGGTGAAGATATTGAAGCCGGTCTCTGTGGTGCGCCCCGCCGGGTCCCGCCTGCGGCCGGAGGGCCTGGCTGCACTGCTGCCCCGGATCCCGCGGGGCTGAGGCTGCTGGAGCCCCGGAGCTTCCCCGACGCGGCCCACCTGCTGCCCCATCCCTGCTCTCGCGTACTCCCGCGCCCCCGCCGAC
>chr1:180154544-180155140
GCTACCCCCGCAGCGACCGCTCGGCGGGCGCTCCATTCCTTTACCGGACTGTACACCTCGCCTCCTGGGGCCTGAGGCGGGAACCCGGGTCGCGCTGCTCCGAGGCCTCGGCGGACCGCGAAAGGATGGCTCACCACCCGGCCAGGGCCAGCCCCTGCAACAAGCTCAGCCCCGCCCGCTCCCGCGCCCAGGAGCGGCCGGcggggcggggtggctgggccggcctcgggggcgggggctcgggggcgggggctcaggggcggggccacgtggctcCTCCTTGCGGGCGGAGGCAGGCGGTGCCGCGGCGCCGGGACCCGACTCATCCGGTGCTTGCGTGTGGTGGTGAGCGCAGCGCCGAGGATGAGGAGGTGCAACAgcggctccgggccgccgccgtcgctgctgctgctgctgctgtggctgctCGCGGTTCCCGGCGCTAACGCGGCCCCGCGGTCGGCGCTCTATTCGCCTTCCGACCCGCTGACGCTGCTGCAGGCGGACACGGTGCGCGGCGCGGTGCTGGGCTCCCGCAGCGCCTGGGCCGTGGAGTTCTTCGCCTCCTGGTGCGGCCACTGCATCGCCTTCGCCCC
>chr1:180229340-180229741
GCGGGGAGGTTTGGGCCCCCTACCCTGCGGAACTGGAGGCAAGtgcggactccggctgcaggccgcggtctgcggggacgcgcgcggggggcctgcgTCCCGCCACCTCCGCGCACAGCCCCTGGTCCCCTTCCCCAGCCCGGGCCGGCGCCGCCCGCCGCGTGACTCGCGCGTTCCGGGCCGAGTACGGGCTGTCCCTTGGCCCAGCCTCAGCCAGACGCGGGGGAGAGAGAGCAGGGGCTGGGAAGTGCCGGCAGGAAAGGAATTGGCCAGGGGAAAGAGGAGGAGGAAGATAGATGGAGTCATCGGTTACGGAGCGCGCTCCGTCCGGCGGAGCGAAGCCGGGGACCGAGAGCGCGCAAGGCGAAGACACAGCGACGCAgccccgtccccggcctccg
>chr1:180231587-180231719
GGGAGAGTCCTGCCCCTGTGGCTTGCACGCTCAGCAGGGCGCCCCGGGCACCCTGGAGAGACCAAGGAGTTCCTCGCTCCGCTTGCCAAGGGGTTGTACTTCCGCCTGCGACTTCTTTAGTGGTGCGGTAGC
>chr1:181022618-181022945
AGCGCTCGGCCGACACTCACCCTTTCACCACAAAGAAGGGGTCCTCCATGGACATGGCGTCCCGGCCCCGGCCGCCTTCACCTCCTCCGCGCACAGGGCGCCCGTGCCTCCCGGTCTCCCTCCGCCCACCCCGCCTGTTCCCGCAGCTGCCCGCGCCTTAGTCTGGGTGAAGCCGAGCAGCGGGCACGCGCACAGGCCAGGTGCACAGGACGGCCGCTGGTCCAGCACTCGCTCAGCACCACTGGCCGAATCCCGGACTCGGGCGCCGGCCCCCTCGGCAGCCTCCAGTCCCGGCTCCTCCCGAAGCGTCGGAGGGCCTGACCCCAC
>chr1:182391593-182391962
AAAAAAGAGGCTGGGCGGCGCGCCTCGCGGGGTAGCAGGGGCGGCGCGCCTCGCTTGCGTGACACCGGGCCGTCCGGGGGCTTACCTGGTCGCCGAGCAGGCGGGCGGGTAAAGCTAGGCCGCgagagcgaggttaggagaggagaggagGCCGCAGTACTGCTCACACGCTCCGCTCTTCTCCCACTCTCGACTCTGCAGAGCCGCCAGCAGCCCCGCACCCTTTATCCGCGGCCCGGGGCCGCCCCCGGTGCCCTGATTGGCTCCCAGCGGCCAGGAGCCCGGGCCGATCAGCTGATGCGGTCCCGGGCCCCGCGGCCATTGGGCGAGGAGCCCGGCGGGCGCCGCTGGGGTGGGGGCAAGCGAACT
>chr1:182604243-182604299
CCAGGGTGCGGCACATGGCTGCGGGCGCAGGGCAGCACGTAGTAGGCAGGATGGTG
>chr1:183023280-183023593
CCATGGGGCGCGGTGGGCCGGGGAGTTGCCCCAGGGGCCGCGGGAGTTGCTGAGAGGAGACAGGGTTGGGCTTTCTCCTCGCCCAGaccccaccccaccctgccgaccccaccccCTGCTCCTTCCTCCCCGGGGGCGCGCACTCGGGCACGCGCTCGGAAGTCGGGGGTCGGCGCGGAGTGCAGGCTGCTCCCGGGGTAGGTGAGGGAAGCGCGGAGGCGGCGCGCGGGGGCAGTGGTCGGCGAGCAGCGCGGTCCTCGCTAGGGGCGCCCACCCGTCAGTCTCTCCGGCGCGAGCCGCCGCCACCGCCCGC
>chr1:183471439-183471663
CTGTcgcctcgccctcccgactccagcccgccgcccgccagcctccaggccatgcatcctcTTCGCAGGCCCAGCCCTCTCCACGCCCGGCTCTGAGAGGAAACTACGGAGGTGGTTCCCGCTCGCAGGCGGGTGGAAAAGCCCATGGTGAATGCCTCGGGGTGTCCCCCCAGTTGCTGTGGGAAGTGGGAAGGGAGGAGGAAGTGGACTTCACCACCGGGGAG
>chr1:183472561-183472894
CGAGGAGCCTGAGAGACCCACGGAGGCTTCGCGGGAAGACgcggcggcggcggcggaggATGAGCCTGCAGAGCGCGCAGTACCTCCGGTGAGTGCCGAGGCCGGGCTGGTACGTAGGGGGAGCGGGCCGCAGGTTGGGGCATGGAGCAACAGACACCGAGGTAAGTCCGGGGTGGCGGGGGAGTTGCTGCGTCCTCTCCTCGCCGGGCAGGTCGGCGGAGACTGCAAGGGGATCTGCGGGAGGGGGCGGAACGGGTATGGGTGCCTAGCCCCTACCGCCCGGGCTGAGCTCTGGCGAAGCCGGCTCGTCCCGGTGCGAGGAGGGAGGTTGGG
>chr1:184386816-184387107
acacTGCCGCCTCCTTCCCGCCCCGCAGCCCTAGCAGCCCCCAACCCGCTCCCCAGCGCGCTGCGCCCCGGCGGCCTCCGCAGGCCCCGCCCCGGGGAGGAGAGCCAGGCGCGCGCGGGAGCTAGGCTCGGGGAGGGGCCGGCGGTGGGGGAGTGTCTGCTGCCCCCGCCCCTCGAGTGAGTGACTGAGCGAGGAGCTCccctccctcgctcgctcctcgcaagctcccgctcgctccctgcccactcccGGGGGGACGTTCCGTGCCGCGGCCGCCGCGGCCGCTGCTTC
>chr1:184387332-184387627
GGCTTGCCACCTTCAGCCCCCCCGCGAACGCCCAAGGTAAGTGTGAGCCATTGCCTGCTCTGGGGCGGGGGGAGCTGGCGGTGCAGCCCGCCCCGGCTCGGCTACCCGGGCATCCCCGGGTGGGCAGGGAGGGAGGCCTGCGGGGTGTCTGCCGCACGGAAGGGATGggagccgcggtcgtggcgctgcctgcgcggggcccgggccggggctgctgctggtgcggggctggcggggttgctgccagggacggaagctggggtgggggAGCCGCGAGGGGCGTCTGCCGGCCTGG
>chr1:184754584-184754757
AGTCTCCATCGCGCTCGCTGGGGAACCGGGGACCCACAGCCCCGGCCGCCGGCTTCGCTCATGGCCCCGCGGTTCCGCGCACGCGCAGCTGCTACGCCCGGCCGGTGAGACACATTGCTGGACGCTGGTGGCCAGGGGGCTGCTAGCCGTGCCGAGACGGGGCGGGATGCGGA
>chr1:184755012-184755256
GAGACGTGGACAAAAGGCGGGACTGGGAAGGGATCTCTCGCTTCGACCCGCCTCCGACCCGCGGAGTTGCCCCCTGAGGACTACCAGTCCCAGTGTGCACTGCTTCTTCCCCGGCTCTCCCGCGAGCCGACTCGGAGCCGTGTCTCTCGCTTCTACCCGGGGTAGGCGCGCTGCACCCTGGGACTTGCGGTCCTCCGAGGTCGCCAGTGGTTGCTGGGATCCCACCTCCCCCTTTCCTCGGCGC
>chr1:184973947-184974254
GGCGGCCAGTTCAGAAACCGCTCAGAACTCAGTCCAGGGCAGGTACTGGAGGGCGAAGTGCGCCGGGCGGGGGCGGCACTGACCCCGAGGCGGCGGGAGCGGCGAAGGCGCCGGCGTCCCCACCCGCATCCTGCACCTGCCTCGCTCCCAAGCCCTCCCGGTCCCCGGTCCACACCCGCGCCGGAGCGCGCCGGCTGGGGCAGGAAACCCGACTCGCGCGGGCGGGCTGCGGTCGGGGATCCCCGCGCGCTACAGGGAGAGGGCCCGGGGCGCGCCCCTTGGGGCCCCGACCGCGGCAGCCAGCCTG
>chr1:185157105-185157413
GGGCCGGAGTTCAAGCCTCGGAGGAAGTAAATGCAAATCTAAGCGAGCGCTGTGGGGCGGTGAGTAGGTAGTGCGGATGCGGGCGCAGAACTACGTTTCCCAGCAGGCATACAGTTGGTGGGGCGGGGTGTGTGTGTGTGTTGGGAGGCGGGGGTCCCTCTCCTTTGGCTTGGGGCTCCGGAGTTGCCACTGCCGCCGGCGCTGGTAAGGTAGGAACTGCGGGGTGCGTTGACGTTTTGCTGGGCAGGTTCCCCCTCGTCCCCCGCCCCAAGTATACTGGCGGGCGGGCGGCCGGCCGGACTGGGGAC
>chr1:185316444-185316475
GCTGGCTGCCCGCCCACACGAGCCGAGTCTC
>chr1:192808971-192809047
GGGGCCGGAGCCGCGAGGCCCCGCCCCCAAGCCGAGGCCTCATAAATGCTGCGACGCACGCCCAGCCGCAAACAGC
>chr1:197774973-197775484
CCGGCCGGCCAGAGGCTTGGGGGCCGGACCGCACCCCCAGCCCGCCCGGCCAACCTCGGCCGCCCGGGGAGCCGGTTGAGCGCGGAGGCGCGGAGGAGCCGAGCTGGCCTGGGAGGGGCCGCCGAGGGACGCCCGCCCCCGACGCGCCCGGGCCCCCCCACTCACTTGGTCCTGCAGTCCATGGTTACATGTCGGTGTGGGGCTGTCCGTCCGGCCCCCGCGCGCTGGCCTGGAAGCCCGCAGCCCGGCCGCGCGAGGGTCGCGCCGTCCCCGCCCACGCCGGCGGCCACACAGGGAAAGAGGCTGCTCACAGCAGCCGTGGCGGCGGGCCCATGTCGGCTGCGCCCCCGGCACTTCCCCGCCTCCCACCCCACCCACCAGAGCCTTTCTGTGACAGCAGCGGTGGCGTGGCCGCCGCCCCCGTCTCCGCCGGTAGCCGCCACCAAAGCTGAGGCCTCTCAGTTCCTGCGACCGGGGCCGCCCGCTGCGGCTCCTGCACCTTCTTGCAAAT
>chr1:200620484-200620639
GGTCCCAGCAGAGACGCTGCCTTGCGCCCTTCGTTCGGGGACCCCTTCGCCGCCGACCTGGAATGCTGAGGAACTGAATGGGGGACTGGAGCTAAGACCACCCGCCCGCAGAGCAGTGGTCGCCTGTAGGGAAAGCGTCCGCACGCCCTCCCCAG
>chr1:200669615-200669844
GTTCCGGGTAGAGGCCTGGGACACGGGGAACTGTAAGGATGGGAGGAAGGCCGCGCAGGGGCACCAGTTCTGCCGCCGCGGCCTAGCGCCCCAGGTCCCGGAGAAGGGGCACCAGGGCGGCCAGGGGCCCAAGCTTCCGGGGCACGCTCACCCGCGCAGGACTGAGGCCGCGTCCGCTCCCGCTCCCGCTCGGGCCGTCTCCCCCTTCCAGGCTCCAGGCCAGGCTTCC
>chr1:200739520-200739784
CGGGCTCGCGGGGCGGGTGGCTCGGAGGGGCGCGGGCACGGGGCGGACCTCGCGCGGACGGACGGACGGAGACGGCGCCGCCACATTCCTATGCCCGGGAgcggcggcggcggcggcggcggctcccgcgggaggcggcaggcgcgcggcgcggACAGCTGAGCTTCTCCTCCGTCGGCGCCCGGGCGGACATCGCCCGGGCCCCGATGGTTTGAGCTTGCTTCTCCCTCCCTCCCGACCCCCGTGGTGGCGAGGCCACGCCAT
>chr1:201023337-201023645
CCTACCTGACGGCCACCTTGACGCAGCAGTCCCCCTGGCCGGCCATGGCCCTCTGGAGCTAGGGTCTGGGCGTGGATCAGAGGCGGGGGTCTGGGGGCCAATGCCCGAggcagcggctgcggctgcgggaggcgggggcgcgggcgcggctggcggaggctgcggcggcggcggcTGGAGGTGACATGCTCGCGGGCGGCAGGCCGAGGGGCTCACCCGCGGCCGGCCCCCCGGGGCTGGGCCCGCGCGCCTCCTCGCGCCATCGGGCGGCGGCGCGGAGCTAGCTGACAGCCGGCGGCGCGACCCGC
>chr1:201114564-201114604
CGCTGCCCTGCACTTCCGCCCCAAGCTGGTGGAGGAGGGA
>chr1:201154065-201154269
CTCCAGGATTCCAAGGCCTGCTAAACCTGGTCGCCAAACCCTGCTTCCCTCCCGCCCAACTCTCCGGCTCTCCGCCAGCCACCTGGTGAGCCCGGCAGAGGGGTCCTCGAGGGGACACCGCTGCCAGGGGCCTCCAGTTCCTTCTCAAGGCCCGGCTCTGACCCGCGCATCACGTCCCACCGCCCTCCGCCATCTCCGCCTCTG
>chr1:201171226-201171380
GAGGACTTCCCAGGCCCCCTGCCGGACGGCGGGCTAAAAGCGTGAGGCGAAGGTCGTGGAAAGCCCGCTGGGACCCACCGCGGGGGTGCACTGGCCGCTGGGTCCCAGGCGCCGCGGCGATTTACCGCGCCTGGAGGTCACCGCTCCGCGTCCC
>chr1:201468633-201468827
CTTGGGCCGGCCGCCCGTGCCCTTGGCCTCGAAGAGCTGCAGCCCGCGTTCGGTGAGGACGCAGCGCTTCCGCTTCCACAGCTGCAGCAGCCCGCCGCTGCGCTTCTCCAGCACGCCCTCCTTGAGCACGGTAGCCGTCGCCGCCGCCGTCATGGGCGCCCCGAGGTTCGCGGAAAGCTCCAGGCTGCGGCGGG
>chr1:201506928-201507109
CTAACTGCGGTCACTTCTCACAGTTCCCCGCCTGCGACAGCCCCGGGGCTGCGGCGGGGCTGGCAAGACCGGGAGGCGCTGAGTGCGTGCCCAGGCGCCCCTCCGCGGCGGGCAGAGCCGCGCGACTCAGGGCGCACTCACCTGGCAGCTGGCTCGGCGGCGCAGGGGCGGCAGGCGCTCT
>chr1:201538678-201538864
CGACATGTGGGGGAGGGAGGAAACCCGGCCTGGAAGTGGCGGTGGCGGGTCCCCGGGCAAAGGAAAGGCTCAATTGTGCAAAGGCTTCCTGCCCTGCCAGCTCGCGGGTCCGCCACCGAGCAGCCGCCTTTCTGCGGCCAGCCTGGGAGGCGGGACGGGAAGGCGAAGGCAGCAAAGGGTTACGGG
>chr1:201539204-201539423
AGGGGCCGAGGCGGCCTGGGGAGCCCCGGGAAACTTTGTGCTCGCGAGAAGCGGACCCCGCACCCGCGCTGCCCTTGGGGATgcgcgactctgcgcggctgcggcgcggacccggagcccgggcgggcaggcgctccggtgagtggccggcgcggggcggtcgcgcggtcgcggcgcTGAGGGTCTGGCGCTTCCCGTTTTGCGAGGCTTGGCTGGCAG
>chr1:201648837-201649405
CCAAGGCCAGCGCGGCTGAGCTGAAGGTCTTCAAGTCCGGCAGCGTGGACAGCCGTGTCCCCGGCGGGCCGCCCGCCTCCAACCTGCGCAAGCAGAAGTCACTCACCAACCTCTCTTTTCTCACGGACTCCGAGAAAAAGCTGCAGCTTTATGAGCCCGAATGGAGCGACGATATGGCCAAGGCGCCCAAAGGCTTAGGCAAGGTGGGGTCCAAGGGCCGTGAAGCTCCGCTGATGTCCAAGACGCTGTCCAAGTCGGAGCACTCGCTCTTCCAGGCCAAGGGCAGCCCGGCGGGCGGCGCCAAGACCCCCCTGGCTCCGCTCGCGCCCAACCTGGGAAAGCCGAGCCGGATCCCTCGAGGACCCTATGCGGAGGTCAAGCCGCTCAGCAAGGCGCCTGAAGCGGCCGTGAGCGAAGATGGCAAATCGGACGACGAGCTGCTCTCCAGCAAGGCCAAGGCGCAAAAGAGCTCTGGGCCTGTCCCCTCTGCCAAGGGCCAGGAGGAGCGCGCCTTCCTCAAGGTGGACCCCGAGCTGGTGGTGACCGTGCTGGGAGACCTGGAGCAGCT
>chr1:202008360-202008468
AGGGTGTGCCTGCCTCAGGCTCCTTGGGGGAGGCCCCCTGAAGGGCTGGGGAAAATCCTACTGAGCCCCAGGCTCTCCTGCCTGCACTGGCCCAGTGCGGGGGCGGGG
>chr1:202107346-202107521
GCAGCCCAAGGCAACCTCGGAGCCCTCCTGCAGATACCCAGGGGGCCTGCCCCGCCCCTGGCCCAGGCTCCAGACCACAGAGCAGACAACAAAGGCAGGCAGGTGGAAAATTCCCTCTGGCTCTCCGCCCAGGCACCCTGGATGGCAACTGTGCCAGCCTGGGCGGGCAAGAGCC
>chr1:202143906-202144302
TACCCCGGGGGATACCTCCCCTCCCCCTCAATAGGGCCGGGGCTTCCTCTTCCGGCAAGGAGGGGTTAAGCCCTCTGGGTGGGGCTGGGCTTGCCCAAACCCCCTCCTCAAGCCTCTCGGCCGCCCCGTCCCGTGACCCTCTACCCGCGGGACAGGAAGGCCCGTGCACTTTCGCCCCGTCATGCCCCCTTGCGCGGGGGCCAGAGGGGGCCCGTCTCAGCCGGCAGCGGGTCCCTCCTGCTTCGAGAGCCCCTCGGtgccgcctgccccgtggcaccggccctgtctgttcgtcccccttcccctgcccccagccGTGCAGTACCGGCCCGGGTGAGAGAGCGGGTCGCGCGCCGCCCCGGTCCCCCACGGCACGGGCCGTACTAGGCCCCAAGC
>chr1:202144520-202145035
TCCAGAATAGGGCCTTGAACCAGTCCAGCAGCTTGTTGAACAAAGCGATCATGGTCGCTGCCGCCGGCCCCGCCCGGTGCCAGGTCCCCGCCGCCCCTCGCTGCCCTCGCGCTGCGGCCCGGAGCGGCCCCTCCCCGGTACGGCCCGGGTCCCGCGGCTCGGTGCGGGCGGAGGCTCGAGCGCGGCTGCCGACGACTCGCTGCCCCGGAATCGGCTCGCCGATGGGTGTGGCTTccgcgccctcctcctccgccgccgccgccgccctccctcgcggccgGGCCGTGTCCTGCTCGCACCCGAGCGCGCGCTCCTCCCTCGCTGGAGCCGGGGGGCCAGGGGCCGCACCCGCAGGTGGGGTGAGCAGGGAATCCGCAGGTGGGGTGAGCAGGGAATCCGCAGGCTTCAGCGGCGGGGGTTGACCGGCAGCTGGCGTCGAGAGGCGCTTGGGAAATGGGGTCTAATTTATTTTAGACCCTGTCCCCGACTGCCGCGCCCTGACTGGCACCCCCTTT
>chr1:202967055-202967486
GGGACCCCAGCATCCACGGTGGGCCCAGAGCCCTGCGGGGCGGGGTCGGCAGCGACAGCCCCTGGTCCGGAGCTGAGTGGCCAGAACCAGATGGGGAGGGGTCCCCCAGTGGAGGATACTGAATGAGGGTCTTACCGTCTGGATCCCCATGACGGAGCGCCTTTTCCTCCACCACCTGACAAGCCGACAGATCCCACAATGCGCCGCGGGGCGGGTCGGAGGGCGGGGCAGGCCGGGGGCGGGGCCGGGCAGGAGGCAGGACCTCGCGGCTGGGGGGGCAGGAGGCGGGGCCTGGCGGGGGGGGGGGGGGGTGTCTGTCGGGGGCGGGGCCTAGCAGGAGGTGGCGGCGGCGGGGCCTTTTGGGGGCGGGGTCCGGCAGAGGCGGGGCTGGGCCCCTCTGCGCGCCACCCTTTCCCTCCGCTACTCGGTGG
>chr1:203026367-203026622
TCGTCACGTGCCCGGACCCGAGGCGCTTGGGGGCGGGAGGCGTGGCCTCGGTCGCGGCAGCCCAGCCCCGCCTAGGGGGCGGAGCCGGGGGGGGTTGTCCGCGGAGGAAGGGGGCGGGGCCCCGCGGCCGCGCGCTTGGGCGGCGGAGGCTGCAGCTACCTCGGCGCCGGCTCGGCTCTAGGACGTGTCGGGCTGCACGGGTCGGGGGCGGCTCCCTGCTGCTTCCGAGCCTAGCCGCCTGGCCTTCGGCATTTG
>chr1:203305271-203305566
GCCTCGCTCAGCTCAGCCGGGCGCAGGTTCCTAGCACTGACGACAGCGAGCGATGACCTCAGCGCCGCCAAGGCTgcgagggcgggggctggggtggcgggggcggggaaaagcgccggagcggggccgAGCGGAGCGGCTCCGGGCCCCGCCCCCATCCTCTGGCCGCGACCAATGAGCGCCGCCGCCGGCTGCCCCCCTACCTCCCTGGACCTCCTGAAAAACGCTGCCCGGGGAAAGTCCGGGCAGAGCCCGAGCAGCGGCCAGGGTAACGCTGTCTTGTGGACCCGCACTT
>chr1:203626673-203626905
CTTAAGACGAACCAGGAAGTAACCGCAAGAATCGGGCCACCTTAACAGTAGAGTAATGGTTTGGCCTCGCGCCAAGTCCCACCTCTGTTCCAGCTCCTGCTCCTCCCCTCTCTCTTCCCGCACTGCTTGGGGAGAGCTGGTGAGCAAGAGTCTGGCCCGAGTTAGCTAGAGCTGTTGCCATGACAAGCATTTTCTTAAGAAAGCTCTGCTGTTGAGATCGTCCAAAGCTGGG
>chr1:203650517-203650762
GGCTAAGGCGTTTGTTTCCCCAGCTGCTTCCCGGGCCGCGCTGGTAGCCAGCTGAGCCCGGCGCCTGCGGCTGAGTTGCACCGCGCAGAGGCCGGGGGAGCTGCAGGTCCGAACTcggccggcccggggcgagggcgggcggggagcggggcgggctagggcgagcgaggcTGCCACACCCCCGGGACTCGCTGGTGCGAGGCTCAGCATGCCGGCTGCGGAAGTCCCGCACAGGGCAGCTTCCA
>chr1:203795772-203795998
TCGGTAAAGTTTCTGTTCTCTGGTAACTAGACCCGTTTTTTTGATTCCCGGGTGGCTTGGGGCCGGGGAGGTGGGGGAGAGGGCGAGGGGAGTGGCAGCGGCCTCCCCTCGCCCCTGGGTCGCGGCCTATCCCGGGAAGTCAGAGCGGATCCTTCAGCTTCGCCGTAACGACCCCTCCCCCCCACCTCCCGGTCGCGGCCCTCGCCGGGGCTGGCTGGGAGCCCCA
>chr1:204073996-204074231
gtgtAcgcgcgcgcgcgcgcgcgTTCACCACGCGGGTCGAGCTTAGGGTGCACCCCCAACCCGCTCCTCGCCGACCGCAGAGGACTAGGTCTTTCTCATCAGCCCGACTATGCGCCTAGTTTAAGGATTTCTCAGCGGGAAGCCGAAGCGACCTGCGCGCGTCCTGCGTGGGGCTCAGGTGCCTGCGACGAGGCGCAGAGCTCCTCCACCATGGTTGCGTGGGGTGCTGGGGGAC
>chr1:205504718-205504821
GCTCACCTTTCCGGAGCAGGGGAAGCTGCCCCGTGCCCGGGAGGGAGCGGGCGCACCGCGGCCCCCAGGACACGCGCTGTGAGTCCCGCGGGCGGTGCGCCTG
>chr1:205631385-205631414
CCTTTCGCCCACGAGACTTCGGGGGACCA
>chr1:205749314-205749879
GAACTCTCACTTTTGCCCGGGGGGAAAAAAACGGGTCCCGCCCACGCTCGGCCCGATCCGGGAGGCGGGGCCTGCAGCGACCCCGAAGGACAGAGGCGGGGCCGGTTGGCAGTGCTGCCCCTCCCCCTTTGCCAGGAACACCCCCGTCCGCTACAGAGAGGGCTCAGGGCCCCCACCCCCGCGCCAGTCGCTGGGGGAAGGGGCAATACGGGTGCCTCCGCCCCTCCTCGCTGAAGGTGGGGAGTGGAGCTCGAGTCCGCCCGCCTCCCCGCGCTGGCTCCAAGGGGACGGCCCCGAGGAGGTGGGGCCTCTTGGGGGCGCTGACTTCACACCCCTCCCCCTCCGGCCGCTGGCGGCTCAGGGACACCCCGCCCGCTCTAGTGCGGTGGGTGGGGGAGGCAGCTGAGCAGACCGGAGCCCTGCAGCGGCGCGGGGCGGGGAGGGGCGCGCGCACGGGCGCGCAGCCACCACCCCCGCGCGCCAGCAGGGCCCCCCACGCTCAAGGGTGCGCGCGGGCCCCGAAAGGGAGGAGGCCGCGCGCGGCACCGGGGATGGCGGACTCTAG
>chr1:205812965-205813107
AGCCGCGACACCCGGCTCGCTACATTTCGCTTCTGCGTTACAGCGAGGCCGCCGCTCCGCTTCCACGCGGGGGAGGTGGCCGGGGAGGGCAGGATATATCGCTTCGGGCCCGGCGGGGGGGCACCCGGACGGGGGACCGGGG
>chr1:205813333-205813380
GCCGGGGAAACGCAGTAGGAGGAGTGACGGGAACCGGGAGCCGGCTC
>chr1:206684754-206685035
AGCAGCCCCCAGCCTACTCCGCGATCCTCCCAGCTCCCGGCACCGCGCGTCCTCCCCTTTAAGGcccgcccctccccccacgccacgcctccccaggccccgccccccgcccctccccTTTAAGGACCGGCCCCGGACGCAGACGAGGCTGTGACGCGGCCGCCGGCCCGGGGCTGGGTACATTGTCGCGCGGCCGCTTCCCCCCGGCCGGGCCCCCGCCGCCCCGCGGTCCCCAGAGCGCCAGGCCCCCGGGGGGAGGGAGGGAGGGCGCCGGGCCGGTG
>chr1:206909467-206909690
CGGGGCGGGGGGCAACGGCGCTCCGGGGCCGGGAACGGGGGCCTCCCCTGTGCCTAGGGAACAGCGAGGGCGAGGTGAGGCGGCGGCCGAGGCTCCCGCCCCACCGTCATGCTACTactcccagctccacccccgccccactcccagctccacccTGTGGGAAGCCCTGGCACCTGGGAGCGCGCCCCGCTGCGCCCGGCTTTCCCGGAGCCAGCGCACTCTT
>chr1:207963487-207963547
GCGCCTTTGGGGCCTCAGAGGGAGGCTGCATGGCCCGGAGGCCTGAAATCCGCCATTTGT
>chr1:208243609-208243631
CGACTCCGAGCGCCCGGCCCAG
>chr1:208244214-208244494
CTGAAAAATTCCCAGCAACTGCCCTCCGCCGCCCTCCCGCTCCAGTCTGGCGCGGATGCCGCTCCTCCCGGCAGCTCTGGCTCCCgcggtggcggcggcggcggcggcggcggcggcggcggAGGAGCCCTGAGCGCCGGCCTCCCTATTTCACCATGCAGCTCATTATCATAGAGGCCGCGCGCGTTAACCCCCTCCccgccggccgcgtccgcccgggctggggccgcgcccgctgctggcaccgcccgccaccgccagcaccctgccccctcccccg
>chr1:210234202-210234331
TGTCTGTGCGGGAGCCAGGATGTGGTTGGTGGCTGCCGCCCGCCTTCAAGAGGTCGGCCCTCCAAACCTCGGACCCCACCCCCGCAACCGCCACACACACACACACCTTGGGCACCAGGGCTCGGGCAT
>chr1:210328997-210329301
GCAGCCGCCGCCGATGTCGCTGGGACTCGGAAGTGCCGAAAGAGGGGTGTTGGGAACTCGCGGCGCGCGTGAACGTTGCCGTCGCCGCCGCCCGGGACAGCCCGGAGGTTGGTAACTGGTGACCATAGGGGGTCCTGGGGAGGTTAGATGCTGAATTTTCTGCGTCAGTTTACTCTGTTAAAAAAAAAATGCACAAAACGCTTTCCGTTTCCTACCCAAGTTCCCGTGTGCGCGCCCGAGGGCGGGACAGAGGAAGTTCCCGGTCGGGCGAAGAAGACAAAAGCGGCGGGGGCCGCGCGCGCAG
>chr1:211579381-211579477
CGGCTCCAACAGATAGGGGCGGGGCCTTTTCCTCccggagccgggcgtgggccggggggccgtggccgggtgcagcggcgggcgaattgggggcgc
>chr1:211830475-211830823
CCACGCGACGACGACACCCCCTTCCCCGCCCCCAGCGCCTCCCCTGGCCCGGCTCCGCTGCCGCTCTGGGGCCTGCGACCGCGGAGCCGGAGGTTACCTCGGGCTGGCCGGGCCCCAGCCGGGGCTTTGGGAGTCAGAGGAGCCGGAAGAATGCATGGCCGGCGGCGGGGCCGGCGGAAGAAGGCGGTGGCGGGGCCCTGCCCCGCTCCGGCTGTGGCGCGGCCCGCGCCCGTTCCCCGGCGGCGCCGAGACTCGGTCCCCAAGGGCCCGGCCGCGTTCGCCCGGACTGGCGGGGAGGGGCGGCGGGAGGAAGCGGCGGGAGTCGGGACTGCGGCGGAGCCGCTCCCA
>chr1:212608744-212608763
CAACGCTCTCCAAGCCACA
>chr1:212609330-212609757
CCTCGCTTCGAGACACGGCACTGTGGGAGCCGATCCTTCCCGGGTGGGGGGGGGGGGGCGCAGAGAGGCACGAAGGCCGGAGGCTTGCGGGAGGGCTGCCCCACGCGCCGAGAGGAATGAATGGGGAAGGGGCGAGAGGGCGGGAGGCGTCCCGGGCGCGGCCGCTGGGGGTCGCCCTGGGTACCCCGCAGCACTGGCGGCAGGACCGTGAAGGCAACCCCGAGAAAAAGTTAGCTGGGATAAGCTTGGAAGTGGCGAGCGCTGGTGTCGCGCTGTCCCGGGGCGGAAGACGGGGAGGGCTCCCGGCAACGGCTGGTGTCCGGACCCCGAGCCCGGGACTCCCACACACCTGGGACTCTCACTCTGGCTTTTCCTTCGGCGGGTCCGCGGGAGACCCACCGTGGCGGGGAAGCGAGGGTGTGGAGCC
>chr1:212665516-212665742
cttccctcttccctccctcctccttcctcGCCCCCTGGCCCTGCGAAGAGTGGAGGCCGCATCAGGGAGCCCTAGGCCCAAGGGCGGGCTAGGACTCCCCAGTGACTCCCAGGCAGCCCGGGGACAGCTGCTTctcccctcccctgccctcccttcctctTTCCCTGGGCTCCTCCCCAGCCGGGCCAGCCAGTCCTGGGCCACTGCGCTCCCACAGCACAACTGA
>chr1:212858097-212858505
CGCTCGCCGGCCGCTTTCCTCCCCCGCCTCCCGAAGTTCTCGCCCGGTAGCTCCCCGACTGGCTCTCGCGCCGGACAAAGGCGCACGCTGATTGGCCGGAGGGCCGTAGTCATGCAGGACGCGCGACTCTAGGGGCGGGACCAGACAAGGGGTGACTGCCGCGCGGCGCGGGGGAGGAGACCTTCATCTGTTCACGCGGTAGCGCGGATTGCGGTTCGCGGCGCGCGCCACCGGGGAAGGAGCGGTGGGCCGAGGGGTTGGAGGTGGGGCCCCAGGAGGACCTCGGGCTGTGGgccgggagagcggagtcggggagtggggcgggggagcgaggTGGCGCCGGGGAGCCTGGGATATGGCGCGGCCAGACGATGAGGAGGGGGCGGCGGTGGCGCCCGGACACCCGCT
>chr1:214281229-214281712
CCGGCGGCCGCGCCCCGCCGCCACCATGAGGGCCGAGGGCCTCGGCGGCCTGGAGCGCTTCTGCAGCCCGGGCAAAGGCCGGGGGCTGCGGGCTCTGCAGCCCTTCCAGGTGGGGGACTTGCTGTTCTCCTGCCCGGCCTATGCCTACGTGCTCACGGTCAACGAGCGGGGCAACCACTGCGAGTACTGCTTCACCAGGTAGGGCGGCGGCGGCGGCGGCGGCGGGCGGGAGCCGGGGGCGCCGAGCGGGAGGCTTGGACGGCGGCGCCAGGAAGTGCGTGCGGCTCGCGGGGTCCTAGCGCCGGCCCTTggggcggggtggggggcggggaggggaggaggCCCCGCGCTGCGGCCCCGCGCTGCAGCCCCACGCCAGGCGCCACGTGCGAGAGGAAACAGGACCGGTGCCCCGCTGCACGCCCTGCACTGCACGTTTTCAGAGTTGCTCACGCTGGATGCGCAAACCCGGGCGTGCAGGTT
>chr1:214551311-214551933
GGAGGCGAAAGGGGAGGGAGGTTTCCGCCGCGATCCCGGCGCGAGAGTCCGAGCAGAGGCGCACCGGGGGAGAAAAGGAGAAAAACCTAAGCACGGGGCTGTCCCGCCCGAGGAGGCCGGGGAGGATGGCTCAGCTGGGAGGGGAAGGAGCGCCAGTGGCCACTTGATGTCTGTCTAGGGCTCCCCGAGGACCTGAGCCAGGAGAGCAGGCGGCTGAGCCCGGAGAAGCACAGCAACCTGCCCCCGAGTCTGCGCCCGCTGCGCTCACTCCGCCGAGAAAAAGTTGGAAAGAACTTTGAGGGGCCGGGAGAGCCAGAGCGGCAGGAAATGCGAGCGGCCGGGAGAGGAGGGAGGAAGGGGCCGTGCGAGTGGGAGGGGACGGAGCAGGCGCCGGCGGCCACGGCTCCCCCACCCCAGAGCCGGGCTCCGCGGCCCTGGGGGCCGGGAGGCGGAGGGAGCGCTGGGCGCGCGGCCGGGGGCGGGGAGGAATgcggcccgggagggcgcgcgccgggggcgccgcgggcgcgcgcTGAAACGTGGAGCCCCAGCTCCCGAGCTCCCGAGCTGGAGGCGCGCCGTCCTTGGGGACGTCACAGCGCTGGAATCCGAGGAATGCCGG
>chr1:214552229-214552269
TATATTGGGGAACCCTCCAAGCAGGACGTTTCATGCAGCC
>chr1:220748566-220748639
cggcctcccagcccggccctggcccaggtggctcggggtcgccgcgctaggactggccgccgtggccctgggg
>chr1:220786863-220787452
AAAGGCCGCACCTTCCCCCAGCGGCCCCGGGCGACCAGCGCGCTCCGGCCTTGCCGCCGCCACCTCGCGGAGAAGCCAGCCATGGGCGCCGCCGGCTCCTCCGCGCTGGCGCGCTTTGTCCTCCTCGCGCAATCCCGGCCCGGGTGGCTCGGGGTtgccgcgctgggcctgaccgcggtggcgctgggggctgtcgcctggcgccgcgcatggcccacgcggcgccggcggctgCTGCAGCAGGTGGGCACAGTGGCGCAGCTCTGGATCTACCCTGTGAAATCCTGCAAGGGGGTGCCGGTGAGCGAGGCGGAGTGCACGGCCATGGGGCTGCGCAGCGGCAACCTGCGGGACAGGTACGGCCAAGCGCCGGCGCGGGGCAGCGCTGATCCGGCTCGGGGCAAGGGGGTGAGAAGGGAGGAGCGCAGGGGAGGTCTGCAGAGTCTGCTAACAGGTCCTTCCTCCTATTACAAAGAAACTGGGAGTTGGGTGAGACAAGGCCAAAGAGAAAAAGGAACCCTCACCCCCCAGCATCAGACCCCAGGGCTCTGGGACTCTGAGCGCGTGGACCCGTTTTCCCGGGGTGGGC
>chr1:220877079-220877336
TTGGGCCTGGGGAAGGGGTAGAGGGGGCGGCGGGGGTCGCTCCAAAGACTTGTATTTCGCGTTTGCCTCCGGGAGCTGGGAGTAAGGCCTTGGATGGCGCCGACGCGGTTGCGAGGAAGCTGAGGCCTGGGAGAGCAAGGGGCGCGCAGGCGAAGTTGCAACTTGCACTCCAGCCGCGGGCCTGGCGGAGAAAGGGAGGCTCGCGGCGCCGCGAGGAGTCGGCGGGCCTCGGGGCCTCGCTTTCGCCGCATCTGCCC
>chr1:221743195-221743501
TTCCCGCCTGGCGCGCTGGGTCCCCGCGCCGTGCCAGCAGCGCGCAACCCACCCGCCCCACATGCCTCGGCCGCCACCCCTCGGTCCCGCACGGCCCCTGCCGAGGCCAGGACCGGCAGCCCGGCGCTTCTGGAACAGCCGCAGCTGGCGGAAAAGAGCCAGAGCCGAGTGCAAATAGCTAGATTGAATGGGGCCGGAGGAGCGTGGAGGAGGTGACGCCGCCTCTCCCCGCTCCCCTGACTTTGGCCGGCGCCAGGTAGCTGGCCGCAGCTCCTGATCAGGGAGAAGAGTAGGGGGCGGGGCAAG
>chr1:222815018-222815193
CGCGGACCGCGCCAGGCGGAAGCCCGGCTCCGGGCCAGCATCCGAGAGCCCGGACTGGAGGTGAGTTCGCAGCCGGAACGTTGCAGGCACTTGTTTCCTCAGTGGATGCCTTTCGGCGCGCCGCCGCCCGGCGCCGCGGGACTGGGAGACCGGGTAGGGACGGGAGAGTCGGCAT
>chr1:223142952-223143300
GGCACCCACATGACACGCTCACCCCGTCCCTGGGCCGAGGGACCCCACGTCTCGCGGGTGCCGCGGGGCAGAGAGCGCCGCCTAGTGAGGCGGCGCGAGTTGGACATAGACTGGAAAATAGACCCGGACAGCCCGGGAGGAGGGCGGAGAGGAGTCCGACCTCCGCAGGCAGCCGCGTCCCCGCCCCGCGCTGCCTACGACTTAGGGCCCCCGGCCCATCCCCTGCCGCTGCAGGGCGCTCACCTCTGGGACGCCTCCCCGCGCCGCCTGCGCCACGGTTGGCTCCTCCCGGACGCAAAAGCGGCGCCCTCGCTCGGGCTCCTGAAAACCTCGCGGCCCCGCCCACGG
>chr1:223712377-223712773
GCAGCACCGGCCCCGGGTCGCGGCGTTCCCGGCGCTCGGCAGGCCGCAGGATGGCCTGGTCCCGGGCCGGGAGCCCAGCAGGCCGGGAGCGGCTGAGGCCACACCCCGCGGGCCGGGCCGCTTCCCTCCGGTGAATCATCGCTCGCAGCGGCGGCGCCCGCAGTGGCCGCAGCAGCGCGCCGGGCCCTGGCCGCGCCCCAGCCGAGCGCAGCGCGGAGTCGCCCCGACCTTTCTCTGCGCAGTACGGCCGCCGGGACCGCAGCATGGCGGGCATCGCGGCCAAGCTGGCGAAGGACCGGGAGGCGGCCGAGGGGCTGGGCTCCCACGACAGGGCCATCAAGTACCTCAACCAGGACTACGAGGCGCTGCGGAACGAGTGCCTGGAGGCCGGGACGC
>chr1:223845783-223845832
GAggcggcggcggcggcagcggcggcgcgcggGTCCGAAGGGCCCTCCG
>chr1:223846032-223846156
GGGGAGGGGCGGCCGCGGGAACGGGAGCTGCGCGCGCCTGCGCGGGCCCGGCTGGGTAGACGGGGAGCGGCGGGAGCCGGCCGCCTTTTCTTTCTTCGCCCCGGACTGAAGTGCGGTCGGGGCC
>chr1:224183144-224183761
CACCCAGAGAggcaggcgggcgggccggggggggcgggGCCTCGGGACTCCGCCCACGCCTCCGTCTCCTCCGCGCTCCGCCACAGCCGGCCGACACCACACCAGCCGGGGAgccgccgccgccgccgccaccTCTGAGCAGCCGGCTGGGAGCGAGAGCCGACAGCTAGTCTGCAAGCCACCGCTGTCGCCATGGGGAGCCGCGTCTCGCGGGAAGACTTCGAGTGGGTCTACACCGACCAGCCGCACGCCGACCGGCGCCGGGAGATCCTGGGTGAGGGCCAGCGGGCGCCCCGTTATGTGCGTGCGTGGCCTCCCGGCGCCGGGGCGCGCTCTCCCCTCGCGGGCCCTGCGCGGTCGTGGGCGCCGGAGGCCCGTTAGCAGCCTGCTCCCCGTCGCGTCCCGTCGCCGCTCGGGCCGCCAGCCCGCGGGTCAGCGCGGGAGAGGCTGGGCGAGGAGCGGGGGGAGGGACGGGTCCTCGGAGCCGCGCAGCTCCGACCCTTCCGCGAAGAGGCGCAGGCGCGTCCCCGAGCGCGGGAGTCCCCGCCAGGCCCACGCCGGCCGGTTGGGGCGAAGGGTGTCCCCGGCTGTGCCAGCCTTGAGTAGATCTTTTCGCT
>chr1:224434902-224435211
CGGGGGCTGTCCCGGGGGTCAGGGGAGGGAGGCCAGCGGGCCGGCGGGGTccgccccgaccccatccacgaccccgactcctatccgatcctatccccggccccgCTCGGGCCTTTCCCCTTGCGCCCTGGCTCGGCTGGCTCGACGAGCAGTAAGTTCGTAGCCGCCCTCCGAAGCCGGGCGTGCATGGGATGGCAGAGTTGGCGTGCGTGCGTGAGTCCACCAGTGTGGCATGGGCATGTAAGGTGCGCGGAGGGACTGCACCTTCTCCATCAGGTGCAGAAGGTGAGGATGGGGCAGGGGGCTAGG
>chr1:225428091-225428366
cggccccgcctcgcggcgcttctcccctcccctcgcctcccctccccACCGGCGAGGCCGCCCGGGGCTCCCATTGGCTCCTCGACCTTTTGAATCATCCCCGGCGCTGTCGATTGGTCGCGCGCCGTGGCGCGTCCGCCCCGCCCCACCCTGCCTGGGGGCGGGGAGGCCGGTGAGCGGGGGAAACCGAGTCTGGCGGGGCGGCCCGGAGCGCGACGTTTGCCACCGCCTTATCTCAGCCGCCCAGGCGCCCTCGCAGCACACGGAGCCCGCGC
>chr1:225652957-225653733
ccacctcctcgtggtcctgctcctcctccCGGAGCTTCCTCGGCCGCCCTCTGAGGGGTGCCCGCCGGGGCCGCGCGCCCGGCCGCCGCTCCACAGGCCCGCGCTCGCCGCGCCGCCGCCGAGGCCGTGTGCAACCGGCAGCTGCTGCAGCCGCGGGAGGAGAGTCGGGATCGCCGCGAGGAACCCGGGAGGAGGCGGGGCGCGCGGCGGAGGAACACGCAGGCGCCGCCCTCCTCCCCTCCTTCCCCCGGGGGCGAGGGGGCGGTGCGGGGGGAGGGGAGGAAAGGGGAGGCGGGGGGCCGGGCGCACTCCCCCGCGCCGGCGGCCGGGCCCCCGCCGGACTGCGGAGAGCGAGGCTGGGAGAGAGCGAGCGCGACGGCGGCGGCGGCGGAGAGAGGCTCTTTGTTGCCTCCCTACCCCGCCCCCTGCACCCCTCTGGGATTCGGGCGGGCCACCACCCCCCCCTCCCGCCCAACACCTCCGGCCAGTTGTCGGCCGGGGTTCCTCGCCCGTGGTTGTCCTTGACCGTCGGCCCCCTCCCCGTCGCCTCCCGCTCCCCAGAGGCTTGGGGAGCTCCGAGGCCTCCCCCACGGCCACGGTGCGGAGACCGAGGCGCCGAGACCTCCTGGGCGCCAGACCCGTAGGCACCGGCGTGGGGAGCTTGGACGCGTGACTGGGCACAGGGCCGGGCCAGGAGACTCCGGGTCGGCTCGCGGCCGGGTGCCCTCGCGCGGGGCGAGTGCTCAGCCCGCCCTGTTGCGGTCTCAGGACGGGGA
>chr1:225810142-225810399
CGCCGCCGGAGCCTGCGAGCCGAGACCGTAAGCGCCCGGGGCCGGCCGGGCCCGCACTCCCCGGACGCAGACGCGGTTCGGGCTCCGCGCGGGCTCGGCCGCCGGGGTGGGCGGCGGGCCGGGGCGCCGAGGGGTCGGGGCTGCGGTCGGCCCGCAGGGGTGCAGAGGGACTTGTAGTTGGTCCGCCCCCAGCTCCTGCCCCGGCCAGGAGACTGCGCGTGCCGCCTACTGGGGGAAGGAGCCTGCAGGCGACCGCG
>chr1:226062625-226062720
CCGAGCCTTCCCTCCATTGTGTGTGATTGGCTGGCGCGCGGCGCGGGGGCGGGGCGGCGTGTGTTGGGGGATAGCCTCGGTGTCAGCCATCTTTC
>chr1:226083135-226083373
CACACTCCTGAGGAGCGCTGCCCGCAGTCTCGGGAAACGGGGCGTGGGGCCAGCTGCTCCTTCCAACTCCTCCTCGGGGGCAGCATGAGGGAGGGTCGCTGTCAGGGCCTCGAGGACTAAGGGTTCAGGGTGCCCGCCGCTCGTCCCCTCCCCCCTCCCCCCCAGGTCGTGGAGGCCGGTCCCCAGCATCTCTCCAGCGTCCCCACTGTCGTGGCTCCGGGGCGGGCTTCTCCCTTTT
>chr1:226083570-226083922
CGCCACGCCCACCGGGTCCGCCCCCACGCGGCCGCCTGCACAGGGGGTTCCAGCCACCCGCGCTCTCCCAGGTTTGCCGACCTTACGGGCCCTTCTCCGCCAGCCCTGGCTGGGTCACCCCCACGACCCGGGACTCCCCCGCCGTTCCCTCCCGGGCTGCCTGCAGTGAGGTCCGCTCCTGAGGCCTCAGCCTCGCCGGGGGTAGGGCCCTCTCCCGCCGTCGCCGCAGCTCCTTTCCGTCCCGGGGCCTGGGGGGCACCGTCCCACGGGTGAGGGCCGCCTCCAGCGCCTGGCCCAGCCATGCGAACGCCTGGAGCCCGCGAGCTGCAGCTGCGGCCCTGAAGGTGCCGCA
>chr1:226109837-226110597
AATATCGAAGAACTCTGAAAATCAAATCGCATTTCTAAACGCCAGGTGGAGATTTGTTTTGAGGTTCCTAAATGACAGATGTCCCGGCGGAGGAGCGCAGAGGAGGGCGGGCCAGTTGCGTCGGGAGAGGAGGAGCCGCAGGCTGGGAGGCGCGCGCGTCACTCGCGGGCAGGGGCTGGCTGGCCGGGCGCGCGGCCGGGCGGGGGCTGCTCCGGGGAGCGCGGGGGCGGGGGCGTGCGCGTGGCCGGGCGTGCGCGCGACCACCCGGGGCGTCCAGGCTGCCCGCGCGCGCCCAAGCCCTGCTTAAAAAAGGGAGCCCCGAGCCCGCGCCCTCCGCCCGGTGCGTCCCGCGGGACGTTCCAAGAGCAGTGCGGAGAGCGCGTGGGCCGCGGCGGAGGCCGGGCTGGGGGGCGGGTTCGCGGCAGTTCCCCCCGGCTCCCCGGCAGTTCCCCCCGGCTCCTCTGCCGCCTGGCCCGGGAGCTGCCCTTTATTTATTTATTTCAGTGGGCAAAGCGGGGTCATTTGTGTTGAGGACGCAAATCTTTCCAGGAAGTTTGTGCCTATTAATATTTCAGTTCCTGGCAGCCGCCTCGAGTGCGGGGCGGGGGAGTTCAGTGCTGCGGGGGAGGGAGGCGCCTGCAGCTGCCCTGGCCCACTGGCCTCGGCTGGCCGCTTGCGGCGAGGCCGAGGGGCAGCCCCTGGGCCTCCTGGGCGCCCCCCGACCCCCGCCACCACTGGGGAAGGCAGGGCCGGCGCGGAC
>chr1:226186479-226186704
cagccgccgcctccccgGGCTCGGGCTGCTCCCCTGAGGCGCCCGGGCCGCGACCGGATCCAGGTGGCGAGGGCGGTGGCAGCGGTGGCGGCAGCAGCGGGGCGCCCTCCGCCCCAGGCCGCTCCTCCGGGTCCGGGCTGAGCGTGAGGCCGTCGACGGACACCTCGAGTCGCTCTGCGTTCAGCACCGCCGCCATCTCCGGCTGCTGCACCTCCTCAGCGGGGA
>chr1:226309222-226309326
AATGCGGAGCTCGCTGCCCGCGGCGCCGCGCTGCGCTGCTCCCGCCGCGGCTGGCTGAGGCGGGCCCGGCTCCGCCCGCGCCTGCCCGGGGAGGAGGTGCCGCC
>chr1:226407803-226407879
CCGCACCTGCACCATGATGGCCATCCGGAGCGAGTCCTTGGGGATGCTCTCGCTGCATTTCTTGCAAGAGGCGCGC
>chr1:226703280-226703709
ACCCAGGAACCAGGCGTGCCTCCATTTCTCACTCGATTTGTTTACAATGAACGGACGGCGCCGGAGTCCCTCCGCCCTCAGCTCAGGCCCGGTTCCCACCGCCCGACGCTGGCTGGCCGAGGCAGGGGCGCGGCGGGGGATTTCGGGCAGGGCGGTGAAGCAGGGCCTGCTCTACAGGGGGCTTTTCTTCGCCGCGGTTTCTTCCCCTGTCGCTGCCCGGCCCCCACCTCCTCTCTCCTCCCGCGCGCGCTCTGCCCGCCGCCCACGCGCGGAAGCCCGCGGCCGGGGAGGGGGCGCCGTCTCCCGGCATGCTCGGCGGCGGTGCCGGTCACGTGACGGGAAGGCGGCCGCCCCTGTCGCCTTCGCCAGCGCTAGCGGGCCCGCAGCAGAGGCAGTAGCGGGGCTTGAAATGCTGACCTGCACCCCTGG
>chr1:227318648-227318909
CCCGAGTGGCTGCGCCAGCCCGAGGGGAGGGGTGTGGACTGCCTAGGCGGCGAGGCTGCGGCTGCCGCAGCGTGGAATGCGGAGCTGCGGGAGGGCTGAGGGAGGCCCGGGCGGCGGTGGCGGAGCATATGGAGGCGGGATGACCGGGCCGCGCCGGGAGCTGCGGCGGGACTGGGCGCAGGCTGGGAACTGCGCCACCGCCGCGCCGTGGCCCCGGCTCCCCGAGGCTTCTGGTGCAGATCGCGAAGGGGGGCTCCTGCT
>chr1:227735446-227735572
CCGAGCGGCCGAGGCGCCGCGGTCGGCTCTGGGACTCGTCTGGCGTCCCTCAGGTGAGCGACGGTGTTGGTCTGTTGGGCGCCCGGCCCAAGCCAAGCCGTAGCGTCCGCCCTCGGCTCAGTCCGC
>chr1:227786834-227786958
AGAGGCGGCGGGACCAGGGTCCCGGCCTTCAGCGGCTTGCTCCGCACACTCAGGGTTCCCCGGCCCTCTGGCGCTGGGGGAGTTGGGTCGGTTGTGCATGCTGCATGGCCGGAGGCTCGGGGCC
>chr1:227788583-227788780
CCCCTCCGGCTGCCGGAGCCCCGCGAGGGCGCGAGTGGAGGGCAGGAGCCCGGGCGGCGGAGGAGCGGAAGGGATGCTGCGTTGCCTTGGAGTGTCAGGGTGGGGGAGGAAAGACCAAGGGACCCACGTCCTTCGCCCCCGCCGCGGAGTCCCGGGCCGGCGAGACTTCCGCAGCCTGCCCAGCGCCGGGGACCTAG
>chr1:227795049-227795135
CGGGGCTGGGCCCCAGGGCAGGTCCCTTCTCGATAGACCAGGCTGCCTTCCAAGCCAGCGGGCAGCACAGGCACCGCAGCCTCGCC
>chr1:227945972-227946090
ATGCCAGCTGTCCCCAAAGGCAGCACACTTGCCCTCTGGACTTCCCACAGGGCAGCTACATGGAGAGCTGCCCTCAGACAGGACTCAGGAATTCTCCCTTGATGGGTCCTTTGGAGCC
>chr1:228082101-228082423
TTGCTTCATCTGCGGCCAGCTCCCCGGCGTCTGCTCCGGGCCCAGGTATGAGCCCGCGCGTCACTGCGGCCGCCGGGGCGCCGAGGCCAGTGCGGGGACACAGCAAGCCTCCCGCCTTCGGACCTTCCGCCGTGGCCCCGCGAGTGCCACAGGTTTCCACAGGGCCGGGGCACGTGGACCCGCGCAGCCTGGGAGCCAGGAACCCCAACCCCGGCGAGGGGCGCCTCGCACCCCCGTCCTCACGCAGTCCCCGAGGCCTCCCGGTGACTGCCGGGTGTGGGAGGAGGAAGGTGGCAACCAGCCCCGCAGCTCCAGTTGCTGC
>chr1:228102996-228103331
GGTGAGGTCGCGGCCCTTCTGCCAGCGGCCTACCGGCGCCATCAGCGAGTTGCCTGCGGACGTAGACGCTGTGAGTCCAGCGCCCGCCCGGGATcccggagcccggagcccggagcccgCCCACCGCGCGCACCCACCCAGGTAGTTCTCCCGCTGCTTGTCAGTCTTCACGTCCTCCCAGTTGAACTGGTCCTGCCCGCCGCGCACGCCTCCACGACTGGAGCCGAACATGGCGCCGGGAAGGCAGTTGCCTGGGGCCTGCGGCTTgcaacctgcaacccgcaacccgagacccgctacccactaccGTCGGACCCAGGCCCGACCCCGCCTCC
>chr1:228165418-228165683
ACCGAATGGGACATGGGATGGCGCTTAAGAGGCCGGCAGAAACCTCGTTACCTACCGAGGGTGGAGCCTGCGTGCTGACGGATAGGCCGAGTCCCCGCCCCGAAACACACCCCGCGCACGATGCTCCGCCCCACACGCATGCCCCACCCACCCAGCAGGCACGCTCGCCCCGCCCGCCCCTTCCAGCTCGGGAGGCCCTGCTCCTCACGCACGCACTCTCAGTCGGCCTCAACCGGCGCTGCTCCGCCCCTCAGGCACGCACGTT
>chr1:228165968-228166546
CCGGCTGGACGGGCGCACCCTGCTGCGCGTGCGTGGCCCCGACGCGGCGCCCTTCCTGCTAGGGCTGCTGACCAATGAACTGCCGCTTCCGAGTCCTGCGGCCGCGGGGGCCCCGCCTGCTGCGCGCGCGGGCTACGCCCACTTCCTGAACGTGCAGGGCCGGACGCTCTATGACGTCATCTTGTACGGGTGAGCGCGTGCTGGGAGGGCGCTCGGGGGCGGGCACCCAGGGGAGTGGCCAGGGACCGGCACCCAGGGACAGGGCGGGCGCCCGGGGCCTGCAGAGGGCGTGGGGGGTGGGCACCCGGGGAGGGCCGGGATGGGGTGGAAGCTCAAGGGTGGGTGGGCCAGCGACTGGCACTCAGGGTCAGGCACCCAGGAGATTCCACTTGGGATGGACACCCAGGGGAAGCTCACCCAGGGCCCAGCACCCGGGGGAGGGCACCCAGAGGAGGGCTTGGCTCAACACCCAGGGATGGGTCAGCGACTCATCCAGGGGAGGCCTGGGGGCCAGCCCACCATATCAGAGCAGAGGCGTCTCTAGGTGGGCACCTCCCAAGTGGGCCATCTGGTGACCC
>chr1:228206623-228206986
GGCACTGGATCAGGGATGGGGCGAAGCCTGGAGGCACAGAGCAGATTCTGAGCACCCCCATCTTCCCCACCCTCCCTCCTGCCACAGCCTGAGCTGTCCTCCTGGGCCCAGCTCCAGATCCTGCCCGGCCGGCCCCTTCTTTGGCTCCCTGGTGCTGGTAGCTGGGGCCCTGTTGGCAGCACACCGCAGGATAAATGCCCCCAGGTGCGGGGTGCAGGGTCCCGCCTCACATGCCGTCCTGGCTCCCTCCTCCCTCCATGGAGGCCTCTGTGGGTAGAGACTCGGCTCCTCCTCTGGACCTGGGCCCTCCATGGAAAGGCACAGGGCTCCCACTGGGTGGCCCTCTCTGGCTGCTCTTCCCCC
>chr1:228212724-228213071
CAACCTCGTGGGCCAGACCTACAGCTCTGTGCTGGTCGTAGTGCGCGGTGAGCTCCTGGGTGCGGGGCGCGCGGGCCCAGGCTCCTCCGCAACCCGTGCACCTGGGTCCTTTCGCCCTTGCGGTCTGCCGTTTCCCACCCGCGTCTGTCCGGTCGTGGAATCCAGGGTTGCAGGTGTCCGTTCCTGGTGCGCAAAATGCGGGCGACGCCCCACGACCTATTCTAAACACCCGCAACCCGCTTTCCCCACCCAGTCCCCTGCCCGCCCCGCCCCCTTTGCATGCCGCGCCCCCAACCCGCCACCGCTGGCCCACAGACAGGGGCGAGAGGTGTGAGAGGGGCGGGGCC
>chr1:228406104-228406410
AGTCCCCGGCTCCCCGACGCCCCTGCACGCCACCCCCGCCCAGGAGCACCTTGAGGTCTTCGGCCGCGTCCTGCAGCGGCCGCACGCGGTGCGCCCAGTGCTCCCCAGAGCGCTCGCAGGCCGCACACAGGAGGCGCAGCTCGTCGCCACAGAAGGCGGCCAGTGGCTCGCGGTGCGCGGGGCACACGCCCTGCGGGACCGGCGACGGCGGGTGCAGGCGCCGCGCCATCTCGGCCATCTTAGCAAGCGGGCGGTTGGGCCGCAGGTTCCTCTGCGGGGACAGCTCGCGGCACTCGGGGCACGCGT
>chr1:228406860-228406868
TTTGTGTG
>chr1:228486796-228486814
GCAGGGCGTGCCCATGCA
>chr1:228487071-228487947
AGAGTGAAGCGCGCAGCTGCCAGGACTTGCGCGGTGACGTGCGCCGCTGCCAGGACCTTGCAGGTGGAGAGCATAGTTGCCAAAATCAAGGCGGAGGAGCGCACCGCCGCTAGGATCCAGGCGGAGAAGCCCACCGCGGCCAGGACCTAAGGATGCAGTACACTGCTGCCAGGATCTTGTCTGTGGAGCGCAGCGCGGCCAGGACCTCCGGCTGCAGCACACCGCTGCCAGGATCTTATCGGCAGAGCGCtccgcggtccggaccccgccccgtgcgcgtccccgaccccgccccgtgcgcgtccccgGCGTTGGCGTCTTCGTCCTGTTGCTGGTCTCCGTCCGGTCGCCGGCCGTCTAGGTCTCCGGCCCTCCCCAGCCGCTCCTGCGCCCTTGCCGGCCCCGCCGCCCGCAGCCCTGGCGCTCCCTGCGGGCCCCGCCGAGGCCGCCTGCGCCCTGTGCCAGCGCGCGCCCCGGGAACCGGTGCGCGCCGACTGCGGCCACCGCTTCTGTCGGGCGTGCGTGGTGCGCTTCTGGGCCGAGGAGGACGGGCCCTTCCCGTGCCCCGAGTGCGCCGACGACTGCTGGCAGCGCGCCGTGGAGCCCGGCAGGCCCCCGCTCAGCCGCCGCCTTCTGGCGCTCGAGGAGGCGgccgcggcgcccgcgcgcgacggcccggccagcgaggccgcgctgcagctgctgtgccgcgccgacgccggcccgctctgcgccgcCTGCCGTATGGCTGCGGGCCCCGAGCCGCCCGAGTGGGAACCGCGCTGGAGGAAGGCGCTGCGCGGCAAGGTGCGCGCCGCGGGGTCCCGTGCCCCACCCCGGACGGTgccctgcgcctctccgcccccgccccggtcc
>chr1:229342199-229342704
GTCGCCGGCTCTACgggcggcgggggcgagggcggggcgcaccggggtgcggggcCCCCGGCGCCCGACGACTCTGACGACGCCGAGTCCTCCGAGGAGCCGGCCGGGCCCCAGTCGTCCCAGAGCCAGGGCGCGTGCGCCTGCTCCAGCAGCCGGCGGCCTAGGCGGTAGTGCAGCAGCTCGCGGTAGCACGGCCCGTACTCCTCCCAGCGCGGCTCCTGGTAGCGCTTCATGTACTCGCTCTTCACCCCGCTCCCCGGGGACATGGTGCCGTCCGCCGCCTCGAGCGCCAGCCGCTCCTCGCTGCCCGCAGCCTACGGGACCCGGTACACGACACAGAGGccgccccgcccctccgccggccctgcccgccgcgACGTTTAAACCCGGAGCCCCGCCCGGACGGGAGCAGGGGGCGGGTCCCGGCGAGGGCGGGGAGGGGGCGGGGCGGGGGCGGCCTCACCCGGCGGCCGGGACCAAGAGCAGAGGCGGGGACCGGGGCTGC
>chr1:229558151-229558548
CTCAGGGTACGCCAGCCCCAGGAGCTTCCGGGCCTCCGGGAGTCCGGCCGCTGCGGGGCGCAGCCGCCCCTTGTCCCCGGGAGGCGCCGCCGGCCCGCGCCGCCAGGCCTCGTCCCCTGCCCAGGCAGCGGCTGCGGGACCGCCCGGGAACCGGGCGCGCGGGAGCCGAGGAGCGCCTGGCCCGGCAAAAGCCCCGCACCTGCAGCTGCCGGGGCCGCGAGCCCACAGCCCCAGGAGCCGCGCGAGGCCCAGGACGCCCCGCGAGGCGCCCGGACCCCCGCCCCGGCAGCCGCTCCTCCAGCGGCGCGCGGCTCCAACGCCCCAGAGCAGCGCGGGCCCCGCGCCCCATAGCCGCGCCGGCCTCAGGCCAGTGAACGGCGATAGGGACCCGGGAACG
>chr1:229558938-229559221
GCAGCGCCCCCAACTGCCCGCTGGCGGAGGAGCGCCGGGCGCGCCAGCTGGGACGAGGCCCGGGAAGCCCAGGAGCACGGCTGCGCCTGCGTACTGGGCGCAGGGAACTTTTTCGCGCTTCGCCGTCCCCTCTGGTCTGAACTTGGGAACGACACGAGCTCTTTCTCACGCCGGCAGACCGGGCGGAGCGCGCAGACGCGACCACACGATGGCCGGCACAAAGATGGGGCGGGAGGACAGCGTGCTGGATACGGCGTGGGGCGGGTCCGCGGCCCGGGAGACC
>chr1:229626138-229626454
CGCTCGGCTGGCGACGCCTGGCGTGCGTGCAGCCCCTCCCCGCTGCGCCGCCGGCGTCCGGCGGAAGGAGCGCGGGTACCGGTCCCACGTGGTGGGGACGCGGGACCCGTACAgcggcctccgccgcaccgggacagcagccgccgccgctgccgccgTCCTCCCCTGTCTACCCGGAGCTGTCTCGAGCTGAGCCCCCTACCGGGCCGGATCCCGAGGTGAGTCCCCCACCTGCGGTCAGCCCCTGCGGGCAGCCAGGTCCCGAGGTGAGTCCCCCCACCCGGGGCTGGTCCAGAGGAGATCCCCCTACCTAAGG
>chr1:230068258-230068405
CCGGACGGCCGGGCCCTGGGCATTCGGGAGGATGGTGAGCGCCGAGAGGAGCCGGGACAGCGCGGTCCTGCGGCCGAGCGCCGGCCGGGAGAGCAGGGCGTCGGGCTGTGTGCTGGAGCATGCCGGCAGGGGACGTTTGTAGTGTTT
>chr1:230426560-230426795
CCCGGGACCGCCACGCGCAGCGCGGGAGGGGGAGGGCGGGACCGGGGAACAGGAGGGGAGGGGGACCCGGGTGCTTCCAGCGGTCCGGGCCCGCGGACGGAGTGCGGGCCGATCCCGCTCACTGTCCCCTTCCGCAGTCCGCGTGCAGCTCCAGGGAGCTGTCCGCCCCGGTGGTTCTGAACCAGGCGCCGCCGAAACGCTCCAGGTAGGCGGCGGGCCCGAGGTCACCACACCC
>chr1:230690278-230690385
AGTCAGAGTGTGTGTCCCACTGTTTGCTTCCTCCCTCCCCACACCCTTGTGGACGGCCTGTGGGCTGGCTTCCTCTGCCTGGGCTTCAGCCTCGGGGCCGGGCCATG
>chr1:232767945-232768129
gggtgtggtagctcacgcctgtaatctcagcactttgggaggcccaggcagacagatcacctgaggccaggagttcgagaccagccgggccaacatggctaaaccccatctctactgaaaatacaaaaattagccgggcaaagtggtgggcatctgtaatcccagtagtccctgtaatctcagg
>chr1:232950588-232950791
GGCGGGGCCTGCGACACGCGGTGGGCGGGTCCTGAGTCGCGACCCTGGTCCGGACCTGACCTGAATTGCGACCCCAACCTGGACTGCTCCCCTGACCGCAACCCCTACCCCCGCCCACCAGTATGGCCCGGCACGTGTTCCTAACGGGGCCCCCAGGTAACCCTGAGGGGATCCCCACCTCCAAGAGGTCGAGGGGGTGGGGG
>chr1:233295466-233295715
CTGGGACACCATGCCGGCTGCGCCCCGGGGCTGGTGAGCGCCCCGCTGCACCCTGCGCGCCCCGGCCGGATCTCCAGGCTCCCTCAGGTCTAACACCCGGGCCCGCGGgccgcgcccccgccgtcgccgccgccgtcgcccccgccgcctccTTCCACCCCACGTTTGAAGCTGGAGCTGCTCTTCCGCCCGGACCCGCGAACCGCGGCGCCGGAGCCGGCTGCTGCGGCCGGGCAGGTGAGCGCCATG
>chr1:233327850-233327915
GGGCCGAGGCTGGACCCTTTGGGCAGCTAGCCCGTGATCTCTGCCGTCACCGATCGCGATTCCTA
>chr1:233328321-233328514
TccctgccgcccggccgccagccccgcgccgccgccctcgcggcccagctccccgGTACACGTCGCCTTCGAGCGGCTGGAGCTGAAGGAGCTCATCGGCGCTGGGGGCTTCGGGCAGGTGTACCGCGCCACCTGGCAGGGCCAGGAGGTGGCCGTGAAGgcggcgcgccaggacccggagcaggacgcggcg
>chr1:233904875-233905461
CCTGCATCGTGCCGCACGCCGCGGAGGCGCTCGGGTACAGACCGCGCGGGCGCGCACAAAGCGGCCCGGGGCGGCCGGCGCGGCGCAGACCCTCGGTGGGCAGCGCACTCCAGTCTTCCCAGGCTAGCGGCTGCAGGGAGCTCCGGCCCGCGGCCCCTCCGCCTCAAGTCTGGGAGCTGCCGGTCCCACTCTGTCTTTGCCTATGGGGATTCGAGAGTTTCCCAGCGGCGCACCCAGGGGCAAGAGCATTGCCGTGTGAGTAGCGCCCCGGGCGTGGGTGAGCGAGCCGGCGGGCGGGAGGCCGGAGCGCCGGGGTAGCCCTTTGCAGCTGGGACACTGGGCAGTCTGAGGCTCGGGGAAGGGCGGCGCGCGCGGTGGAGCTGCTCGGGAAGTTTCAGTCATTCTTTCCCTCGCCACTCGCCCCAACCCGCACTGCCCCGAGACGCCCAGGATAGGGCACTGGGGACAGCTGCCCGGGGAAGTGGGTGAGTGGCGGCGGGAAGGGAGGAGCGCGGGCTCTGCCGCGGCGCTCGCCCCCGGAGGGCCCCGGCCGCGCTCTTGCTCTCGCCCTGGGATCTGCTCCTCA
>chr1:234478384-234478581
AGCTTCTCGGCCAGGGCGCTCAGGACCAGCAGCTTCTCCTCTACGCGGCCGGACCCCAGGGACGCCCCAGGCGCGGCCAGCCCGCCCCACACGGCCCGCAGCGCCGCCCCGCCACATTGGACCAGCACTGGCAGCAGTCGCCCGGCCACCAGCGCCGCCGCGTCCTCGGCAGGcccggcctcatccccgtccccgcc
>chr1:234608688-234609494
gggccccggtgcgcaggcggcggcGGTTGTTTCTCCTTGGCTGCCGCCTCACGCTGCTCGTGCTCCACGGCAGCGCTGCTCGACACGGATGCCGGCCGCTTGTGGGCGCCCAGATCGGTGGGCTGCGCGGAGCCCAGGCTGGCGGCCGCGGTTCCGGACACCGCGGCTAAGGAGGCGGCAGCGCGGCCGCCGAGGCCGAGCGCGGTGGGCAGCGGCGTGGCCGAGCCGTTCATGAGCGGCACCAGGGTGGGCGGCACCGCGTGGCCGCGCCGCGGGTTCGGGCTCTGGCGATTCAGCTCGGGCGGCTCCTCTAGCTTGGAGAAGCCGTTGGGCACCAGGATGCCGTTCACGGGCGGCGGCTGCGGCGTCGGCGGCTGGGCCAGGCTCGCTGCCGGGCGGCTGCTGCCGAAGTCAGAGCCGAGGCGCGGGGGCCTCTCGGCCGCGGCCGCCAACGGGTAGCGCTCCAAGGCCTGCGGCGCGCGCGGGGCCGCCTCGGGGCCGCCGTGGCCAAGCTGCTGCTGCTGCTGCAAAAGGATGTCCTTGGCGGAGAGCGGCGGCGGCTTGGCGGCGGCCGAGGCCGCGGCGCCGGGTGGGGAGCGACCCTCCGGGAAGCAGCCGTGCGCCCGCTTGAGCTGCCGCGCCGTCTCGATGACGAACTCGACGCGGTCGGCGCCCTCGTAGTTGACGCAGCCGCGGCAGACGGGTTCGGTGAAGTCCCAGATCATGGCCCAGGGCATGCGGGGCAGGTCACACAGGTAGCACGACTgccgccgggacgcggccgccaccgccaccgccgcggccAT
>chr1:234611072-234611286
ACAGCGCAGGCTCCACCCCCTTCGGCGAGTCTGGGCGTCGAGGCGCCGCCCCCGGGCCCGAACTTGGACTCGAggtggcgggaggcgagggcgcgagtggggggggggggggTCCTGCTCGCCTCCGCGAGGTTCCCGAGGGCCGTGGGGGCGACCGGCTGGCTGGCTGGCCCGCCGTCCCGCAGGGCGGGCCGCCGACGGAGGCGGACTTTTG
>chr1:235327291-235327350
tagggcctcggcgcccggcCGAGCGAATCCGCGCCCCCACGCGCCGCGTCCGAGCGAGA
>chr1:235504246-235504386
TCGCATTGGCCGCCCCCGCCGCGAGCCGGGCTCTCCCGCGTCCCGGCGGAGAGGGAGGGGACCTGCAAGTGCGGAGACTGAGGGGCGGCGGCTGACGAGCGACCACTCCGAGCACGCCCGCCCTCGCGCTCGGCGACGTC
>chr1:235866740-235867178
TGACAGCCACCAGCCCCAAACCGCCTCCCCTCCAGGCCACGCAGAGGGGCCGGGACCCGGAACCTTCTGCCGGCAGCGTCGGCGCCCGGCGGCCGCCTTTACCTGGTTTGTGGCAGCTGCGGCCGCCGCGCACTCCCCCTCTCCCGGAGAACCCCGAGCCGACGCCGCTGCCGCCGCCGCCGCGCACTCCCCACCCCCGCCCGCCCAGGTAACCCAGGAAACCGAGAACACCACCCCCTCCCTCCCCTCGTCCGGACCCAGACCCGCTCGTCTGCGCGTGCGCCCTTGGCTCCGCCTCGCGCGTGTAAGCCCCGCCTCCTCTGGGAGGGCAGCGCCGGCGTCGCAGGCGTGACGCGTGGAACTGCCGAGCCAATAGGGAAGGCAGGGGGGCGGGCCGACCCGCGGGGCTGCAGCCGGGGCCCGGTCTGGGTTTCTCAG
>chr1:241993635-241993772
AAGGTGGGGGGCAGTGCCTTCATCCCCCTGGAGGGCAAGCCTTTGTGAGCCCTTTCTGGCTCCCTGCCTGGAGCATCTGGCAGCCCCACCTCTGCCCTCAGGGGTTGCAGGCTGCCCCCTTCCTACCAGACCGGAGG
>chr1:244652872-244653256
GGGAACTGTAGTCTTCCTGGGTCCCCGTTCCTCCAGGACGCGGAGGCGCCGGAGTTGCCGCCATTTTAGGTCCCGAGGTGCGCCGGCCGAGAACCAGAGCGCAGGCGGGCTCAGTCCTGGCGCCGGGCCGGCCCCGCCCCCGGGGCGCCTGGCGCCCGCCCCTTGCTCAAGCCCCGCCTTTCCCCACGTGTCTGCCGCCTAGGGGAGGTGCCTCATCCGGAGCGGGCCGCCAACGGTCCGGCCCCGTCCGCACAGACGCTCCTGTCGGCGGCGCCCGGGAGCGGCTCGGCTGCCCGATGCTTCCGCCCCGGCTGCCGCGGGCCGGGCTGTACGCTTAGTGCCCGGCTCAGGCCCCCTGAAGCGCCCGCGGGGGTGAGAGCGGCC
>chr1:244863298-244863944
CTCCCTCCCGCCGCCCGCCCGCGGCTCCTCCCCCTACAGCGGCAGCTGCAGCTCCCCCCGGCTCTCGAGCCACATAATGGAGGCGCTGCCACCGCCGacacacacacacacacacacacacacGCGCGCGCGCACACACACGCCCCGAGCCCGAGGCCTCTCGGCTAATCTGGGATTCCCCGCGCCCCCTCCCCCACCCTCACCGCGGCGCCCTCCCGCCCGGGGCTCCCTCCCCCTGCGGGGCTCCGGCAGGCCTGGGGCACGGTCCCCACCCCGCGCGGGCCTCCCGCCGCGCGCAACGTACAACGCAGCACTCACccgccgccggagccccggggcgaccgccgcctccgccgccttccgccTTCTTCTTACCTCCCGCCTGCTGCTGGCCCTGCCTCGCCCCGGGCGGCGCCACCGTCACCGCGAACAGCGAGGTGGGGCCGCTGCTCTTCCCCGCGGCCTCCTTGGCGGCCCCGCgctgctgttggggctgttgctgctgcgtcgccggcggttgaggctgctgctCCCCGTGCCCGTTCTCGTCGCCCGCGCCTTCCTCTTCGTCCCCGAGCTCATCTTCCCCTTCCTGGAAACCCTGATCGTCGCCGTTCTCGTCTTCCGAGGCGGCCTCCTCCTCCTC
>chr1:244902392-244902454
aggaccaccttcccaagttgtgaccatcaaaaacatctcagacattaccagatgtcccctgg
>chr1:247331219-247331305
ATGCCTGATGAATGAACTAACGTGAGTGAGGCGGAGGAGGGCCCCGCAGGGGCGGAGCGAGCTCCCAGCCTTTCGCGGAGGAGGGA
>chr1:247332319-247332529
AAGCCCGGGCCGCCCAGCCCCTCCTGCCGCTGCGGGACGCCGAAGGTAGCGCTCACATCCGCGCCTTCCGGGCCTGGCGCCCACGTGCGGAGTCCCCGGGTTAGGAAAGGCCGCGCATCCGGAGGCCACGCAGAGCCTCGGGGCTTGCGCAGAGGGGCTGCGGTGAGTCCTGACCCTGAGTGGGGGTCACGGGGCTCGTTGCTCGCTGAA
>chr1:248837878-248838051
AGGCGCTAACTTAACTACGGGGATGGCTGCCGCGGCCCCGTCCGCGCCGGGCACCGGCTACCGCGCCGGAAGCACCGAAGGGTACACCTGTCTGTGTCCCGCCAGCGGCCGCGGGAAGAGCTGCTGGAAGACTAGACGGTGGACCGCCTAGCTCCCGGGACTCCGCGGCTGGG
>chr10:135295-135516
CTCTGAGGTGGAGTATTACAAACATGGCGCCCCTCGAGCCCGGAGCCCTTCGCGCGGAGCCGGCGGCGGGGTCCGGGCGGGGGGGAGCCGGGGAGGAGGGAGGAGGCCGGCAGGGAGGAGGAGGAGGCGGCCTGAGCGTCCCCCCCGCCCCCCGCGCCCGTCGCCGGCTCAGGCCCGAGAGGCGCCGGGCGGCGGGAAGGAGGCGGCACCGGAGGGGAGGG
>chr10:931433-931583
GCGccgccgccccgcccgaccggccgcccgcGGGCTCCTCGCCTCAACCCCGGGGCCCGGCGGCCGCGCCACACGCGGGGACGGCGAGGAGAGAGACGGCAGGGAGAGGCggcgcggccgggccgggccgggccggaggtaggggagagg
>chr10:988350-988684
CACGCAGAACACGATTGGCTGAGCTCCCGGAAGTGACGTACCTCAACCGCCCGACAGTGGAAGTCCCACCTGCGCCCGACGGCGGAAGTTCCGGGAGTGCCAAGTACCCGCGTGCATACGGCTGCCGGCATGGCACATTACAACTTCAAGAAAATTACGGTGGTGCCGTCCGCCAAGGTAGGCGGCCCCGGGAGGGCCACTGCAACTTTCGCGTTCTCCTCAGCTGGGTCCCCGGGGAGGGTCCGGGCCTGTAGCCGTGGGAGAGCGGTCGCCTTCCGCTCGCCCATCCCCCGCTCCTGGGCCTGACCGTCTGGCCGCGTACTCGGGATCATTT
>chr10:1056421-1057083
CCAGGCTCCCGCGCGGCCGGCACCGCGGCCCTGAGCGCAGGCGGCCCCGGGTCTCAGGCCTCAGGCGGACCGCGCCCCGGGCTCGCAGCCCTCCCGCCCCGGCTGCCGGGCTACGGGGCAGATGGACTCGGAGCGCCCCGCCGGTGAGTAGCTACGACCCCCGAGGCCACCTCCCGCGAACCGCTCGGCGGCAGGAGTACGTGACCAAGGGTGGGGGCGTTGGCCCAGCAGCCGAAGGGGTCTTCAGCGCGCCCAGACCCCTCGGGGCTGCGGGGCGGAAGCCGGGGCGTGACTTCCGGCGCCGCCGGGTGTGGGGCGGAGGTGTGGGGCGGCTTCCGGAGAACCCAGCGGCGCGGGACTGGGGCGGGACTTCCGGCGACACCGGAAGTGCATTAGCGCCAGGTTGGGGTTGTGGGGTCGCGTCAGTGCGGAGACAGCGGTGTCCTGCGCGTCTTCGGGTCAGTACGGGGGGCCGCGTCGTAGGGACTCACTGGCGGTGCGCGACCTGGGCTGGCTCCGGGGGTGGCGGGCGCAGCTGCTGTGACAGGTGAGTGCCGCCATCTTCCTACCTGTCAGGCGCCGAGTCGTTCCCCGGATGCCCCGAAGAGGAGTCGGGACACTGCAGGGCTCAAGGGGGTGCAGGGGCAGTCGGGGCATAGTGG
>chr10:3173103-3173119
GAAGTGGGCAGGCGAG
>chr10:3785018-3785108
GGCCGGGTTGGACGGAGCCCGCGGTCGCGAGGGCGGCGAGGCGCGCGGTGGGAGCCGGAGCCGAAAGTCTCCCCGGAGCGCAGGTGAAAG
>chr10:3785402-3785729
CGACACACAGCGGCCCCGCCTGGCGTGACCGAGACTCTCCATCACGGCCCGCACCATTGGCTCAATTCGAACTCTGCTCGTTCTGATTGGAAAGTGGCCTCGCAGGCTATTTTTAGCAGGGTATATAAGGCGCGGGCGGCCGCGCGCCGGAGGAGTCCGCGCTGTGAGGTGCGCGGCCGAGCCCTGCACTGCGCCCGCGGCCGGAGCTAAGGGAGCCGGGGCTGGGAGAGCCGGGGCGGGCCGCGTCGCCTGTCCCCAGTCCCGGTCTCTCTTCCCCGCTGCCCGGTCCCGCCACCCCACGCCCGTCCCGGTCACCAAGCCGGGCCC
>chr10:5684911-5685114
TCTTGCCCGTGACCCTGACGGGAGACAGAGCGCGGGCGGCCGCGGCGTCCCTGTCAGCGCCCGCGGCGAGGACCCCGGGGCTGGGGCGGACGGCGTGCCCCTGAGGGGGGTCCCCGCGGGAGCGCGGAGCCGGCGACTGGTGCTTCCCACGTGCGCCGGTGTCGCGAGGGCCCGGGAGGACGCAGAGCACGGCCGGGAGAAGC
>chr10:5813174-5813215
CCGGCTGCTCAGCCCCGGCCCCTCAGCCCTGGCGCCCACCG
>chr10:5813689-5813872
CCGGGGTGGAGGTGCACGGAGCCGCGGGCGGGGACTGCTGGCCACCACCGTTCTGACTCCCGCCGTCGGGGCGGGAGCTCGCTCGGTCCAAGGTCCCAGAGCCGGATCGCCGCCCTTGGACTTTGAgcgggcgcgtgcggcggccacgtgggcgaggagcgcgggccgggcTGCCTCTCGGGG
>chr10:5889823-5889960
GTGCAGGGTGGCTCCTGAGGCAGCCAGGCCCAAGCGTGACCTGCCCCGCACGCGTCCTCAGGGCCGCCCCAGCCTCCAGCCCCTGGGGGCCGGCGTTCCTGGGCTCCGCCCCCGTCCCCGCCCCTCGACCGCCGCTG
>chr10:6089374-6089477
CGCGGCTGCGGCCCGGTACCCTCCGCCCGCCGCCGCCTCTGGTGACCCTGGCCCTGAccttctccctcttcccttcctcctcctcctcctcATGTCTGCCTCG
>chr10:6203264-6203351
CGTTGGAACTGACGCAGAGCCGAGTGCAGAAGATCTGGGTGCCCGTGGACCACAGGCCCTCGTTGCCCAGATGTGAGTGCAGCTGCG
>chr10:12349166-12349325
CGCACCCCCGCCCGCCCGGCGCTTCCGAGCCACGCAGAGGCGCCCCCTCCCGCCGGAGACGGGAAAGCCCCGGCGCCCCCAGACTGGGCTCCGTTTCCAGCTCCCGGAGGGGCTGGGGCTCTCCCGCGTGCGCCCCGCACCTGCCGGGGGCCCGTACCC
>chr10:14838501-14838722
CCGGTTTTCTGGCGCTGGGTCATCCACAGGCTTGAGAGCGGCGTGTCGCCGGCCTAGGGATGTCGTGGAGTGGCGTTGCCGCGAGGACACTCCGGAGCGAAGGGCCGGGCAGGCCCGGCCTCGCGCCTGGCGATTCCTCCGGAAAGTCGTCTACTCCGCGGCGGAGGCTCGCGGCGATGTAGACGCGCGGGGTCCCAGGGCGTCATGGCGGCGGGATGCCC
>chr10:14959360-14959575
CGGGAGCTCCTGCAGCTTCATCGCGTTACTAAGAGACGCGAGGGTCGCGAAGGGCACAACACTTGGCCTCTCGCTGGCCCTGCTCGCGGATCCCGAGTAGAGAACGCAAGCACCCACGCCCGCCTGCAAGCTCCCGGGCGCCCCCGGCCTCTCCTGCTCGGCGGAACGAGGATAACCCAGTAGAGCCGGACCCAGGGGTGGGTGGATGCGTCGCT
>chr10:15168276-15168509
CGGGCCCCAGCCTCCCCGCCCACCCCGGGCCTCGCCTCCCCGCGCACTGCACTCTCCCGCGAGCCGCGCGCCCCGGACCTCACCATGGGCTCCGCGCCACGGAGAAGCCATCGCGGGGCGGAGCGGCCGAAGAACCCCCAGTCCTGGGAGCCACCCCCGAACGGGAGACCGTGGCGCGCGCGGTCCCCGCCCTGTCGCGCCCGGTGCGCCAGCGCGCCGCCCCTACCCTTTGG
>chr10:17617073-17617086
CGCGCGTACCCCG
>chr10:17617295-17617441
CGAGAGCCGCTGCCCGCTGCCGCCGCTTCCGTCAGGCGCCCCATGTGCAGCGCGCAGGGGGCTCGGCGCAGCCAGCTCTACCGACCGCGAGGGGGAGGAGCGGACGCCcccggccaccgcccgtcacgcccccgccccgccccgcc
>chr10:21494715-21494930
GACCCCGCGCGGCACTTGCCCAGGCGAGCTTCCCTCGTCGCGGCCCGACCCGCGCGCGGACTCGGCTTCCCCAGGTCAGGACCCACTAGGTGGGCCGCTCGGCCCCAAGCCTGGCAGGGCGGAGCCTAGGCCGCGCGCCCCGGGGTTGGAGGTTCCCACGGAGCCGGGAAACTGCGCGCCCCAGGtccgcaggccgcctcccttccctcgcgccc
>chr10:21527148-21527304
GAGGGCCCGCTAGGTCCGGGCGGGGAAGAAGGCGTGCGGGCGGCGGGGCGTGCGCCGGGCCGGGCAGCTGGAGGAAGGCGCGGCGGGACTGGCGAGCGCGAAGAGGCAGGCGGGGAAGGCCTCGGggggcgggggccgggcgcggggccggcgcgc
>chr10:26697688-26697760
GCCGCGACTTTCAGACTCCGACCATGGCCTCGCGCTGGTGGCGGTGGCGGCGCGGCTGCTCCTGGAAGCCGG
>chr10:28302609-28303090
AGGGGTCTCCAGGGGTCCTCAGGGTcccgcccgaggcggccccgcccctgccccggccccgcccccacctccTCACAAGGTGCCCGCCGCGGGCTCCCAGGCTGAGGCGCCTAGAGGCCGGCAGGAGGCTCCGGAGGACCGCGGCACCGCTCGGCCCGGTCGCCGGCGCAGGGAGCAGCTTCGGGGGCCGACCCCACCGCCCGAGCCTAGCCCTGGGCTCCGACAGGCGCTCCCCAGAGGCGCCCCATTACCTGCTCTGGGCTGCCGCGGTCCGCGGGCAGGAGGCGCACTCGCTCTGGCCCCTGCAGCCCCGGGCCCGGAGGCAAGGAGGCAGCGACCGCCACCGCCGCAGAGGACAATCGGGAGCCAGCGGGCTCGGCACCGCCGCGGCGGGCGCAGAACGCACGAGCCCAGTGGGAGCCCGGCCCCCGCCTCCAGCCCGGCTAGTAACCAACACGGCCCCCACCCTCggaggggcggg
>chr10:29735632-29735680
CCAGAGCGAGACTGACCCGCGCCTCCCGCCCCGGAGCAGAGCGCAGCG
>chr10:29735858-29736232
CCACCGCGCGGGGAGCGGGTCCCCGCTCGGGATGATTCACTTCGCTCCTTACCTGGAGGCTCGCGCGTCCCCACCCCTTGCGACCCGCGCGGCGGCCGGGAGCTGGCGCCCTCTGCTGGGCCACCAGGCGGGAGCACCCTCGGACTGGGCAAGGATCGGGCGGAGAGGGTGGGGACACAGAGGGGGGCCAAGCACAAGCACCCCTGCCTCTCTCAACGCGGGCACCCCTTCCCAAAACAGGGGCCAGTGCGCGGGGACCACGCTGGGACGACTCTCGGGGGAAGCACCAGAGCTGTCCCCACGCCCCAGGACACGAACTCGCGCCCGGAGCCGACCCCCTCCACGGCCAGCGGGTCCAGCCGCGTCCTCGGAGG
>chr10:30433886-30434055
CCTCCCTGCGCGCCGCTCTGCTCCTCCCTAGTCCCGCCTCCAGCTCCGCCCGGGCGCCCAGAGGGCAAATGAGGGGCGGCGGGGTGGCGGGTGGGGGGGAGACGCGGAATTTCCCAGCGCGGGGGCTCTGGCTTACCCTGCAACCGGGCAGTCTCTTTCTGTTTACGGA
>chr10:30434359-30434644
GGGAGCGCCAAGGCCGCAGGTAATCCAGGGTTGGGGGTCTCCGGCGTGTCTTTCGGGTCGCGTCCCGCCTGGGTGCCCCGGGGATTCCCATGCAGAAATGGAGGGTGCCCCCAGCAGAGGGGAAAACTCTGGCGTGGGAAGAGGTGGGGGCGTGCCCACAGCTGCGCTCGCGGGTCGCCGGCTGCACCAGGCACAGCTGGAAAGCACCTTGCGCAAGGGTCTCACGGGGTGCAGACTCGCGACTCCTCCCCCTTCCTCCTCCTTCCCGTATCCGCAGCGCCAGGG
>chr10:31031798-31032035
GCCCTAGGAGCTGCAGGAATCCTCGTAAACTTACAGTTTTCCTACAGCGTGCGCGTCACAGCGGGGTGACGTCACGGGCCCAGCAGTCGGGGAGGTCAAGCCACGGGGCGCGGGCCGCTGGGCCCCCAGgctccgccctcgccccgccccggcgccgcGGCGGGAGACACGCCCCCGAGCTCCACGCCCTCGAGCTCCACGCACCTCCCCGTAGCAGACACCCCGCGCAGGCGCAGA
>chr10:31319573-31319818
ggcgccgacgccgccgcatccccggcgcAGGGCGGGCGGCCGGGACGCACTGGCCACTTTTCTGGTCCCGGGTGGAGCGGCTGTTGCTTCTTTCCGCACTTTTCCCCACTCTTGTGCCCTTCGGCGCCTCCCTCTCCCCCTCCTCCTGGCCCCCTCAGCGCGATTCTCCCTCAGCGCCCAGGCCCCCGGGAGCCGCGGAACAAACTTGTGCCCGGCGCTGACCGTGCAAAGTGGCTTCCGCGCGC
>chr10:31320293-31320460
GACCGGGAAGCACCACAGACAGATCCCCCTCCCGGGGCAGACGAGGTCTCTGCGCCGGGATGGGCCGGTGTGCGTGCGCCTCGCGCTTTTCTCTTTCGGTTTTTGGGGAAGTTGTTACCTGGGCCGGACGCACGGAGCGCTGAAGCCGGATAATGGGGCTTGGATGG
>chr10:31603402-31603630
CGGCCAACCCCGGGGGATGAGCTGCAAGGCTGGCCACGCCCGGCAGGAGACTGCGCGCAGAGACCCGCCCGGGGAAGCACGGGAGGAGGGAGGGCGGCCATGTACAACCCCTGGCAGGTGGGAGCCTCCCTGGCGCCAGCTCGGGCAGGGCCACGCCCCTTCCCAACTCCCCGCGCTCGGCCTCCGGACTGCTCAGGGGGCCACGCCCCTTCCGGATTCCCCGCGCTA
>chr10:32347240-32347714
CTCGAGGCCGGCGCCGGCACGAAGCGCGCGTCCCGCCAACCCCCGGCACCCGCCGGCCTCGCTTCCCGCGCCTCGCTGCTCCGGGCCCCCGCCCTTCGCGGGTCCGGGGGCGGACAGGGCGGACTGGGCGCTCGGACACCGGGCGCCGGCTCTTGGGTCGTGCTCTCCTGCAGCGCACACGCTCACTTTCTCACGCTCGCTCCCTCCCGGCGCCGCTTTCTGACGGGCGAACAAGGTGCGGGAAAACTCTCTCCACCAGCACGCCGCCGTTTGGAAAGGCAGCTGGGGAGAGTGGCAGGCGGGGCTCGGGCCCCGGGCACCTGGGGCTCGGAGGGCTCGGACCTCTGGGGTGCTCGCCAGCGGCTGCCCCGGGGCCACGGCCGCCCCCACGGGGCTTCGGAGGGGCGCTCCAGAGGCGCCGCGCGCCGCCGTCTGCCGCGGGGGGCGAACGCACAGCCTAGTTCCCGCGGCGCC
>chr10:32957802-32958136
GTTCGGGCCCGGTCCCCCGCAGCTCCGGCAGCCCCGACGTGACAGCGCCCAGGCCGGCGACCCTCACGTTCGGAACGCGGCTGGGCTGGCTCTGCGCCCGGGGGCTGCCAGCGCCGGGGACCCGAGGCGGGTGGCGGCGTGCGGACTTCCTCCTGGACTAGCCTGGAATCCTGCCCCAGCCCCCAACCGCTGGCGGccgcccccgcccccgcccccgcccccacccccACGCCCGGCACAAAGGTCCCGGCGCGGCCCGGCCGGCGGCTTTAAGTGCTGCCGCGCACAGGAGACCGGAGGccgcggcccgcgctcccacacccgaggcccgccg
>chr10:34814182-34814488
GCTCAGTAAATGCTCGCAAGCGAGTGCCAAGTGCCAGCGGTGGCCCTCCCGGGAACGCCTCCCCGACCCCAAGCCGGCGACTCCCCAAACCCTGCAGCCCCCGGACGCGACGGGCCGCCCCTGCCGGCCCCTACCAGCAGGGGACATGGAGGAAAAGCCCCCCGCCGCTGTTCCGCCCCCGCCCGAGTAAGGGAGAGGAGGCAGAAGGCTCGCAACCCGCCTCTGTCGGAAGGGCAGTCACGAAACTCTCCTCACACCAAAAGTTCCCAGTCCCCGGCCTGTGCCCCCGGGGCCTGGGAGCCGGGA
>chr10:35126951-35127324
GGGAGGGGAGGACGGGGCGGGAGGACGCGGTTCGGTCGGCTGCAGCGCTACTTTTGGTCCGGGGTCGGCAGGGAGGCCGCGGCTACCGCATCACAGCTGACGTGAGGACTACGTGGGgccgctgccggctccgggttgctgggcggcggcgccgctgctgagcggcggtcgggctcgccgtctCCACCTCCTCGCGTCCGTAATCAGTGACGAGGTCCGCTACGTAAATCCCTTTGCGGCGGGTAAGTGGTGCGTCGGCTCCGGCCCCGAGACCCAGCagcgggcgacgcggcgcaggaggtggaggtggaggcaggaggcggagcggagccgggtgcggtggagcagcagaggccgagcggagcCGTGGGCG
>chr10:35336444-35336762
ggtgacggggcggggcgggggctgcggcgagggcgggcgccgctggcgagggagggCCGCCAGCATCCTCCCTGgccgcgccgcaccgcgccgcgaggagtccgggggctgcgcccacgcccgctgcccgcccgcTCGTCGGCTAGTCCCGCCGTCCGGCGCGGACACGCGTGCCCCCGGCTTGAACCGGAACCTCTTgccgaggcggccgccgtcgccgcagccgccgGGGAAGCGGACACCAACTGGGGAAGCGCGGGGGGGAGGCGGCCTGCGCGGCGCCGCCCGCCATGGCCGCGGCGGGGTGAGGTAGGCGCG
>chr10:41844677-41844916
CCATTGGATGATGATTCCATTTGAGTCCATTCGATCATGATCACATTGGATTTCATTCCATAATTCTATTCTATTCCATTTCATGATGATTCCATCTGATTCCATTTGATGATTCCATTCGATTCCATTCTATGATGATTCCATTCATTTCCATCTGATGATGATTCCAATTGATTCATTTCAATGATTCCATTCGATTCCATTTGATGATGATTGCAATGAATTTCATTCGATGACAC
>chr10:41845275-41846387
CGAGTCCATGGATTATTCCATTCCATTCCATTAGATGATTCCATTCGAGTCCATTCGATGATTATCTTCGATTCCATTCAATAATTCAGTTTGATTCCGTTTGATGTTGATTCCATTTTAGTCCATTCGATGATAATTCCATTCGATTCTATGCGATGATTCCATTCCATTCCATTTGAAGATGATTAAATTCGAGACCATTCAGTGATTGCATTCAATTCATTCGATGACGATTCCATTCAATTCCGTTCAAAGATTCCATTAGGTTTCATTTGATGATGATTCCATACGATTCCATTAGATGATGACTCCTTTCATTTCCACTCGATGATGATTCCATTCGTTTCCATTCGACGATGATTCCATTTGATTCCGTTCAATGATTATTCCATTCGAGTCCATTCGATGATTCCATTCGATTCTATTCGATGATGATTGCATTCGGGTCCATGGATTATTCCATTCCATTCCATTAGATGATTCCATTCGTGGCCATTTGATGATTCTCTTCGATTCCATTCGATAATTCCGTTTGACTCCGTTTGATGTTGATTCCATTCGAGTCCATTCAATGATAATTCCATTCGATTCTATGCGATGATTTCATTCCTTTCCATTTGATGATGATTCCATTCGAGACCATTCGATGATTGCATTCAATTCATTCGATGACgattccattcaattccattcaatgattccattagattccattTGATGATgattccattcgattccattcaatgatgattccattcgagttcattgactattccattccattccattctatgattccattcgagtccattagatgattctattcgattgcatttgataattccattcgattgcattcgatatttccattcgattccattTGAGGATAATTCCATTTGAGTCCATTCAATGATTCTTCCATTCGATTCTATTCGGTGATTCCATTCGATTCCATTTGATGATGATTCCATTAGAGACCATTCCATGATTCCATTCAATTCCATTCAATAAAGATTGCATTCGAGtccattcaatgtttccattcaagtccattcaatgattccatctgattccattcaatgaatccattcgattccattctatgatgattc
>chr10:42088991-42089643
ACCATCTTCAATTGGTATTGAATGGAATTGTCATCAAATGGAATTCAAAGGAAACATCATCAAATGGAACCAAATAGAATCCTCATTGAATGGAAATGAAAGGAGTCATCATCTAATGGAATCGCATAGAATCATCATCAaatggaatcgaatggaatcattgaatggaatcgaatggaatcatcatcagatggaaatgaatggaatcatcatagaatggaatcgaatggattcattgaatggaatcagatggaatcatcaaatggacttgaatggaatcattgaatggactcgaatggaatcattatcaaatggaatcgaatggaatcaccgaatagaatcgaatggaacaatcatcgaatggactcaaatggaattatcctcaaatgttatcgaatggaattatcgaatgcaatcgaatagaatcatcaaatggactcgaatggaatcatggaatggaatggaatggaatagtcaatgaactcgaatggaatcatcattgaatggaatcgaatggaatcatcgagtggaatcgaatggaatcatgatcaaatggaatcgaatgtaatcATCATCAAATGGAATCAAAATAACCATCATCAATTGATATTGAATGGAATTGTCATCTAATGGAATTCCAAGGAATCATCAT
>chr10:42103655-42103929
AATCGAATGGAACAATCATCGAATGGACTCAAATGGAATTATCCTCAAATGGAATCAAATGGAATTATCGAATGCAATCGAATGGAATTATCGAATGCAATCGAATAGAATCATCGAATGGGCTCGATTGGAATTATCGAATGGAATTTAATGGAATAATTGAACGGAATTGAATCGAATCGTCATCGAATGAATTGAATGCAATCATCGAATGGTCTCGAATGGAATCATCTTCAAATGGAAAGGAATGGAGTCATCGCATAGAATCGAATGG
>chr10:42638089-42638287
CAGAGTCCGTATGTCGGGCGGGCGACTGCACCCGCCCTTTCCTACCCAGGTAGGGCCGCGCCCTAGCACATGGGCGTAAACACGCTCAACCAGAGAACTGCCCCTCCCGCAAGGCTCAGCGCTCGGACCGCGCAAGCGCACATGCCCTCCTCCGCGGCCCCTACAAACAGGGCAACGCACAGGGCGTAGCCCGCTCCC
>chr10:43105384-43105598
GGCCTTGCCTCGGGAGGCAAGGACCAGGACGAGGCCCGAGGGCTCGCGTCTGGGGCATACTTGTGCCGCTGCAGGCGGGCGCGGCGCGCTGCCCGGGCGGGGAGCATCTGCCGGGAGGGCACTCCCTCCCACCAGCAGTTAGCCCCCAACGGGAGGGCCCTTGAGTGACCACGAGCAGAGCCGGGGATTGGAGAAGGACGGGAAGGCGGATCAC
>chr10:43436781-43437483
TGCCCTCCAGCGCCCGGGGTCCTCGGCCCAGCCCTGCTCCGAGCGCGTCACAATGGCGTCGCGGCCCCGCCCCCGGACGCCCAGCCGCGGTCCCAGCGACCTTCGCTTTCGTGGGGAAGCCGGACTGCGCCGTGTCTTCCTGAAGAAGGCTGGGGTAAGAGTCCGGCCAGCGGACAAGAGGGCAGCTGGTAGCAGGGTGGGATGCCCGTGGCATAGGGCCGAGCCCCCGCTAGGCACGCGGGAGCAGCAAGGCTTCCGGAAGCGCAGGGAGCGCTGGACTGGCGGGCGCCCGGGATTCGCGCAGGCCCCGCCCCTCGGCGGCCCCGCCCAGGGAGCGCTGCGGCAGTTTCCATGGTGAGATGGTCAACAAGCCTGTAAGTTCCTCAGCTACGACTACCAGGTACCTCGGGTTCCTCCCTCCTCCGAGAGACCGCCGAGGTGCGGGCTGTGAGAGGGGGAGCGTGGAGCCTccgaggccgaggtgaggggcggccggcgggcaggggccgggtctgaggtcgagggccgCACACCCAGGATCGAGCGGGGACTGGGCCCGCTGGGGGTGGGGACCGTGGGGCTGGGATTTGGGATCAGGGCGAGTCGTGGCAGAGAGAACCCGGAGGATCTTTGACCCCAGTGCGGGAGCGGCCAGCCCACCCTAGAGAAGCGAGACAAGGGCAACCAGAAGGAACCGAGTCT
>chr10:43455603-43455786
GAAACGGCCCCTCTAGGTCCGTGGCGCGGCGCGCTTGTGGCAGCGACGGGCACTGCCGCGCATGCGCGGCCCATTTCCGAGAGTGGCAGGGCTGGGCGCGGTGGGGTCGCCTCTGGGGTCAAAGAGCACGCCGAGCCCGCCGGAGGGCGGGGCCGCGGCCTTGGCCCTTTGGCGCGTAGGAGA
>chr10:46030170-46030329
GGCCGGCGGGGAGCAGGAGGTGTCCGAGCCGGGTGTGAGGAGGGTCGGGGAGGAAAGGACAGGCCCACGGCCGGGCACGAGGAGGGTCGGGGAGGAAAAGACAAGCCCGGGCCCGGCGTGTGGCGGGAAGGCGAGAACGTAGGCCCGGGCCCGGCGTGT
>chr10:46284585-46285148
AGACGCGGCCGCCACCGCCCAGCCCAGGGCGCGGCTCTGAACTTGGCGCCAGCGCCCAGAGGCCACCAGGCCCCGCCTTCCTGGCTGCACCCGCCTTCGGGGCGGGGCTTGCGGTTGGGCGGCTCCGGCGGGTAGGGCGTCGCGGGCCAGAGAAACGGCAACCTGGGAGAAACCCCCCTATTGATCCGTTGGGCGGCCCGGCCCTCCCCCGGCTCAGCTCCCCGGAGCCACCCCCAGCTGGCTCGGACCGGGACTGGCGCCTGCGACTATGCCTGCGGGAGGGCGAGGGCGTCCTTTGGAGGCGGTTCCCTCTCACGCCGCCGCCCTCTGGCTCCTGGGCCTGCCGGGTCTCGGCGATGGGCGAGGGCTGTGCCCGGTGCCTGCGGCTCCCTCCGCGCCGTGGACCCCCGCGGCCTCCCGGCCTTCCTTACCCCGGCGGCCTGGCGGCCCCGCGAGCTTCACCTCCCCAGCATCCGAATCGCGCAGCTCCTCCCGCGAGCGCCCGCCGCCTTCGCTCCCCAGGCCCCAGCTGAGACCGCCAGGAAGGCGGGCTCCTCGACCCC
>chr10:49538760-49539026
CGCTCCTTGGCGCTACTTCCGGTCTCAGGTGAGGCCGCCGGAAGCGGGCACTTGGCCCTAAGACCCGCTACAGTGCGTCCTCGCTGACAGGCTCAATCACCACGGCGAGGCCAAGGCGCGGGGCCGCGGCCCGCCCGAGAAGCCTGAGCTGGGCCCCGACACCCCCTGCCCGACATTCGGCCGGGACCCCCGAACACTCACCCAGGGCCGCGCGAGCGCCCACAAGGAAACAGAGACGCTACCGCCGCCAGCCGCCTTGGAACCCA
>chr10:49762326-49762394
AATTACCTGGGTCACGTGACGCAGCCGCCCACGGGCGCGCGCCCCTGAGACTCCGCGCGTCGTGACGT
>chr10:58334977-58335163
CAAAAGAGTCTCGCCGGCGTCCCCGCCCGCACACTCGCGCACACTCGCGCTCGGGCGCACACGGAGCAGGGACCGGCGCCCGGAGCGAGCCAGGGAGCGGCTAACCGGGGACCCACCGCGCGGAGCCAGCCTAGCTGCCAGCGAGCCCAACCCGCGACGACCCACGCCCCTGAGCCCCGCAGCCGA
>chr10:59906424-59906844
GGCCGCGGCGGGCTGGGGAAAGGAGGAGGAGCAGCAGGGAGGCGGCGGCGACGAAGGCCGGGCTGCGAATGAGTGGGCGCCGGGCGAGCACAGGGGAGCGCCGAGCTGAGCGCCTGGCACCAGGGCGCAGACTCGGAGCGGCGGCGAGAGAAAGAGAGGGCGCTTCCCGCTGCCAAGGGACCTCCTCTGCCAGAGAACAGAGACCCCGCCCGGGCTTGGGCAGTATTGCACTGGGGCTCGCTCCAGCCGGGCTGGGCGCGCTCCCTAGGCCGCCCAGCAAAGCTGGCTGAAAGCTCCGGGACCCGCCCGCCGCCGTCTGGTGACCACGGGCGGGCTGGGAACGCGCAGGCACTGCGGGTGCGGGAAAGCCAAGGACTGCCCCCGCACCACCAGCTCGCCAGCCACACGTGTTCCAAGGGA
>chr10:61903216-61903398
TGGCCCTGCGGGTCCAGCGTTCTCCGTGCCCAGACGGCGCTCCCGGGGAGGGCGGGGAGGGGACAGAGCCTCCCCGGCACGTTTCTGGGCGGCCGCGGGGGCGCTCGCCGCGCTCCCGGGAGGACGCCGGAGGTGAGCCCGCTGTCACTGGGCGCCGGGGCGGCCGCCTCCCTTCGGCTCTG
>chr10:62804974-62805206
GGGGGCAGCCGTGGCGGCCGCCGGGGACCGCAAGGGGCGGAGGAAAGGAGGGGGCCGGTCCCGGCACGCAGAGGAGCAGCCGACCATGCCCCGAGACAACATGGCCTCCTTGATCCAACGGATCGCCCGCCAGGCTTGCCTCACCTTCCGGGGCAGCGGGGGCGGCCGCGGCGCTTCCGATCGCGACGCGGCTTCTGGCCCGGAGGCGCCGATGCAGCCGGGCTTCCCCGAG
>chr10:62805436-62805579
CACCGTGCGCATCAGCTGCATGGACAAGCTAGACGCGGGCGGCGGGCAACGGCCGCGGGCCTTGCCGCCCGAGCAGCAGTTCGAGCCGCCGCTGCAGCCCCGGGAGCGAGAAGCCGTGCGGCCGGGCGTGCTGCGTTCGCGGG
>chr10:63629999-63630652
TTTTCCGTTGGGCAGTGCGTCCCGGAGACCCAGGAGGCCCAGGCCGGGAGCCCAGGGGGCTGGAGGTTCTGCTGGCTTTTAAGTCTGCTAGGAGGGAAAACTCCCAGCCCCTCCCACGCGTCCTCCCAGACTCGCCGGCCGCCTGCCCCGGGCGGGGAACGCGCACATCTGGCGGCCCAGGAGCCACATCTGATGCACTAACCCCCGCACCCAGATGTCCAAGAGGCCGGGGGAGTCAAAGAACGCCAGGGGCGGGGCGACCGCGGCTGCGGCTCCTCCCTCGGGCAGAGGGAGTCCAGATGCGAGGGACGCCCTCCAGAGCCGAGCTGGGCCGGCCGGGCAGCTAGGGTGCTGGGAGGTTGCGGTGCAGGGTGGGTGGGTGCAGTGAGGCTGGAGCCACGCTGGGGGGGCTGGGCTGGCGGGGGGAGGCTGGAGCCGCGCCGGGGAGAGGGAGGCGGCGGTTGGGTGCTGGAGGGCGCTGGTGCCGTGCCAGTGGGCGGTGGCGCCTTAcgccacccgccccacccccgtcaccgtgcccgccccACTGCGTGGGATTTTACAACCTAGGTCCCCgggaggtggtggtggagggaggggcggcggggacgtttccggggcgggggaggggCGCACTGCTCCAGAACTGGACC
>chr10:68527187-68527361
CCCACAGTCCTGCCCCCGCCACTCAGAGCGCGGCTGGCTCTTCGTGGCATGGACCCACCTCCGGCCAGAAAGGAGCGCAGCCAGTAGAAGTCTCTGCGGGTTGTGGGCCCTCCGGCCCCTGCCGCCTGCGGCATTGCGGGAGGGGGATCGgccgccgccagggctgccgcggcc
>chr10:68721464-68721705
CAGGCCCGGCGCGGCCAGCCCCACCCCCACCGCTCGGCTCCTCAGGTGCCCCCAGCGCCCCTCAGCCTCGGCATGGCGACGCTGCAGTCCGCCGCCCCATTGCTCCCGAGCCGCTGCGGTTTTACCCTCCTGGCCCCCCGGCCCGGGACATCGTGGCGGCTCCCGGCGGCGTGGGTCTTGGGGAATAGAGGCTTTCTCCGTGCGTGGTAAACGAGCCCAGGGCTCTCGGGAGCCATCGAGT
>chr10:69123836-69124035
GCCTCCAGATGAAtccttcctctcctccttccttccCAGCCGCTCAAACTTTCACAAAGAGGAACTGGGTGCGGTAAAGAGGCCGGACACGGAACCGCTCGTCCGGTGACCGAAGAGACGGCGAGGAGGAGCCCGCGAACCCGCCTCTGTTCAGGCCCCGCCCACTCGACGTAATTTGCCCGCCCCTCTCCACCCTCCG
>chr10:70170529-70170733
GGGACTTCCGGGCGCGTAATGGGCCCCGCCCCCTCACAGCGTTACGCCTCTCTGCCCCGGTGCCGTCCCACCAGCGACTCGGGCCGCGGAGGGGCGGGCATAAGGCGTGACAAAGCGCGCTCGGGGTCTGGCCCCGCCTCGGCCCCGCCTGCTCCCGTCTGGCTAGCTGACCGCGCGAGACGTGGCAGCGCCGGAACCCTGGGT
>chr10:70233282-70233450
CAGGGAGAAGGGCGCGGCGCGCTCCTCGGTGCTGAAGCCGCTCATAGTGCCGGAGTCCTGCCGCCGCCGCTGCCACAGAGCCACCAGCCCGCACGCGGCGCCGACTGACAAGGAGAGAGCCCCACGCCTGCGCACTGCGAGCACTGGACCGGCGGGCGGGGCGGGGAG
>chr10:70888039-70888050
GGGCCAGCATA
>chr10:72298112-72298313
GGTCTGCCTTGGTTGGTCCCTTCTGATGGCGGAGGCGGGACCTCGACTTGGTGGCCAATGAGGAGCCTCGTGGGGGTGCTCTCGGCTGCCATGGCAACGGAGGGGCCGCCCGCTTCCCCGCGGGGCGAGGCCGGCTCTCCCAGGACTGGCCACATTGCAGTCACGCGCTGTGGCCCCAGTCCTGTTAGCATGAGGTGGGGG
>chr10:72325459-72325780
CTGCTCCCCACTCCACGCGTCCCTCCCAGCTGCTGAGCTGGAAACTCGAGCCAAGTCAACAGTTCCTTGAATTGTGTTACAGCCCCGGCTGCCCCTCCAGAGCTAATAATATGGGCAGCTGCAGGACATGAAACTCGATCCTCCAGGCTCCAATACCACCCCACCGCAGCCAGGCTGGCAGGGAGTGGGCGGATGTTGGGCCCAGGGTCCTGAAAGCAGAGGCCTGGGCTTGGGATCCTGGGGTGAGGCCGGGTCCGGGAGGGGCCCCGGCCCCCCCAGTGGGGTGTTTATACAAAGTTGACATGGGTCAAGCtgagaggt
>chr10:73495585-73495695
AACCTCCGCCCCGGCCTGAAAGCAACCGGGAGACCGCGGAACCACTGCCACCGACTCAGCCCTGCCCAGCAGGGGCCCGCCCAGGGGCCACTCCCCAAGGGAGGCAGCCA
>chr10:73811180-73811885
ACCGGATGTGGGACACCAAAGGGGAAGGGGCCACAGGCGCGCGGCGGCGACTCCGGGGTGACATCGAGACAGCCTCTGGGCTGGGAGAGCCCTGCGGGAAGAAGGGAGCCCGCCCGGTCCGGAGGGGAGCGAGGCGGTTCTGAGGGAGGCCGGCGGAAAGGACCCGGGGCGCGGCGCACGCTGGGCCGCCCGGGACGACCCTGCGGGTGGTGATGGTGGCAACATCCAAGGGAGTCTGTTGGGGGGGCCTGAGCGCGACCGTGGGCGGGGGGGTCTCCTCAGGGGCGGCTCACCCGGAGGACTGGGCGGCGTCCCCGCTGTCCCCGGGCTCCGCCGCGTCCCGGGGCTGCCCGGCTTCCCTGCTTTCGGGGCCACGGGCCGCGTCGCGGCTGCTCCGCCATCTCCGAGCGAACGCTCTGCCGCAGCCTGGCCCAACCACCGCTCCCACCGGGGGAGGCGGCGCGCCGCCGCTGGTGGCACCCGCTCGGATCCACCGGCTCCGGCCCTAGCAGCCGCGCGACCTGGGTTCCGGGAAATCAAGCGGCCCTCCGCAGTGCCGGGCCGAGCCGCGGCCTCCGAGACGGCGGGCTCCGCGCCCCGCCCGCGGAAGCGCACCCCCTCCTCTCCGCGCGATGGCACTGCCGGCCGAGCGTCGGGGACCACGACTTCGGAGCAGGGGCGGGCTCAGGCCTGGGCTCATCCACT
>chr10:73874136-73874261
CACCCGGGAGCGGTCCGGGGTCTGCGGTGTCCGCGGCGGCGCGTGGGGAGCAGCGGCCCCGCCAGTTGCTGCAGGGCGCGGAGGGGGATGCGGGGCAGTGCGCGGGGGGCGCGGGGACCGAAGGC
>chr10:75235650-75235743
TGGAGCGGCTCAGAAGATACTGCCACAGGCGGCTGTCCTCGGGGGGAAGCAGGCACTGCTCTCGCCGGCCTCGCCATGGGGGGCACCGCCTCC
>chr10:75403269-75403482
GGAAGAAACATCTCAGGCTCACTCATGCCCCCTCCCCGACCTTCTCCCACCTGCCGCCATCCCCGCAGGCTGGGGAGCCAGGGTAACTCGGGGCTGCTCTCTCGAATTTATTGGAACGCCGAGTCGGAATGAGCTGCGCTAGGAGAGCCgagggaaggagcgagagagggagggGGCGGCTGCCTGTGGGAACGCGGGTTCTTCCAGGGAAGC
>chr10:78303129-78303581
GGCAAAGGGGCCCAGAGGGGCGGCGGAAAGTGGAGCGGGGCTGTAGGTGTCAGCAGAGACGCGGCTTTGGGGCCGGCACGGCCCGCCCCTCGGCCCGCGCGGCCATTGTCTGCGCCAGGCGCCGCCTTGGCAGCAGAAGGTGACATCTGGTGACTAATGGCCGCGGCTGCGCGCCGCGCTCCTCCCTCCCGCAGCGCCCGGGGCGCAGCTGCCGCGCCGcctcctccccactcttctcccctccccttccctccgctcTGTGGGCCAGCGCGGGGGCGCGGGGCGGGCAGGATCGATGCCCTGGTTTCCGAAGGGCAGAGGccgcccgacctccagccggccgggccgccccgccccgcccCACCATCGCGCATGCGCGTCCTCCAGAGCGCTCCCTTGGCAGCCAGCCCGCGAGGACGCGGCTCCCCGCCAGGGGCAGTGCAGGGAACAGT
>chr10:86711101-86711642
GACTGGGAACACAGGGAGGGGAGGCTGGAGAGGAGTTGGAGGAGAAGCGGCGGGTGGAGGCGAGGCCTTGCCGGGGCACAAGGAGGACATTTCCGTCTCTTCCTGGGGAGGCGCTTCTGGCACCTTCCGGGGCGGCCTCCGGCTGTCTTCGCCCAGCCCGCCAGGCGGCGTCAGGGCTCCGGGGGCGCGCGGCCAGCCCGCCCTGCGTCTCCTTCCTCCTCCTTCCCGGGCTGGGGCCCAGGCGAGCGAGACGGGCCGGAGCCGCGGGCCCCCGCGCCGTTCCCAGGCCGCGCAGACATTAACTCATTCCTGCCTAGGGGGAAAGAGGCGGCCGGGCGGGCGCGCGCTGGAGTCGGCCTGCCTCCACCTCCCTCTCCGGGAGGCCCGGCTGCCAAGCGGAGTCCGGGGGCGGCTGGCAGGCGGCCCCGTATGAAGTGGGGCGTGTGGTCCCGAGCCCCCCTCCGCTCCCCTTCCCTCCAGGCTCTTCGGATCCGGGCGTCAGAGAGGGCGGGGAGCCCGCGCGGGACCCGGAGCGCCGCGG
>chr10:86756826-86756972
CGAAGGCCGATTCGGGCCCCACTTCGCCCCGGCGGCTCGCCGCGCCCACCCGCTCCGCGCCGAGGGCTGGAGGATGCGTTCCCTGGGGTCCGGGTGAGTTGGGAGTGCGCGTGCGGACCGGAGGGGCTGGCCGCAGCGGGGAGGCC
>chr10:86968364-86968461
AGGGCCCGGCCACTCCCCGGAGCCTGTATGACGGGAACCGCCCCGCGCCCTCTCCCCTACGCGGGGCAGGCCAGCCCTGGGGCGCCTTAAAAACCGG
>chr10:86970208-86970328
CCGGAGCGGCAGCTCAGCAAGTGGTGGACCAGGCCACAGAGGCGGGGCAGAAAGGTCTGGTGGGGCTGGAGGGAGGCGGGCAACCCCAGCACACCTCCCACTCCCCGCCCCATCCCGGCT
>chr10:87817974-87818137
GGGACGCCCTTGGAGGTTAATCCTCTAGATACTAAGGGCTGCGGGGCGCTTGGGGGCGGCACTGAGGTAGGGCGTGGGAGAAGACCGGGGTGACCTTTCCTCCGGGGGTTCCCAGGTCCGAGACGGTCCTTAAAGGACCTCAGAAGGATACGACAACCATCCC
>chr10:89645112-89645184
CCTGGAGCACGCCAGCCCCGGGCGCGGAATCGGGGATCCCCGCGCACCCCCAGCCGGGGCTCCCGCCGCCCG
>chr10:91163579-91163794
GCCCCGGCGCCTAGTTTGGGGGCCGCTGGCTCGGGGCGCGAGCATCTGCTCCCGGCTGCGCGCGTCGCTTCCGTTTTGATTAGCTCAGGTTATTATATAAGATGTCACGGAGAGGAAAGGGGCGAGCGAGAGGCGCGTTGGGGAGGGCGCGGTGGCCTTCCGCGAGTGGCAGGGAGGGGCAGGAGGCAGGACCCGGCGGGACCCACCTGTACGCC
>chr10:92848993-92849099
TGGTGGGGCTGAGGGCTGCTCGGCCGCGGGCATGCCAGGCTAGGGTCGACAGCAGGCACCCGGCGTGACGGAGGTGCCAGGTCGCGCGCGGGTGGAAAGCCTGGCG
>chr10:95656556-95656816
AGACGCGGGCGCCTAGCCATCCCCGCCGCTCGCCGCGTACCTTCCTCACCACCGCCGCCTTCGCCCCCTGGCACTACCGCGGGTCCGCACTCCACGCCGGGCTGATTCCGGCGCTCGCTCACTCTCTTTTTTCTTCCGTCCACGTCCCGCACGATGACGTTACGTCAGTGGCGTAAGAGTAAACCTGGGCAGCCGGCCCTACGCTGTTGACGTGGGGCGAGGGCCTGTCCTGGAGCTGCGGCGCGGCAATGGCGTAGGCC
>chr10:95907698-95907763
GGGATGAGAGACCCACGCCCCAGGCAACCCCGCTCTCAGGCCTCCTCCAGAACAGACCCCAGGGT
>chr10:96586594-96586766
GCCAGGCCCAACCGGAAGGAGTCCTCGGGCCGCAGTGGGGCACCACCGGGCCGCCGGGCACTCCAGGCTGCGTGGGGCCTGCCTCAGTGGGCAACTGGGGAGCTAGCCCGGGGCGGCCGCGCCGGCCGGGGCGCCTCACCGTGTGTTCGTGCTCGTCCGCCCGGGTCCGGGG

>chr10:96832640-96832893
CGGCGGGAGCGCGGGTTcctccccctcccgctctccatccccgcctgctcgctcccctccctccccgctcccgcccctgctcccgctccAGGCCCGGCGCCCCGGCGCCGCCGCCGGCTTATTGTGGCGACTCGCCTCGCGGCGCTGCCGCTGTACTGGGGGAGGCGCGAGGGGCGCGGGCGTGCTCGGCCCCCACCCGCGCTGTGGCCGCCGCCGTCCTCCTCCTGCGCCACCCCTCCCCCAcgcgcggggc
>chr10:97334914-97335055
CCGACCTCCCGGGCCCAACGAGCCGTGCTGAAACGTGGCGCCTCGGAGGAGGCTGAGGTTGGTTTCTCCCACGCACGGACACACCCACACCCACTCCGGGCCCGCCTCCTGGGCCGCGGCCTCCCTCCCCACGTGTCGGCC
>chr10:97498787-97499050
GGGCACCGCGAGCCGGCGGAAGGGAGAGGGGCCGGCCTGGGGCGGGGTTAGGCAGGTGAGTGACAGGCTCCAGGGGGCCGGCCCCTGCCTGGTGCCCCGAGCGAGCCGGGAGTAGCTGCGGCGGTGCCCGCCCCCTCTCTCCGCCCCTCCAGCGGAGCTGGTCTCCGGCCGGGCACCGTCGCGGGCCCCCCTGGCCCGGCCACCTGGGACCGTGCTGGGGAGTCTGCCACTTCCCTCTCTCCCCTGGCCCGCAAAGTTTTGGC
>chr10:97499247-97499284
CCCGGGACACCCCCGCAAGCGAGCAGGTAACGATGGG
>chr10:97687501-97687728
GTTTTGCTGGCGCGGGAGCTGGGCGGGGCTGCATTCCTGCCCCAGGGTGCGGCGAAAGCTGGCCCTGCCGGGTACACGTGACGGATGCCCCTTCTCCTGGGCCCGAGGCCAGCGCGCGCGGCACTGACTGCCTTGCAGCGCGTGGCCCTCTGCAGATCCTCAGACTCTGCCGCTCAAGTCCCCTCCCAGCCCACCGTTTGGCTCCGGCTTTGAGGGAGAGGAGgggg
>chr10:98446832-98447049
GCTCCGGAGGGAGGATCGCCGCCCCCAGAGGGGACAGCCCGGAGGCCCACGTACCGGATCGCGGCGCGCACAGCGCCCCGCCTGCAGGAGCCCGGGCGCGCTTCCGGGTAGGACCGCGTGATCGCGCACGTGACCGCCCGCCCCGGGAGGGGCCGGAGCCGCCGTCGCCTTCCGCGGGTTCGAGCCCCGCCCCTGCCAGGCCTTGCCCATGccccat
>chr10:100999330-100999549
ATCGAGCCTCGGCCTCCTACTCGGGCTAGGGCGCGGGGTCCCGGCACCGGAGAGTGGGGGACGGCCGGCCATCGGCCTCTCGCTTGGGACTCTGAGGCTGAGAGCGTGTCAGGGAAGCTTCGCCTGGAGAAGCGGAGGGGGAGGGGCGGCCGCCGCCGCGCCGTGGCCCTTTGTGCTGGAACAATGACCAGCTGCCGCTGGCCCCGGGGCCCCGGCTGG
>chr10:102114998-102115058
GAATGAGGCCCCAGGGCGGGCGGAGGGTGGAGCTGCCCCCACCGGCCCCGCCCCCTCCCT
>chr10:102394043-102394290
GGAGTCTACTCGCGGGCCCAGGGAGGCCGCCAGAGGGCGCCCGGGACCGACCGCAAGAATAACTTCCTTCCTCTTCCGCTAACTTCCCGGCAGCGCGCCGCTCAGGGTGGGGGCCCCGAGGGCTGGGGCCGTCGGCTTCCCCCTGGGGATCCCCCGCTTCAGAGAAAGCCAAGCGTTAGGCGCAGCCAAAGCCGAGAGGCAGCGGAAGCTCCCGGCCCGGGGTGGCGCTGGGTCAGCGGGTACCTTC
>chr10:104254988-104255367
GGTGATCTCGGCGACCCCCGGCGGCATGTTCGAGGCTGCTCCGGGAGCCCAGCCGCCCGGGAGCGCCCCACCGGCGGGGAACGGGTCGGAGCTGCAGTGGGACGCGGGGGCGGTGGGATACGGGGGGTCTCGACACCTCTCTGGGCCGTAATCGCCTTCGCTTCTCCCCGGCAGGAAGCGCGCCCCCGGGGCCGGTCCCGGAGGGCTCGATCCGCATCTACAGCATGAGGTTCTGCCCGTTTGCTGAGAGGACGCGTCTAGTCCTGAAGGCCAAGGGAATCAGGTGGGCACCCAGGCGGGGGACGCTCCCCGAGCCGTCCGGGAGCCTGCTGCAGGCGGCGGGGTGGGGTGGGGTCTCAGCCCCCTTCTACCCCCCTCC
>chr10:109923356-109923677
GGCTGCACGCTGCCCGGACGCCGGCTGCCGGCGGAGTGCCCTCACCTTACTCGCGGTGGCTTTCTGGAGGCTGCCATTCGGCGGTGACGTGCCCCAGCCCACGTCAGGGGAGCGCAGACCAGCTGATCACCCgcggaagggccggcgcgaaggaggcgcgagagccggcgggcgggcgggcgggctagcgccgggtcggccacgccctcgcccgtggcgggcgCTGGCGCCGCGGCCCCGCCCACACGCAGGCCCCGCCCACACTCCCGGACCTGGGGTTCGCGGCCGCAGCGCCTGCGGCCCAGAGCGGGGCCTGCCCTT
>chr10:110008220-110008442
cggatccggcggctgctgcagcccgggcggctgcCGAGAAGGAGGGAGGGGAAACACAAAGCCGGCTACGCGCTGCGAGGTAATCTTGCGGGGAGAGGACGCGCCGTCGTCCCGCCTCTCTTCCGGGCCGGGACGCGGGCACCCGCGCGGGGGCTAGCACTGGGGACGCTACTGGGGGTCGCGCGGGGGTAGGGAGCGGCGGCTGGCGGGGCCAAGGGGACT
>chr10:110497700-110497830
AGAGAGAACGAAGAGGCGCCTTCCACTTCCTCTCGCTCTAACGCCGGCACCCGCCCCGCGCGTCCCTCGCCCCCGCTGCCCCGCCCCCTGCAGGGCGTGGCCACGGCCCGAGGGGCGGGGAAACACCCAT
>chr10:110567978-110568086
CGGGTCCCGCTAGTGCCCCGGCTGCGGGGTCGCGGAGAATTGGGGCACTCCTTTGCAGCCCCGGCCTCCCTGCTGGCGCTTGTCTGGGAGAGGCAGGATCTCCGAGAG
>chr10:113126762-113126938
GCGGGTGCTGCCCTCCAGTGGAGCCCGCGGCCGGCGCGGGCCCTGGGCAGCATCTGGGCGCAGGCAGCATGCCCGCGAGCCGGCAGCGGGAAGGACAGCGCCGCAACCCTCTCTAGATGGTAAgcgcggccggcggcgggcgggcgggcaggggtgcgcggtggccggcCCGCTGC
>chr10:119080375-119080533
GCACCCGGAGGCGGCAGGGGGAAGGAAAGGCCCCTGGGGCGACGGTTCCGGGCTACGCGCCTCCCAGACCCCAGTCGATAGAGTGAGAAGGAAACCCATGCCCAACCACCGGCTGGGACAGCGGCGGGCAGGCCGCATCGGTCTCCTCTCCCCGCGCG
>chr10:119651120-119651312
AGAGAGCGACTATGAAAGCCGAAACCCGCCCGGGGCGCACGGAGGACGGCCCCAGTCCAGCTCGTCCGGCTTCCCACCCGCAGGCGGACCCCGAAGccgcgcccgcgcccgcccgcggcgactccggcccgggcacgcgcacgAGTCGGAAGGGGGAGGGGCGGGAGGAGGTGGGGGAGGGGCGAGCGGGCC
>chr10:119872558-119872601
CTGAGCCAATCCTCCCCACACGGCATCTCGCCAGGggccgggg
>chr10:124092470-124092502
CGGGGAGGAGGAAGGAGGAGGGGGCGGGGAGC
>chr10:124744077-124744294
CGGGGTGCCCGCCGCGCGTCCGCCGCGCGCACGCTCGCCTGCCGGCGCCGAGCGCTTTGTACGAGCGACTCCCGGGGAGGAGGAAATCGACTTGTCACTTCCTGAAGTGTTTGCAACTCGTCCCTTTAACCGGCACCGGCCAGgccgcccgcacccgccgccgccgcggagccgccagaccgcggctgcGTGAACTCGGCCCGGCGCTTAGCGGGCG
>chr10:128125989-128126159
GGGCCCAGGCCGCGCGTCTGTCCCCTGCCCGTCCCCGCAGAGCTCGGGGGGTCCCCGCGGCTCAGCCCTCGACCCCGGACAGCTCCCAGGAGTCCCGGCCGCAGCTCACCTGGGACGATCCGGCCCGCAAGGCCACTTGTCGAACCACCGCTCGTCAAGTCGCACCCAAA
>chr10:131901502-131901586
GTccgctgtcccggcccgcggggcacgggcggaggcgtcgggcccgcggcGGGACTTATGTAAGTCACCAAGGTCACGGGCGGC
>chr10:132422027-132422387
GATGAGAGGGCGGCGGGGGTGACCCTCGGAGGGCAGAGGGCGCCAGGACGGAGAGATGAACGGGGCAGTGGGGTGACCCATGGAGACCCACAGAGAGCAGAGGGGCACCAGGATGGGGAGACGGAGGCCAGTGGGGGCTGAGGGGTCCCGGGGGAGGACTGTAAGGAGCCACATAGTGGCTGCGGTCGGCGTGGCTGGGAGACAGGGGTCCAGGAAGCCCACTGGAAGCTGCCGCCCCGGCTGTAGCTGCAGGGCTCTCTGTGGGAGCCGGGAGCTGGGTGCAGAGCTGCGTCGAGGCTGCCTGAGGCCTGGCAGCCCAGCAGGAGGGGACTTACCCCCACCCCCCCACGGAGGAGAAGG
>chr10:133308622-133309172
GGGCCGCGGGGCAAGACGCTGGCCTGGCCGGTGCAGGCCCGAAGGGCTTCGGCCCCAGAGTTCGGGGACCGCTGCACAGCCAGAGGGAGCGCGCGGGAAGAGCCGCGTCCCGCCAGCCCCGTCGCCTCGTGGGCCCCCCCGGGCCTGGCAGTCCCCCAACCCCCTCATCACGCCCGCGCCCGCGTTCGGCCAGGACTCACCGCAGTCCCGGAGCCACAGCCCCCGCGCAGCCCCCGACGGCGGCGGAAGTGAGCGTGACGTCACGTCCGGCTCGGCTCGCGGACGGTGGCCGACAGGCTGCGCCCGCCCGCGCCCGGGGTGATGCAGTTGCCCCCCGCGCTGTGCGCCCGCCTCGCTGCGGGGCCCGGGGCGGCGGAGCCGCTGCCTGTAGAGCGGGATCCCGCGGCTGGGGCCGCGCCCTTTCGCTTCGTTGCGCGCCCCGTGCGCTTCCCGCGGGAGCACCAGTTCTTCGAGGTGCGTGAGCAAAAGAGGGAAAAAGTAGTTGTAGGATCCAGTGGGGCCTACGGCGGCGAGGCGGGGCCGGAGCCTG
>chr11:747591-747660
GGAGCCCGGGCGCGGCGCAAGCGCCCTCCAGAGGCCCCGGCGCCCCGATTTCCCCGGGTCTCCCGTTCC
>chr11:3165071-3165420
CTGCGGCGCGAGCTCCTGGATCCCTTCGGCCGGCCCCCCGCGGCCCTCGGTTCGCTCCGGCCCTGCCCGGCGGGGCCCTCCGGATCCTTCCCAGCCCGCCATCCCCCCGCCGCCCTGCCGCCCCCCGGGCCGCCGCGCTCCTACCTCCTACCGTGCCGCGAGCTCGGTGCTCCGGGCCGGCCGGGCGCGCGGGGGCTCCACTGGCGGCGCGGGCCTGGCTGCAGGAAATGCCAGCAGATGGTCCCCCCGCGCgaggcggagcgagggcgcggcggagggaggaggcccagggagcccggaggcgggaggaggaggCGCGGCGGCCGCAAAACCCGGGCCGAATCGCCGC
>chr11:3642505-3642601
CCGGCCCACCAGGCCAGGGGCCCCGCGGGGGTCCCGCCGGCCGAGAGGTCGCCCCCGGAGCACTGCGATTTGCATACAGTTTGCATTTGGCCCACA
>chr11:3797168-3797392
CCAGGCCTAGACCCCACTGATGTCCATTCTCTCCCAGGGCCTCCAAAGCCGGGCCTCCCGGGCTCCGGGCCCCCGGGTCCTCAGCACCGCCCCTCTCTCAGGCCAGAAGGTGCGCGCAGCGGCGCTAGACTTCGAAGCGGAGAGGCCCTGAGACGCCCCGCGCGTCCGCCCGCCCGGAAGGGGGGAGAAACCTGCCGGTCTCGGCCGCTGCAGCTCGGGCTCCC
>chr11:3797708-3797762
agaggaggggcagaaggaGTTCGGGGAGGCACAGGGTAGGAGCGGTGAGAGGGC
>chr11:6603606-6603908
AAAGCGTGACAGCCAGGGGTTGCTAGAGCGGCCGGCGCGGCGCAGCGAACCATCGAGTTTAGCCAGGCGCGGCTAGAAGGGCAGGGAGGCGGTGGGAGGGGAGGGACGGAGGCCCGCGCTGCCCAAGAGCGCCAcgggcggggcggggccggcggcgggctgcgggcgcggccggacgggAGTTCCCCGGAGAAGGATCCTGCAGCCCGAGTCCCGGTGAGTGCGAGAGGACCCGCGCCCCCTGTCACCCCTCACTTCTCCTGAGTCCCAAGTAAGGAACGGAGCCAACCCTGGGGAGGACC
>chr11:6611905-6612278
GCTGGACCCAGCCCAAGACGCTTCcctcgccctcacccgtcccggccctcacccgccccacgccgctcagctggctccccggcccgcgccgccAAGGGTCCCGTGCCCCCAGCAGCTGCTCCAGCCCCAGGTCCCCCCGCTGTCCCCGCGGGGCTGGCCTTGTTCTCCGCGGCGGTGCTGGAGGGCAGCGCGGCGGGAGCCGAGACCGGGGGCGCGGGGCCCGGGGCCGAGGCGGCGGAGGCCGGCGCCGCCTCGGGGTCCGCGCCGGAGCCGCTGCAGCTCATCGGGCCGGTGGGAGAGGCGGCGAACAGAGCCGCTTCCGCTTCCGCTCGCGCCGCGCACACCCCGGGGTGACGTCACGCGCCCACGACTC
>chr11:9314264-9314433
ACCCGACACACAGAAGCCTCGGGCCACCCCCAGCTCTGCTCCCCGGGCCCACTCACCCTTCTGGTGGTCTCTGCTGCCAGGCGCCGCGAGACCCCGCGTCCCCGCTGCCCCGTCCCCCACGGGGGTCGTGTGGTGAGCGCCCAACTGCGATCGTTCGGCGACTCTGCCT
>chr11:10930908-10931506
CACTGGCCGCCGTCGCCCCGAGGCTGCCTAGCGTCTCCCCTCAGCTTCTGCTCGGGGGGCAGCGGGTTTTGCCCGCCGCTCCTCCGTCAGAAGGGCGGCCAGGGCTGGGACAGGAATGAATTCCCTGCGGGTCCGGCATCCTCCTCCAGCCTGGGGCGCCGGCAGCGCGGCGGGCAGTGCTGGGACTCGTGGCGCCCGCGCTCCAGCCCCCGCCCCGGGCCGCTACTCTTCGGCGGGGCCCGCGGGGCGCAGGCTGCTCTGCCGCTGGGGCTCCGGTCCGCCTGCACTGTGACGTGGGCAGCAGCTGGGGCGGGCAGTGCCTCGGTCTCCGCTCGGGGACGCGGTGATTTTCTTTTTTTTTTCCGACTGCCGGAGCCCGTGGTGGTGGTGCTGGGGGGCGGGGTCGGCGTGGGCAGAGCTGCGGGGGCTGCCGCGGAGGCCGCCCTAGGAGGGAGGGGGCGGACCGGGGTGTGAGGTGAGCGGCCGTAATGAGCACTCGCAGGAGCAAGGGGCCCGGCGCGGGCCTCCAGGGCGGGAGGCCCTGACGCGGGGAGGAGGCGGCCGGGCGGCCAAGGGCCTCCCTGGGGAGTGTGCGGAG
>chr11:12673890-12674441
GAGAGCAACAATCTGCATCACCAGAAAGGCAACTTCTCTACCCTACACTTGCAGACTTCCGCGAGTCCGGGAGCACTCAACGCAGTCACCCGCGCTTCCGCGTCCCGGACTAGGGAAACTGAGGCACGGTAGGCGCGTCGCGCGCAACTCCCGCCTCGGCGCCTGCCCCCTGGAAGAAACCCAGGCTTCCAGAGTTCTTCGCGCGAGCGCAGGGACTTCCAAGccgcgcagctcccgtccgccccgccccgccccgccccgGCTCGGGACAAAGCCCGGAGCCCGCGCCGGGAGACGGAGGGCGGCTCCCGCGCGAGCCACGCTCCCCCGTGGGCGCGAGACTCCGCCCAGCTGCCGAAAGCCCGCGCCCCAACGGCGAAGCAGCCGCGCCGGTCCGCCCCGATTCCCCATGACGTCACCGGCGGCGGCAGGCCCCGCCTCCAGCCCCGGGCGGCAGGCCGCATGACGTCACCGAGGCCCCACCCCTCCGGAGCGAGTTCGGTCCTGGCGTTCATTTCATTCCTGTCCTCATTCCGAACATTCTTAGCATc
>chr11:12675092-12675338
GCGGCCCCCGGCCGGCCGCGCCGCGCCCCCCGCGCGCCCCCTCTCCCGCCGCCTGCACGCGCACACACGCACACACCCTCGGGCGCCTTGGACGGGGTGCGCTGGGGAGCCAGAAGTTCGGAGCGAGCGCGGGCGGGCAGAGCCGCCGCCTCGGAGCCCGGAGCCGGCCTGCACCCCCCTGCTTTCGCCGCCGCCCCCCGGCGCCGGGTACCCCCGAGGCCGGCCCGGGTCTGCGCAGACTTGTGC
>chr11:13277342-13277994
CCCGGGCGACCCCGAGGAGCGCGGCTTGGGCACCGCAGTGGCCGCGGCTagtgggagacctgaggggaaagggagagggcaggggcgaggAACCCAGGGAGCGCGCGCGGATTGGTCCTCTCCTCGGGGCGTGCGCTCCTGTGCGCCAAATGATTGGTGGCAGGAAAGTAGCAGGTAAACCGGCTCCCGCCGCCTCGCCATTGGTCAGCGGCCTCTCTAGCCGCCACACAACTGGCCAGCGGGCTGCCGAGCCGCGCGCGGATTGGCTGGGGGCGGCCGCCGGGACCGGCTCCCTTCGGGCGTTCGGATTGGCTGGCGGGAAGAGGCAGGTATCCGGGCGCTGCGGCTCCTCCATTggtgggcggggaaggggggttgggcacagcgattggtgggcggggggccgggcctgggccggcggggagcggATTGGTCGGAAAGTAGGTTAGTGGTGCGACATTTAGGGAAGGCAGAAAGTAGGTCAGGGACGGAGGTGCCTGTTTACCCGCGCCGGACTCACcgccgccgccgccgcgggatccgagtgcgggcgcgggcgcgggcgcTCCCGGCGAGCCACGGTGAGTGTCAGGCCGGCGGCGGCCAGCGACGCGATCCCGCGCACCCCGTCGGGGGCCGTTAGCACCCTCGC
>chr11:14381154-14381526
GACGCGCTCGGATGCGTGGCTCCGGAAGGGCACTGAGCTAGAACATGCTGGGGCACCGCGCGGGCACCCAGGTGCCGCTGGCGCCGCTGACGAGGGGTGCTAGCAGGCTGTGCTCGAGGAGCTAGGAAGCTGTAAGCCTGTGAAAAGCCAAGCCAACCAGGCAGAGCGGCTCCGCAACAGCTAGCCCCGGCCGGGGCCTGCCCAGCGCTGCGTTGACCGCCGGAGCCCGCGTGCCGCTGCAGCGGAGCCATCATGAAGCGGCTCCCTGgccaggccgtcctggcagcccgcccgccccgcccgcTGCGGAGCAGTGCCCGGGGAACGAAGGCAGGCGGGGATCATGTGCTGCGCGCTCAGGAGCCCTTGGCA
>chr11:33257902-33258003
GCGAGGGGCGCCGCCACCCCGGGGTGGGGGGATCGGCTCCGTCTGCGGGCTCCGCGGCCAGCGGACCCCAAGCCTGACCCGGGCCTGGCCCGACACCTCCG
>chr11:33700729-33700894
CCCTTTGGCATCGTTTGAATGAGGGTCTGCGTGGGAGGAACCCCGCGCCGGGAGACGCGCGCTCAGGCCCCGAGTCGCCGGGGTTTCGAGGTTCCACAAGCCCCGCCCCGATGGAGCGCGGCCCCACCCTTTCGCCTCAGCCCGGCCCCTAACAGGCGGGGTTCC
>chr11:34051336-34051612
TTGCAGAAACCTTTGCCCCCCAACCCCCACCCCCACCCCAAATAAGGGCTCTTCAAGGGGCAGTTGCCAGCTCCAGAGCCAGCTGCTTGACACCTATTGTCCCCGTTTGGGCGTCAAACGATTTCGCCTGAAGGACCCTAGCGTCGATTGCTCTCAAAACTCAAGGGGCCTTTCCTTCGGCCTTGCCGGGGCCATCCCCACCTGCGTCCAGGAGGCGCCCCACAGCGCCGGGGCCGGGGGACGGCGGAGAAGCTAGCGGGCGGCCTCTTCCGGGCA
>chr11:34916046-34916475
GCCTCGCAGCCTTGCTTCCGAACGCCAAGGTCGCGGTGCGCCGGGGTAGCGAACGGCCAGGCCCGAAACCCCGCCCCGCAGCTAAACGCCCGGCCCGCTACCCTGCGCCCAGCTCCAGCCGCCGGGTCCCGCCTGGGCCTCTCCTCCTGGGAATACCGGGCACCGGTGGCCCCGCCCCTACCTGCGCGCCGCATCTCCGGGAACAACAGTCTCCCTCCCGAGCATCACAGCCAGACATGGCCCAGACCAGGGACCCGCGCGGCCTCCAATCTCCGCACGGCTTTGCGCGCGGCGCTTAGCCTGGGATACGGCAGCGAGGCCGCAAATGCAATCAGGCGGCGCTGAGGGCAGCCCGGGGGCGGGGCGAACGGGGCGGGGGCCGGGGTCTGGTAAGGCCCCGCCGGCTGAGATATCCAGCGGCGCACCTGA
>chr11:35618510-35618829
CCGCGATGGGGCCGAAGCGCCCGAAGCCCCGGAGCCCACAAACTGCCGGGCCCGCCTCGCCGCCGGGACCCGGGTGCCTGGGCTCGGCTTGAAGCGGCGGCGGCGCACCGGCACAGCCGCGGGAGCATGGGCAGGAGGATGCGGggcgccgccgccaccgcggggctctggctgctggcgctgggctcgctgctggcgctgTGGGGAGGGCTCCTGCCGCCGCGGACCGAGCTgcccgcctcccggccgcccgaagaccgactcccacggcgcccggcccggagcggcggccccgcgcccgcgcctcgcttccctctgc
>chr11:35943848-35944388
ACCGAAAGGCTGAACCCTCCGCCGCGCTCGGCGGCCCCTCGGAGTCAGGACACCCAGGGTAACATGCGGGTGGCCACGCGCAGCCCAGGCGCTTGCAAAACTTAGcggagccgggccggggccgggcccggggaaggcgggagggaggagggccaggcgggagggcggggacggcgcggcgaggggcggggtcagcgccgaggccgcggGGGCAGCAACGACGCCGGGCAGCGGGAGCGGCGGCCGCGCCATGTGGCTGCTGGGGCCGCTGTGCCTGCTGCTGAGCAGCGCCGCGGGTGAGTCGGGGGGCGGCCGGCGAACTTCCcgcggggcgcggggcgcggggcgcggggcgcAGCGGCCGGGTGCGATCGCGTCCTCTCCCGGGCGCGGGCCGCTCTCCGGGCGTGGGTGAGCGCGGAGGGCGGACCCCGGCGCCGGGCTGGCCCGGACCCTGCCGAGGGGCCGCCGCGGGGTGCGAGCCGTCCTATTGTGTGGGCGTGCGCGCCGGGTCGTGTTGTGCTGTGTGCGCGGGCGGGG
>chr11:44095714-44096031
TGCTCGCCAGCCCAGACTCGGCCCTGGCAGTGGCGGCTGGCGATTCGGACCGATCCGACCTGGGCGGAGGTGGCCCGCGCCCCGCGGCATGAGCCGGTGACCAAGCTCGGGGCCGAGCGGGAGGCAGCCGTGGCCGAGGTAAGCGCGGCTCTCCAGGGCGGCGGCCGGGCGGGCGCTGAAGCGAGGGCTCGGGCCTCCGGGGGCCGCTGCTGGGTCGGGACAAGGGCCGAGGGAGCGCGGCCGCGCGGAGGCTCCGTGGAGGCCCGTGGGCTGCGAGAGGCCACCCCCAGCCCCGCCGGGGCTGTGACAATGACTGC
>chr11:44950632-44950880
GGAAAGTCCGCGGCTCGGAAGCGGCGGCGGGGAGCAGAACTTACGGGCCTCGCGCGTGCCGGCGCTGGGCTACGTGGAGCTGATGCCAGGCGGAGGCTCCGGGCTCGGACGCCTCACATCGCGCCGCCCGTGCCgggccgggcagtgcagggcagggcagggcagggcagggcaggacagggcagggcagggcagggccgggcCGGCTGGACTGCGCGCGGCGCCCTGCGCGGCCGGGGCTTACCGAG
>chr11:45181021-45181303
CACGCCGCTCGCCCAGTCCCAGGGCCCAGCGCCGTCCCAGCCCCAGGCTGCGTGCCACCCTCGCCCCGAAGAGTGTCCCCGGGCTTGGCATGAGGACCCCGGGGTGCCGAGGGAGGGGCTGAAGCCCGGCGCGGTGGTGGAGGGCGGTAAGCGGCGGGCTGGGGAGTGTCCCCTTGAGAGAGTCGGGTGGGGCTGGAGCCCTGGCTGGCCCTCGCCAGCGCCCCCAGGCCCTGCCTGTACCTGCTCTGAGCTGGCAAAGGGGCCTGGCTGCGCTCCCGGCAG
>chr11:45885747-45885840
gcctccgcctccttcgcagccgccgcctcctccgcgccgcgctccgccCGGATGGCCAGGGCTGTGCCCGAGAATGGCGGAGCGAGAAAGCGG
>chr11:46278507-46278728
AGCCGTCCCCAACCCACCCCAGGTTCCAGGACCAGACTGGGCGCAAAGTGGCAGCGCCCTTTCCTGCGCCTCCCTTGGGGCTTCGGTGGCTCATAGGCTGGATCTCCGCTGGGGGGCGCACCGGGGAACGTTCAGAGGGCCTGAGACCCGACCCCTCGGGGAAGCCAGGCCCAGAAATTTCAGGGTGCTACCCTGGCAGCCCCAGGGAATCAGGCCCAGAG
>chr11:46347198-46347431
CGTCTGGATGCGCGCAGTGCGAGTGTGCCAGGCCGGGAGATTCAGTCCCATCCAGGCGGGCCGGGCCGGGCTGGGGGCAGGGCTTTCTGCTGCCCCGCCCATTCGTCGCCCCGCCCCTCGGACCGCCCCAGCGGGCTGCAGCGCAGCGGGCGTCCGGCAGAGGGCGCTGCGGGCCCGGTGCCACCGTGCGGCCGAGGGGGCGTGCTCGGCGGCGGGCAGGCAGCGGCCCGGCC
>chr11:46392083-46392123
GAAGGAGCTGGCAGCTGGGTCCGGCCGCGCTCCCGCCTCC
>chr11:46936702-46936993
CCGTCCCCCTTCCGCCGCGTGGGTGCCATGGCAACGGAGAGAGACGGCAACCTGGGTTCCGGAAGCCGGAGAGCTGGAGCTTTGAAGCCACCCCGGTCAAAGGATGCTGAGTCCGGAGCGCCTAGCCCTACCGGACTACGAGTATCTGGGTAGGAACCCCCTTTAACTTTGGGGAGGGAAAGACGTGCAGACGAATTAGGCCAGGGTCTgggaggaggcgggggcggggtctgagtgggatcgggtccgggtggtatggggaggggcggagaggcgggggTTCCAGGGCCT
>chr11:47185385-47185628
CTGCGCCCAAGGGCTTCTTTCCCGGGCAGCCCCTCCCGGTGCGCCCGCAGCTCTAGGATTTGAGGACAGAGCGGGGGGGAGGGGAGGGGGCGTCAGTAGGCTGGTCCGAAGAGGGACAGCGAGGTTAGAGGGGCTGGAACCAGAAGCCAGAGCCAGCCAGGAGATCAGGAGGCTGGGGGAGGGGGTGGCGCAGCCAAAGCGGGAGGAGGCAGGGCCAGGGAGGGGCATAACAAAGGGGCACTT
>chr11:47269310-47270118
CCCCTTCCCCTGCTGGGATCCGGGTAGGATCCGGTTGCCTTTCTGCGGTGGAGGAGGAAGTGTTGGATTTCAGCGCTAAGGCGTCGGCGGTGCACCTCACGTGCATGTGTAGCATGCCTTGGTTTTTCCTTTGGCATCTGAAAAAGGCACAACCTGAAAGACCTAGAACCCAGTGTCGGTCCCCAGGCCCTTTGGGACAGGAAGAGAAGAGCCGTGTGGCCGCGGGGAGGATGTCCTGAGGCGGGGCTGTCCTCGCGGACTGACTGGACTCCATCTCCCAGCGGgcgccgcggcgcggccacgcccccccactccccgcgcgcgccCGGTGGAGGTAACCGCGGCCGCGCGCCCCCCTCTGCCCCCGCTGCCCAGGATTGGTAGGCTCCACCGCTCGGCAGCCGGCTTCCCTGCTCGGACGCCGAGCACCGCCAAAGCGCGTGAGTGGGGGGTGGGGACTGGGGGATGGGGAGCCCGTCAGGAAGTCTCAGGGGCCGATTATCTTGGGAAGTGACTTTCAGAGGAATCCCCATGTCGTCGAAACGGGCGCTATGACCCCGTCGGGTGAGAGTCTCTCTGAGCAACCCAAACAGAAGGTACTGCTGTGGGTCCCCCACTTGGCACGCGACGGCGCTGGGTCGGCCTGGCGCGCCCTCCCGCGCCCACGGGCGCTAGGCTAGGTCTGTGCGCAGCCGCTGTCTCCCGAGGTCGGCCCCGCCCCGCGGCGCTCGGCTCGGTGCAGCCCCGGCCCCCCGGGCTGAATGGTACGGCCCCGGCCCCGGCCTCCCCCTCCGCACCCCGCGCGAGT
>chr11:47980081-47980451
AATGTACAGCGTGCCTTCTACAATTTCGGGGTTCACGCACCCCCAAGCCCACCCAGGGCCAGGTCAAACGCGCCTTCGCCGGGTTGCTGTCTACAATCAGGCTTGGCTGCGCTCTCAGTAGGGGTCTCGGTCAACCTCTGCCCACCCGAACCCGGCGCCGTGGACCTGGTGTGAGGCTGGGGAGCCCGTCCTGAGGGGTGCCGGCTCGAGGCGCTAGAGCCACGGAGCCTGGTCCCGGGCTCCAAGTCCCAGGAATGTGGGAGGGCTGGGCGGAGGGGCGGGCGAGGCGGGAGCGCTTCCTCTGCCCGCGGGAGGGGATCCGCGGCCGGCTCGGAGGGGGCGGGGGCAGCGGCGGGCGGCGGCGAGGGGC
>chr11:57667985-57668110
AACGCTGGAAGGGTTCGAGACCCGGCACTGAGGGCAACGGCCGCGCGCCGGCTCCGAGACGAGCGACGCCTGGCGGGAGCGCGCGGCAGCGGGGCGGGCGTGGAGCGTGCGGGGGCCGCGCGCTG

>chr11:60906215-60906322
GGGCTCCGGTGCTGACAGGCCGCCGCTCGGCCTCCGGAGCGCCCCATTCCCGCCTCCACCCCGGCCCGGGCGCCGCAGCGGACCGCACACGCTCCCGCGCCGCTCTC
>chr11:60924451-60924770
CCCACCCCACTGCTCCCGCTCCATTGTCTGGGAATTgcagccgcggggcgggcggcggcggcggcggcggcggccgggacccagcgggccaggtggggacggcgcggagcgggtgcggGAGATGCCGTGCGGGACTGGGGCCACCTGAGCCGCCCGCCTCGTCCCCGCCTTCTGTGGGAAGGATGTGCGCGCGGATGGCCGGTCGCACAACAGCGGCCCCTCGGGGGCCCTACGGCCCCTGGCTCTGCCTCCTGGTGGCCCTCGCCCTGGACGTCGTGAGAGGTCAGCGGGAGGGGAGGGCCGGGGCGAGGGGCGGCCG
>chr11:61295485-61295823
GCTGCGCGCCCCGGGCATGGCCCCTGTCGGTGGGACCCGAGACGCCTTGTTGTGACGAGGTGGGAACCGTGGAAATTCGAACCCACGACGCCAGGTCGCTGTGCCGCTGAGCAGTTCTAGGCCTGCCCCCAGCCTGCCAGAAGGTCTGCACCCTAACGCCGGAGTGCGTTGATCTGTGGGTCCAACCGCTCCCTGGCCTGGGGCCCTAGCCACTTTTGAAGCCCCGGGCTCCTCTGGGCACCCAGGGGGCAGATGGCCGGCCTCCCGACTGCTGGTGGCAAGACCAGGAAGCAGCTGGCGCCGTTGGCAGTGGAGAGGCAGCAGCAGATCTGGAAGGC
>chr11:61516388-61516541
TGGGCGGGGCTCGGGAAAAATGGGGAGCCGTTGCCCCGCCCACTCGATACAAGTTGGTTGGATCCCCAGGGCGAAGGCGCCTGGAAGGTGGGGGCTGGCTCACTGGGCGGTCTTCCGCGGGGCAGGCGGGTGGTGGGGGGACAGGAAACCGAG
>chr11:61580802-61580977
CTCCGGGTCCCGGTACATGGTCCCCTCGTCGCCGGTTCCCTCCGGGCTCCTCAGAgccgcccgcggccgcgcgctgctccgccgccgccgcTGGGCATGGGGCCGGGCGACCCCCGGGGGCGGGTCCGAGGGCGGGGGCCGAGCGGGCTGCACCTAGCCGCGGAGCCGGGGAGCG
>chr11:61699710-61699844
AAAGCATTCATCCTGGAAGACCCTCCAAATACTGTAGGCAGAGTGCTGGGGACACCAATGGCAGCTGTGGGCAGGGCCACCCGAATGCCACCCCATAGGGCAGCGGGCCCACAGCATGGAGGCCCTCCGTGTTT
>chr11:61815287-61815472
CTGCGCATGCGCCGGGACACGCCTGCGCCCTTGGCCGCAGTCAGGGCTCCCGAGTGGTCACTCTGGTTGACCCGCGCAAGCTCTGGCCTCGCCCACTAGGCTGGTCGCGTCAGAGGGTGGGGCGGGTCTTCGCCCCGCAGCGTCTAAGCTCTGCTGCGACGTTATGGGAACCTGGTGACCCGCGG
>chr11:61815847-61816084
CTCAGTGGCCTCCCCGGCGATTCGAGAACAGCTCTGGGGGTCCTCGCTAAGTGTATGCCATTCCCAATCCCTTATGTACGCCAGCGGCCGCTTGCCCTCCCCGGCCAGCGCTGTCCCTTCCGCGTCCTCCAGTCTTCACACGACGCAGGGGTCCCCAAGGCAGCGGTCTCCCCAAGCTTCCCGTTTCAGCCCCATCCTCGAGAATGGGCTCCTTTCCTGCTCCCTCTCCGCTCCTGC
>chr11:61816905-61817014
GGGCCTCGCAGCGCGCGTTCCCATTGGCCGAGCCTCGTGGCGCGGGGAGCGAGATCCCGTCCCCCGGTGGGTCTTGGGCAACTCACAGCTGGGCTGCCAACACGCGCCC
>chr11:61891299-61891779
TCTGCTCCCAGCAGAAGGTGGGCAGCGGCgcccccggctgcgcgggtccctcccgcggtcccggctcccCGACGCCGCCCATGCTGCACGCACGAGTCCTGGGGATCCCAGGCGGTGGCCGAGGTCCGAGCAAGACCCCGAGGGAAGCGAAGAGCGCTCCCGGGcgccgcctccgccgccgcccgctgctccggccccgccctgccgccgcggccgccgTACGAGCGAGCGTGCGCCTCCCGGCTCGCGGCGCAGGGAACTCCCCGCCTTATAACCGCGCGGACGGCGcccgcctcgcctcgcctgcccccccgcccccggccaggccccggcccCCAAGGCTGGCTGACCCCCCGCGTCCGCTCCAATCCAGGCGCGGGGCCTCGGTCTCCATTGGCCGCCAGGGAGGGCGGCGTCGAGGCGGCCCGCCCCTCCCGGGAGGACAGCGGCCGCCACCCAGCCCTGCCCCGGGGCACCGTC
>chr11:62612836-62612997
CCTCGCCGCTCAGTACGGGGGCGGGGCTAGCCGGCTGACCCCCTGGCCTACTCCCGGCCTCCGGCTCCAGGCCCTTCCCGGATCCCCGCCCCCGGATTCCCAGGGGACGGGGAAGGGAGCGCCCGCCCCGATATCTCCGCCCCCCAGCCCCTAACCCCTCA
>chr11:62621709-62622294
gtgcgttctatagagggcagtgCGCCTGAGGCCGCAGAGCTGTCCGGAGGGCCGAGCGGATGAATGGTGTTTGCCGGGGGTTCATCCCCAGGGCGGGATGCACGGCGGCGGGcgccctcgggccagcccgccgcacccccgccccgccccgcTCACCGAGCTGTACCAGCGCGTAGAGGAGGCCGGCGATCGACACCAGGAAGTAGGCGAGAAACACGTTCTTCAGCTTCAGCTTCATGGCCGCGCCGCCGCCCGCGCCCGAGCAGGCGGGGTCTGCAGGGGACGAGGGGTTCCCGCCCCAAACCCCGGCTCCTGTCCGCAGGCCCCGCCCCTGCAGCGGCTCCGCCCTGCGTCCCGCCTTCCTCGCACTCCCCTACCAGCTCCCAGCTGGGGCTGGCAGCGCCGCCAGGGCACGCTTCCGGTCATCTGTGCACCCCCCCGCCTTGTAGACTTGATTTCCGGTCCCACCGCCAGGTTCCGGGAACCACCGGGTGGTGACGTCACATCCGGCGTGCCAAACTCGCGTGGCCGGCAGTCAAAACCCCGGGTAGGTGCAGAATCTCGAGTAGGTGCACGTGGTACCTA
>chr11:62726815-62726936
GGGGGCTCCGGCGGCGGCTGCGCGGCCTGACCCAAGGCTTGAGCAGGGGGTGGCTCCTCGTCCTCGTCCTCAAGCAGCGcctcctcgtcctcctcctcctcctcttcgtcctcctcctcGT
>chr11:63938646-63938807
CTACGCGCGGGGCCAAGGAGTCGCTGGCCGCAGGGGAGGTGCTGCCAACCACCCGGCCCCCAGCGGCGCGCGACTCACGGCCTGGGTGAGCAGCCAGGCCTGGCGCCGCCGTTGCCATAGTTACAGACGCAGCCCTGCGAGGGGGCGGGCTCTGGCCGCAC
>chr11:64165907-64166061
TCCGGGCCGGGGGCGCGGGGGGACGAGCAGCTGCCCCGCCGCGCGCAGCTGTGCCAGGCGGCCGGACAGTCGGCTCTGTAGAGACATGAGCGGGCGGCGCGGGACGGCTCTCCGCCCACTTGGACTCTATTTACGGCGCTCGGGAGTGTCTCTC
>chr11:65354919-65355165
TGGGGGCAGGGGCTGGAGCCGCGGGACCAGCGCCTGAGGTGGGTgcggagcgggaggccgggcgggcgggcgCCTGGGGCCGCCCCGCCGACATACTCCGGGTCGAGGGGGAGTGACCGGCCAGGGCACGGAGTCCGGCTGCCGGCCTGCCTGGGTCCGGGCGTTCGTTCCCGCGCCCTGGGACCCTCCCAGGCCACCACCCTCCCCGCGGGGACACCCCGCCCCTCCGCTGCCCGCAGCCTCCTC
>chr11:65539628-65539906
CTGGGAGGAGCAGAACTGGTCAGCGACGTCCGGGTCCCCGGGCCCTGGCCCCCATCCTCGCTCCCGGCCAACTCCTCCCCGACTGCCTTACCCGCGCCGCGCGGCGGGCACGGTCGGCATTGGGCGCCCCAGCCGCGGCCCTGGCGGCAGCAGCAGTCGTCGAAGGTGAGGGCAGGCCCGGCCAGGGGGCCAGCGCACATGCCGTCCTCTCCGCGCTGGCTCCAGCACACGTCGCGCCGCTCCGGGGCACGCTCTGCGGAAGACACCTGGCATCAGGG
>chr11:65637986-65638168
CTGACCTCCGCCAGGCCTGGAATCCCCGCTGCTGCGCTTCCCGCCGCAGACAGCTCCCGGCCGGCCCCGCCTCCCGGCATGGCCCCGCCTCCCAGCATGGCCCCGCCCCCAGGCGGAGCCGGCGCCGGGAGCGGTAGCGGGAGAGCGGCAGCGGGACCCCAGCGCGGGCGGCGGCGGCTGGG
>chr11:65860737-65860876
ACCCGCCCTCGGGCTCATGGCGGCCCCGGTCCGCCTGGGCCGGAAGCGCCCGCTGCCTGCCTGTCCCAACCCGCTCTTCGTTCGCTGGCTGACCGAGTGGCGGGACGAGGCGACCCGCAGCAGGCGCCGCACGCGCTTC
>chr11:66051837-66052002
TCCGGGCCTGGGCCGGGGGTGGGCGGGCAGACAATCAGACACTGTTTTATCCCAGGCATCGGCTCCAGCCTCCCGCTTGGCGCCCGCAACGCGGGGCCGCCGGGGAAATGAGTCTCTCGGGACTCCCTGGGAGCGTAAGCGTTCGAGGATCTGACCGGAGGGCCG
>chr11:66069964-66070371
ACCCGAGGGGCCGAGGCGCGCTCCCGCGGCGGCCCCCTCCCTGCAGGGACCGAATCCCGGAAAAGCCGGGTTTCCGCTGGCGGGGCCGCGGCCGGCCGTGGGCGGGGAGGGGAGGAGCGGGGGCAGACTGGCAGCGGATTTGAGGGCAGGACCCGTGGGCGCGCGCTGGCCACAGACCACCCCTTCTACTCCGCGGGAGCGAGGGGCGCGCGTGGCTGCACgcagggcgcgagcgcgcccggcccggcccctccgcgctgggtggggccgcgcgggccgggcTCCCCGCCCCCTCCCGGACACGCCCACCCGTGTCGGCCTCGCGAGCCGCAACAGGCAGCGGCGGTCGAGCGCGAGGCCCGCGCGCCCAGAGGCCCCGCGCGTGCGTGCAGCTCGCTGGCTGCTCG
>chr11:66257499-66257738
TTCGACCTCCCGAGCAGCTCCACACGCTGAGGCCCCGCGGCATTTTGCGGCCGAGGGCACCCCTCGGGGCTGGCGGGCCCTGGGAACTGCGCCCCGGGCGGGTCCTCGCAccgcccccgcctcgatggccccgccccgtccccctcccgctggagccggcccggcccgcgctccTTTAAGGCAGCGAACGGGCCAAGAGAAGCGTGTTTCGCCCCCTCCGACGCCACCGAGGTAGCGGC
>chr11:66257942-66258320
TAGGGGAGGGGGTCGTCATGGGCGCGGCCTGTGGGAGGATCGGGCCAGCCCTGGTAGGGGGCGCGGTCCCGGGTGGCCCGGGGCGGGGGCGCGGCCTTTTCAGGGAAGGCCTCAGGGCGTTGCGCTGGCCTAGGGGAGGGGTCGTCGTGGGCGTAGCCTGGAAGGACTGGGGGCCGCGTACTCAGCCCCTCTAGTGGGAGCGCCTCCGCAGGGTCGGCTCGTCGGGAGGATGGGCTCCGCGGCTTGGCCTGCCTTTTGGGGATGGGGCTGTCCGAGGGGCTGGGCCCGGATCGCCGGAGGGGCCAGGGTCTCCTGCACAGGAGTGAGCCCCCACGTTCCCCATACCTGTCCTGGTTAGGGGGTCCCCGGGGAAACCCG
>chr11:66312678-66313047
AAGTTCATACCTCCTAGAAGCCGAGACTAATAGTTCCGCCAATCTGCGCGCGCCGAGCGGAGGAGGTGGGGCTTGTAGGTTGTGGGCGGGGGACTGGGCGGGGCCAAGAGGGCAGGGGGCGGGCACAATCGCTGCTGGAATCTTTGAGTTGGCAGGGGCGGGGCTTGTGGCTTTGTGGGCGGGGCCTCTGGAGAGCTCCCGGGGGCTCTCTTCTGTTCTGCAGCGAGTAGGCGTGGCTCGTAGCTCCCAGGTCCGGGCTGATACCGCTGGAGTATGCAGTTCGCCGCCGCGCCCGAATGAGGCGGGGCCTGCGAGTAAGTGGGCTGAGCCCGGGCTGGGCGCAGGCCGGGGCTCTGCCCTGGGAGGCCG
>chr11:66371837-66372175
CCCGCCTCAGGGACTCGACTCTGGCTCGGGCCCCGCCCCACCTAGGGGCCTGCGGAACCCGCCCGCTCCCCGCACAGCCCCTCCCCGCAGCCCCCCGTCCTCTCCGCGGGGGCGGGTCCCGGATCCCTGCGGCGGAGGGGAAGGCGGGGGTAGGGACGAGGTGTAACCTCACCTCCACCCCCCGCCGAGAGCTCTGTAGGGGCAGCACTGGTGCGGGGCTCTTCCCGCTTCGTCAGCTCCGAGGTGATGCCAGAGCCGCTCCTGCGACCCCTAAAGCTGGAACCCACCGGGGCGCCCCCTAACTAGGGAGCCGCTGCGGAGTCCCCGCCCAGAGCGTA
>chr11:66616920-66617127
GGTGGAGATGTCGCGCCCAAGGCCTCTTAATACTTGGAAGATTTTCGTGGGCAATGTGTCGGCTGCATGCACGAGCCAGGAACTGCGCAGCCTCTTCGAGCGCCGCGGACGCGTCATCGAGTGTGACGTGGTGAAAGGTAACgcggaggcgcgctcgggggcgggggcgcgctcggggCACTCTGCCTGTTAGCCACGCCCCTTACC
>chr11:66744625-66744762
GCTCTAGGTGGCTCCCggcggcggttcgcggtctcggggccctgcagcgtcgagtgcgcaggcgcggcgggcaggtgggcggggcgtgcgcgggcgcaggcgcgcgcgcgggaagggatgggctcgcgctgccgggc
>chr11:66856980-66857121
CAGGAGCCGGCCCGGGCCCGGGTGGATCcccgcgcgcccctccccgtccgccctccacgtgcgtgtccgcggcgcgcgcgcccgccggcgcgcacccgctcgcctgtcgccgccgccACCGCTAACCGCGCCGGGAAAAGG
>chr11:67288923-67288992
GGAAACGCAGGCATCACGGCTGCAGCAGGACCGCGGCCCGCCGCGCACGCGCGTGCACTACCGAGGGGC
>chr11:67401537-67401674
GCTGCTCCGCGCGTCGGAGCTGGCCCCGGACCTCTCAGGCGCGTCCGCGGGGGGGCAGCTGCGGCCACGGAACCTCGCTGCCCGTCCCCGCCCAGTCTAAGCTGGCCCCGGGGGCCCGCCCGCGCGCCACTTCCGGG
>chr11:72223642-72223780
CAGGCCCGGTGCCGAGCGCGGTACGAGCTCGGCCCCCAGAGCCGGCCCTCGCCACAGGatccccattttccagagcgggaagccgacgctcaaccccgcgccgcgacttgcccgaggtcacccagtgggccagcggcT
>chr11:72224980-72224993
GGCCATGGCCTCG
>chr11:72642302-72642561
TTGAGGAAGACCTGCTGGCCCCGCCTGAGGAATTGGACAACAGCGATGAGGATGTGGTGCAGCACCAGGACCATGCTCGCAGccgcccgcccgcccgccggcccggccgctgcgctcggtcagcgcgtccgcgacagcttcgcctggtccgcccgagtgtccgccccggccccgccccggcccgccccccgcccgcccccggcccgccccggcccCGCCTATGTCCCCGCCACCGCGGACCGCACCTCTCGGCCCGTCG
>chr11:72752191-72752469
AAAGGTAAACAGACAAGATGACCCGGGGAAGCAGAAGCAGCGCGCGGCCTCGGCGTTCCTTTCTGCAGAATGGGGAAACTGCAGGCCAATGTGGCGAGGGGCCTGCAGACGGGGAGGCTCCGGCAGCCGCACTGACCTGTTTTGAGTAAAGACTCCACGCGGGGACCAGGCGTaccggcgccgccaccgacttacaccgccaccgccaAATTGCAGCAAGGGGCCGGGCGCGCCCACCCCCCCGGGCGCTTCCGCCCGCCCCACGTGACTCCCgggga
>chr11:72814032-72814492
GAGCGCGACGGCCTGGGAAGCACCAGCGGCTCTCGAACTCGGCCCGGGCGCGGCGGGGTTAAGACACCCGGGCCTTGAGGGCCCCGCCTCCGGAGCGCTCCACCCGCGTGGGGGAAGCCTCCCCGGAGGCTCCGACCTCGCTCCTGCTTATGACCCTCGCAGCCACAGGAGCCCCCACTTAGGTGAACATTTCGGACGGGGCCCCGGCGGTTCAGACCCGGAGGCGGCTCCTCCCGGAGGCAGATCCTCCCGGCGTCGGCCTTCGGTCCTCCCCGCCAAAGCCCTCTTGGGACAAGCCGGGGATTCCCCGCCGCCGCCCGCCCCCTGGCGTCACGGAGTCCCCGCGAGGCCCCGCCCCGGCCTGGCGCCGTCCTGGGCGGGAGGAACGCGCCGCTAGGCGGGAGAGCGCGGCCATGGCGGGGCCGGGCGTCCCCGGTGCCCCCGCAGCGCGCTGGAAACG
>chr11:73307674-73307720
TTGGGAGCGAGATGGGGGGACAAGGGCGTGGCTACAGCTAAATTCG
>chr11:73308137-73308273
TTTTCTTCTTCGGCTCCTCCCTGATTCCCTCCCACCACGCGGTTCCCAGGCTCGCGCACGCCCGGAGCCCACCCCCTCTTTTGGGCGCGAGGCCCCGCCCCCCGCCCCCTTGCCTCTGCCGCAAAGTTTATTTGCA
>chr11:73308460-73308971
GGTGGCCACAGAAACTTGAGCCGCGGCAGAGAAACCTCTGCTCCGGTCTCTGCGTCCTCTTCCCACACTCCCGTGCGCTGCTTTCGGCGTGGGCCGCTGCGCTCCTAGGGAGTGGGGGCGCAGGGGGGGTTGGCCGCGGCTGCCCGAGGCCAGCCCCCCCGGAGTGAGTTACGCCACTATGGCGGACGGGGCACCCCGGCCCCAGCTTTACCGCAGCGTCTCGTTCAAGCTGCTGGAGCGCTGGAGCGGCGGCCCCGGGCTGAGGGAGGAGGACACGGACACCCCCGGCTTGAGGCGACGCGCCTCGTGCCGGCCGACCACGGCTGCCCGGGGCCAGCCCTCTCGGCGCGTGTCCAAGCTGGCGTCTGGGCCCCTGGCCGCCCCCGCGCAGCCGCGCCCGCTCCGCAGCCTCTCGCCGTCGGTTCGCCAGCTCTCCCGGCGCTTCGACGCGCCGCGTCTGGACGACGGCTCCGCTGGGACCCGAGACGGAGGCGTCTTACCCGCGGCCGCG
>chr11:75351522-75351834
CCCGCCCGTGTCCTCGCCGAGGTCGCCCCCACGCGCCCCCCGCCGGGCGGCCGCCCTGCACTCACCGGGTCCCTTTGTCGCCCATGGTCCGCGACGGTCGCAGGGAGGTCCGCGGCGTCAGCGCCCAGGCTGGAAAATCCCCAGCCAGCAGGAGGAGCGCGGGCCAGcccgctcccggctccctgctccgcctcctccgctctcccggccgccgccgccgcccccgcccccggtccccgcccgccgcccgccgcgtcgagcagcgcagcgcccgggccgcggccAGGGGCGTGGAACCGCGCGGGgtgtgtg

>chr11:75430334-75430638
CCCCGGCCGGGCTCGTGCCTGGCGCCTCGGGAGCTACTGGCACCACTGGCACCACGGCCGGGCCGCGCTCGGGCCGCCCGGCCGCGAACAAGCTGCGGAAGTAGGCGCTGCCCGCGCTGAGCGCCGCGCGGTGGCACGGAAAGTCGCGCCCGCCGGCGCGCAGCACCACGTCGGTGAGGGTGCCGCTCCGCCGGTAGGCGTTCAGGGCCTGCAGCACGCGCTGCGCGTGGCACGGACCCGCGCACGGCGCTTCGCAGCCCGGCTCCGACTCCTCCGGCGCATGGCCTTGCCGCATCCTGCCGGG
>chr11:75815589-75815827
CTCCGGGCTGACCCCGCGAGCCGGGACACCCAGAGCAGGGACCCGGAGGGCTCGCGGGACTGAGGAAGACTGTCAGGAGGTTTGTGCGGGGAGGGGTCCAGTGATGGCCGAACCTCCGGGAGATCCCGGAGTCCTAGGAGAATCCCGTTACAGGAGATGGGCTTGTTAAGGGACAAGCAGCCAGCCAGCTCAAGTCCCTGGGGCCCCGGCCCGAGGCCGCCTCCCCCAACGCAGGGAG
>chr11:77066457-77067407
TGGAGCCCGGAAAGGGAGGGGCGCCGCCCACCAAGTCCTGGTTCTGGCAGGCACCCTGGCCCTTGCGGGTCCTCGGTACTACACGCCGGCCCCAAGTCAGCCGCGGCCCCGGCCCGCCCTGTGGGGGCTGAACCCCAGCCCCGGCCCGATCCCTCACGGTGCAGCCAGCCCTTGGGAGGCTGCCCATGGGGATGCGCACCAACCGCAGACAGATAGGCTGGGAAGGAGAGAGAACGAGGGCCCGACCGAGCCGGTAGAGGCGGTGGGTGCCGCTAGGGGCCCCAAGTCCGCGTTCAACACAGGGGCTGGAATGAGACCGCTCCTCTGAGCGGCCGCCCACCGCACCAGTGCGCATGGGCGCACCCGGCCACCGGGCCGCCCACCCCGCCCCACGGGAGACCACGCCTCCGGCTCGCAACGGGCAAATgggcggaggccgcgggcggggcggggcggagccgggcCCAGCTGGCCGAACCCGGGGAATGCGAGCGCCAGCCCCCGCCGCAGGCCAGTCCCAGCTGGATCTCCGGCCAGAGCCCGAGGCTGCTGCGCCGGGCGGCTGCAGCCTCCGCTCCAGCGCCCGCGCCGTGCCCTGCATCCCGGGAGCCCGGCTGGACCCGCGGCGGCTCGGCCGGTAGGAGGCGGGCGGAGGGAGGCgtgtgcttctgtgtgtgtgtgtgtgtgtgtttcgggggggtgtgtgcgggtgCAGCGCGGGCCAGTGATTGCTCCGGGACCACGAATCAGTGGAGGGGGCTGCACCTCCCGCGGGCCCGGGGGGAAAGGAAGTGAGCGCTGGCTGGGGGGCGGGGTCCTGGAGCATCCGCCTGGGCCCCCTCGGCTCGTCCCCACCCCCACCCCCGGCGAGGAGTCTTTTTTTCACCTCCCTCTGGGTGTCTCCGAGTCGTTTTCCTAGTGCGGACGCGCTGGAAGCGCCTAACACCCGG
>chr11:86068862-86069091
accgcaccccctacccccaccGGCTCCTTCCCCGCCTGCCGGCCTGGGGCGCGGTTCGGGGCCGCGCGCTGCCACCAGTCCAGAGAGAACCGGCTCGTGTCACCCGCGGAGTCGGACAAGATGTCGGGCACTCCCTTGCCCCCGCCTCAGTTCAGCCCACCCCTTCCCGGGTCAGCTGGAGCCGGGCAGGGTAAGAGGAACAGGCAGCTGCAGGAAAATGGCGGCGCCA
>chr11:86955231-86955424
CAGCAGCTGCGCGCGACTGTGTGGGATTTTAGACGTCCCGGGCCGAGGCCGAGGGACAGGCTGCGAGGGTCATGGCTGCAGGCGGCGAGCCCACAAGCCGGCGCCGGCCGCGTCCGTTCGGCGTCTCCGCGAGGCCAGCCAGCAGCCAGCGCTGCGCAGCTCTCACCGCCGGAGCCCTGCGCGGCGCTGGAGG
>chr11:87037888-87038106
GGACTTTGGCCCAGAGTAACCCCGCTCTCGTGACCTTTCCCCTCCATTCCGCACCTCCGAGTGCTGGCCGGGCGAGAGGCTGGCGGCTGGGCTCTCGCGCCCCTCCCTGCAGGGCTCAGGCTCTCCCCCTCCTGTCTTCTCCGCGCTGTTCCTCGTCATGGCGGCCCTCAGCAAGTCCATCCCTCATAACTGCTATGAGATCGGCCACACTTGGCACC
>chr11:93661494-93661805
TAGGCAGgctggggctggcgcgtgcctgtgcgcgtgcgcggggcgcgggGTTTTTAACACCGCGCAGCCTTCCCGGCGGCCCCCGAGGAAGGCGGGACAGGGCCTATTCCCGCGGTTTGGTCCGGCCATTGGCGGGCGGTTTGAATGACGGAAGTGACGGCGGCTCGGCGATGGCTCTCCCGCAGGCGCAGAAACGGCTGCTGGGCAGCTGATGGGCAGGAGCTTACCAGGCTGGCTTGCTCTGAGCTGCGGTTACTGTGTCCAGGCCCCGGGTTCTCAGGTGAGTCAGGGATGCACTGGCTTCCCAGTCG
>chr11:94768433-94769050
ATTGTCCGGCGCCACTTCCCCGCGCTGCCCGGCAGCCGTCTTCCCCAGCCGAGGGACTGAACTAGCCATGATCGCCTCATGTGGAGGGCAAAGTTGCGCCGGGGAACTTGTGAGCCTGCGGTGAAAGGTAACCAGCCCCCACTCGAGGTGCCGGGAGGGCGTCTCCGAGTCTCCCACGCGAAGAACCCAGTCGCCCCGGGCTCCCCGGGCCCCTGCTGCTCACGGAAGGGGGCAGCTTCTGGGGGCCCGGGGCTGAGATCCCAGATTGTTGTTTTTAAGCGGGTTCCCTTGCCCCGCTCCAGGTCCAGTTGCCTGCGGGCCGGGCCTCAGCGTCTTGCCGCCCCGCGACCCACGTTGACTGAAGTTGTGGCCCCGGGGTTTGGGCCCCGGGGTGCTGCGCGCCCGACGCGGGGCTGGCCTTTCCTGAGGGGCGCAGCCATATGGCCAGACACTCCGAGgcgcgcccgcgcccgcgcgcgggtctcgcggcgAGGGAGGGGACGGAAGGGGGTGTCCGGTGCAGCTTTCCCCGGCGCGAGACAAAGGCGCGCGCACCGGCCCGCCCGACGGGCTCTGGCGCTGTGGACTGGACCCTTTCTGCCCGCCGGCCAGACCCG
>chr11:102110102-102110485
CCCGCGTTCTCCGCAGACACCACAGTTCGGACCCGGATTGGACCCATCGTTTGCGGTTCGCGGGGCAGAATACGGGGCACGCTTCGGGCCCCTGCCCGGCTGAGCGCGGGCGAAGGGCGGACCGGGCCAGGGCGAGCGGGTCACGTGCGGCCGGGAGAGGCGCCGCGGGCCGGGAGTGTGCAGGAATGTAGCAACTTGCAGCGAAAAGTTTCCCTGCGCTGCCGGCCGGGCCGCGGTGCGGGCGGGCGCGCAGAGGAAGGAAGAGCCGAGAGGAGGCGGGGCCGCGGCGGCGCGGGCGGGCGCTTCTCCTAACTTTAGTTTTGGCGTTTGAGGCGAGTTTCTGTCTCAGTCGGGCGCAGCCGCCGCCAGGGAAaagaaaggga

>chr11:102347084-102347297
CCCAGCGTCTTTCCCGGAGGTTCATCGCCGCACGGCGGAAAGCGCTCTCGGTTCCGCTTTCCGGCCCCAGCCTCCCGGGCGCCCTCGCGCGGCGGCTAACGCTGGTCCTCGGCCGGGCGCGCTGACGTCATCGTGCGTCAGAGTGAGCCCGGATGGGGCGGCGGGCTTCGGGAGCGCCCGGGCTGATCCGAGCCGAGCGGGCCGTATCTCCTT
>chr11:126062705-126063019
CCCCTCCATGCACCGCGCAGGGCAGAGGAGGGAGCGGCGCCTCGCACGCCGgggctggggcgctgggcagggcgggcgggcgTGGGGTCCCGGGTCTCCTCGCACCTAGCCGCGCGAGCCGGGCTCCCGGGCTCAGGGGAGGGGAGCTGAGGGGCGGAGTCACCGGGGCGCGCCCCCGCGGCTGCGCTCCTCCCCGCCGGGGAGCGCGGGCACGTAACTCGGAGGGTGCTGGGCCGGCCCGGAGCACGCGAGCAGCGGGAGGAGGGACCGGGGAATGACTGACGGAGGCGGGCCGTAGAGGCCGCTGTGCCCCG
>chr11:130070188-130070370
CCGGGGGTCCGGCTCTGCGGCGGGTCTGGCGCGCCCTCCCCCGCCCGTCCCTGCTTGGCGCAGTGCTTAGCGCTGGAGGTCGGGCTGCCTCAGCCGCCGCAGAGGCCAAATGAAAGGCGTCGGGGCTGCTGGGGGCGGCCGTCCGCCTCGGCCGACCCAGCCCCCAACCCGCCCGCGGCGCC
>chr12:570623-570811
GTCATTCCCGTTTCGCCGGACTCTTCGCCGCTGGCTCTCGCTTGCCgccctcccctggccctggccctggcctctgcgccctCCCTGCAGAGCTGGTCCGGGTGGGCTGGCGGCCTCCACCCGCCACAAGCGCACAGGGCTCTGCCCACTCCCCGCCCCTTTTCTGCTGATCCTCGAGGAGCAGGGGA
>chr12:642738-642819
GTGAGGGCGGCCCTGGGCCTCCCGCGGGGGAAGGAAGAGATGAAGCCACGTGACAGGGCCCAAAGCCGGGCCCCGAGCGCG
>chr12:643115-643341
TCGGGACCCGGCTCCCCTGCTGCCTGCGCCGCTCTGTCCCCCTGCCGCTGCCCAAGCCTCCAGCAGGGGCCACCGAGGGCTCCAGGAGCACCCCAGGCCCGTTCTTCTGGCCCACAGCGCCCCTCCTGTGACCCTCAGCGACCCTCCTGTCCTGCCCTCCGGCGGCGCGGCTGTCTGGAGACTCTGCACCGTCGCGGCCTCGCAGCCTCGCAGCCCCGCGCCGGGT

>chr12:1593854-1594146
CGGATGCCCCGGGCCTGCAGGCTGGGGAACAGCGACGGGTTGGCCCGGCGCAGGTGCAGCTTGGCCTCCACCCCCCGCCACACCGACTTGTGGTAGGCGGCGTCCCGCCAGGCGGTGCACACCTGCGCCGCGCGCCCCTTGTCCCGGACGTCCAGGTAGCCGAAGATCATGGCCAGCAGCTCCGGGAACAGGCATGAGATGTGGGTCTCCATCTTCCTCCTCCCCCCTCCGCGGCGCTGGGGGGAGGAGGCGCGGGCCCCGCCGCTCCGGCCTCGGGCAGGCGACGAGAGCG
>chr12:1691320-1691339
GCGCGCTCTCGGCCCGGCC
>chr12:2795753-2796081
CACAGTGCTTTCCTGGCCCTTCGGCCTTTGTGCGACGCAGGCGCGACAGGGTTCCGGCGCCCTCCCGGGGTCCCCTGCCGACGCCGGGACCCAGCGAGGTCCCCACTCGCCGCGCGGCGCCCCCTCCCTCGGCCCCGGGGAGGCCGGGCGCGGGGCATGCCGGGAGCTGTAGTCCCCTCCCCCCTCCGCCGCCTCCCGGAGCCAGGGCTGCGGGGTGTGGGGCGGGGAGGAGGCGCTCTGCTGTGGAGCCTGCCGCCGAGTGACCGCTCGACTACAAATAGCCTGGGGAGCTGCGGGGAGGGCATCTTGACCTGGGCCAGGACAACCT
>chr12:3076938-3077114
GAGGGAGAGAGCCGAGGCCTGGGCCAGGAAGGCCCTTGGGTGCCGTGTGGGCGCAGAGCCCAGGAGAGCGCACTGCCAGGCCCGGACCTCCCCGCCCCTACCCCGGGAAGAGGCCCGTTCGCCGCAGGGGGAAGGCGGGATCATAGCACCTCGGAGGAGCGGCCGGTCCGGGCATG
>chr12:3077278-3077853
ctccgccccgcccctccccgctccgccccgcccctccccgctccgcccccgggccgccccgccccgcaggctcgccattcccgggcaggccccgccccCTGTTTCCGCTGGCGGCGGCGGCGGCGGCGGTGCCGGAGCGCGAGCAGAGCGGAGACCCCCAGGTCCTGCGGGCGCGGTGAGTGCGGCCCGGGCGGCGGGCGGCGAGGCGGGTCTCGAGAGCGTGCGGAGTCGCGCGGCCTTGAGCCGGCGCCGGGCGGGCTGGGCACCCCCAGGCCGAGACCCGAGAAGGGGGAGCGGCCGGGGGCGCCCACGGGAGGCAGTGTGGGCAGGGCGGCGGTGGGACGAGAGGACGAGGAACAGAGTAGGCGCCGTGCGGGAAGCGGGCCGGGAAGGGGAGGGTGGGTGCGGGGCCCGGGCACCGAGCGAAGTGGGGTCCTCCAGGGGATGGCTCCGAGGAAGACCGTTTCAGAAAGGGAGTAACCCGGGGCCGGCAAGGGTTTCCGACTGTGTGACCCCGTGCACCGCTTGGGACAGTCCATACAAGGACCCCAGAGAGGGCCAGGGGGCCTTCGGGC
>chr12:4321013-4321233
CTGCCGCGCGCCAATCACAGGCCGGCGCGCAGGGGCGCAAGCGCCGCAGCCCTGGGCGGGGCCCCCGTGGCTCCCTCGTCTCCCCCGCCCCGTCGGCCTCGCCCGGCCCTGAGTGGCCTTCGGGGATGACGTGCGAGGCCGCCTCGGCCTATGGCGGCGGAGCCGGCCGGCTGCTTGGCGGAAGTGGTGTGGGGGAGGTAGCCCGCAGTGCAGGGGCAGC
>chr12:6278477-6278896
CACATTTCCCCCGCGGCGGCCGCCCATGGCCGGGCCTTGGCAGAGCTGTCCCTCGAATCCGGGCCGAGCCGGGGCCGGCCCCGAAACCCGCTCTGGGAGGGAAGCCACGCCCGGCCCCAGGAAAGGAGCGACGGGAGGGCCCGCGGGAACGGCCTGGCCCAGGCCCGCGCGCCCTGCCCTGTGTTCCCGGGAGGCGCGGTCTCCTGGCGGCAGGGGAGTCCCGGGAGGGCGCAGGGCGGCGCAGAGCCTGGGATCCCCGAGGGTCAGGGCGAGCCGGCGGCCAGGGCGCGGCCGGGCGGGGAAGCCAGGGGCGGAGGGGGCGCGGTAAGCCCACGGAGGGCTGACTCATCCTGGCGCCGCCCTGACTCACCCGCGGCCGCCCTGGCAGCCCCGTCCTGCCGCGCCCCCTCGCGGCCACG
>chr12:6607164-6607376
GAAGGGTCGGCTCCTCTGGGCAAGGGGCGGTCCGCGGGTCCGGAGACGCCTGAGGAAGGGGCGGGTGACGGGATGACCCTCGGGGCTGGTAGGGCCGTGAGGGGCGTCTCTTTGGGAACCCCGCGCTCTCCTCACCCCGGAGCCGCCGCAGGTCGCGCTGGGTCCGGCTCGGTGTCACTCCCGCTCCGGCTCCTCCTCGCCGCGGCCGAAGG
>chr12:8698384-8698598
TCCCCCGATTAGcgggggctgggccggggaggggaccggcccgagcgcgcccggggtccggggcTAGTTGAGGCCGGTGGTCGCCGCTCCGCGGAGTCGGTGGGGAGCGAGGCGGGGCCCGGCCTTCGCGCGTGTGCCGGGAGGCGCCGGCCCGTGGCGTGTGCGTGCGACCGGGCGAGCCGTGTCGAGGGGGCGGCGACTTCGGGCGTGTAAG
>chr12:9064906-9065032
CCTGGGGCGCGTCTTCAGGGTCCTCCCGGCACTGGGGTGACCGCCGAGCTAGACGCGCCTGAGGGCTGAGCCCCAGGGCTCGTGATCTGCTCCCGGAGGCGCCCCCCAGGCAGGGCCGTGAGCCGG
>chr12:12562679-12562846
GTGAATGAACTCAGCGGAGCCCCGGGGAAAGGAGGAGACAggcgagggcagggcggtgggcgccgggcggggccgcgcgCTCGCCCATCCCGCGGCCGCCCGAGCCCGGAGCGCGGCTCCGCGCCTCGTTCCGGCCGCTCGGGGAGGGGTCAGGTCATGTTCCCTTC
>chr12:12724357-12724454
GCGCAGCCCGGGCCCCGCACCACGGCCGCCCGCGTGGGTCCCCTCTGCCCTCACCCCCGCTCGGCAACGTGCCCCCATCGCAACCCCGGCCGCCCGG
>chr12:12724913-12725304
ctggcctggggactggggtgggatggggtggggtCCGCCTCAGGCCGACCCCGCAGAACCGAAAGTGCCGAGTTGACACGTAAGGCCCAGCCCCTCTGCGGCCGCCCGCGCGCCCGGCCTGTCACGCGTGGGGACACTGAGCAGCAGGCATCGGAGCGAGCAGTACAAAAAGAAATCAAGGCGTTGGGCGCGAAACCTCGACGCGCCTCTAAAGGAACGTTGAGAAAAGGCAGGGAGCAGGGCGCGCGGCCGGGGGATTGCATCATTGCGGCTCCCCCTCCAGAAAACGGGCCCCGAACCGCGGCGACCATCATGGCGCTCGCGCCGGGCTGCGCTCCCCGCGCGCCTGCCCCGCGCTCCGGCCGCGGCCCCGGAGCCTCGGACGCGCATT
>chr12:15911269-15911459
CCCCGGGAGCGGGCAGGGGCGGGGCGAGCGCTCCAGCTGGCGGGAAGGAGGAAGGGCCGGGCGCGGCGCAGAGGCGGGCGCCTACCAGCCGGCAGCTCCGGAGCTGCCCGCGCCATGTCCGCGCACAATCGGGGCACCGAGCTCGGTAAGGGGCCCGCGGGGCTCCCCATCCCCTCTCCCTCGCGTTCAG
>chr12:19130231-19130428
GGCGGCGAGGCGGGGCGGAGGCCGGGCGGGAGCGGCCGCAGGTAGAGGGGCCACGGGGACTCCGCCGCCGGGAGTTCTCTCCAGTCTCGGGGCGCCTCTTTCTCCTCAGCCTTTCATCAGCACTTGGAGACGGCGCCCTCTTCCTGCGCCTTCTCCCCCCATCCCAGCCTAGACGACCCTCGCGACCCTAGAGTGGC
>chr12:22046578-22046616
AGTGGGCGGCGCGGCCTGGGCGGGGGTCGGGAGAGGGA
>chr12:22543964-22544296
AGGGGGGAATAGGCTGAGGGGCTGGGGGCGAGGTGGGTAGATCCTTCACAGGGCTTGGCGCTCCCTGTGTTTTGAGGGGCAGGACCCTGCACCAACCTCCACGAAGGCATCAGTCAGGTCACTAGCACGGTCCATCACTGGCAAATGGCGCCCGGCCACGATTTTCACCTTCAGCTTCCCTGGCATGGTCTCGGTTTCGGCCTCTTCTTGGGCTCCTGCAGAAACAAACAAACGAGTCTGCGCCGAGCgcggggccggcgggagaggggcggaggcgcgcggggTAACTGACAGCGAAGGAgcgcgcgggggcgcgcgcgggcgcccggcag
>chr12:26833259-26833542
CGAGGAGGAGGAGAGGAGCCCTGGAGAGGTGGGGGGGCGGCCAATCAGggagcagcggccgggggcggagctgggccggggcggggcgaccctcgggaggccgggccACCCGGGAAGCCTCTGCTGCCGCCGCACCGGCCCGCGCGGGGACGCGACGCTGGGCGGCGCTGGAGGGGCGGCGGGGGACCCCGGCGGGGGAGCGGGCGCGTGCGGCCGCCCTGGAGAGGCCGGACCTGGGGCGCGACAGTCGCTGCCTGGGAACTCGAAGAAGCTTGATGGGGGC
>chr12:28190625-28190726
CGAGAGAGGGGAGCAGGTAAGTGAACGCTCGCCTTCCGGGGCCTGGGTCTTGGGGTCGGGGCCGCGCGAGGCGAGCGGAGAGCGCCCCACCGGGGGAGGAG
>chr12:30754703-30755025
CGCCTCCCTCCGCCGCGCCGACCGAGGCCGCCGCAGCCCGACTTCACCTCCCCAGGCAGCCGAGGCCGCCGCTGCCGCAGCCCGGGCCCGCCTTCCAAAGCCTGGGGGAGGCAGGAGCGCTGCGGAGGTGGACCGGCGCCACCCCGCACTCGCGTctcctcctcctgtctcctccctctcccctcccggtcctcGCCCGCGGCCTCTGCGGCGCCAGAGACCCAGCCGACTCAGCCGCTCGCGCCCAGGCCCGCCCACCGCGCCGCGCGTGGCTTTTGTAGGCCGCGCCCCGCCCCggcccgctccgccctcggccgccccg
>chr12:32106627-32106744
GCGCGCCCCACCGCTTCCCAGTCCCAGACCCGTCGCCTGCGCCTCCTCCTGGCGCGCCTCACGGTGCAGCGGGCGGCGGCCCGCGCGCCCGGCGGGAGGCGCCTCGGGATGTTTCCG
>chr12:32399192-32399384
GTGGCCAGCAGGTGAGCGCGGCCCCCGCCTCGCAGCACCCCAGGTGTGCGGCCGCAGGTGCGCGCCCGCGCGGCTCCCCTCGGCCAAAGGGCGAGGCAGTGGCGCGGCAGGGCGGGGCCGGCCAGAGCGAACCGGCTCCGGCTCCGGGGCCGCGCCCAGGGCGCTCCGCTGGGCACAGCAAGTTCTTGGCTG
>chr12:32399893-32400020
CCGCGTCGCACCTGGGACGTGTAGGGACCGCTGCCTTCAAGGGCCAGGTGCCCTCAGGAGCCACAGGTAAGCGCCTCGGGGCGCGGGGGAAGGGTGGCCCCGGCGCGTAGGTGCGGGTGAGGGGCGC
>chr12:32679680-32679877
GCCAGGGGCGGAGCCGGCGCGGCGGGCCTGGCTAGCCCGGCGGGTCCCGGGGACAGGAGAGGGAAGGATGGGGCCGGCGGGCGGAACTGGAGTCCGCTGGGACCGGGCGCGGCCTCGTCCGCGTGCCGCTGCCTCCAAGGGCACCTGGGGGACGCGCGGGGCACTCGGGTCTCGCTGGGCTCGGTGGGCTGGCTGTT
>chr12:38905649-38905678
cggaggcagcgcgcgggatgggggaggga
>chr12:39443101-39443310
CCAGCCATGTTGGGCGACTGAATGGAAAGGTGGCGGCGGCGCTGAGGCAGCAAGAGGAGGAGGTGATTCACGGCTCGCGGGCGCCCGCCCCTTCTCCACCGCTCACCCCCCAGGATCTGGGGCGGGGACAAAGCGCGCTTGAACGGCGAGCGCGCCTGTGGAGAAGCCAACAGGCCGCCAGCGGCCTCAGGGCGGCCGGGTGAGTGCGC
>chr12:45216149-45216453
CGGTGGGTGCCTCGGCTCGGCTTTCCCCGGCGCTGGCTGGGCTCAGCGGCCCCTGAGCCCAAGCGACACACGCCCCGCGGTCCCCGATCCGGCCCCTGGGAGAGCCGCGCCGTTCTGGAACCCGGGAGCCCCCAACTTCGCGCCAAGTTCGGAGCCGCCTTCTGAGGGAGACATGAAAAAGATGAGCAGGAATGTTTTGCTACAAATggaggaggaggaggacgacgacgatggggaTATCGGTGAGCGAGGGGTCCCCGCGTCCCCACCCGAGAGCCCGAGCCGACGCGGGAAGAAGTTCGGG
>chr12:45729090-45729427
caggcgggcggcgcgcagCGGCTCAGCTGCCGCCGGTGCTTCTGCCCGGGGACGCCCCGGCCTCAGCGGCCGAGGCCGCGCGTGAATGTGTGCGAGGGCCCCGCGGAGCCGGGGCCGAAATACACGCTGTCACCGCGCTTTCCACAAaccaccacacagacctccccctccccacccccagccccgcctgccctagccccgccgccgccgccgccgAAACTCTTGGGCCTCTGGCCGCCCAGACCCCTCACCATCGGCTCGCCTTGCCCGTCGCCCGCTCGCGCGCCCCCGGCAGCAGCACCATGTTGAATCGCGTCCCCGGGCTGAGCTGCCTCAG
>chr12:46269226-46269547
GCGCCGCCCTGGCACCTGCCCCTCTCCCTCCCGGGGCCCGGCGGCGTGTTCGGAACCCAGCTGCGGCTGCAGCTGGAGAATGAGAGCCCTTAGGGATGGGGGTGGGGCGGCTAAAGGGGCACCGGCGGAGGACAGGAGGGCTGTGCGTTCCGCTGGGGCCTGCATTTTGGGTACGCCAGAGCCCCGCCGGGGCCGAAGGAGCGAGGGAGTTGCATTGTGGGAAGGGCGCAGCATGAGGATGGCCGCGGGAGTGGCAGGTCCGAGCGCAGCCCGGAGAGCCGCGGGCAGCGCCTGGGACTACGGGCAGCGTTGGAGCGGAGG
>chr12:46372279-46372494
CGTGCAGGCACGCGGCCCCCGCCCAGCGCCCGCTCTCCTACCCACGTCGCGGGCGCGACACCCGCGCGGCGGGCCAGGGTGGAAGGCTGGCCAGCCCAACCGACAACGCCCGCCTCGAAAGGAAACGGACCCCGCGGCCGCCTTCCCGCGCGGCCCCTCCCGGAAGCCCCTCCCCCACTCTCGCCCGGGCCCCGCGCCCTTCCCACAGACGCCCC
>chr12:47759054-47759248
GACATCCGCCTGAGCCCAGAGTATCCCCAGGGGGCAGGAGCGGCCCCGAAGTGTGTGGAGGAGGCCGCAACGGCCGGGGTGTCAGGGATCCGGCGGTGAGTGGCTGCACTGGCCGCCACGTGGCCGGGAGGAGAAATGCAAACAAGGAAACCGGGGAGAGCGGGGAGGGGGTGAGTCACTGCGGCCTCACCCGG
>chr12:48648057-48648302
gttgctgcttggctgctaaaggtacctcaggatctcagaagaggagcttgaaggagggaccccacacatctgggactctgacctttgagaaggaatgctggctggccggtactgtacatctgaagaggcacaatgagggtggttctgggagtgcagaaaaaaaactgcaaactggaaccaagtgatgctgtcagaatgaggagttgttactgagagaatgctgacagagacagaaagcaaagaga
>chr12:48814867-48815076
CTGCAGCGGGTCGAGAAGGAGCCGCGTCGCTTCGCCTCGCCCTTCCCCTTCGCGGAGCTGAGACCCGCTGCACCAGAACCCAGGAGAGGGGGGAGACGGCAGAGACTCCGCGGGCGCGGGGCGATCCCAGCTGGGCTCTCTCCACAGGGATGCCGATCCCTCTGGAGACACAGAGCCGAGCCGGGGACGGGTGGATGGGCGCCTTGACG
>chr12:49018633-49018764
ACCAGCGCCAGCCCCTGCCCGGCCCTCCCGGTCTCCTAAGGGTTGGGGGGGTGTCTTAGGCTCCACAGCGCCCCCGACCGCCCTCCTGCACTCCTCACCGTCTCCATTGCAAGAGGCGCCCGGCTTGGTTT
>chr12:49059923-49060243
GCGTCGCCGGGCGGCCTCTCAGTCCTAGGGCCCGGCCAGCGCCCCGGCCGCCCGCGCCGGGCTCGGGCGGAACGTCGAGGCTCTCCAGATGGAACGTCGAGGCGCCTCCCCAGCAGCCCGGAAGGAATGCCGCGCCGCCCCGCGCCTGGCCCGGATGGAACGTGAGACCCTCGCAGGAGCGCCGAGCCCCTCTCCCCGCCCcggccggcgcccggggccgcgcgagctacggcgacgcggggccggcggGGCCGCGGGGCTGAACCTGACACACACCCAGCGCCGGGCTTCTCGACCCCGAGCGCTCACCCTCGGCGGCT
>chr12:49069832-49070044
CCGAAAACGAGGTCAGGGTGTGAGCAGGCGCGGCAGCTGGTGCAGGAAAGTCGCTCACCCCGAAGCTGCCGTGGGCAAGTTAGAAGGAAACCAAAACAAGCGCCGCGCCCGGAGCTGCCCACGTGATCACAACACAGCACGTCTAACGCCAGGGAGCCGGGCGCCCGGGGAACTACTGAgccgcgccgcgccgggctccgccccccaggccg
>chr12:49110386-49110786
GCATGGTTTGACGGCACTCTGAGACCAGGTGGGCTCGGACCCCAACCTCCCCGTCTCCCGCAACCCCCGCTTCTCCTCGCCGGGGCCCCGCACTCACAATACACTCGCGGATCCTCTCGTGGAATAGCTGTTCTCGCACGGATAGCACTTCGTAGTCAGGTGCTTCCATACTCTGCTCAGCATGACTGAAGCCGAGGTGCCTCTGGGCCCGGGGAGGACGAGCGGGGAGGAAGCCGCCGCCGCCAAGCACCCAGACCCAGCCTAGGGGCCTTTCCTCGCAGCCTGCGACAGAAACTCGGGGCAGTCTGGGGCTCAGATACAGTCGTCCGGACGCCCCGCCCTTAAAGGGGCAGGCACCACCCGCCTCGTTTTAAAGGGCTCTGTCCTCCCTTTGCTCCCC
>chr12:49347881-49347980
GCGAGGGCGGGCGGGAGGAGTCCCAGGCGGGAATGTGATCCCCAGGGGGCCGGGGAGGGCCCTGGGGAGGAGCCTGGCCTGGGGAAGCCGGACTTCCGT
>chr12:49707160-49707342
GCGCTCTCCAGGTTGCCCATCGCGGCGGGGCCCCCTCAGGGGCCTCGGCCCCCCACCTCCACGCTCCGGAGCTTTCGGCTCCGCGGCTCCGACCAGGCTCCTCCCTCAGCGCCGGCTCCCCGAGTCCCGACTCCTCGGCCCCGTCGAGGGCGCCGGGGGTTCCCTGGAGTCCCGCTGGCGGG
>chr12:49827828-49828270
GGAATGGGAAGGAGTGCGAAAGGGAGCCCCAGGCTCGTCTCCGCGCCTGCGCTTTGGGGAGAGAGCCCCTCCCCCCGCAATAACCCGGCACCGCTAAGCGGCACCCGGACGGTGGGATGCGGGTTGGGTGGGGTGAGCAGCTGGGGCAAGGTCAGTGCTTTCAAAGAGGGAGGGGAGCCCGGCCCCCGGAACATCCCCCACTCCCGAAAGTTTCCCTTCCGGGGCCACGGAGTGTGCGCGAGGATGGCGCggggggcgggagggggtggggtgggggTGCACAGAGTCGCAGCCGGACCCCCGAggagggtgcggctggagggagggacggagggGCGGGCAGCAGGGTTTGGGCAGGAAGCCGCGACGCCCTCTCCGACTCTGTACTGCCACGAGAGCCTTACCCTCCACACCCCACTCCCCCCGGCCCGGAGCTACAGAT
>chr12:50057542-50057753
CCCAGAGACAGCCTCGCAGACACTCGTAGGCGCGCACGCGCACcctctcccctccccctcccctcccgccgcctcccGGCCGGACGATGGATCCCTGCAGATCCCAGGGCTGAGAGCACCGCGCACCGCGCCGAGCCCGGGCAgaccgagccgaggcgagcgagccagcgagccagcgcgcgcgggcgggcggacagatcggagccgagcg
>chr12:50085184-50085354
CGGGAGGGCGTGGCCAGCACGCCTTTTCCGCTAGTCGCCCCGCTCTATCCCATAGTCTCGCTGCCCTGAGCCTCCCGTGCcggccggccggccgggggaacaggcgggcgctcggggggcgctcggggggcggggggAGTTCCGGTTCCGGTTCTTTGTGCGGCTGCATC
>chr12:51026014-51026216
GAGCTGGGCCATGTGTCCTAGGCCGCGGCGGGGAAGGGGCGAGACCCCCGCGACCTCCGGCGTTCCCTCCCTGCCCCCATCTTTGGGTCTTTCTCTGAATGGCGCGACTCCATCAGTCCTGGACTCTGGGCCTGAGGCCCTCCCTGGCCACACCTCCCCTCACAGCCCCGCACGGCGAGCCGGTGTCGCATCCTAGCCCCGG
>chr12:51217304-51217593
CAGAAACGGGGAGGGGCCAGGTCGGGGTTCCCCACCGGGTCCACCTGGCGGCCGCCCCCTCCGCTCCAGGTCCAGAGCGGCCCGCGGGCGGGCGAGGGCGCGGCCCCCGGGTGTCTAGCCCCAGCTGGGCAACCGCGCGCTGTCCCGCTCCCGCAGCTCCCCGCCGCCCCGGCCCAGCATCCCGCCGCCCCGGCCCCGCGGCTTTTTTTCTCTTTATCATAAATATATAAATTATGCTAATTACGGGCATTGCATATTAACCAAACCCGAAAcctcccctgcccggccc
>chr12:51217877-51217942
AGGCTAAGCCGGGCGGAGAGGGGACGGCCGGGAAGCGGGAAGGGGAAGCCGGGTGGGGGGGCGGT
>chr12:51270028-51270383
cccgcccccgccccgagcccccCGCGTTACCAGCACCCCGCGGAGCGCGCTGCGCTGGGGGCGGCCGGTGCGTCGGGGAGCGGCGTTCCCAGCCGCCGCGACCCTCTGCCCCAGCGGAGCGCTGAGCTTCGGCCGCTCCGGGTTTCGGTTCCTGCCACGGCCGAGGTGGCTGCGGCGAATGTGGGCGACCCGGCTCTCCGGCGCCCCCGCCCTTCCCTCGTGCTCACCTTTCCAGTCGGACGGGCTGCTGGTGAAGGGCCGGCGCCGCTCCGCGCGTCCTTTTGAACTCAACGGGGGCGGGCACCGCGGAGTCGCGGAGGCCAGCAGAGGCCGAACGAGGACCCCGAGCGGAGGA
>chr12:51591358-51591600
cgTAAGTCGCCCCAGAGCCCCCGCCCTAGCGCTGCTTCCTGCCCTCCGGGTTTCCCTTCTCGCCTCGGGACCCTTGAGCGGGGCTCGCCCATCTCCAGTCAGGGGCTTTGCCGCAGAGTGCGCGGCGGGGCTCCAGGGGCCGTGGAGCTGGGGCTCTGCTCTCCTTGTTTTGGACAGGTGTTTGGAACTCTTGCTTCCTTCTACTGTGTGTACCGGGGGTCTCTTAAGAGAACTGAGGACCA
>chr12:51951846-51952048
ACGGGGGGCGGGGGCCGGGATGGAGAGGGCCCGGCAAGGGCGAGGCCTCGAGCCGCGGCCGCTGGACTACAGCGCGCCCCCTCCCCACGAGCACAATATGGCCGGGTGGGGGGCGCAGAGGAGTCGGGGTGACCCCCAGTCAGCTTCCCCGATCTCCGAGGCGCAGCCGCCCGGCGGCGACGGAGCTCACGCCGGGCCCCTG
>chr12:52050921-52051438
TGTAAAGGCGGGGCTAGGCTCGGAGGGAGCCGGAGGGACCGGGCGCGGTTGGCTCCCGGGAGCAACTGGAGAGTGAGGAGATCCTCATCCGGGGAAGCCCCGCGGCCGCGTCTCTACAGCGCCCCTTCTCGGGCTCTGGCCCTCCCGCTGGTTATTCTGGACCTGGGGGCCCCCAGCTGGGACCCGAGTCCGGTGCGGGGAGCCTAGTGGGCCTGGGAGCTGCTATTTTTAGCGGGCGCGGCGGGCGCGAGGAGCCTATTTATAGATCAAACAATCCGCGCTCCCTGCGTCAATGGAACCCCGCGTGCGTCACGCGCGCAGACATTCCAGGCCCCCCCTCCTCGCCCCGCCCCCTCGGGCTCCCCGGGCCGCACCTCCCCCTGGCCGCCTCCCGCCGGAACCGCACCGCCCCCCGCGCCCTTGTATGGCCAAAGCTCGACGGGCGGCCTGCGTCAGTGGCGCCCCCGCCCCTCCCCGTGCGTCACGGAGCGCTTAAGAGGAGGGTCGGGCTCGGCCG
>chr12:52948935-52949098
GGGGTGAGCGGGGCTTGGCAGGGCTGCGCGGAGGGCGCGGGGGTGGGGCCCGGGGCGGAGCGGCCCGGGGCGGAGGGCGCGGGCTCCGAGCCGTCCACCTGTGGCTCCGGCTTCCGAAGCGGCTCCGGGGCGGGGGCGGGGCCTCACTCTGCGATATAACTCG
>chr12:53047730-53048056
GTTTTCCTTTCCTGCTTCACATGTGGGACAGAGGCCGTAAGCGGGCACAGATGAGGCTGATTCGACTCGCCAGCCCCGCTCTGCGGCCCCCTCCAGTCTGCCCCCATCCTCCAGACCCTTCTGGGAACACCCCCAGAGCCGCCGCCCTCCCTCGCTCCTTCCCTGGGCCTTACCCCTCCTCCGCGGCGGCCGGGCTCCCAGCCTCCCTTCCAACCACAGCTATTTCCAGAAAGGGGGGTGTGGGTGGAGGGGTTTCTCCAAACAAACCCAAGACTTCGGAGAGAGAGGGGGCCCGGCTGGGGGAGAGGTTGACAGGCTCTGGAATG
>chr12:53181098-53181224
GGCACTCTCCGGCTCTGCTCCCGGTTGGTGCAGCGGGTGCAGAGGCTGGCTGGCCGGAGCGAGGCGGGCGACACGCCGCGCCGGGCTTCGCCTGCCTGTCCTCCACCTCCGCAGCAAGTTTCCCTA
>chr12:53232327-53232505
ccctccTCTGTGCCCTggggctggggggcggagggatgggtgggcgggagggggactgggcggggcggcccgggacgCCTGGGTCTCTGCCCTTCCCATTTGCTAGGCTTCCGTGACTCCATCCTCTGGGAGGCCGGGCACGGCTGGCAGAGGAGGTCAGTGTCCTGGCCCCGTGATG
>chr12:53380481-53380717
GAGGGGGATGGGCCGCCCGCCCCGGGGGAGGGGGCAGCGTGGCCTCGCCCGCCCCCTGCCCGCCCCGGCCACGGGGGACGGGCCTTACCCCCCACTACTCGGCCGCCCGCCTGAGGCTCCTCCCGCCGGGGGCTGGAGCCGCGGGGGCGGCCCGAGCAGCGAAGGCCCCGCCCGGGCCAACCGCCTGCCTGGTCCGCCCTCTGGTCGCCGCCTGCTCCAAGGCCCTCCTCCCCCCA
>chr12:53499728-53499819
GATGGAGCCGCCGGCCTCTTAAAGGAGCCCGCTGCTGCCATCCGGCGCGCTCCAGGCTCGTACCTGGCCCGCCTGGGCCCCGCGCCTCCCT
>chr12:53955250-53955457
AAGCGTGAGGAGCGCGGGCGCGACCCGGGAGCCGGGCCCGGGGCAGCGCTGCTCCCGCTGGAGCCGTCGGGGCCGCCTGCGCTCGGCTTCAAGTACGACTACgcggcgggcggcggcggtggcgacggcggcggcggcgCAGGACCTCCGCACGACCCGCCCTCCTGCCAGTCGCTGGAATCCGACTCCAGTTCGTCCCTGCTCAAC
>chr12:53994683-53994954
TTTCCGCGTAAAAGGTCCTTTCTTTTTTCTCTCTTTCGGATATACCTGGATTTGGTCCAGACCAGGTTGCCCGCGGGAGGGCCCCgcgagcggcagcgcgcgagggagggagagagagggagggcgagaaggagggagggagggaaggagggcgggcggcggcgGCCGTGGTGGCCGGGGCTTCCCTCCCCAGGCGGGAGCCGCCTGTCCTGTATCTATGGCCGTGGGGAGCGAAGGACCAGGTAACGAAGGCGCTTCCGAAGCGGGATTG
>chr12:54018008-54018364
CGGGGCCTGTTAATTGGCAATTAGGGGGGAGGCTGGTGGCTGGTGCGCGTCAGCCGAGAGGAGAGCGTCTGCCCACCCCCTGCTCCCGCCCCCACTCGggcggatggaagggtgggaggtgccctgcgttgggtggagggtggaggttgtagggtgggggtgggggatgCTGTACTCAAAAGCCATCTTGTGCTCAGAGAAAAGAGGCCTACCGGCTTTCCCTTCCGGGGTCCGGCGCCCCTCACCCCCAGCCGCGGCCATCCCAGCCGGGATGCCCACTGGACCGGGATGCCCGCTCGCCACGCATGGCTGCTCTGGGCTAGGACCTGCCTCGCCTCGGGGGGAGGTGGAAATGG
>chr12:54369952-54370095
GATGGACATGGCTTTTGGGAGGGGGGGTGTCTCCAAGGGGGCTCGGGGGTGAGACGGCCCCCCCTTTTCTAGGGGAGAGGGAAAGGCAGGGGGCGGGGTTCCCTGAGATCTGGGGTGTTCCCCCCCTTCTGAAGCCCCCCTCC
>chr12:54419034-54419315
GGCCCCGAGAGTACTGCTGGGGCCTCCGCGTCTAAGTTGAAGCCCCCGACCCTGGGTGgcggcggcagcagcagcaacagcagcggcagcagcgggggtcggcgccgggggcCCCAGCGCAGCTGCACGGCGTGGAGAGGGGACTCTGGCGTCCGGCTCCCCATAGCGCCCGCTCTTCCCTGTCCTGGGGCCACCGACCCGGAGCCGCTTCCTAAACCTCCCAGAGGCGAATGACTCAACGCGGGGAGGAGTTTGCCAAACTCCCGGCTGAGCCCTCCCCC
>chr12:55728902-55729331
GTGGTCTCTCCCAGCCCGCGCCGAAGTCCGCCGGGTCCCCGCGGCCTCACCTGGGCTTCCCAAGGCTGGCTGCGCGTTCCTCTCCCGCCGCGGCTCCGGGGCTCTCTAGCTgcgccccccggctcccgccccgcctgccgcgcggccccgccccgGGCTCCAGCCACGGTCCCCTCCCCCGCCGAGTGGCCGCCGGCCTCCCTCATGTGACGCGGTAACAGCTGCGGCCTGAGTCACTGGGCCCGGCGCGGGGTGGGCCGAGCCCCCCGCCCGGCCAGGGCCACGTGGCCCCTACCCGGAAGAAGGCGCCCACCCCCGCAAAGGGAAAGCCGCAAGGGCAAGACCTCGGGGCGCCTGGGGCCCCCCTCTGGCGCTATACCTCCGTGCCAACTCGGGGTAGGAGAGCGGGGCGGAGCGCAGCCTGGGTCA
>chr12:55829547-55829755
CGAGAGCCGCTctcccggctccgcctcccgctcacgctctgcttccgccttccgtccccgcggccgccggcgacctgggcctACTTCCACTTCCGGGGTCACCAGGGAAGAGACGGGAAGGAAAAGAAATAGCGGTTGGCTGAGAGGCAAGCCAATCCAGCTAGGGCTGCGTCGACTCCAAGGAGGCGGTCCTAAGGAAGTACTGGCC
>chr12:56128363-56128465
CCAGCCCTCTGCTCCCTCCGACCCCACTGACCAGCCCCCCGCTGCTCACGCAAAGCCAGACCCAGGTTCTGGGGGCCAACCTGCTGGCCCTGGCGCGGCGGG
>chr12:57243146-57243176
CTCGGCGCCAAGCCAGATTCCGAAATGCAA
>chr12:57431044-57431187
ACGTCCGGCGTTGTCGTCACCTCGTCCTGCGTTCCGGCCGTCCCTGCTTCCTGGCTTCCCGCGTGCCCCTCAGCAGCCCTGCGGGGCCTACCGCCTGCcgcacgcactcccgccggcgcgcgcgcactcgcactcgctcgctc
>chr12:57726445-57727022
GCGGGGTGCGGATCGGAGAGGTGAGTGGGTGCGTCTGTCCAGCGGTCCGCCCGGTGTGGTCGTGCCCGGCCCGCGTGGGGATGGGGGTGTCTCTCCCGCTGGGCAACTATACCAGCGCAACCGGGGCGTCGGCGCGGCCCACGCTAGCGGCGCTGCTCCggcggcgggggctgggcgtggcggtgatgctgggcgtggtggccgcgctgggcgtggtggCCGCGCTGCCGCCCTCACCCGGGCAGCCGTGCTGGAGAAGGATGTCGGCGCACAGCTGGCTTCCAGCCTGGCGGGCGTAGAACAGCGCCGTGCGGCCCTGGGCGTCACGGGCCGCCACGTCCGCGCCGTACTAGAGGGCGGAAACGGCCGCGTGACCGCGCGTCCCCAGGGCGCCCACACCCGGCGCCGCCTCCCCCACATGGCCAAGCCTACTTCCGGGGTCCCTCTGGGAATTTCGGGCTTTCCCGCGCCAGGCGTTTTCCGAGATGAAGCCTCAAAGACCCCCTTTCCTCCCCCCAGCTCACGTACCCACAGCAGCAGTTGCGTGATGACGACGTGGGCGAGCTCGGCCGCCAGG
>chr12:57755120-57755345
CCGAGCGCACGGGCCGAGCCAAGCCTGATCCCGGAGCCGGAGGGGGACTGGGACCGAGAGAACGGCGATGGGGGGCGGCCCCGCCGCAGGAGGACCCGGGCGCGTAACCCCGGGGGCCCGGCCCGCTCCAGACCCAGACCCGCGGGGTGCGGCACCCTGAGCCCCCCTCCCCGCCCCCTGCCCTGGCCATGGCCGCCCACCCCGCCGCCCCCGGGCCGCCAGCCC
>chr12:57772681-57772907
TGAGCGCCGGCCGCGGTGCCCAGGCACTCCCTTGGCGGGCCGGATGGCGGACCCCGGCCCAGATCCCGAATCTGAGTCGGAATCGGTGTTCCCGCGGGAGGTCGGGCTCTTTGCAGACTCTTACTCGGAGAAGAGCCAGTTCTGTTTCTGTGGGCATGTGCTGACCATCACGCAGAACTTTGGGTCCCGCCTCGGGGTGGCGGCGCGCGTGTGGGACGCGGTGAGG
>chr12:63844330-63844582
GAAGGGAGGGTTGTGGCGCCCGAGCTGGGCGCGTTCCCAGCGCCTGCCCTCCGCCGCTGGCCCTGTCCCGGGCGCCCGGTGCGGGTCTCGAACAATGGTGCGGAgcgccggcgcgagccccgcgcccgcccagcggccgTAGAGGAAGTGGCCGGGCTCCCGGCGAGGTGGGCAGGGAGACGTCCCCCGCCACTCGCTGGCTGGAGTTTGCCTGCGCGTCCGGCCTCTCCCCCGGGGATCCCCTGGGATTAC
>chr12:76031939-76032137
TGCGAGGCCATCCCCCGCGTCCCGCTTCTCCCCGGCCCGCGGGACTCTCTGCTAACAGCCTCAGAAAGTGAGGACGGGGGCGCGGAGGCGGGGGCAGCCTCCAGGCAGTGCTGCCTCTCGGTTCTTGGGAATTAGCCCGGGGGATTCGCGCTGGGCTCCGAGAGCCCGCAGAACCAGCGTCGTGTCCTGGGCGAGCTG
>chr12:77065783-77066014
GGCCCGGGAGCCAATTCCTGCTGGGGACGCGGGCCCcggcggccgcgggaagccaaggtgggggcggcgcggggcggcgcggggcggcgggagaaggaagaggaggaggaggGCTCTTTTGTTATGCATAGAAGACCCGCGCACGTCCCCGCGGCTTGCCGCGCCCGGGGACCCCGGGCACAGCCAGAGGACAGGAAAGCAGATGGGGTTTGGAAGAACGATCTACACCCT
>chr12:79691122-79691211
GGCGCGCGGTGGGAAGGGTCGTGGCCGCTGACGCCCCGCCCCCGGCGCTCAGGTGCGCGGCGTCGCGTCCGGCCCGCCGCTGCAGCCTG
>chr12:89708201-89708660
CCTCAAGGTCACCACGCGCCGTGGCGGGGGCGACCGGTGGCGGGATGGGCTGTGGCGCGGCCGAGGCGGCTTCGTGAAGCCGAAGACCTGCGGGTGTAGACCAGAAGCCCCAACAAGCCCCATCCCTCGGGCCCGGAGCAGCGACTCCCAGACTGACCCGGCGCTGAGGTGCACGGCGAGAAGCCCGCTCACCTTCACAATCTCCCGGCAAGAGGCAACCTGCGAGGGGCCCCGACCGCCCCCGTCAGCTTCTCCCGAATCCGGCGCAACCCGCTGCGCACCCAGCTATCAGGATCCCCGCCGCGACGCCCGACCTCCGTGCTCCGCCTGGCCTCCCCCGCAGGTGACCTGCCCCGCCGCCCCCGGCCGCGGGCGGGCGGCGGCCGCCACTCACCTCGCCCGGCAGTGGGAACCATTTTCCGAGGGGGAAGGAAAGGCAGGCTGCGGGAGGGTCGCGGG
>chr12:89708869-89708953
aggcggcgCCCGGCCGTCCCCGCCCAGAGCCCGGCAGCCACCGAGTGGCCGCCCGCGTCCCCGCAGGACCCGCCTCCTCGGCTC
>chr12:100266801-100267057
GCGGGGCTAGGAAATGGGCGGGGCCCTGGACCAATGAGGAGCAGAGTCCCAGCCGCCTGCTCCCTTCAGCTGCCCCCTCCACCTTCACTGCACATTTGGCTAGGATATACAGGGCTACCTGTCCTCCTTTTCCGGCAGAAGCCATCTCTACGGTTCCTGGAACTTGGCCCGTTCAGCCCTGGGCCCGGAAGCTCGTTCTGACTGACAAGTCTACGGAACCTCGGAGTCAAAAGAACCGCCATAAGCTCGCGCGCTG
>chr12:104064429-104064633
TCCAGCCTGGCCGCCGGCGCCCGCGGCCACGTGACCCCAGCACAGCTGGAGGCGGGTCCCCGCCCTCCCCAGGGAGCAGCCGGTTGAGGCGGGAGCGGTGCATTGTGGGCAGAGGGGCGGGGGTTGGGAAGATGGCGGCTCCCAGCCTCCTCAACTGGAGGCGAGTTTCTTCCTTCACGGGGCCGGTCCCCCGCGCCCGGCACG
>chr12:106139445-106139777
CGGGACCTGCTCGCGATACGGCCGGGGCCGCCGCGGGCCTGGGCGCCCCTTCATTTTCTTGTAGGTGTCGCCGCAGCCTGGCGGCCGGAGCTGGGGGAGGGGGCAGGGAGGCCTGGTGTTCGGTTACAGGCGGTGACTCACGGACCTTGCCCGCCCGAGGCTGGCACCCCGCGGGGCAGAGCTGCGCCCGCCTGGGGCAACTCCGAGTCCAGGAGAACCCCAAGAGCGGCGCTTTGGCCCCGGCCCCCGCGCCCTCTCCGAAGAAAGGAGAGTCAGGGACGGAGGGAGGCCGGGAGGCTGAACCCCGGGCCCGCCGTCGAACCGCCGGCCCT
>chr12:106956049-106956275
ggccgcgaccccggcGGTGAGTGAGTCGGGATGCGAGGGCAGGGGCGCAGTcccggcttcctgccctcctccgtcgccctctgccgtcggcgcccctgccccTCACCTCCCAGTGCCCGGCCTGGCTGCCCAGCGGGGCCTTGGCGAGGCCCCAGCGGGAAAGGGGGAGGGGCGGGACGAAGTTGGGGGCGGATGGAGGTTCGCTTCTGGGGCTACTCCTCCTTAT
>chr12:108731534-108731575
AGGGGCGCGGGCAGccgccaccgcccccgccaccgcgcgta
>chr12:109154612-109154797
gtgtgggggcggggcctgggtggggcctaggcgggcgcgATGGCCCGGGACTCTGGCGCGCAGGGTGCATTTCGGGATGGAGCAAGCGCAGCGCGAAGTTGGGCGCCCGCCGGCTGCAGCAGAACCCCGCCCGCGGCGCTCTAGGACTGCATCTCGGCCTCCGGGTCGCGACCTGGCTGTCCTGC
>chr12:109880418-109880522
CGTCGACACCGCCCCCCCGGCCGCCGCCGTCAGCGCCGGGGCCGTCACAGCCGCCCGCCGCAGGCTCCGGGGACGCCAGCGTCGCCACTTCCGCCCGCACGGCG
>chr12:109880689-109880844
GTTCATGGGTCCCGGAGGGCCCAAGTGAGCCGCTCCCAGGTGAGTCTTCCCCAGGTGTGCCTCCCGCCGCCCCCGGTTTGGCCCCCCAATCCGGGCGGGCCGACTCGGGCCAGGTCACAGCTCACAACCCGCCCACCAGCTCGGGTTACAGCCCC
>chr12:110281532-110281749
CTGGCGAGGGGAGGGAGGGTGGGTCAGGAGCCCCCAACCCGCCCTGCGGAGCTCGGGGCCGCGCGAGGGGCGGTTGTCTGGGGGAGGGGGCGCGGGGTGATTCAGCGCCCGGCGAGGCGGAAGCGGCCGCAAGAGGAGGAGGGGAGAGCCCGTCCGCGCCTGGGCTCCCGGGGTGGCACGAGCCCGCGGCCGgagtgcgaggcggaggcgaggaggc
>chr12:114684682-114684793
TCGCCTCTCCGACCGCCGCGGCCGGTTCTCTCTCCAGCTCTCCTTCTTCTCCCCGCCCCGGGCGAGCCGGGCGGGTGGCCGAGCCTCCCCGCGAGCTGCCATCCGGCCACT
>chr12:116277772-116277816
aggggcgggcgggggaggggtccggagtggcggcggcggcggcg
>chr12:116910913-116911184
CCACCCGGAACCCTAGAgcggcggcggcagcggcttccggccgcggcggACACTTCCCTGGGCGGGACTGTCTCGTGGCACCCGGTGGAACCGAGGAGAACGTGGAGCGCCGGGAGCGGCGAATATGGACGACTACAGCCTGGATGAGTTCCGTCggcgctggcaggaggagctggcgcaggcccaggcgcCGAAGAAGCGGCGACGGCCCGAGGCTGCCGAGAGGCGGGCTCGGCGGCCGGAGGTGGGCTCCGGGCGCGGCGAACAGGCC
>chr12:118372735-118372909
TGTTCCCCGGCGGATCCTTGGGTCCGGTCGCTGAGTGCCGGATCCGGCTGTGCGCAGCCTCTGCTCGCGGTCTCGGCGTTGCGTCCCACTCTCCACGCAGGACCCCGCCGCCCGGCGCCACAAGGACCCTCCCGCGGCCGCCGCCGCTGCTGCTGTCCGAGGTGCGGCTCCTGC
>chr12:120710336-120710844
ATTCCACAGccccccgggcgcccgcccccgcccccgccccgccccctccccgccccttccccgccgggccccgggccccgcccccgcTCTCCATAGTTACCGCGCTGTGGAGGCGGCGGCCATCTTGGCGGCGGAGCGATGAGCGGGTCTAACCCGAAggctgcggccgcggcgtcggcggctgggcccggggggctggtggctggCAAGGAGGAGAAGAAGAAGGCGGGCGGCGGCGTCCTGAACCGCCTGAAGGCGCGGCGGCAGGCGCCCCACCACGCGGCCGACGACGGCGTCGGGGCAGCGGTCACGGAGCAGGAGCTGCTGGCGCTGGACACCATCCGGCCCGAGCACGTCCTGCGCCTCAGCCGGGTCACCGAGAGTGAGTGCCGCGCGGGCCGCGCCCTCCCCTCGCGCCGTGCCCCGGCTCCCGGAGCCTTCAGCGGACCCGGCCACTTGACCAGCGCGGGGGTCCCCGCCAGACCCCCTCGGCCGGCCGGGCCGCGCT
>chr12:121210330-121210402
GTGCTGCCCTCGCGTCCGCGCCGTGCGGCGGCTCATCCTGGCCTCGGTCACCTGGGCGAGTCCGGGAGCGGC
>chr12:121800463-121800631
GCCAGGCCGGTCCGCGGCTTCCGGAGGAGCCGGTGGGACCCGGGGCGGCCTCGAAGCCCCGCCGACCCCGTGGCCCTCGGCTGCGGGCGCCCGCGCAGGACAAAGACGAAAGAGGGAAGCGGTCCGGGGCGAGGCCTCCTGGTGCCCGCGTGGGCCGCCGGGTCGCCC
>chr12:121803452-121803714
GAACCCTGGTCTCCCTTCCCCAGCTCAGCTCCGGGGAGGGGGTCGCGGGCCGCAGGAGGAAGCCGGAGCGCAGATACCTCGATTGCAACTCCTCTGAGTCGACGCCGGCCTCCCCCCGCGGCTCCCAGCGTCCACACACAccctcggccccccagaccccagccatctccccgggccccgcgcgcccgcctccggcccGGGCAGTTTGGAAACAGTTTTGCAGGCCCGGGACGCACGCCGCGGCGGTCGCGGCTCTGAGGGT
>chr12:123233067-123233232
CGCTTACCTGGCCGCCGCTCCCGCTGCCGATGTCAGGGTCATGCAAGCGGCCTCTCGCGACCGTTACCCGAGGGAGCGCGCGCGCGCCCGGCGTCTCTCCAGTGATTGGCTGCCCGGAAGGAGGCGGAGACAGCCTCGCATGGCGCGCGCGTCCACCTCGCCGTT
>chr12:123347371-123347486
gcccgccaccacacccggctaattttttgtatttttagtagagacggggtttcaccatgttaaccaggatggtctcgatctcctgacctcgtgatccaccctccctggcctccaa
>chr12:123458355-123458506
CGGGGAGTGGGGACGAGAGCTGGATTGGAAGGATGGCGCCTTACTCCCTGCGGCCCCCAGAGAAGGAGAGGGGCGGGGGAGCGGCCTCGAGGGTTGGCGGCCAGGCTGCAGGCTGGATGGGAAGGATAGGCTTTTCCACAGAAACTTAGGT
>chr12:123533776-123534234
gcccgcggcgcCTCCCAAGTTGGGATCCGAGTTGCGCTCAATGGAGCCGGGCCGGGCGCCTCGGGGCGGTGCGGGCCTGAGGGGCGGCAGAGCGCGGGGCCGGAGAGGAAGGGCGGCCCGCGGCTCCTCCGGGAAACTTTGGCGGCGGCGGCTGCGAGGCCGGGTGATCGCTTCCCCACAGGGAGGCCGCGCGCCCCGCCCCAATCCCGGCCTGGCCAGGGGCGCGCCCGCTTTCCGCCGCCCGGGGGCGCCCCGGGGTACCCCCCCAAGCGCCGACTCCGCGGCCTGCACTCCGGGCCCCCCTCTCCAGCCGCCGGACCCGCGGCGCCCCTCACCCGTGCCCCGGCCGCCCCTCCCCCGCCCGGCGCTGACTCCTCCCACCACCCGGCCGCCGGGAGGGGTCCAGGCCGCCCCGGGAGAGGGGGCCGGGGGCGCTGGTCTCGCGGGACGATTCGCTG
>chr12:123602220-123602308
CGGGAGCTGGGCTTCCCGTACATGACGCCGGTGCAGGTATCGGTTCCCTGGCGTGGGGGAGTGAGGCTGGGAGAGGGGCAGGCACCCG
>chr12:123973463-123973778
AAGAAAAACAACCCATCCCGGAGGATGGGCCTCGGGATGGCGGGGAAGGTCAGAGCGGCTCCGCGCAGCCTGGCGGGTCCCGGGCTGAGAAGCCGCCCCTCGGGCCTCGGGCGGTCGGCCGCGGGCCCGCAGTGCGGGGGAGCGGGGCCGGGGGGCGCAGATGGCGGCCGGTGCGAGCGAGGGCTGGGCAGCGGGCAGGGCGAGGCCGGGCGAGGCCCCTCGGGAGCCGGACTCCCGAGCCAGGCTCCATTGTTGTTGGAGCCGAGGGAAGGGGGAGCGCTGCCGCCCTCGTCGCCCGTGGAGCCGCGTCTTGGA
>chr12:124863416-124863609
GGGGAGGCGGGCAGCAGCCCCTCCCGAAGCGCCTGGCCTCCCTCGTGCTCTGCGGCGCCAGGCCCGGGCGCCGATTCCGCTGCGGTCGCCCACCCACCGCAACGCGCGGGTCCTcccggcgcccagcgcccaacagcccgggtccgtgcgcGGACCCCCTGGGGTCTCCCTCACCCACCTTAAGGACCTGCTG
>chr12:131218213-131218564
CCTGGACCTCGGATGGAGGGACAGTTCCCTCTTTCACTCCCACGGGGGCCTGGAGGAAGTTCACCTCCCTGCTAACTGACCTTTGCAGGGAAAGCTCCTATCCTTGCGAGCAGGAGCCCCACCCACAGCCAACTGCCCTGGGTCCCGGtgcgggacagttctgtgggtggcctggaccgactcggttctctcccctttctcactcgtagttctcaagagtagttgtagaatgtgcaggaacgcagcaccctcagctagagaggaactgcctgaaaccacgcccaggacttgcccctgtgcctctggggaatgcagcaccttgagttagggaagagcttcctgggacagtga
>chr12:131710602-131710656
TCGGGGACCAAGTCCCCCTAGGGATGGAGAAGGAAACGGGGCCAAGGAAAAGGA
>chr13:20902963-20903078
CCGGCACCGGGCGAGGCCGAGGCGGTCTGCCCAGACTGCTGCAGCCGCGCGCCCCGCTAAGCTCCCAGCCCCGCGCATGCGTGGTGTCCGGCGCCCCGGCCTCGCGGTGCCCCCG
>chr13:32586663-32586736
GCCGCCACTGCCGCTGTGTGCGTGTGTGTGGCAGGGCTGAAGCGCCGCCCGCCTGGGTGCCAGGCGCGACTCG
>chr13:49496030-49496357
GAGGGTGCTCGGCGCCAGCAGCCCGGAGGCCCGGCCCGCGCAGGAGGCGCTCCTCCTTCCCACCGGTGTGTACCGCGGgggcgggcgggcgggcgggcggggctgggcagcgacgggcCCGGTCAAGGGGCCTGCCTTCCGGTCGTGGCCGCATGGGGGCCCGACCTGCCCCTACTCCGGGCCGGGGCCCTAGACGCCGGGGCGGCGCTGGACGAACTTGGCTCACCACTCGCGTGCCTGTTGGTGGGGGAGGGGGCCAGAGGACAGGGCGCGGCCCAGGCCAGTTCCACAGGTGGCTCTGACTGCCCATGGTTTCGCGCGAGTGGT
>chr13:76723307-76723529
caacatggtgaaatcttgtctctactaaaaatacaaaaatagcccggcatggtgatgggcgtctgtaatcccagctacttgggaggctgaggcaggagaatcacttgaaccaggaaggcggaggttgcagtgagctgagatcatgccactgcactcgagcctgggcaagggagaaagacttcatctcaaaaaaaaaaaagaaagaaagaaaagaaaGAAAGA
>chr13:76991916-76992113
TGGAAGCCGCCGCGGGCCGGGCGCGGGGAGGTGTCATGCGCCGGAACCTGCGCTTGGGGCCAAGCTCTGGAGCTGACGCGCAGGGGCAAGGCGCCCCGCGTCCCGGACTGGCGGCTCCGCGCATGCTCCTCCCACCGGCGTCGCAGGCCTCGAGAGGCTCCGGAAGTACTGGGTGCAGCCTGATGGCGCAGGAGGTA
>chr13:77326508-77326742
GTCCCTGTCATTGAGCGCAGCGGTATAAATCCTCCGGTAGCGGTCGGCCAGGGCCCGGCCTGACAGCAGCAGCTGGTAGTGACCCCGGGAGTCCGCGGCGGGTAGCCCCAGCCCCAGCCCCGCAGCAGCCACGGAGCCGTCGGGAACCGGCATGAACAGCGCCCCCGGCGCCGGGGAGGAAGAGAAGGTGGCGGCTGGGTAGAATCCGTCCCCGCCGAGCCCCGAGGAGGCGGC
>chr13:91347787-91347992
CCGCAGCGCCGCCGGGGCTCGCGCTCCTCCGCGAAGCTCTCCTCGCGGGGCGGGCCGGCCGGCCGCACCCCCGGCCTGGGGCCTCCGGTCGTAGTAAAGCGCAGGCGGGCGGGGAGGCGGGAGCAGGAGCCCGCGGCCGGCCAGCCGAAGATGGTGGCGGCTACTCCTCCTGGTGAGTCTGCCCGCCCCTCCGGCGACGGAGGGA
>chr13:98143346-98143620
AGCCCTGCTCGCGCGCCCGCGCCGCCGCCGCCCGCGGGTATTAATAGCCGGCGCCGCCGCGCCCTCGGCCGCCGGGGGCTTGGGAGCCGCCGATCCCGGAGCCCGAGCCGGGAGAGGGAGCCGCCGCAGCCGCCGGCGCTGTGGAGGTAGGAGGCGCGCGGTGAACAATGAccgcggcgggagggcgggggccggcggggtccgggccgcgggcggcAACTTGTGCGAGTCCAGGCTCCCGCAGCGCACGGCCGCGGCTGCGGGCGAAGGTGGG
>chr13:99086745-99086976
GCCGCGGCGGGACGGCGGGCCAGGCAGGTCGGCGCGGCCCGGCGCTGGAGCTAGGCGGCCGGACTGGCAGGGGCGGCGTGCCGCGCGGGACCCTCACTGGGGAAGGTGGGGGGTCGGGGCCGCCTCCGCCCCGGGCCGCACGTCCGAAGACCGGAGGAGGGGACTGCGCACGCCACCAAGAGGGCGCACAGCCGAGGCTGGACGATGCGCGGTTTCGGAGCAGGGTTTCCT
>chr13:99200271-99200316
TTCCGCGCGGGACCCACGCGGGAACAAAGAGGCGGCTGGACGGCC
>chr13:99981371-99981637
CGCCGCGGAGAGGACGCCTGGACTCCGCCTGCCGCCCCGGCGCCCCCGCCGCGGTCAGGTGGAGCCGCTGGTGCGCTGGCCCCGGGTGCCGAGCGCGGAGCTCGCCTCGGTCCTCTCCTCGCCCGTCTGCCTGGCGTGCGCACGGCCGCCGCGGTTGTGACTGCATTCTACCGgcgctgctcggtgcggccgggctccgggtccgctgggcgtgcgagtgagtgtgtgcgtgcgcgcgcgggtgcgcgcaggggtgggggctgcgg
>chr13:102597382-102597448
AGGGGACTCAACGGCGCACAGTGCCAGGGTCGCTGGGCGGGCGAGGGCCCGGACCCCAGGTTGGGC
>chr13:102799434-102799512
CCGGCCGCGCGCTGGATGCTGTGATCCAGGTCCGGAGCCGGGTTCCGCCGCGGCCGCAGCGACCCGACCCCACCCGAC
>chr13:109784492-109784703
GCGTGTTGCTTCGGTGGCTGCAGAAGGCGCGCAGGTCGCCTGGGCTGGAGCCGTACTCGTCCAGGGACATGAAGCCGGGGTCGCTGGGGGAGCCCGAGGCGGAGGCGCTGCCGCTGGAGGGCCGCTGGCCGGGGCCGTGGTGCAGCGGATGCGGCAGAGGCGGGTGCGGGCCGGGCGGCGGCGGGTAGGAGCCCGAGCCGTGGCCGCTGCT
>chr13:109787162-109787349
GCTCGGGGTGGGCGCGccccatccccgtcccccgtttcccgtccccgtctcccggccgcatctccgtccccCCGCAGCCGCGAAACGCGGGGAGGTTCCAGGGCCCGCGGCCGCGGGTTCGCGAGCACCGCGCTCCAGATCGAGAGCGGCGCGCGCCCTTCCGTGGAGGACAGAGGGGCGCGGAGGG
>chr13:110307649-110307792
CGAAGACCGAGCTCCTCGGCCAAGGAGCACCCACAGGGGCCTAACGGGAGGCTCTCCTTCTTTCCGGGTCGTGGGGGGGACGGCCCTCCGGTCACCCCTGCATGCGGGCCGCGCACCGCGCTGTCCCCGCGTCTCGCGGACCG
>chr13:110615680-110615931
ACACGCGCGGGGGCCGGAACTGCCGTCGCCGGCGCGGTCGTTGTCGCATTGCTCTCGGCCGCACTCGCGCTGTACGGGCCGCCACTGGACGCAGGTACCCGACCGCTGACCGCCTCTGCTGGCTCGCGGGGGGGAAGCGCCGCCGAGGGGCAGCCCGCGCGCGGGGCCGGGGCGCCGTGTGGCCTGCGGGGCGGAGTAGGGAGAGGACGGAGGCCTCCTGGAACGGCGCGGCGACGGCTGGGCGCGGCTTG
>chr13:110714803-110715057
GTACCGGGTAGTACTCCGCTCGGGGTAGGTCGGCCGCCCCCGCCCAGCCCCCTCCGGCCCTCACTTGGAGCTGGACACCGAGTAGGGGCCGACTGCGAGGGGCGACGCCGCCGGTTGTAGTTTGCGGAGGACGAGGGCTTTTCTCTGTGTGCCGTAGGGAAGGGAAGGGAAGGGGAGGAGCGGAGGCGGGGAAGGCGCCCATCTGCGCTGCGCTCGGGGGGGCGCGGGCAGATCGCTGGCTTGGAGAGGACTGT
>chr13:112587530-112587694
GGATAAATTGGCGAGCTGGCATTCCTCCCGTCCTCACTGACGGACCCGCGAGCGGAGTGAGCGGTGACTCAGCCCGCTCCGGCTCGGCTCCGCCCTCCCGCCTCCCGCCCCGGCGTTCTCGCCCCGGCCTTGGCCTCTCCACTCCCTCCGCCCCGGTCCTGGCC
>chr13:113394176-113394389
gaggcgggcgcggggtaggcgggcgcgggacggtgcAGCCCGAGGCCTGTCCCTGCAGGTGCAGGAGGGACCCGTCGCTCCCCTGCGCACCGAGGGGGCGACAACCCCTCCCAGAGACCTGCTGCCCGCGGAGCCTCCCCCAGTGACTCGTGCGGTCCCCAAAGGAGAGGCGGGAAGCCGAGTCCTGGAGAAGCCTGGAGACAATGGGCAACA
>chr13:113426316-113426336
CACCTCCTGCTCCCTGGCAC
>chr13:113584531-113584742
cacgcgcGCACAGCCCCTCCCCGCTCTCCCAGGGCGCGCAGCACTGGCGggaggagcgggagaccgaggagcagcagaagaggaggaggaggGCGCCGAAGGCGCGAAAAGGCGCGCAGGCGCGCTGCGCGGAGCGGGCCCGCCGCCGCCCACGTCACCGCGCCGCGCGCACGTCACGCCGGCCCGACGCTCGGCCAGGGTGAGCCCCGCG
>chr13:114131913-114132466
GCAGCAGCAGCGCGCCGGGGCCTCACGCCCCTGGGGAGAAGCGTGAAGGAGCCTCCACATTCCCCGGAAAGGAAGTTTCTGGGCGCAGCGGAGAAAGGGAGATGCCGAGACCCCGACGTCAGTGGATTTGACACCTGAAGTGCAGGCGCCCAGACAGCCTCAGGCGCGCGCACTCCTGCAAACACGCGGGGCACACGCTCGGGCGCACACGCGGACAGACGTCCCTCGGCGCAGGGACCCCACCTCCTCCGCCGCTACCAGGGACCGGGGCCGCTCCGGGCGCAGAGGAGGCGCAGGGAGCCGCGTTACCCCGGAGCCGACTCGACCCAGCCCGAGGCCCGGGGAGGCGGGGAGGTGGGGAGGGGCCGCGGAGCCGGACCAGCCGTTCTCCGGGGAGCGCGCCGCGCCTGGAGGGCGTCTCCGCCGGGGTCCCCAGCAAGGATCTGCGGAGGGGAGGCGGGCGCGGGAGAGGACAGGGTCGGGCCGGGGGGTCGGACGCGTGGCTGCCGGCGGACACTCACCGATCTTGATCTTCACGCTCTGGAAGACCCGG
>chr14:60249426-60249584
CTCCGGGACCCGCTCTCTGCCTCCCTCTCCAACGCCCGGATGATCTGAGCCGCGAGGGCGCCGACAGCCGGGGGCCCGGACGCAGCCCGGCTCCTCCCCTCCTCCGCCCCTTCCCCAGCCTGACCTGGCCCGCCGCTGCAGCGGTGACCCCTCCCCCG
>chr14:76812664-76812846
TCGTGAGGCCCGGCCAACCGCACGCCGCCCCAGGCCCGCGGAGCCCCGCAGAGGCGAGCCCTGGCCGGGCTCCTGTCTGTCGGTACGCCTGGCCGGTACCTGAGAGGGCGCGGAAGAGGCGCGTGGCCGGCAGCAGCAGGTAACACAAGCACGACGCGATCATGGCCGGCCGCCCGCGCCCG
>chr14:77616279-77616654
TCCAGGCTCGTGGAGGTCGGGCCAGCGGCCGGACACTGCCGCCCACACCTGCGAACGGCGCCCGCCCCGCGGATTGCCCAGCGGATGGCCCGGAGAcctcgccccgcccggccgcccctccgccagtccacaccgccaccccggccccgccgcgcGGGCCCCTCGTACCTGGCcggcggcggctgcggctgcggctgcagcgctgctCCTCACGTACCCGTTCCGTACTTCCCCGTTCGCCACGCAGCCATTCGCCCGCACCGTGCGGCGGCAGCAGCAGCCTCCGGGCTCCGGCCGCATCTTCCTGGCAGCACCAGGCGCAAGGCAGGCTCTGTAggcggtggcagcggcggcggctgcTCCAAGTCCCGCTCC
>chr14:103522795-103523019
GTCCGTCGGCAGCTCCCGGAGCGACGCAGGCGAACAGCGGCCGCTCCGCGCTCCCGCGGCTCTTAAGGGGCACAACGCGGGCCGCCCATTGGCGGCTATTTATAGCCCATTCATTCCATTGGCCCGCGCCGCGGGGTGGTGCCGCCGCTTTGTCCGCCGCCCGCAGCCCCCAACACCCTGGCCGCCCACCCGAGCTGTCCCCTCGCTGGGACCCCGCGCAGCCT
>chr14:103847845-103848008
CGGACggtgggaggactgaggcccgacagggaagggccggcccgggtcccgcagcggatcacggcagggccgggactcgaacccgggctcccgggGGCCGACTGTGGGCCGGGAGCGTCCCTGCGGCGACGGCGCGCGCCCGCACTCTGACCGCGGCCTGACC
>chr14:104794885-104795089
CCAAGCCTTGGCCTCTGGGATGGGCGGGCAGGACCTCCAGGGCCCACCCAAGACAGGAAGCAGTTCCGGGGCCCAGGAGGGTCACAGTCCTTTGTGGCTAGCCTGGGTACCCCGCCACCACGTACAACTTTTCGTCCGTGGGAAACGAAGTCTCCTTCCGGGGCCCTCCCACAAACTTGAAGGCCGGCCGCGGCGAGTCTTTCT
>chr15:34038741-34039246
TACACGCGGTCCCAGCCCCACCAGCCGTCGCCTCTTACCGGCGCGCTGGCCCCTGCGCCCCAGCCTCCCGGCTCCCGGCGGCTGCCTCGCGGGGCGCCTCCTCCTCCTCGGCCTCCGCGAGCGCCGCGGAAGCCCCGGCCACGGCCACGGCCCCGGCGtccgcctccgtccccgccgccgcctccgccgccgcctcTGGCTACCGCCGCTGCGGCTCCGGGCCGCTCGCTGTGGCGATCTCCGCCAGGCCGGCCGCGGCCTGGCCGCCGCCCACGGCCTCCCCGAGCTCCTCGCTCCGCCTGCATCTGGCCGCCGCTGGCGGTGCTGAGCGCGCGGGAGCCGAGCTGCGGCGGAGACGCCCTGGCCCCACCGGAAGCGGGCCGCACGGAGGAGCCGCGAGCGAAAGGCGCCCGGTAGCAgcgaggcgcggggtgcggggctagggatcgaggccggccgcagcggagcggggcggggcggggcggCCGGCGTCCCGCAGGTGGGG
>chr15:34437183-34437303
TGGGCCGGTCCGAGAGGCGTAAGGCCGCCGGGCTGCACCCCTAGATCCCAGCGGCGGCCTCCCCGCAGCCCCGCCGAGTCCGGGGGGCAGCGCTCGGGAGCTCTTGGCCCGCAGCTTACG
>chr15:40291115-40291320
CGCGCCCGTCCACGCCCTCAGGGCCCTCGCCCGGCGCGGCTCCGGCGCTCTCCTCGCGGGGCAGGCTCCTGGGGAGGCCACGTGGGGACAGGCCCTGAGATCCTGCGCCACCCGCGCTGCAGAGGGCAGGGCACCGCCACGAGCCTTACCTCTTCTTGCGAGAGCCCTTGCCGGGACCGAGCTTGCAGGCCCCGACGCCCCCCAC
>chr15:40323517-40323768
GGCGTCCCGGCGGggctcgcggctcccggcagccgccgcctcccctcgcggcacttccggaccccggcGTCGCCCTTTTAAGGGGCAGCCCCCAGCAGCGCTCTCCCCGCCCCCTGTTGCCGGCGCGCGAGGCGGGGGAGCCGGGCTGGAGCGGAGCGCGCGGTCCGCGCGGCCACTGGAGACCAggcggccggcggccgggcaggcggcggcggagcgcgcggcggcgtggcggcggatggggacgcgga
>chr15:40511528-40511798
CGCTCCGCTTGACCCCAGCGCGGCCCCAAGCTCCGAGGCGGGCTGGGGGCGTCCTCACTGCGCGCCCTCTGATCATGGCTCTGGCCTCACGCCTCTAGCCGCCGCGTAAGAGCCGAGGAGCGCGCAGGGGCAGGTTCCCTGGCCGGACGCTCCCTCCCCAGGGCCCGGGTCAGGGTCAAGGTCTCGGCTCTGCTCGTACGCAGCACCGCCCCTTGGCGCAGAGCCTGCGGGAATGTGCGGGCCGCCCCAGCGCCGACCTCGCGCAGCCGG
>chr15:40594544-40594642
CGGGCACACTGTGCCCTTTTTCCCCTCCTCGGCCTGTACGTTGTGCCGCCTCCCGCTTCCCTAACACTTCTCCGCCTGCACCTCGGCCCCTCCGGCCA
>chr15:40763671-40763841
GTGAGGACGCCGTTTGCTCTGGGCTCTGCCTGGCAGGGGACTTTGGAACCTGGCCTGAAGTGTTCAAGAAGCGGGCGCGGGGGCAACACGCGCGCGGGGACGCAGTAAGATCACAGGCTGCAAAGAAAACAGCACTAAGCGTCCTGGAGGACGCTGGAGCTTCAGGATAG
>chr15:41558734-41558939
TTAGAAAAGATGCCGGAGCGGGTTTAGGGAAAGGAGGGGCGTGGCCGGGGAGCCCATCCTGGAGGCCAAGCCGGATCCTCAGGTTTGGCCAGGGGGCGGCTGGGGCCGGCGTGCCGGCGGGGCGCCGGCGGGGCCGCGGGGGTTTGCGGCGCTGGCTGGGATTCGCGCTCCGAGCCAGTCGCCGGGGCTCCGCGGGGGGGCGGTG
>chr15:41972372-41972577
TCCTCCAGCGGCAGCACCTTGCGCAGGTAGAGCGAGCGCAgcccgcccgtcaccgtctgcaccgcgtccgcgccgccagcgcgttcgcgcccgcccgcctgccgcccCATCCAGCTGAACATCCTGCCGCCAGTCCACGCTCGGATGGGACCCTGCTCCGGGTTCGACTCTCCCCGGCTCGCACTGAGCCGCCCCGGCCGCGCTG
>chr15:42575901-42575949
GAGGCCTGGCGGGACGGGACCTCAGTCGAGCTTTCGCGTTGTGTCCTG
>chr15:47718116-47718297
ATAGCTGGGGTTAGCAGGGGTTGCTTCTCTGCCGGGCACAGCGTCTCCAGGAGCCAGCCGGGGAGAGCTGAGCCAAGGCCGAAGGAGCCGCCTGCGGGCTTAGCCGCCCCCTCCCGCCCGTTGGCCCCAGAGCGGACGCTGGGACGCCCGGGGTCTGGCAGCTCTGCGCCCGGCTAGGAGC
>chr15:50354707-50354822
GGAGGGGGCGGCGGCCGCCACCATGTCTGCCCGCCCCTCCCAGAAGCAGTGTGCCCAGCGGACAAAGCGCAGCGGCGGCGCGGGCGCCCAGGCCGACCCCGCCGACCCCCGCGGA
>chr15:50355273-50355547
CCCTCGTCGGCAGATCCTGCTCCTACCCACTCCCTAGCTGTGTTCCCGCGGGGAGAGAGGGGAAAGAGGGTCTGATTTTTTAACGAAGGGAAAGAAAATATGCCATTTCTAGCGCTTCAGCCACACAAAGAAAGCGGCGGAATGATCCGCTCTCGGCGACCGCAAGTCCCGGCTCGCCCGGCGCCTGCGCGGCAGCGGGGGTGGGAGCTGCGGACGGCCATGTGCGCGGCGGAGAGGCCGGGTGGCCACCGAACCTTCCCGCCTGTTCTGCGGT
>chr15:50908787-50909032
ATAGTGGAGAAGACGCTGACGGCGCTGCCGGGACTCTTTCTGCAGAACCAGCCCGGTGGTGGGCCCGCGGCCGCCAAGGCGTCCTTCTCCTCGAGGCTGGGCAGCCTTGTCCGCGGCATCACAGCCCTCACCTCCAAGCACGTAGGTGCCCGCCGGCCCGGGAGCTCAGGGACATCGGAGTGAGGCCCCCGCGCCAGGAGGCCCTGGCCGGGCGGCGAGACTTCAGGGCCTCTGGGGTTAGCCCT
>chr15:51622639-51623025
CCCTCGGAAACCCGCCCCGCGGAGGCTCTGGCTTAACTCCTCGCCCCCCTTTCGCCTTCCCTCCGCCTCGTCCCTGCCATGGGAGCTCCTCGACCGCCGCCGCCGCCCGGGTCGCCGCTCAGCTGCGGAAATGCCCGGATGTTCCCACTGCCTGCTGCACCGGCGCACAAATGCGGGAGGGCAAGGGTGCTTGTGAGGCGGGGGAGGGCACCGGGGGgaacgcgcgagccgggagcgtgcagcaagggagcgggccagcgcgcgcgcccaccgcgggggagcgagGTAGAGCCCTCCCCCCGCGGCAAAGCTCTCAGCTCAGTCTTTCTTCCCCCCATCACCCGCGTTTGCGCGTGCGCGCGCCGTGGTTTCCAGGGCAATTGCGC
>chr15:52295507-52295802
GGTGCGCAGGTGTGGCAGGTGTGGCCCGGGCGCCAGGTCGAGTCAGCGTTAGCAGGGCCGGCTCCCCCACAGCGCTCCCAGGAGCCCAGCGGACCCTCCTACCTGCGTGTACAGCTCGGCCACCGCCATGGGCAGGAggggccggggccaggccggggctgccgaacgtgcgaggctcgggggctgggcctgcgccgcagaggccgggCGCAGGAGAGACCGCCGCGGAAATCACCGCCGGGCCATCTTGCCCAAAGTTTTCCAACGGCCTCCTGTTCCCGTTCCCGAGTTGGCG
>chr15:55742456-55742755
CCGGCGGGCTGGCGACCCGGAGTCCGGCCGGTCGCGGAGGCGCGGACGCGGCCGGAGCCGGGACAATGGCGCGAGAAGGAAGAGACCAGAGTGGACAGCGGCCGCCAGAACTCCGCAGCCACGGGCGCGCGGCGCGGAGGGGCGTGCGCCCGGAGAAGCTCCCGCAGCCCTGCCCAAGCAGCGCAGAGGCCGCAAGCAACTAGTGTCTGCAGCTGGCGGTTCCGGACAGGCCGCAGGGCGAGAGCGGGGGCCGGGGGTCAGCGCCACCACGGAGGACCCCGCCGCGCGCTCCCCACGCC
>chr15:55743198-55743370
cggccgcggGCCTGGGACTACTTTCTACATCTGGCCCTTGGTCTGGGCCAGGGAGGTCGGCGCGGCCGGCGGAGGGAGACGCTGGGAGGGGGCCAGTGGCGGCCGGGTCGGAGCCCTGGGGGAAGGGTACGGGTCCCGCCGGACAATGCACCTGGGGGTCAAGCCCCGGCTG
>chr15:56887354-56887485
AGTGCCGCGCACCTCTACGCGGCTCTGCTCGCCCCGCCCGGGCTGCCGAGCCCGAGGCAGGGGTGGCGGGAAGTGGGGGCGGGCGGAGCAGGGCCGGCCTGTGCGGCTCTCGGACCCCGGCTCCGCTCTTT
>chr15:56919405-56919541
GACGCGGGCCTGCGAGCGGCGCGTTCCCTGCAACTTGTCAGTTCTATTGTTGCCGAGCGAGTGAGTCACTTCGCATCTCCGCTCGCCGCCGCTCCGCTCGCTGGACGCCGAATTGCCCCTCACCCCGCTCCTCGAG
>chr15:59371803-59372042
CGGCGCCCGGCACAGGTCCGGGGCGGCGTGGTTGCCGCCCGCGCCCGAGTCTCCCTGGCTCTTGACAGCCCGCCGGCCGCCAGGTGCTCGCCCTACCTGGCGCCCCCGCCTGCCTTTGTGCGGCCCGCGCCGCCCCTCGCCAAGGCGGGCCAGGGACCGCCCCCGCCCGCGTGCCGCTGCCAggcgggacagctgcgggcgctgccgggcagcggagcggcggcggggaggagagggag
>chr15:63048552-63048578
CCGCCCGCCTACCGTCCGGCGCGATG
>chr15:63122237-63122456
CTGGAGCGGGGGGCGTAGGGGGCCGGGGATCCACCCCTGTCGGCGGTGCTGTCGGGGGCTGAGTGGACCCCACCCGGGGCGGCGGGGTGCCCGCGATCGGCTTCCGAGAAAGACTTCCCATTTCCCCACCGCCGAGCCGTGGTCAGACGCTCTTGGGGGTTCCCCAAATCTGGGTGGAGGTCACCGCCTGTCTCGGGGACCGCCCCTTCCCCCTAGGGG
>chr15:63189368-63189567
CCTCGCGGGGCACGCCCGAGGCTCCCCGGAGGAACTACAAGTCCCATGAAGTCCCGGGGCGCGGGCGGTGATGACGAAGCCCTCGCCGATTGGCCGCACGGGGCGGGGCGCGCAGGCCTTCTCCGAGAggaggggcggggcgtggggcggggcgagcagcggcggATTGGCGGGCACGCCCCCTCGCCCGCGGCCCCCT
>chr15:63504951-63505134
ccggcgggctggggagggtacgcgatgaggcgggcgcgtgcgggagcggcggcggCTCCTTTGTTTCCCGAGGCCCGACGGCCGGGCCAGCGAAGGAGAGGGCCGCGAGGGGCGGGAGTCCGCGGAGGCCTCGAGCGCGTGGGGGCAGCGGCAGGCGGGGACCCTGGCCAGCTGCGTGCGCCC
>chr15:64163083-64163285
gactggggttgctcgcgggctccgggcgggcggcgggcgCCGTTTCCCCCCTCCGGCTCGGCGCCGGATAGTAGGTCCCCCTGCGGGGCGGGCACCGACGCGGGCTCGTGGGTGGTTGCCACGTTATTGCTCCCTCATTGGGCTCCCGGCCGCCCTCTCCCGCCCACAGGAAGGCCACCGGCGGAAGGCGGCCTCGCAGAGC
>chr15:64774786-64774801
AGTGGAGTGAGGGTG
>chr15:66703351-66703524
ggcggcgacgAGGATGGGAGCTTGGGCAGCCGAGCTGAGCCGGCCCCGCGGGCAAGAGAGGGCGGAGGCTGCGGCCGCTCCGAAGTCCGCCCGGTAGCCCCGCGGCGGCCCCGGGACGCAGTGGGACAGCGAGGCGCCCAGGGCGCGGGGAGGCGCCGGCGCGCAGGGGGCCC
>chr15:67884767-67884907
AGCAAACTGAAGGCATCGCGGGCGCGGCCGCCGCCCCCGCCTCCCCACAGCTGCACGGAGCGTCCACGGCCCCAGGCCGAGCCCCACTGTGCCCCGCTTCCGACcccgcccgccctgccggctccccgtcgcccgccGCG
>chr15:68054240-68054344
gccggggcggggccaggccggctagaggggcgggTCTAGCGGCGGCCCCCGGCGAAGTTCACTGCGCTTGCGCTGACAGACGCAAGATGGCGGACAGTGCGGAA
>chr15:68817856-68818345
GGTGATGGCGCAAGACTCCGCTCCCCCCGCCCCCCACAGCGACAACAGCCACGGTGACAAAATGGCAGCCCGGCGCCCGGCAGTCGTGCCACAGGCGCGCAGGGCCCTGGAGGCGGCTCCTGCCCCCCAGTAACGCCTCGGCGCCCTTCGGGCTCAGCCCCGAGTGGGCCTAGCCGTTAaaaaaaataaataaataaaaataaataaataaaACACCTGGAACTCAAAACCAGCCTAGAAAGCCACAAGGccggccccgcgcgtactgcacccccgccgcccgcctgccagcgccccgcgccacatggagcccggagcccgcattccgagccctgcgccccgcgccGGGGAGGAGGGGCGGGGCGTGCGGCGCGAGCCCCGGGAAACATGGCTGCTCGTCCTATTTCGGCGTCGCGGCATGGCCACCAGCTCCCGGAGCCCAGTTGGGAGAGGTGCCGAAGGTGGGTGTGTGGGGGGCCCAGGGGCAGC
>chr15:68820811-68821114
AACCCACGGCCGCGCGTTTTAGGACTTTGAAGGCTCAACCAGCTCCGCTCGGTTCTCGAGCCCCCAGCACCCGCGGCGCACACTAACCTGATCGCCGTGGAGGCGGGATCTGCGGCCCCATGGACGAGCGGCAGCGGCCCGAGCCAATCGCCGCCGAGGGTCTCCGGGCAACAGCCAATGGCAGTGGCGGCGGGGGGGGGAAGGGACCAATGGGCGGGCTGCGCAGCCGGCCAGGGAGGCTCGGCCATTTGGTAGTGGTGCCGGAGACGGACCCCTTTAGATTTCGGGGCGGCTGAGGAGCGC
>chr15:68821296-68821448
GGGTCCCCGCCCGGCCGAGGGCTTCGCGGGGCGGCGCGACGGGGTTGCGGAAGGAGGCGGGCGGCTTGAGGTCCGGGGACCGCGGGCTGCCCAGCGGGAGGGCAGATGAAAGGCCTGGAAGGAGGAGAGGGGTCAGGGTGCAATGCCGGGAG
>chr15:70099056-70099168
GACTCCGGGGCCAGCTTGCCCGCAAACCGATGGCCTCGCCCTCCCGCGCTCGGGGTTACGGCGGGGCAGACGAGCAAGCAGGGAGTGGACCTCAAAGCGCGCACCGCCCGGT
>chr15:72117803-72117931
TCCGGGAGGGTGGGCCCAGCAGCCTCAGGGTCCGGGCGAGCGGCCGCGGCGCATCCCCCGCCCTGTCAGAGAGACTCCGCCCGGCCTGAGCAGGCACATCCCCCGCCGCACCCCGCCCAGAGAGCACG
>chr15:72474524-72474583
cggagccaggcctgcgtccggacatcagccggagccggagcgagagccggggccTCGGC
>chr15:73992042-73992411
GTTGCCGGCCGGTCCCCCCCGGCTCCGCCGTGCCAGGCGGCCACTCACCGGCCCCTGTCCCCACGCCGCCCCGCTCCGGGGACAAGCAGCCCTTCTGCGAGCCCAGAAAGCCGAAGCTCGACTGCTGGAAGCGGTCAAAATCACCCAGGGGCAGCGCCCGGTACCCAGACCTGCCGAGCATGGCTTTTGACAGGAGACACGCCCCGCGCCTCCGCGCGGCGCCCTCCCTGGCCAGTGGGCCCTACGCGGCCCCGCCCTCCTGGCTGCTGCTTCCGGCTTCACCCGCGCGGCCACCCGCGGCGGCGCGGGCGCAGGAAGAGGAGGCCGGCCGGGGCCCGCTTCCGCCGTCGCATGGCTCCCCCTGCGCTG
>chr15:74136193-74136400
TGTGTTGGGCTTTCCGGAGGTCTGTGCGCCCAACAGCGCCGCTCCCGCGGCTCCACCCGACCCAGACCCTAGCTGGAAAGCGCCGGAGGCGGAGGAAGCTGACTGTGGCCTCCCGGGCCGCGGCTCTCTGGAGGGCTCGCGCCCTAGTTCGCACAAAGCCTGCTCGTGACTGTGCGACTGTGCGACGGGATCCGGATGGAGCCGAGC
>chr15:74615911-74616116
GGGGTCCgcggcggcgacagcggcggcggcggccgggggtgagtcggcggggcaggcgCGCTGGTGCCATTCGGTCTCGGCCTACTCCCTTTCTTTCTCCTCTTCGGCCCATATCGGGCCGCGACCTCTCACCCCTGACCCGCTGCTTCTGCCCCGGAGGGCGGTCACTGCAGACCCTGACCTCGACCCCACGGTGTTGAAGGCG
>chr15:74937607-74937702
CTGGGGCAGGGTCATGGCCCGGGAACCGAAGGGGAGCGCTGCGTCCCCTCCTCGGCGCCCACAGCAGGTCCACATCTGACCTGTCCGCGGTGGCA
>chr15:75368207-75368404
ACGGGCCGGTGGGCACATGCTGGAGGCCGCCCCGTTTCCGCCTGGGGGCCAGCTGGCCGGTGGGGCCGCACTTTCCCTGGATCCTCCGCCAAGAGGGCTGCCTGGCCGCTCCGCGGCACAGTCCATTCCCTACCCCCTCCTCCCCGGCCCCTGCCCTGCCCGCGGCGGGCACTTTGTCCCGCGGCCCGGGTGGCTGC
>chr15:75647529-75647717
GGGGGCGTGAGGTGTCTCCCGGCGAGGGCGGACAGGCGGAGGGAGAGGAGGGGAGGTGGCGGTCCCAGGGACCAGCCCCGGAGGCTCTCGGGCCCCCTCGTTCCCGGGTCGTTTCCTCCCTCTCGCCTCCCGGACTGAGCGCCAGCGAGCGAGGGCGCTGGCCAGCTGGGAAGCCGCGCGGAGGAGTA
>chr15:75738406-75738697
GCGAGGGCACCTGCAGGGGGAGGGCCTAAGGGGTCAGGGGAAGCCCCCGGTGTGGAGGGTACGACGGGCGCTTCCCCCAGGGTGGACGCAGCAGGCAGAGGCCCAGGAGCAGGGCTCCGCAACCCGGGCCGGGCTGGGGGCACGGCGGGGAGTCGGCACTGCGTCGTGGGGCTGGACTTGGGCGACCTGCGGGCGAAAGGGAGCCAGGAACAGAAAGAGGAGCGATGAGCGgccccgcccaccctaaggccccgccccagcccagtgccagccACTCCCATGCATGCAAGC
>chr15:76311286-76311415
CCCATAGGGACGGCGGGTTGACGGGGGGCCGTCCCTGGGTTCGCCTTCCCAGTCCGGACTCACCGCCCGCCGGAGCTGCCCCGGAGCCGCCGCTCGGAACATGGTCTCCGCTTCCGCCGCAACCTCGGC
>chr15:78872704-78872871
TGGGGTAGGGTAGCCGGCCCCTCCCCCACCCGGGGGGGGGGGGGGGGCGCCTCCACCGACTCCGAACTACCAGTCCCGgcgtgccctggggcggcgcgggcgcaggggcgcgtgcgcggcgggctgtcgttggctggagcagcggctgcgcgggtcgcggtgctgtg
>chr15:79923720-79923807
GGTCTCTGCAGCCATCTTCCCTCCGTCCCTCCGCCCACCGAGGGTCGGCCCTGTAGGTGACCTCAGAGCGTCGGGGATGGGCGTGGC
>chr15:80059922-80060050
cccgagagccggaagcggagggcggccggccggcgcAGCAGGTGGTGGGCCCGCGGGGGCCGCGGGCGAGAGGGCGAGGACTCCCGGCTCCGGGGGTGGGGGCCGGAGATCGGCGGGTTCACCTCAGA
>chr15:80152775-80153081
GGGGCGGGGCGGGGCTCTGGAAGGGCGGGCGAGACTGTGGAGGACCTGGAGCTGGCGGGGGTCAGGGTAGGGGGGAGGGGCAGGGCTCGGGGTTCGGGGGCGGGGTGTTCACGGTGAGACCAAAAGTCAGGTAGGAGCCTCCGGGGTCCCTGCTGTGTCACCCGGACAGGCCGTGGGGGCGGGCAGGGGGGCGGGGCCGGGCCTGACCACAGCGGCCGAGTTCAGTCCTGCTCTCCGCACGCCACCTTAGGCCCGCAGCCGTGCCGGGTGCTCTTCAGCATGTCCTTCATCCCGGTGGCCGAGGAT
>chr15:81000930-81001133
TCTATAGGCTCCAGGGAGGTTAcggccgaggcggcggcggcggcgagcccgggggcgaggcgcggacggGAACAGGAAAAGCCTCCGGCAGCCCCTGCGGGCGGCGGCGCAGCCACGGCCGCGCTCCGAGGTGAAGCCGCGCGCGGAGAGGAAGCGGGTGTTTTCCCCTCTGCCTTTCGGCCCCCGCCCTTCCTTTCAGTTTC
>chr15:81001568-81002121
CCTCTGCCCCGCTGCCGCCGGCGCCGCTTCCCAAGAGCTGGAGGCAGGAGATGCGCCCGGGGCGGCCGCGCGTCCCAGAGAGCCAGCCCCGGCCGCCGTCGCGGGGAAGTGCCGCCTGGTGGGGTCACGGCGCCTGAAGCCCACGTGCGCCGCCGAGCCCGAGGTGGCCTCGAGCGCGGCGGCTGACAGCACAGCCCGCCTGAGCTGCCTCCCGCGCTCCTCCCCGAGGAAAGGATTTTGATTTCAaagaaaggaaggaaggaaggaCAACTCCCAGCTTCCCCGTCCCGCCCTCCCCGCTCCGAGGGCCGCGCCAGGCCATGCCCAAGAAGGCGGCGGCGGCGGCGAACCAGCAGAAGGGACTTTCCTGGCAGCCCGGCGACGAGGAGCGCGGACAGTGAGTTTGCTCTGCCCCGGTTCATGGTTCCTGCAAGCCCTCTAGGAGGCCGAAAGCTGCAGCCCCTCCCCTTGCCCCGAAGAGCCTTCCGCGTTCTCTcgccctcgggcccaccccgcgccgcccgggctcccgccgccgcagcccagtgccctc
>chr15:82046769-82047425
cgcgcgcgcgcgcgcccgcgcCTGCATTTCTGTCTCCTTGGGCAGCACTTCGCCCAACTGGCCCTGAAACTGAGGATGGGAAAGCTAAAAGCTGGCTGCCGCGCGAGCTCGGCCCGCCCGGCCGCTGGCGACCTCTGGAATGCATGGCACCAGTGTCCAGCACACGCCCGGCGCCCGGGCCGAGACCCTGCGGGTTCTGACACGCGCACGAGCGCCGCGCCGCCACCGCGGGGACGCAGGCCACAGCGCCAGCGGGCGGCGCGGGCGTGCGCGCCCGCTGTTCCCATCCCTCCCCTCCGTGCCCCGCGGCCGAGCATGCGCAGTGCGCGCGAGGAGCGGGCGGGCCCTTTAAGGCGGGCGCTGCGGAGCGcgcgccggccccgcccgcggccccgccccgACGGGAGGTGAGCGCTCCCTGCCCGGCCGCTCTTTGTGCGCTTCTCGGGGTGGGGGTGGCGGCAGAGGGAGGTTGCGACGGCACTTGCCGGCGAGGACGGCGAGCTGCGCCCCCTCCCGGATCTCCCAGGGACCGTCTCCGAGTGCGAGAGAGAAGGAAGGAGGATTTGAGGGGCGGGCCGGGGCGGTGCGCGCTGGTCCTCTCCGCGCGCATCCCCCTCCGCCGCCCACTAGGGCGGACGCCCCTTCGGGCCCCG
>chr15:82262439-82262750
ACAGGCGACCGCCCCGGCCCCAGACGGGAAGCGGCACTCCGGGGACCGAAGCTCCCAGCCCGCGCTCGGCCCCAGCCCCTGTTCCCGCCTCAGAGCCGCAGCGAGCGGGTTCCTCCGGCACCGCCCAAAGGCTGGCCTAGGAGGTTCCAGCCCCCAGCGCCAGCCCACACTCACCGGCTGCAGCAGCCCCACCAGCCCCGCTCCTTCTCTCGGGTCGCACCCACACCGAGAGCTTCCGAAAGTCCGAGAGCTCTGCGGGTCCGACACGCCCGCGCGCCAGGGGGCGGGGCCGGCTGTCGCTCGACCTTTCA
>chr15:82709706-82710185
GGGGCGGCCAGGGAGACTTCGCCGAGGAGGAGGTTGCGGGGCCGGAGGCCGGCTGGAGCGGAGGAAGGGAAGGCGGGCCGGTCCGGTCCGGGCTGGCGAAGGCGGCGGCGCGGCAGGGGTTCAGCAGAGGCTGCAGTGTGCAGCGGCGGAGGCTGCGCGCGGATTTCTCAATCAGGGCCGCGCGCTGAGGTCTTAAAGGCACCGGCGCCAGCCGAGCGGAGGGCGTGTCCGCGAGGAGGCGACAGGGGCGGTGCGTCAGGGCCTGGCCCCGCCCATCCCTAGGAAATGCCCTCTTCAGGGCGTCTTCTGCCCTTTAAAGCGACTTGGCTCGTCTCCAGATCTAAAGGTGGGCGAGTCTGCTGGACGGACGCTGGGACCGTCTTGCAGGGGATGTGGAATAGCTGCCCCCACCCCCGACCACCTGGCCTCGGCGGGACGGGCCTCTGGGGCTCCGCTCTCCCCAGACGCACGCGCGGATG
>chr15:83067054-83067298
AGGACGGTGAGGGCGGCGGCGGCGGCCCCGCGGGGCCCGGCTCCGCCTCAGCCCCCGACGCCTGCTCCCCAGCTGCGGCAGGCCCGAGTGAGGCCATCCTCCAGCTGCGCGGTTGCCCACGTTATGGACAAAACTCCGCCGCCATCGCCCAGGCCGCCTCCGGAGGCCGGCGCTGCCTCCCTGCCTTCCGGGAAAGGCGCTTCCGGGGGCCTCGCGCCTCCGCAGGCCCCTCCCTGACCGCGCG
>chr15:84600981-84601123
AGCCAATGAGCGCGGCGGTGGGCGGGCCTCTCCCGTCCATTGTTCTCGGTGCCCCACGGGCTTGAGCCGGGGTGAATCTGGAGGGGCCGGGCCGAGCCCGGGGGCGCTTTCGCACGCGAAGCAACCGCTAGAGCAGGACCTG
>chr15:84748138-84748419
GAGGCGCGTCAGAGGACAAGAGGCCCAGGTCGCTGGCAGCGGCTGCCTGCCCGACCGCACAGGGTGCCTAGCAcgggtggcggggactggagccgggcgggggccggccggggtcgggggTCCAGCCCTGAGCGGCGCCGTCCCCGCCCCGCCCCGTCCCGTCGCGTCCCGCCCCGCCCTACCCGCCGCCGCCGTCGTCGCCGTCGCCGGGCCTGCGCCGCGCAGCCCGCCTCGGGCGGGAGGCGGGAGGCGGGAGGCCGGGCCCAGGCCGGGGCAGCCCC

>chr15:84981230-84981528
CCCCGCCTGTCGTCGCCGCGCATGCTCAGTTGCGGGCGGCGTCCGGAGGAGGTGGCGGGCGCCCCAGCTGCTTTGCATTGACGCCAGCACCCGCTGGAGGTCACCGCTGGGGGCTCGGCGCGGCACGCTGCCGGCAAAACCCGGCCCGGATCACGGAGCCGGAGCCGGAGCCGTACCGCCAGCAACTCCTGGGTGCGCGCAGCCGTTTCTGCGCTTCTCGACGGTGCGGCCCCAGGCCCCGCTGGAGCCGAGCTGCTCCCCTCCCTACCCTGGCGGACGTGGCCCGGCCGCTCCGAGG
>chr15:85794755-85794852
GGATACTCACTGCCGGAGACGATCCccgccgccgccgccgccTCAGAGACCACTCCCGGCAGCCCGCGCGAGCTCAACAGGCTCCGCCGCGGCTCCC
>chr15:89334439-89334617
CCGGGacccacacccacacccggaccacggcccacccGGCCGAGAGCGTCCTGCAGGAGGAGTCGGCGGCCACCCCCGTGCGCCCCGCCGCCCGCCTGCGCCCGGCAGAGGCGCCGCGGTGCGCCCTGGGACTAGCCGCCGCCCTGCTCCGGGCCTCGCTCCCTGACTGGAGAGGGAG
>chr15:89912516-89912893
GGCGGACAGGCGGGGAGCTTTAAGCCGATCTGTGTCATggggtcgctgggcgggcgcggcggcaggggcgccgggagcggcggACTGGAGGGGCGGACTGAAGGCGGAGAGGCGGCTTTGGCAACCCCAGTTTTCCCCCACCCGCATCCCACCCCCCCACCCGATCCTGTTGCGGGGTTCGAGCCGGGGCAGGGGAGGCCGACCCGAGGCCGTGAGCCCAGGCCTACCCCTGGTGGGCGGCGGGGTCCCAGGCCCCTGGCAGCCGGACGCTCTGCACCGCCTTGTTCCGGAGCGCGCCGTCGTGGTAGATGCGGCTCATTCTCCCGACCGCCCGGGCACCCCGGCACAGAGCCGGCGCACTGGGCTGGGGGCGCGGC
>chr15:90101895-90102848
TCCAGCCCCCCACGGGTGCTCGTCTCGTTCCAGGGGCGCAGGGCGGGCAGGCCACCCTTCGGGTCCGGGACACTCTCAGGACCCCCTCCCGAAATACCTAGGGGCGCGCGGCAGCCCCGAGCCCCCGCCCGCGCAGAGCTGGCCGTCGCCCGGGCCACCAGTTGCCACCGTCCCTCAAGTCCCCACCCCAGCGCCTGGCACGGCCGGGAAGCGCCGGGCGGGGGAGCGCGGAGCGAAGCTGCCCCGCGGCCCTTTGTGCGCCTGACCCCGCCGTCCCCGGGCTGCGGGCTGGCGGGACGTGCTTCCCGGCCCCAGCCTGGGAAGCCGCCACGTCGCAGCTGGGGGCGCGCGCCTGCCTGGACCCTCCGCGCGGCACTCACAGTGGCGCCGCGGCTGCTCTTGCGAGGTGGGGGCTGTCAGGGCCGCCGGCGCCCAGGCCGGCCGCGAGCCTGAGGCTCTGCAGAGCGAGCGCACGACCCGCAGGTAGCCGGCCATCCCAAGCTGGAGAGCGAACGAGCAGGGCGGGAGAGGTCCGAGCGCGCGCCGCTCCTCCCGGCTGCCTGGCCGCGGGCTAACGCTGGGCCTGGCGGGCGCTGGCCGCGCGGGCACCACCGGGGCGGGGCTGCCGGGCCTGCCGCCCCATTGGGCCTTGCCGGGGAGGAGGCGGGGCCAGGGCCGCCGACGCCTCCAGCGTCCCGCGGGAGCCGGGACCCGGCGGCCAGGCCCGGCTGGTGCTTCTCTGGGCGCCGCTGAAAGCCCAGCTCCGCAGGAGCTACAGGCGTGAGACCCACCGGGACCCGCGAGCGGGATCAGGGCTGGGGGATTAGCAGAGCCGCTTGCGAGGCTGACCCTCTCCAGGATGCCCCATGTAAACCTGGATGTCAGTTTCTGACGCTTTAGCTTAAACCCAAAAGCCAATCTGAGCGAACTCTTGCTTCCCTCGCCTGCCGGGC
>chr15:90184985-90185382
CGGGCCGGCCTGGCAAGGGGGACGAGTCAGTGGACACTCCAGGAAGAGCGGCCCCGCGGGGGGCGATGACCGTGCGCTGACCCTGACTCACTCCAGGTAGGCGCGGGGGGTGCCTGGCGAGGTGGGAGCCGCTGCCCGGGAGGTGGCGGACCAGGCGAAAACCGCCGCGCAGCCGCTGCCCCCACCCTTGCACCCGCACCTCCCGCCCGGCCCCTCTCCCCAGAAGGCGCCACCTGCACGCTCTGATGGGCACTGGGGCCCGCCGCCCGGGGAGCCTGTTGCCATGGCAGCGCAGGAGGCTGGGCCCGCGTTCCCATGGCCACCGGGGGCCTTTGAGCAGCGTTCACATCGCGCCAGTGCACCACCCCTACTCCTAAACCCGGGACCTGGTCCTGGG
>chr15:90233758-90234056
CCGCAGCCAGCTCCCGGACCCTGCTCCCGAGAAGAGGCCCGCACGCGAGCTCCCCAGGGCCAGGCGTCCCGCGCACCTGGTACTCGGCCAGCAGCTCCTTGGACAGGCGACTGCCCGAGCCCCCCATCGCCCCGCCGCGCGCACAGCTCCGCCAACTCGCCTCGAGACGCAGACAACTTTCTCACTTCCGCCCTTGGGCCGCGTCACTGCCCGGTCCCCGCGGCAACCGCTCCTGGGGCCACCACCCCCGGGCCCGCCCCCTCCTAAAAGCTGCCAGGCGTTCCCAGCCGGGTTTGGC
>chr15:90871863-90872111
CAGGGCGCTCCGCAGCCCACCTGAGCGCGCCGGGCCCGTCTCGGCCCCCCGGCCGTGGCTGGTACTTTTCCGCGTGGGGCCAGGGCGAGCCCTCTGACCTCAGGAAGCGCCTGCGGGGCCCCTGCTGGGGGCGGGATGGGGAGAAAATTCCGCAGGCGCCGGGTGCTCCAgcctccccgccgccaccggggctgccgccggctcgcccactccgcggccgAGGAGGGCCTGCGTTCCGCCCGGGGAGG
>chr15:90994072-90994205
AGCGCTGACCGCCTGGGTGGAGGCCGCCCCGGGCCCCGGGCCTCGACTACCCTGCCGCGTCCGGGCACCGGCGCTCGGCTCCCACCCGGGCGTCTGAGCCTGCGGGCACCTGCGGCCGCCGGCGGACAGCGCG
>chr15:91853321-91853557
CTCAGGGGCACCCCCCTTACTCCGCAAGGACTCCGGGTCTCCCCAGTTCTCCCGGCAGCCGGACCCTCCCAGCCTCGGCCGCCGGGCCGCCCTCCGCATCCCAAGCCCGCCTCCCGTGCCTCCCCGGGGGCGCACCGGCAGCGAGGAGCGGCTCGGCGAGGGCGCGCAGCGGCGGCCCAGGCCCAGGCCTTGGGGCTGGGGCTGAGGGGGTGAGAGCAGGCGCGGCCGGCGGGCAA
>chr15:92882854-92882975
GCAGCAGCACCCCGAGCTGTCAGGCGTTCCGCCGCGGCCGCGAGGCCCGCCGGCCGGCGGGGAGCTACGCCCGGACGGCCAGCAGGCCCGCGGGAGTGGGGCTGCCGCGGCTGAGGCGAGG
>chr15:99565981-99566128
GGATCCGTGCGCGGATGTCCCGGCGAGTCCCGGGCTGAAAGAGGCGGCTCCGGGCGGCGCGAAGCGCTGGTGGCGGGCCCGGGCTGCGGCGTGTGCGCGCCCGCCAGCTGCTCCGGAGATACGGTGAGGGCCGCGGGCAGCGGGGCT
>chr15:99566463-99566659
GGCGGGCCGAGGGGAGCTCAGTCGCGCGGGCTGGTGGCGAGCAGCCTCCCCGGGCGCGCACCCCTTGGGGCCGGGGGGCGGTGGTGGACGTCGCCTCCTTGAAAGTTGAAGGAGTTCTCGGGAGACCCCGGAGAAGGTGCGCTCTGAGGGCCCTTTCCTTCCCCTTTTCCCTCCAAGCCCGGGGGTCTCCCCGAAG
>chr16:77807-78089
CGGAAAACACGTCTGCGGCCCGCCCCCTCCCCCAAAGCACGACCACTCCGCCCGGGCCCCTCGAGGATCCACTCAGGTTCACGACGGGCCCGTCCTCTCGGTGGTCTGACCACCGGCTGGTGGAGTGGGCTCTGGGGCCGCCAGGCGACCAGGGCGCAGGCGGGGGCGGACAGCTCATTGGGAGGGGCGCCGGGGCACAGTGCGGGGCTCGCCCCACCCCCAGGTGCCCCTTCCCCGCTCTCGCCTCGCAGGCACCGCATCGGGCCCGGGAATCGGTCCGGA
>chr16:234917-235063
TTCGCTCTGGGACCCCGGCCCCCAGGTTCCCCAGTCCCTCGGCCCCTGGAGGACCCCGCCGTGCTGCCCCCTAGCTCCTCCGCCTTCCCGAGTCGGGTGCGGGCCGGGAGGCTGCGGCGGGGCCCCAAGTCCCTCAGCGGGTCGGC
>chr16:381347-381675
ACTCCTCCCAGCTGGAGTCCCGGGCAGAGTCCCCTGGGCCCCTCCACTTCCCCGCGCCGGGCGCGCCGGACCTGGGCGCTCTGGGAGGAGGAGGGAGGGGAGGGGGCGCTCCAGGGGCCGATGTGGCCCAACCCCGATCGGGGGACCGAGGAGGAAGCGCGGGGTCCCGTCCGCCTCGACCCCTAGGACACGAAGCGCCCCAAAGGGCCACTGTGCACCCCCAACCCGCGGCGGGGACCCCCAACCCCGCGCCGGCGCCAGATGAGCGCACAGGTGCGCCCGGGGTGTCACAATcccgccccgcccgcagccccggccccacgccccc
>chr16:382140-382338
GGTCCGGGGGGACGCTGGAGGGAGGGCGCGGGATGGAGGGATCGCGGGGGTCCCAGGACGGAGAGGTCGCGCCGGGCGCGCTCGGAACACGCAGGAAATTCTCCCCGAGGCGTGGGCTCCGCGGGGCTTCCCCGCCGGTTCGCTGAGTCCCAGCTCCGCTCGGCCGGGACCTCCGTGGCAGGCTCGGGGAGCCCGCGG
>chr16:590270-590293
CGGGGCGCAGGCGGCGCGGCCAT
>chr16:622917-623061
CCGTTCGTTAGGCGGCTGCTGGTCACCGAGAGTCTCCTTTTGGTTTCTCACTCCGTGGTCATTTGGGTCCCTGCGGCCTCACTGTGACCCACGCCGGAGCAAGCCTCCGGGTCCTCCTGTGCCATCGCCCCTGCCCGTAACCCC
>chr16:635791-635819
TTGGGTGGGGGCCGAGTCCTGTGCACCC
>chr16:649363-649722
TACTCTGCGCTGGGCGCGCGGAGGCCTAGGCGGGAAGCTCGAGCGGCGGCGCCATGGCCCGAGGTAGCGCGCGGCTGGCGGGGGTCCCGAGGATCCCGGGTTCCGGGGTTCCGGGGTCCAGGGTCGGCGGCCGGAGCGCTCAGGGCCCCCGCCTAGGCCCTGAGGCCAGAGTCCCCGCTCAGGCAGGGTCCCGTCTGCCGGGCGCCCACCCTCGGGCTCCCGGAGCTTGGCTTCCCTCGGGCGCCCGGCCTCGTCCCGCCAGCCTAGCTGGCGTTGGCGTCGCCGGGGAAGGCGCGGAGAGCCCCGGCTCCTGCCTGGTCCCCGAGGCCCGGCCCAGCCCCGCAGTGGCCCCGGCTCGC
>chr16:680409-680730
GGAGCTGGGCCGGGCCCGAGCGGATCgcgggctcgggctgcggggctccggctgcgggcgctgggccgcgaggcgcggagctTGGGAGCGGAGCCCAGGCCGTGCCGCGCGGCGCCATGAAGGGCAAGGAGGAGAAGGAGGGCGGCGCACGGCTGGGCGCTGGCGGCGGAAGCCCCGAGAAGAGCCCGAGCGCGCAGGAGCTCAAGGAGCAGGGCAATCGTCTGTTCGTGGGCCGAAAGTACCCGGAGGCGGCGGCCTGCTACGGCCGCGCGATCGTGAGTGCGCCCGCGCGGGGAGGGCGGCGGCGGTGGCAccggggag
>chr16:683883-684234
GGATGACGGGCCTGACGAAGGCGTACCTGGAAAGAAGGGCAGAGTCGCGGCCAGGCCGGACCGCCAGCCTCGCCGCCCCAGCCCCACGCGTGCGCGCGAGGTCAGGGGAAGGCGGCCTTGGGCGGTCGGGGCAGACGGGCCGGTGAACAGGACGCGACCTCCGCGATCAGGGGCGCACGTACTGCTGCACGAACTCCGCGTAGGTGAGGTCGGCCCGACGCTCCACCGTGCAGCGCTCCTCCTCCGCCACGGCCCCCGGCCCGCCCGGGCGCCTGCGGGCACAGCTGGGTCAGCCCGCGCCCCGCCCGCCGCACGTGACCCCACCGCCCGGCCCCTCCCGGGCCGCTCACC
>chr16:694772-694936
CTAGGCGGGTTCAAGCCCGGGGTTCCTCCGTCCCCCCCGGAGCCGGGAGGCGGCTGGGAAGTGCTCGTGGGGGCCGCCGGGACCCCTGCGTTCCGCTTAGGTCGGCTGCTGGATAGGGAGGGGCCCCAGACTCTCCCAGGATCTGAGTGGGGCCGGGAGCTCTC
>chr16:714872-715494
GGCGAGGCCAGGGTGAGGGCGCGGCGAAGGAGAGACGCACAGCGCGGGGCGGGCAAGGAGCCTCCCTTCCGCGCCAAGGCCCCCCCCAACCCTCGAGGCGCTTGGACCGTGGGATAGTCCTCCGGCGGcgcccgagctccggccccgcccccgctccgccccgcgccTGCTATTGGCGGAAAGTTCCGGGCCGCGCCGCGACTGGCCGACACGCCGCAGGCCCCGCCCCCTTCCCGACCCGCTCCAAGGCGGCCCCGGCGCTGGGGCTGCGCGGCAGGCGGAGCGGCCGCGGGCTTGGGGGCTTCGCCGGGGCCGGGCGGCCGGCGCCCCCGGCTGCTCCCGCCGCCGCCCGGACCCGCGCCCCGCCGGGGCAGCGGTGGTGAGAGCCCCGACTCCCCGGACGCCGCCCGCCGTGCCATGGGGTTCCCGGCCGCGGCGCTGCTCTGCGCGCTGTGCTGCGGCCTCCTGGCCCCGGCTGCCCGCGCCGGCTACTCCGAGGAGCGCTGCAGCTGGAGGGGCAGGTACGGTCCGGGGGGCTGTCCCCGCACTTAGGACGGGGTGCGCTGCGGCTAGGACCCCCCAGGCGCCCCTCGGAGCGCGCAGAGCGCTGGGCCGGTTTCCC
>chr16:721878-721976
CTGCACGCCTGGAGGGCCGGCTGTGCCGGCAGCGTCTGCTATCGCCGCAAGGATCTCTGGAAGGTAACCTGGGGATCCCTGGCCACCCGCTGACAGCC
>chr16:726876-727355
tcctggaggaggtgccaGCGCCGGGCGCGGCGGGGTCGGAGCGTGCGCGTGGCGCCCCACCGGGCACGCGCACCGCCGGCGGGCCTTGTGGTCTCATCGCGCGCAGGATCCGGGCCgggcgggggcgggggcggggcgcgtccgcggaggggggcggttggcggCTCCCGAGCCCAGCGCCGCGCTCAGTCCGGACCCCGTGACCGGCGGCCGAGGCCCCGCCTCCGTCAGTCTGTCCTTCGGGTCCTCAGCACAGCCGTGCCGGTGAGGCGGGCGGCGGGGGAACGCGGCTGTCCCGGGTCAGGGGTCTTGCGGCGGCAGGGCGGGGGGCCGAGGGGCGGGGCCTGGGAGGAAGGCGTGGCCTTTGGGGACTGGGGCTCGGACTGGGGGCGGAGCCGGGGCTGGTTGGGGACCGGCCGGGTTCCGCTCCTGCTGGAGCCCGGTGCGTGGAATTCCACGCGAGTGCCGGGGAGTTCCTG
>chr16:727815-728248
GCTGGGCGCAGTCACCGCCCGCTGGGTCCCCGCTCCCCGGCGCTCCCCGGGGCTCTGGCCGGCCTGGGGCAGTGAGCGCGGCGGATCCCGATATGGAGGGAGTGGGCCACCGGGACCGTCTGTGTTACCGTCACTCCCGTCCCTTTCAGCTGCTGGAGATCGTGGGCCGGGAGGGGGTGTCTCTGACCGCTGTGCTGACCACCCACCATCACTGGTGAGCGCCGGCGGGGCGCGGGGAGGCACGAGGACGCCGCCTTGTCCCAACCCGACCTAAcccggcccccgcccgcccgcccgcAGGGACCACGCGCGGGGAAACCCGGAGCTGGCGCGGCTTCGTCCCGGGCTGGCGGTGCTGGGCGCGGACGAGCGCATCTTCTCGCTGACGCGCAGGCTGGCGCACGGCGAGGAGCTGCGGGTGAGCGCGCGCTCC
>chr16:728496-728554
CCGCCAGGCGACGCGCTGTCGGTGGCCGGCTGCGGCTCGTGCCTGGAGGGCAGCGCCC
>chr16:759395-759548
GGGCTCAGCCGTGTCTACGGGGCCCTCCGAGCTCTTCCTGGACCCTCCTCGGCTCCTTCAGTTCAGGGCTCAGCTGGGCACGTGGGCGCCTCCTTGGCTCCTCCGGCTCAGGCCTCTCCTCGAGCTCTGGGCCCTGAGTATTCTGGGCTCCTT
>chr16:1379646-1380071
GTCCGCGGCCGCCCCGCGCCGCCGCCGGGGATTCAAACCCGGCCCGCGCCCCGCCCCCTCCGCGCTGGCCCCGCCCCGCAACGTGACTCGGCCCCGCCCCCGTCGCACTGGCCACGCCCCCCGCGCTGCCCTCCCCCAACCTTCCCCCCGACTCGGGCGCACCCGGTCCCCGCGGCTCCTGGCTACGAGCTGGGCGGGCAAGTGGGCGCGGGCAGCGGGGGCCAGAGGTCTTCAGGCAGAAAGCCCCAGAGCTGCCCCGCTGCCCGGCTCCTcctgccctgcccacctgcacctgcagctgctccGGGCGGACTCAGGTGAAACACGGTCGACCCAACAGGGGCGCTCGCGGGGCGGGGCGGCGTGAGCTGGGGCCGCTGCCTGCCCTGCAGGACCCTCCTCCCTCCCAAGTCCGCGTGCCTGCC
>chr16:1408463-1408751
TAGGAAAGGGTGCACAGTGGGGGCACCCACGGGGGCAGGCACCGGAGGGGGTGCCCACAGAGGATAGAGGACGCCGAGAAGTGACCTGGGGAGCCATAGGATGAGGAAGAGAGAAGAGATGACAGCAGGGGCTGTAGGAGGTCACCCTCCACGGAGGGAGGGGTGACGGCAGAGGCGTCCGCAGGAGCTGGTACCGGTGGGGCTGCCCCCAGGGGGGGCTGACAGAGGCAGCAACTGAGCAGGCAGGGGTGGAGCGAGGTGCCAGCCTGCCGTGGAAAGGAGACGCCA
>chr16:1414188-1414373
AGGCGCTGCGCCCACCCCCATCCCGACTCCAGACGCGACCCTCACCCGACCTCGTAGCCCAGGCGCTGACCCTGGTCCCCAAGCCCAAGCGCCACCCCGGACCCTGGGCGACCCGCTGTGACCTCACGGTCGGCAGCCGGAGCAGAGGGTCCCGGTCCCCGAGCCCAGGCGCAACCCCCAACCCC
>chr16:1434453-1434475
TGGCTGTGGGGCTTCTCCAGGA
>chr16:1493535-1493886
GAATCGGCTGCAGCGAATCGGTGGCGCGCGGCGCCTGAGCGCGCTGCAGTCACCcgggagccgggtccaggtcgggttgggggtcggggatcggggatcgggggtccggttgggtcgggttgggctccaggtctggttgggtcgggtccaggtcgggtaggagtccggtcggggtccgggtacaggtcggggtccgggcctggatcgggggcgggtcCGCGTGCGGCTCCTCTAGCCCCGAACCCGTGTTCCCCGTAAGCTGTTGGTTTCTAAGGGGCGGAGGAATGGCGACTGGAGCCACCTCTCACCGCTCAGGGAGCCGGGAGGGCCGGCAGCTCCCGCGGGCCGAGT
>chr16:1610427-1610715
GCGATTCGAGGCCGGGCGGGGGCGACAGCCATAGTCCGACGAGCGACCTGGACCCCGCGCCAAGCCCGCCCCAGCCTCGATGGGACTCGCGAGGGGCCGCGGGGACTCGGCGGCGCCGGGATCGTGGGAGGAGACGGGAGGGTCCCGACGCCCGCCACCGGTCACATCCTCGGCCCCAAACCCCGGCCTGGCTCCTAAGGACCTGGGTCGGCCGCCCTAGCCCTAAGGCCACTCACCTCTGCCAGGCCGCTGAGCCGCCGCGCGTTGCCGGGACAACGGCGCGCCAGG
>chr16:1612303-1612531
CGTCGCCCCGCCCCGCGCGCCCGCGCACCCCGGCCCCGCCCCCGCGCGCCGTCCGTGAGGTCCCCACCGGCCGCCGTAGCCGGAACTGCTGCTGAGGGCGGCGGGCCGGCTTCGCTAGGGTGAGTGGCGGCAGTATCTGCGTCCGCAGCCCCCGCAGCCGCGCGCCGGCCCGCGGAGGGGACGTGCCGGGGCTAGCGCCGCTCGACCAGTCGCTTCCGAGGCGGACGA
>chr16:1826365-1826660
GCCCGCTGCGCCTCAGAGCCGCGCCCCAGGCTCTCCTCGGCGCCGGCCCGGGCAGGACGCGATGCCCTGGAGGCGTCAGGGGCGCGGCCGGCCCAGCCCGAGCGTGGAGGCCGCGGCGGACGCAGGCCTGGCCCTGCTTACCTAGCGCTTTCCGCACCCGCGGCCCCGCGCCCGCTCCGCGCCAGCCTCAGCGCCTGCGCCGCCTCCGCTCGAGCCCGGCAGCGCGGCCTTAGGCACCTGCGCAACAGACACCGCGTCAGCGGTCGCCAAACGACGgcccggcgccgcccgctgc
>chr16:1959538-1959718
TAGCGGGCGACCTAGGCCGCGGGACCCGGACGGAGGTAGAGGCCAGGGCAGCGCGTCCGGGAGCGGAGTCCGCGCCCGCCGCCGCCATGCCGGACAGCTGGGACAAGGATGTGTACCCTGAGCCCCCGCGCCGCACGCCGGTGCAGCCCAATCCCATCGTCTACATGATGAAAGCGTTCG
>chr16:2027128-2027366
GGTTCCCCCGCCGAGGCCGCCGCGCTGCGCGCTGGGGACCGCCTGGTCGAGGTCAACGGCGTCAACGTGGAGGGCGAGACGCACCACCAGGTGGGGGCCAGCGCTCGCCCCCGGCCCGCCGCCCCCTCCCCGAGCGCGTCCCCCTGGGGCGAGCAGGGGTCGCACGGGGGCCCGAGGGGGCTCCCGCGGGGAGGACGCGGACGTTGTCGGGAGGCAGCGGCCCGGCGCCTTCGGAGTC
>chr16:2148287-2148356
CCCAGCACCCACATCTCAGGACACCCCTTCCTCCCAGGTCTGGCGGTCCAGTTTGGGGGTCACCGAGCT
>chr16:2251493-2251663
tgcccACCCCGGGTTTCGCACCCGCGCGGAGCAGAACGCGCGCCGGGACTCGCACAGAAGCCACCAGCGCCATCTTGACCGCAACGCGCGGGATAAAGGTCGCGGGCTGAGCTCGCCTCCTGGGGAGGGGGCGGAGCCCCCCCAACTAGGTCCCGCCCCGTTCCCAGAGG
>chr16:2340406-2340432
CGCGGCCGGAGGGGATGCGGGGTCGC
>chr16:2513817-2514007
GGCGGGCGGCACAGCCCGGGGGAGGTCAACGGGCCGGCCGGGCGTCCCGGGGACGCGTCTCCCCCACGGTGCGAAGTGGTACGGCTCGCAGGGGCGGGGCCCAGGTCATGTGACGCGGCCGCGGCCGCCATTTTGTTCTGCGGTGCTGGTATTTAGAGCGCAGCGGCTGACGGGCCGGATCGCCTTCGCC
>chr16:2514321-2514586
GCGGGGGTCGGCGCCCCGAGGGCTGCGGGGAGCCGCCGGGGGTCCGGGGCGCAGGGCGTGCGGGCCTGGCCGGGGTGTGAGTCTCGGGGGTCCGGGCCGGCGGCCCTGCCAGCCGGGTCGTGCGGTTGCGGGGGTGGGGCGGCGGCGCCGCTGCCATATTAGCCCCGGGAGCGGCGAGAGGGAGGCTGGGGTGGGGGCGCGAGGGGGGCGGCGCGAGGGGGGCCGATTCTGCGGGCAGGTGACATCACACCTCGAAGGCCCCAGT
>chr16:2532094-2532237
GGCGGGCTTCTGTCGGGCCAATTAGGATCGCCGCAGGGAAGGCACGCGCCGCGGCTGAGCAACAGGGGCGCGCGTCACCTTCTCTAGTTAACCCGCGCGGCCCCGGGCACAGAGCCCGAGGCTGCGCGGTCCCCGGCGGGCCC
>chr16:2537824-2537995
AGGCCCCAACCCGGAAATGCAGCTGGAGCGGAGGCGGAGCCCACTAAGGCCGCGGCGGAGCGACGATGGGCGCGGCCAATGGGCGCGGGCGTCGGCTGCGGCGCGACGGAAGTCCTGCCCGGCGCCGCGCGGGGGCGGGGCGGCGCCGGGGGCGGGGGGCGGCGGGCGACG
>chr16:2776793-2777001
TCTAAACATCGCCCCCGGACCGGAGATCCCCGCGGCGAGCGCAGCTCGCGCTTCACCCGCACAACGGATGTCCCAGTCCCGCGGCTCGGGCGCCCGCAGGCGTCGCCGGCCGCTACTGTTTACATCGCGGACAGCGTAGGCGTCAgccccgtgcccggcgccgggtacccgctcccctcggcccgCCCGCGGGACCCACCTTGTACAG
>chr16:2817246-2817422
TCAGGCCGCGGGAGAGGAGGCCATGGGCGCGCGCGGggcgctgctgctggcgctgctgctggcTCGGGCTGGACTCAGGAAGCCGGGTGAGCTCGGGGCGCTGCTGGCGGGATGGGGAGGCGGGGGAGCGGTGGGGAGGACGGGAGGTGGAGGCCGCGGGGAGTCACTTCTTGTCT

>chr16:3059224-3059527
GACTAAGCAGGGGGGATCTCCCGCGCAGGGGCGGCGGCGGCGGGGACCGGTCGCCTGGCGCTGGGCTCAGTCTCCTCAGGGTCTGAGACCCCGGCGCTGCCACCGGAACCCGCCTTCAGGGGCGCACGCGCGCTGGGACCATGCGTCGGTCGTCGCCCCCGTCGTTCCCTCCCGGCTGCCGCCAGGGGGCGGTCGGACCCCGCCTCCCGAGCCCGGGGAGGGGCGGGGAGGACAAGGGGCGGGCCCGCGGCCTCACCCGGAGGGACGGCAGCCCCGGTCGCGCGCTGGCCCCGCAGGACCTTC
>chr16:4183613-4184251
GGCCTCCTGGCGCCCTCCCAGCCACGCGGTGAATGCCTGAGAGGACAGAGGTTCGCGGCCCTCCCCATCCCACCGGCAGCGACCGCAAAGCCCGGGAGCTGAGTCCGCGGCGTGAAGCGGCGGAGGTCAGCAGCGAGGGGGCAGGGCCGGCGCTGGCGGCCACGGAGCTTGCGCGTCGCTGGGCTCGGAACCCAGGGACGCGAGCCAGCGCTGGGAGCTGGCGGAGAGACGGCTCTGCCATCCGGCTCAGGCAGTGGGCGCCCGCCCCGCCCCCAGCGCCCACGCGACTCCGGCCCCGAGGCTCTCCCGAGCGCAGCGTTCTGGAAGCGCCGCCGCTAAGCGTCTGCGTCTGCGCCTGCGCTGACCCCAGTCCCGGACTCGGTCCGAGGCGCGCAGCCCGGAGGGGGCGGGGCCGAGCCCGAAGGGAAGGCAGTGCGCATGCGCGGGGCGAGCCGGCCGGCACTGTCACAGCTGAGCGGCCGCGAGATCGGTCCCTGTCCGCAGGGTCGGGTAGTGGCCCCCTCGGGGACAGCGTGTGAGGATTCGGGCGCGAAGGACGGGGTCAGATTCAGCCAGGTGCCCACTTTCCCCACGGTCACGACCCTGGTCCAGAACTGCCCTGCCCCGGGCCTCAGTTT
>chr16:4184463-4184611
AATTGATTCCCAAAGGATCCAGAAAAGGGACACATTGGCGCCCGCCCAGGGCGGGCGGGGTCCCCCGGGCGGCCAGGCCGATGGGGTGGATGGGCTTCTGCTCGCGGCCGCCTTGTGGGGCGCTGGCATCGGATTGGAGTGGGGCAGC
>chr16:4624868-4625129
GGCCTGGTCCGGGCCATGTCCGCGTGAGGACCCCGCCGCTGTCGCCGCTCCCGTTCCGGCCCTGGCCCCTCTGCCCGGCAGCGCCGCGCACCATGGGCTCCATTCTCAGCCGCCGCATCGCGGGGGTGGAGGACATCGACATCCAGGCGAACTCGGCCTATCGCTACCCTCCGAAGTCCGGTGAGCGCCCGGCCCCAGGCGCGGACTGCTAGGCACGCGCTGGAACGCGGACCCggcgggcgcgggggcggggactcgggg
>chr16:4768692-4768990
ATACACAGCAGGCGTACACTCAACGTAcgccccgccccgcacaagctccgccccgcatgcgcgccccgcctcgcATCCCGGATCTACCCCCGGAATCTCGCGCGTCTTTCCCAAAGCATCGGCTAGGACTCAGCCCGCCGGAAACAAATTTGGGGACGCCGGATTCAGGAAGCTGGCAGGACTACATTTCCCAGAGCGCCCCGCGCCCTCCCCGGAGGCAGATTCCTGGGCGCTCTAGAGGGGGTGGGTTGGCGGCCTGGAGGGTCTCCTCAAGTGGCGGCACTGCCAGGGGCTCGGA
>chr16:4802311-4802614
CCCCAGGTGGAGCCAGGGAAATGAGGAGGGAGGGCCGCCACGCCCGGCGGGGCAGGGCGCGGGTCGTTACCTTGAGGATGTCCTGCAGCTGCTTCAACACAGCGTGCACCTCGTCGTGCAGCAGCCAGCGGAACTCCTCCTCCTGCGGGACAGACCCGGCGGTCGCGCCCGGCCCCGCCGCCCCGCCGGCCCGCCCGCTGGCCCGCGCGCCTTACCAGCACCGCCCGCTCCGCCGCCGTCGCTGCCATCACGGTGGCCATGGCCGCAGGCCGCCGCCGAGCGCCCTCCCCACCGGCCGCTGCT
>chr16:4802931-4803031
TCCCGGGGCGCCCCCAGGATATGATAGGGCGCTCTGCTCCACTCGCGCTCACTCATTGGCCGGCAGGACAGTCTGTCCCCGCTCCTCCTCCCTATTGGCC
>chr16:4846837-4847038
GCACCGGCCAGATCTCGCAGGTCCGGTCCCCGGCGCTTCTGCTTTCTGGGAAGCCCCAACAAGACCCCGGGGACCGGTCGTCCGGGGAAGCCTCGCGGCACCGGCGGCTCCCTTCACGGGGGCCGCCAGTATCTGGGCCCCGAGTGCAGACCCCACCCGGCCGGCCTCGGGGATCAAAGCCGGTGCCCGACGTGGCCACCC
>chr16:8868862-8869155
TGGGGGACGATGGAGGCAGAGGAGGCCGAGGCCCCACCCCTGCGGCTCCCGGGGCCGCGGGCCAGGGGCGCCTATCCTGGGGTCCCCGAGAAGAGCTCCCTACCCTGCAATCCGTTCTGCTCCGCCAGCCGCTTCGCTCCGACTGAGAGCGCGGAGCTGGGGAGGGGGCGTGGCCCGAGGGGGGGTGGGGCGCCGATCCCCGCCCCCAGGAGCTCCCGGCCAATGGGGCTgcgggagggagcccgggacggtgggggcgggcggggcgggAGTGGCCCGGACAGGACCTTTGT
>chr16:9091748-9091847
TTAGACAGGCTGCGGCGGCCGAGGCGAGGGGCGGCAGCGGTTATCTGGTCCGCGGCGACCTTCGGCCGGGCCCGGGGGTGGGAAGGCCTGGGGCGGGGG
>chr16:11256305-11256393
GGTTTCTCTTTCCGCGGTGGCGTCCGGCGAGGACCGCTTCGGCCCTGTTTCCCTCTCTTCTGGACCCTCCCGCGGGGCCCTCTGCCCG
>chr16:11345330-11345638
GCCCGGCGGTCCCGCCTTCTGACGTCGACCATTGGCCGGCTCTGCCAGCGCGCTCCTGATTGGTGGCTGAGGGCCGGGCCCCGCTGCTTCTCAAAGTTGGCGGGAAAGCGGAGGCGGGGCGGAAGGGTGCGGCGAGGCGGAATGGCGGCGGCTGCGGACTCGTTCTCAGGCGGCCCCGCGGGGGTGCGGCTTCCGAGGTCGCCGCCACTCAAGGTGCTGGCGGAGCAGCTGCGGCGCGACGCGGAGGGCGGCCCGGGCGCGTGGCGGCTGTCACGGGCGGCGGCGGGCCGCGGGCCGCTGGACCTGGC
>chr16:11742338-11742654
TCCGGGAGGGGTCAGCCGTCCTGGGCAAGGTCAGGCCCGACTTCCCCGGCTGAGGCCGCTGCGACCCGGCCCTGCAGGCTCCAGGCGGCAGAGCAAGGGGAGCGCCCTAGCGGGGCCCCAGGGTCCGGGCCGCCTCACCTGCAGGTGAACTTGAGGGCGAGGAGCAGCGCGCAGCCGAGCGCCACGGCCCCGCAGAGCAGCTCCGGCCGCTGGCGCGCCATGAGGAAGGCGCCACGCAGCCCGCGACGGAGCCGGCCCGCCGAGGACGCTGTGGCCAGGGTCGGGCTCGAGCTGAGGCAGTCTGAGCCCGCGGGgc
>chr16:11851593-11851612
GAAGCGAGGGGGCGGGAAC
>chr16:12803675-12803772
GTCCCCTCCCCGGGTGAGGGGCGGGCAGTACCTGCGGGAAACGCGGCCAGGGTCCTGCCCCTGGCTCTGTGGAAAACACCCCCCGCCTCTGCAGCCG

>chr16:21520423-21520434
CGCGCCGCTCG
>chr16:29961737-29961863
CTGGTCTGTGCTATTGGCGCGGGTAGGGGACGCACAGCCCAAAAATGCCCGCGACAAGCTTCTGGGGCAGTTCTCGCCAGTCTCTCTGGAGGGAGCCTACGGGTTCTGCGACGTTTCTCGCACTTG
>chr16:29962029-29962064
GAGGAGGAGGGTCGGGGACGGAAGCGCAGAGCACG
>chr16:31073362-31073787
AAAACCCAAAACATGGCGGGCTCTAGGACCCCCGGGACCACACCGCGCCGGGCCAGCAGCCGCGCGGGCCGAGCCTGGGTGTCCGCAGCCCAGAACCGCGGAGACAGCCGGCGGGTTCTAGGACCTGCTGGGCCCGCAATGCGCCCGGGGCCGCTCACAGCCCGCCCCGCCCGCGCTGCTCGCGCTGGGCCAACCCGGCCCGCCCTCGGCGCCCGCAGGGAAACTGAGGCCAGCTCGGATCGTGGCCGCGTGGGAGCTGCCCGGGGCCCTCGCGGCTTCCCGCCGACGTTTCCTACCTGATGAGACTTGTGCTGACTCCGTGGCGTCGGCGTCGGCTCCTCGCACCGACGGAGCCCGGACCCTGCCAAACAGGGGCCGGCGCTAGGACCCagcggggggcggggaggtgggaccggtggcgcggc
>chr16:31074575-31074648
TGGGAGCGCGAGAGCCCCCCGACAGCCACCCCTTGGGGCGCGCGGCTGCAGTTAGGGTAAGGGTCCCAGTGCG
>chr16:31215317-31215578
GAAAGCCGCGCAGGGATGGAGCCTGGCGATAAGGGCGCTGAGCAAACGTAGGTTTCCCGGCCTTAGTCCCTAGAGGAAACTGGAGATGGGCGGGCGGAGCCCCAGGGCGGGTCTGATGGGCCGGGCGGAGCCAGGCGGAGCAGGGACTGACCAGCCCCTGCGGCCCACGCTCGCATTCCTGCACCCGGTGGGCCGTTCGGGCTGGCTCCCTGCTCGGCGCTGGCCCACTTTGGACTGGAGGCGCGGCGTTCGGGACCGAGC
>chr16:31215997-31216156
AATAAATGACAGGTGCAGGGGCTGGAGGAGGCGGGGTCTGGAGGCACGGAGGCGTCCTTGGTCCCCGAGGTGGAGACACTGCTGTTGTCTTACGCGACTGGTGCGCGCGTGGGGCTGGCTTCACAGGCGTTGCATTACTCCTTTTGCCTTGACCCGCCT
>chr16:31458756-31458915
TGTcccgctcccccgccgccccgccccgtccGGATTCTCCCTCGCCTCTTCTGGCGCGGCCGACTGCGCTGCGAGTGAAGAACTCCCCGTTTCCTAGATGCCAGCTCCTGAGCTCACGAGCACGTCCAGAGCGGAGGACACTCGGGACACCGGGGTCCA
>chr16:34574098-34574416
atcaaatggacttgaatgaaatcattgaatggactcaaaaggaatcatcatcgaatggtattgaatggaatcgttgaatttactctagtgggataatcattgaatggaattgaatgcaatcattgaatggaatagaatggaatcatcaaatggaatcgaatggaatcatcgtcgaatggaatcgaatggaatcatcaaatggaatctaatggaatcatcatcaaatggattcaaatggaatcatttccgaatagaatcgaatggaatcattgaatggaatcattatcaaatggagtccagaggaatcactgaattgaa
>chr16:47144194-47144311
CCGGGGCAGTGACCGGCCCGTGCCCAGCCGCCGCGCAGGGCGCCCGGGGCAGCTGGCCGAGCCCTCGATGCCTCCCGTCTGACGGAGGCGCCCGGGAAGCGCCGCCCACCTCGGCCC
>chr16:56989211-56989400
TCCAACCCAGTCCCCACTGAGGCACTGAGACAGGGTCTTGGCCCAGGGTCCCCACCCACCTGAGCTCCGCATGTGAGCCGACCTTCACCCGCCTGCCTCAGTTTCCCGTCCACGAAAGGGGTGAGCGCCCCCACGTCTCCTGGGACTGTCCTTGGGTCCGATGCGGGGCTGTGGGGAGGTGCCAGGGTG
>chr16:67807014-67807094
CTCGGGGGCGTGGCGCATCCCTGACTCCGCCCCCGCCGCGGGGGGGCCTCTGGGGCCTGGTCGCCATGGCGACCGGCTGT
>chr16:85011437-85011447
CTGGGTCCCG
>chr16:87778678-87779490
cccaagtacctgggaccacaggcgtgtaccactacgcccggctaattttgtaatattttgtacagagatggggtctcattatgctgctcaggctggtgacaaactcctgggctcaagcgacccacccacctcggccccccaaagtggtgggatcacagacgtgagccagcgctcccTGTCAGCGTTTCATTCCCTCTTCATATCACATCACTTGGGTCTGTGGTCCAGGTGCGCTGGGGGCAGCGCAGGCCGGGTTCAGGAGAGCTCGGCTCAGCAGCAGCCGATGGAGCTTTCCTGGGGGCTCCTACCTGGCCGCCAGCTCCAGAAGCCAAGCCAGGGGCTCTTCGAGACATGGTCCCACCAGAGGAGAGACCGAGCCTCGGAGAAATGAACGTCCTAGGCCATGGGACTCGGACCCCTCACCCCACCCGCCACACCTGCCAACTTCCCGGCCTGCAGGGTGGCAGGAAGCCTGAGGCATTATTCAGCTTCCTTAGGGCCCGTTGGCTGATGCAACACAGCTCAGAAGTTGAGTCCAAGCACCAAGCCCGCAATGTCTGCGTCGGCCGCCAGGGGTCACTCCTCCCGCGCAGAAGGCGGCCTTGGAGCCTCGCAACCGCAGTATGCGAAGGTTGCATCACCCTCGCGGGGTCTAAGAGGAAGGATGGGGACCAGCCCGCAGGCGGGCCTGAGCCTCCTGGCAAAGCCCTTTGTCAACGTCAACAGAAGCATCTGGCGTCCTTTCTGGTCGCGGACGTCAGAGCTGGCTGCTCCGGCACTCAGCCGGGTGGTTGGTCCCCAGGCAGCCGCTG
>chr16:87795964-87796130
CAGGCTTCTTTCTCGTGTACATCAAGTCCGCTGGGGGTCCAGGAGGTTCCCCAGGGTAGCTGCTGCCAGGGGAGGGCCCACACATGACCCACGCCAACCCCTGCTTGCCCAGCCATCATGCAGAGGACAGAGGAAGGCGAACCCCAGCAAATAAGGGCTTCCACCA
>chr16:87806571-87806741
TTTAAAAAGCCCACTGCCTTACATCCCCACGCTGTCCTGCAGAAGACTGCAGTCAGGTCTTCTGCCTCCCAGAATCATTTCCCCAGCAGCCCGGCGGCGCCCACCCAGCCCCAACGGGGCCTGTCCTGGGAGGTGCCTGCAGGGCGGCTCTTGTTTTCTTTCCCACTTCT
>chr16:89816103-89816461
CCGGGGCTCCTCCCCAGGGCGCAGGTCTCGGGAAACTAACGGAGACGGCCCCACCGCGGACGCCGGGGAAGACGGCCCAGGAGGGCCCGAGGCAGGGGAGCCCGGGGACGGCTGGCGAGGGGCGGCCTCTGCGCTGAGGGGAGCCCCAGGCCGCGCACCCCAGGCCCGCCTGACAGGGCGGCCGGCGGGGGCGGCGTTCGGGAAAGAAGGGAGCGCCCCGCGGGCGGCGGCTGGGGGCGTCCGCCCAGGCGCAGGAGGGGCCGGGTCCGAGGCAGCCGCGCCGCCCCAGCCGGGCGCCCACCCCGCACAGCCCCCCGGGCGCGGCGTCCGGGGATCCGACCGGCGGAGGCTCTGGCGG
>chr17:1260034-1260054
tctgaaaacggggCGACGGA
>chr17:1456294-1456368
CCGGGAAGGGGCCCGCGGCCCGCCATTGGGAGAAGGGCAAGGCGCCCTCGCGCGCGCACTGCGCATGCGGATTC
>chr17:1485481-1485925
CAGGCGTCCCCGGCGGCTCCTCATCCGGCCCCGGGTCCGAGCGTCCCGCGCCGCCCTCCCCGCCTCGGCCTCCTCCCCCTGCAACTTCCCGGGACGTTTTTCCACCCGGAATTCCTGGGCCGCGCCCGCTTCCTGGCGAGGCCGAGGCGACGCCGCGAGGTGGGGAGGGACGCCCGGGACCCCCCGCCCTGCCCCGCCGCCCCCAGGCTCACCGACGCCCGGTAGCGCATCCTGCCCGGCCGGCCTGGCGCCcgctccgctgcccgcgctccgggtcccgggctcggcggcggtggcggcggcgtcagcgAGGGAGGGCCCGCCCCCCGCACCGCCCCCACCCGGGCCCCTGAAGCGCGGGGCTTCCCCGGCCTCCCCCGCCTCCCGCGCGGCCGGGCTGGGGTCCCCTCCAggtggggttggtggaggtgggggtgtcggggc
>chr17:2337918-2338188
GCCCCTCTGCCCGGGGGACCCGGCCGGCGCTCCCGGCTTGTTTGCTTCGCAGCCCCGCAGCTCCCCGCCCAGTGACGGCAGCGGCGCTGGGAGCCCAAGGCCGGGGGAGGGGTGGCGGCGATGGCGGGGATGGCTGGATCCGGAGCTGCCCATTCAGTGCCCGCGCCGCCAGGGGAGGGGGCGGGGCCCCGCGCGAGCTCCCGCGGCGCAGGTGGGTGTCGTGCGGGCCGAGCTTCCCCACGTCCTAAGTGGGTGTCGTGCGGGCTGAGC
>chr17:2393104-2393597
GAGGATGGACAGGGAGAGTCCCGGCTCGCCGCCCACCCCCCCCCCAACGCGGGCTGGGAGCCCCACGTCCCTCCATCCCCTACGGCTCCGCGTCTCCGCGGCTGCCGGCCCATCCCCCACAGCCTCCGGCCCGGCGCGCGGAAGCCCCGCCGGTTTCCAGGGAAACCGAAGCTCAGGCCGCCATGGCAACCGCCTGACGTGGCGGCGCCCCCGGCCCGAGCACTGCAGAGGGAGCGACGCCCAAAGGGAGGGGACGCGCAGCCGGGAGGGCCCCGAAAAAAGAGACACCCCCTCTTCCTAGCCCAGGAGGAAGGAAAGCGTGACGTGTTTCAGGCTCGGCGGCCCCGGGGCTGTTTGCCGCCCAGTCAAATCGGAGTTTTCCCCGCCCCAGGCGTAACCCCACACTCGGGCCGTGGCGCCTCCACGCGCGCTCCGAAAAGACCTTCCTCCTTTGGGGTAAACGGGGCTCGGCCCGCGCCGCAGCGTGGACGGG
>chr17:2401519-2401811
CTAAATCCCGCAATCGCCGGGCTGTCGCAATTCCCCCGGGATCCGCCCCTGGGCGGAGCTGCCGGCGACTGGAGACTGTCAAGAGAACCAGCGGAGGGAGCGGAGCGGCAGTCCGGCTCCGCGTTTTGTCTCCGTTCCTCCCCCCGCAGTGCGTTCGCATCCTATTAGGGGACGTCACCGGGCCGCGAGCCAATGGGCGGGCAGGACAACACGGCATGGAGCAGCTCCACATGGACACCCCGCGCCGCCAGCCTTCGGTTTAAAGGGCCAGTGTCTGCAGGTCACATTCGCG
>chr17:2593447-2593460
ACTCGCCCGCCGG
>chr17:2594042-2594518
CCTCCACCGCGCCCGGGCGGCTGCAGGCCGGACCCGGCGGCCTGACGATGTGGCTGCGCCGGtcccctccctcccattctcccctccccctgcctccgccgccgcctcctccttcttcttctctcctcgctcTCAAAATGGCGGCCGCGACGGCCGTTGAGTGAGAGACCCGGAGGAGGGGGACTGTCCGGGGAGGGCGCTGCCCTCGCTCCTCTCCTCCCGGGCCCGGCTTTGGGGGCTGCCGGCGCCTCTGCGACCCCCGCCCCGCGGCCCTCCCCAAGAAGGGATCGCCCTCCTCCCTCGGTGACTTAGCAAGAAAAGTATTCTTGGGTTGGAAGGGCGTGGGGACCAGGTAGCTCTCTGATCTTGGGGAAAAGGATCGGCCCTGCTCTCCCCGGCCGCGGAGACGAGCACCGCAGTCCCCACCCCACCCTCAGTTATCGGCTCGGGGACCGGCTCAGCCCCGCGCCGCCGGG
>chr17:2711219-2711448
CGGGCGCAGAGGGGGTGGGGCCGCCGATTCTTTCGGTCTGCGGCGGCGGCGCACCCCGAAACCGCGTGTGCGCGCACGTGTCCCCGCGATGAGGCGCGCGTGTGCCCGCCGAGGGTGCCAGCCGAGGCTGCCCTCCACGGGACCGCACGTGCGAAACCCGGGCCGCAGCCGGGGGCGACTGTGAAGGTGACCTTCAGCGCGGGGGCGACCCGGTGAAGGCCCCAGCGAG
>chr17:2711839-2712081
ACGGCGGCCCGCGAGGGACAAAACGCGCCGCGCCTGGTTCCCCGCCCACGGACGCGGTGACTTTCCAGAACGTCTTAAAGGCAACGCACTCTGACTCAAGGCCCAGGGAGGCTGGGCGCCCTCGCGGGGCGGGGCCTCGGGGAGACTCCCTGCTGCTCGCTGCCCGTCGGGCGGGCACTGTGACCTTGGGTGGAGACTGGTCTGGTTCTGCCATGGCTAATCCTCCCCTCTCCAAGGATCCC
>chr17:2853393-2853698
GCAGTGACAGCATCGGGGAAGTATCCGGGGCCGGGCCGGGGAGGGCGGCAGCCGCCTCTGCCTGGGGAGGGAGCTCGGGGCCGCCGGCGGGAGTGCGGGCGGGGACCAGAAGGAGCGGGCGAGGGGAGGCAGGGCCGGGGCCGGGGAGGGCGCCTGGGAGCCGGGCAGGGGGGTCCCGGGAGCGCTGTCCGCCTCCTCCTGCGCTTCGCCCGCTCCCTGTGCCCCGCGTCCTCCACCATCCGGGCGGCCGAGGCCGGGGCGCGGGAGGCGGGGCCGGGGCGGGTCCCGGCGCGGGCGGCGCGTCT
>chr17:3944798-3945119
CCTGCCGCCTGCGGAGCCGGGGCGGTCACCAGGAGGACCTCGGCTCCGCCCCCGAGAGGGGTCCGCCTCTTGGCCCCGCCCCTAGGAGGGGGCTCCGCCTCTTGGCCCCGCCCCCAGAAGGGCTCCGCCTCCTGGCCCCGCCCCGGGAGAGGCTCCGCCTCCTGGCCCGCCCCCAGGGGCCTCCCACGGCCACCTCGGCGCCGCCACGCGTGGCcccgcccccaggccgcccgcccgcgcgtcccctggccccgcactcacacttcgccctcgGGGGTATACGTGGTACCCGAGATGGTGAACTCGTGCAAAAGGCAGGAG
>chr17:4807008-4807206
TGGGCGGCGGGGCGGGCCGAGGGCAGCGGGGGCGGGACAGGACAGACGAGAATCCCGCGGAGGTGAGGCCGGGGGCCgccccgcccccgagggcaggccctgagccccggccccgcctcggccggccccgcctcggccggggcgtgggctccggctgcagctccggtctgctctcttggctccggaacccccgcgggc
>chr17:4949887-4950071
GGGCACGTGGCGGcgctccccgcccgccatctcctgacccctggcccaccgcacccctaccccAGGGTGGAAAAATCCCGGGAGGAGCGGCCTGAGATGAGggggcggggcgagaggggagactggacgggtggcggggcaggtggcctggggtgggggctgggaggccgcgcgggccggcggg
>chr17:5468865-5469160
AGGGCACCGCGGCGGGAGGCGCAAGCGCCGAGAGCTCCTGCCCCCTCTCAGGTGCAGACAACAGGAGCACACCGCCCCTTCCTCGCCGCCACGTGCTGGCGGCTCCCGGCGACCACCGATGACCTCACGGCCGCCCCAGTCTTTAGAAAAAGGGACTGCATCTCCCAGCATGCCTTGGGGGCTTGGGAAGGCTTTCACTTCCTGGGGGTGGGAAAAGCAGGGCCTGAGGTACAACCAGGAAAAGGCCCGGAGCTACAACCGGGAAACACAGGATGTAAGGTTCCGTGGGACTGTA
>chr17:6443919-6444133
GAGGGAAATTTGAAAGAAAACGTCTCTGGGAACCCAGGGCTCTGCACTGCCAGTCCCTGGCTCCTTCTGACAAAACCACTGAGCAAGAAGGAAAAGCCAGACCCCTTGGCAGGATGAGAGGGGTCTCTGCCCGCTGCCgggcctggggcctggggcctgagccaggaggcctaggtcccaggacctCCGCCTCCACCCCATGGGTCAGAGCAGC
>chr17:7307787-7307900
GGCTTGGGCCCGGGAGAAGATGGAACTGCGCGGGGGTCGGGGAGGGGGCAGAGGGGAGCGGCGGCCGCCGCCGCACGGGTTCGGCCAGAGAGCGGCGCGAGGTGAGGAGAGGC
>chr17:7351631-7351787
CGCAGGGCGCTGCGGGGCGGGGGCTCTCGGGCTGGGGCGACGTGGCCAGCCCAGTCCTGCCGAGGGGTGGGGCTGGCCCTGGGGCTCGCTGGCCCCGCGCCGCCGCGGAGAGAGCGCGCCCGGGCCACCCCGGCTGGAAGGCATCCCCGGAATGCG
>chr17:7404586-7404786
CTCCGCCTTCTTTGTATGATGCCCCGCCCCCTGTAGTTAAGATATTCTCCCCCCCGCCAGCCCTCCGAGACCGCGAGAGCCCCGAGGGTGGGAGATCCGGGGGAATGTCTCCACCCTGCCCTGGCCCGCTACGTCCATCTGTCCGTCTGTCCGCTCCCGCCTCTTCCCACCATCTCCAATCCCCCCATTCTCCggagggc
>chr17:7405262-7405309
CTGGACCGCCTTCTGGTCCCTCGAAGCCGGCCCACGGAACCAGCGGA
>chr17:7915759-7916001
CACTCCTAGGCCCCGCCCCCTTCTCGCTCTCCCCTTCTTCCTCCGCCTCTCCGTCAGCGTCGCTGCTTTCCTTGGCCGGGTTCCCAGCCTCATCTCGTTCGCACTTGGCCCGCGCTTTTTCCTCCAATCGCGACCACAAGTCCGAGTCAAGAGCCATCTCCGTGAGGCCGCCGCGAGGGAGCTGCGAGGGCGCGCGGCAGAAGGGGCACGTGACCACGCGGCGCAGGCGCACCACGCGCGCG
>chr17:8383553-8383830
CGGGGGCCGGCACCCCTTAGCCGGGGAAGCGCAGGCCCTGCTTCTGGCCGCCAGGAGGCGCGGGGACGCCGGCCGGCCGGTCGCCTGGGTCCCTGCACTCACCGTCCCCTCCCGCCCGTGGCGTGGGCGCGGCCAGCGTGCCGGTACTTTAACGAGCTCCACCGCGACGCCGGCCACCGCCCCTGCACCTGGGCGTCTGCTGACCGCACAGCAGGGCCCGCCAGAGATTCAGTTCTGGGTGGTGAGGGGCCTTGCGAGGACCAGGGCCACCGATCGC
>chr17:8436015-8436035
CGGCGAACATGCGCTTTTGA
>chr17:16491810-16492053
CTCCTGGACCATGCCGACTCGCCGGTGGTAGGGGGGCATCCCCGCGCCCGCGCGCCCCGCCTTGTCCCCGGCGCGCAGCAGCAGCGACGCCCAGAAGTCCGGCCGTTCGCGTCGGGGGCCCGGCGCGGCGCCGGGGCTGGCTCTCTCCGCCAGGCTGCCCTTGGTCTGCCGGGTGCCCATGCCGCCGCCGCCCGCCGGGACTCTCCGCTCTGGGCCGCGAGGCCGCGTCCCCGCCAACCGCCC
>chr17:17303659-17303822
GGGTGCTGGTGGACATGGACGGCGTGCTGGCTGACTTCGAGGGCGGATTCCTCAGGAAGTTCCGCGCGCGCTTTCCCGACCAGCCCTTCATCGCGCTGGAGGACCGGCGCGGCTTCTGGGTGTCGGAGCAGTACGGCCGCCTGCGGCCAGGGCTGAGCGTGAG
>chr17:17810175-17810509
AACCCGTTCCGGAGCCGCCTGCTCCCGGAACCGGACGGCACAGGGCGTTCTTGCCCACCCCAGGGGCCAGGCTTGCGGAGGGGGAGCCCGCGGAGCGGCCAGACTCCCCGGGGCGCTCAGCCTCCGGCGAGGGTGGGAGACGGCTTTGTCCTGGGGACACTTTCCCTCTGGAATCTCAAGACGACGTGGCACACATTCCACGTGGGTGCTGCCGCCACCCCAGTCGGTCGTGGCGTGCAGCTGGGAGCCCTGGGCTTGGGGGTGGGGGTCGAAACAGTACTGGAAGAGGCGGAGGGCGGCTCCTAGCTCCGTGGACTAGGCGGGGGAGAAAGGA
>chr17:18039919-18040133
CCGGGGCCCGAGGGCCTCCTCGCGGCGCTCACGGGCCGTGCCCGCTTCGGCTCCTCGACCCCGCAGCCGCGGAACAGGCCCTCGCCGCCGGGGCCTCCTGCACCCGGCGCTTCCCACCCGGGACCTTCCCAGCCTGTGTCTCACACTCTCCGAGCCCCAGCCCTGACCTGCCCCTTCGGACCCAGAGCCCGTCGTGACCGGCTCCTGGCGGACC
>chr17:18363371-18363647
CTAGCGACGCCTCCGTCCTACGCCGCCGCCGGTGCCACCAGTCCCAGACCCGCTGACCCAACGCCCCGCGCACCGCCGCGGGCCAGCCACGTGACCAGCCGCTCCAACCCCAAACCCCGAACTTGGCGCTGGACCGCTCGAGCTCAGGAAGGTGCACTCTGCGCGCCAGGCTTGGGCTTGGCCCCGCCCCCGGAGGCGCCCAATCAGAGAGCGCAGCCAAGCATGGGCCGCCACCAAACGCACCCGCGCTATTGGCTGCGGCGCAGCGGCGGGCAG
>chr17:19993164-19993324
agcactttgggaggcccaggcgggtggatggcttaagcccaggagctcgagaccagcctgggcagcatatagagacctcatctctacaaagaattaaaaaattagctgggcatggtggcacgcgcctgtggtcccagctactcgggaggctgaggtggga
>chr17:21214420-21214553
AGCCTGGGAGTCACAGGCGCCCACCCACCGGTAGGTCCTTGAGTTTCGAGAGCCAGTAGCTGAAGGAGAGAGGAGAGGCAAGTGCCTACAACTCCCAGAGCACTGCGCGGAGGCGCCCGGCCGCGCTGTCCTG
>chr17:26883998-26884133
aaactgcgctctcaaaaggagtgttcaactctgtgagttgaatgcagtcatcacagaaaagtttctgagaaggcttctgtctagatgttatgtgaagatatacccgtttcgaacgaaggccacagagtggtccaa
>chr17:28372116-28372227
GCGGTGCCTGGGCCAGATGGGGGCGGTGGCACGGGCCCATGGTGGGCTGCGGGTGGCCGCGGGCCCCGCGAAGTGTCGCCGGGGGCAGGCACCGAGGTGCAGGACGCCCTG
>chr17:28599090-28599318
GGGGCCCGCGTTGACCACGCCCCCGGCCCTGCCTGCCCCTCCGTTGTCGAGCGTTTTCCGCTGACGGAGCCCTCACCTCAGACACCGGCGGTAGGGCTGGATGCGGGCCCGGCCCAGGACCGGTCTTCTGTCCTCACACCGGGGAGGACCACGCAGGTAGCTGGAGAGTCCAGGAGTCCATCCCTCCTGCTTCCAGCGGACCTCCTCACATCCATGGTGTTCATATCC
>chr17:28645267-28645405
CAGGGCCGACGGGCTGCGTGCGCGAGGAGCGGGCGTGGTTCCGGGAGGAGGGCGAGGGGGAGCGGACCAAGAGCTGAAACACGCCCCGGGCGCACACCACGGTGCCCGGAACCGCGGGGCTCGGGGACCCGCGGGGGT
>chr17:28717632-28718114
GGGGCCGGATGGTTCCTACAATAACCCGGGGCCGCGGAGACCCGACGTCATCTCGGGGCTGAGGCTGCCCTACCATTACAGAGCGGCCCGGGGGCGCGGAGCGGCCCCGCCACACGGGGTCAGTGTGGGCAGGGGCGGCGCTGCCAAGGCCCGCAGGCCGCTGGAGGAGGGGGCGAGGGGCCCAGTCCGGCTACAGGGCCTCGAGTCCCACTCCGCTCGGGCTCCGCCAACGCTGTAACACGATCCCCGGAAATTCCTGGAGAAGGGCCGCCCCCCGCCCCTCTCCTGGCGGCTCCAGGCCTCGCTGCCCGCCCTCGCCACCCCCTCCTCTCCACCCTTCTGCGTTGCCCCGCTCAGGCTCCCTCTTTTGACGCTTCACCGGGCACCAGGACCGCCCCGACCCAGGCTGGAGCCTATCCAGATAGGGACTCCCCAGGCTGCTCTCCCCTGCACCTCTATACCCGGCTGCGCCTTCATGGGGA
>chr17:28744300-28744578
GGGCGCCGCCTGGGGAGGGTCTCGGGCCCGGGGCAAGGCGGGCCTTTGTCTGCGCTGCGACCCTGTGACCTCAGGGGCGCCCCGTGACGTCACGGGGAGGGATGACGTCAAGCCCCGAGGGAGGCCCCCCCCGCAGGAATCCGAGGGGTCCGGGCGGGTCCCAACTGCCCGGCCCGGGGCGGAAGACCTCGGCGCCTTCTCGTGGGGTCAGGAGGGGAAGAGGCCCTTCCCCGTCACCTGAGAGCCGGCGCGGCCTCAGCCTTGAACTTTGAATCCTG
>chr17:29292964-29293170
TCACCCGGCTCCGCCGCCCCGTGTGGCCCTCGACACCCTTCCCCCTCCGCTCCTCAGTGGGCCGGAGTCGGTGACAGGAATCGGCTTCCAACATGGCGGACAGGAAGCGGCCCCGCGAGGAGGAGAGAACATTCCAGCCgcgccggctctggggggagcgggcgcggggcgccggcctcgggaggagccgcgggACAAGACTGCGG
>chr17:29589765-29589969
GGCGCTTAAAGGggccgcggcagatgcccggccccggcgggcagcgtggcctgcggccctggcctccgctgcagcGCTCGCCTGGCCCGGAGGCAATGTGAGTCACCCTCACAGCCCCCTCCCCTTCACTTTCCGCGTGGGGTGGACCGGGGGACGCTGGGCCCACGGACGGCGAGGGTGGGGATTAGGGAAGAAGGACTTGGA
>chr17:29930164-29930449
ACTGTCGCCGACTGACGCTCCGAACGGGCGGCGGGCGGGCGGTTCCGCAGCTGCGGGGCACAATGAGCGCTCCCAGTGCGCAGGCGCCACCTGTCAGCTACCGCCTCTCCCCTCGGCGCGCGCCGCCGCCTGGTCGTAACCCTTGAGTTGCCGGAAGCTGGCCGAGTGCGTGCGCCTCGGGCCGCCGCACCCTCCTGGGTTTCCTCCTTCGTGCTGGAATCGCGCGGTTTGCCAGCACTGGGTGCTGTGGAGTGGGGTGGGGGAAGGGGCCGAAGGGAGCCAGCC
>chr17:30291773-30292099
AGAGGACCGCGGCGGGGGACGGCGGCACCTCACCCGAGCTGCTCATGGCGCCCACGCTGCCCGGCGGGGTAACGGTAGCTTCCAGGGTCCTTGGGCGAGCGCCGGGATTGCGCTGCGGCTCGCTGCCTAGGGGGCCCGACCTGTCTCTCGCACCCGGAGCGCCGGAAAAAGGAAACCGGCTcggcggcggcggcggcggcggcggcggGGAGGCTGAGGCTGGGAGAAACGGGGTCCGCGGAGGGACAAAACTCCCCCCTCGCGTTGCTGAGTCAGCGCCGTCGGGGCTGGCCCCGCCCGGGGGAGGGCCGACGGGGGCGGCCTAG
>chr17:30600678-30600881
GGAGGAGCGGGGAGCTCAGCGGCTCAGGACGACGACGCTCGCCACATCCGGGACCCTCCGGCCGTGGCGGTCGCAGCGCCGGCAGCTCGGGCCTCAGCCCCTGCCTCTGTGGTGACTccgccgcgcttcgacgtcgcccctgtccccgtcccgcccgccgcccccgccaaccccgccgccgGGGACATGTCCAACCCCTGAAG
>chr17:30731732-30731908
CTCCTCCTGCCTTCCCTTCCCCTTTCCTCCCCTCTCTCCTCCTTCTCCCCTCGGTCAGCCGGAGCCTGCTGGGGCGAGCGGTTGGTATTGCAGGCGCTTACTCTCCGGGGCCGCCCGGCGAGTAGCTGGCCGGGGAAGGAGGCAGGAACCGCGATGGCGCCTCAGAAGCAcggcgg
>chr17:31549495-31549659
ccccgagcctggccccatgccccaggctccccgcgtcttcctcggagcgctggccccgtcccagtccccgcccccggccgcgccgcccttcTTGGCTTGCGCCCTGGTCCCCACCAACCCCGCCCGAGCCCCCACGGACCCTGCCCGGCCCGACGGAAATGACC
>chr17:31937094-31937264
tcctcctcccttcccttcccctctcctcccctctctcctccttcccCCCTCGGTCCGCCGGAGCCTGCTGGGGCGAGCGGTTGGTATTGCAGGCGCTTGCTCTCCGGGGCCGCCCGGCGGGTAGCTGGCGGGGGGAGGAGGCAGGAACCGCGATGGCGCCTCAGAAGCAC
>chr17:32007693-32007913
ACGTCCGGACCCATCGGGGGCTCCCCTCGCCGATACGCGGTAGTAGCCGGGGCAGGTGGGCAGCCGCCAGGCTGAGGTGGCGCCCAAGACGCGGCTGAGCTCGCCCAGGGTGGGCAGCAGTAGCCGGAGGAAGCCACCGCCGCCGGCCCGCCCCGCGCCGGCACCAGCGCACGGGCCCGGCGGGGGCGCGGGGGCAGCCACCTAGCCCGGACCACCGCAG
>chr17:32444690-32444922
CCCGGCTAGCCGGCTCTGATGCTGCTGACTCACTGTGTGAGGGGGGCCGGGCCGGGGGCGCAGGCCGCTCGGAGCTCCCCAGAGCCTCCCAGGTCTCACTCTTGTGGGAGGGCTTGAGGCAATCCCCGGGTCCCCTCGCCGGCTGCTGACTCACGGGGGGCTCAGCGTAGGGTGGGAGAGTGGGCCGAGCCGGGCCCCCGGGGATCCCTCCCTAGCCATGTCCCCGGCTCTG
>chr17:39461695-39461872
CAGGGCCCCAGAGCTGGAGTCGGCTCCACAGCCCCGGGCCGTCGGCTTCTCACTTCCTGGACCTCCCCGGCGCCCGGGCCTGAGGACTGGCTCGGCGGAGGGAGAAGAGGAAACAGACTTGAGCAGCTCCCCGTTGTCTCGCAACTCCACTGCCGAGGAACTCTCATTTCTTCCCTC
>chr17:39636925-39637174
TTCCCTCAGTGCCAGGCCTGTGTGGCCTAATAACGACGGCCCTGGTCTTCTTCCCACTCCCCTACCCTTAGGTAGGCCCTTAGACTCCGGCCTTTGAGTCCGCTTCTGCGCAGGGCCGGGGCTGGAGGCGGGGCGAAGGGGCGGGGCCGCAGGCGAACGCAAGTCCCGCTTCGCTCTCGGGGGCGGACTCAGCGGCGGAAGTGGCGCTGCCGGAAGATCTTCTTCCGCTCTGAGGCGCTACTGAGGCCG
>chr17:39730608-39730792
TGCGGGTCTCCGCCACTGCTACGTTTTGACCTCGTAGGGCAGCTCCGGAGCTCGCTCCCCGGGCAGGGGCTGGGTCCGGTCCAGACCCTCCTTCCCTGGCCCGGTCTCCCGGAGTGCCGGGCTTCCCCACTCCCCACTCCCGGTGTCCGCTGGACTTCATGGCTTCATTTACTCTAATGGACTA
>chr17:41786480-41786723
GCTCGATGGCACCGGCCCTCACCTGCCCAGGGACGGCTGGGACCGGCCCCGCGGCCGCTCGCCACCCCTCTGTCCCCAACGATACCTGCGCCCCCGATAGCCCGCACCTGAGTATGgggcctgaccgggccgggtcggggtcgggccggggtgggagccggCGCGGACAGCGAACTGAGCTCGGCGTGGTCGGGCGGCGGCTGCTCCGGACTCTGGCCAAGGCAGCAACTCAGTAACCGAACA
>chr17:41835992-41836318
GCCACGCTGGGCCCGAGGGGAGCCCGGGGCTCGCTCGGGCGCGCGTGTGAGGCGGGGCCGGGGTGCGCGAGGGGGCGGCTACTGGCCTGGGTGAAGCGGCGGTGCCTCGGTGACCAGCTGGGGGGCTCGAAGCGCCCCGGGGGTCGGAGTCCGGGCCCGCCCCACTCCGGACGCTTCCTCCCTCCTCACCTCCTCTGCCATCCCGTTCGAGGCCTGGTCGGCGGCTCGCGGGACAACGACAGCCCCGCGACCGCACTGCGCAGGCGTCGCCTCCCGCCTGGAGCCCgggcgggggttggtggggccgggggcggggcgggggtggg
>chr17:41918954-41919011
CGGTAGCTTCCCGGGATCCGGCTTTTGTCCCGGCCCAGCCGGACTTTTCCCCGCCCC
>chr17:42019884-42020286
CTGGGCCTCAGAGACACCAGAACACCCAGCGGCCCGCGTCCAGGGAGTCTAGAACCTTGGGCTCCCGCGCACACCCAGGCCAGGTCCTGGCCGTCATTCTCCCGCCGGCCTCTGGGGGAGCTGCGCGGTCCGCGCTCTCTCTCCGCTGCCGGAATTCGTCTTGCCTGACGGAAGCTGGGGAGCGGGCAGGCGGCGGGGGCGGGGCCTGGAGGAGCCTACACCGACTCTGGAGGAAGACTGGAGCCTTTGCGGCGGCGCTGCCCCTCCCCTGGTCCCCGCGAGCTCGGAGGGCCCGGCTGGTGCTGCGGGGGCCCCGGGAGGTACGGACCTGGGAGGCGAGGCTCGTCCGGCGCTAGGATCGGCCTCCGCCTCCGGGCCGCTTTAGGTGGCTGGTCTCTGCCT
>chr17:42121132-42121319
TGCTGCCggctggggctgcagctggggcaggggctggtgccggggtgggagtcggaatcggggctgaagccgggctgggtgcaggagtcggagttggggcaggggctggggactgaaggggccggggctgcgcagccggggccggggtcggggcctgggAAGGTTCCGCCATGGCCTCCCCCGCAGC
>chr17:42276034-42276464
CCCGCATTGCCCTCAGCCTCCCCGGCAGCCAACCCGGACCCCCTCTCCCCGCGCGCGCCCCTCGCCCAGCGCGCAACCACCGCGGCCCGGGAGTGATGGCGGCGGCGCGGCCCTGACGGGCGGCTGAGCGGCTGGAGCGCGGGCCCCGCCCGGGCTGGCTCCCCGGCCTGGCTCCCCCGGCCCCGGGCCCAGGgctcgccccgcagctcctacctcgctcggcccctcgggcgcccgcggctgctccggcccagctgtctggcttgcccgcccgcccgctcgctccctccctcgGCCGGGCCGCCGCGCGGAGTTGCCTGCGCTGGGTCCCCGCCCGGGGTGACGGCTCCGGCCGCCGACTCTCCTCCCGCCGGGGCCCGCGGGGGCGCGCGCGCCGCTCACGCGCGGAGGCCCAGGGACGCGCGCCGCT
>chr17:42422063-42422244
GGGTCTGGGGAGGAGGTTGGCGGTCGCGTTCCCCGCTTGGCACAGCCCCCGCTGGTGCGTGCCTGAGCCCTGAATCACCCGCTATATCAGGCCCGCAGGCGCAGAGGCCCCAGGCCCGGGCCCCGCAGCCAGTGTCCGCTTACAGCGGACCCCAACGATCGCGAGGGACCCCTGACTTTCC
>chr17:42536309-42536549
TTCTCCTGGCCGGGGCCGGGGGCGCGGCAGGCGACGAGGCCCGGGAGGCGGCGGCCGTGCGGGCGCTCGTGGCCCGGCTGCTGGGGCCAGGCCCCGCGGCCGACTTCTCCGTGTCGGTGGAGCGCGCTCTGGCTGCCAAGCCGGGCTTGGACACCTACAGCCTGggcggcggcggcgcggcgcgcgtgcgggtgcgcggctccacgggcgtggcggccgccgcggggctgcACCGCTACC
>chr17:42567247-42567497
TCCCTCCTGTCCCCAAAGTCCCCCACGCTCTCCGTGCCCCGGGGCTGCAGAGAAGACAGCTCTCACCCCGCGTGTGCCAAGGTGGGGAGACAAACGAGGCGTGTGCGCGCGAGTCGGGGGAACGGGGCACTGGGGTGGAGTAGGGGCGGAAGGGATCATACACAGGGGAGGCACTCGCACGCCCTAGCCTGTGCCAGTCTCGGGGGACTCATTAAGCTGCCCGCGCACCCCGGGCTGTGTGTGTGCAAGC
>chr17:42678116-42678192
ggcggggccgcggcctccgcgggcgcgcgcgcgcgTTGCTGACTCAGCGGCGATTCCAGAGATCTTGGATGGAGGG
>chr17:42744931-42745197
TCTCCCTCCCTCAGGCCCAGGGCGGCGAGGGGAGGAGGCCCGGCCCCACCGCCCGGCCCAGGCTTGTTTACTCACTCACCCTCCATCCCGAGCCGCGGGTCCCGCTGCTAGGACGCATgcgcgccgcggccccacccctgcgccgtgccccgccccgcgcctccTGTCGGCGCGTGCGCATTGACTTACCCGTGCCGCGCGGACGCACTACTGTCATTTGCCGCCAAAACCCCGCACTCAGGAGTCCTGGCGGGTGCAGCCTCCCA
>chr17:43778496-43778720
GACCCCGCCCAAGGCCAAGCCCCAAGCGGGTGGCGGCTGGGACCCGGGCAGGCGCCACCCGGGCTCCGTGCACCCCGCCACGGGGAAGGGCCGCGCCCGGCCAGGCAGGGTTCCAGTTCCTTGGCCCCACGCGCGGGGGTAGGCGTCGACTCCAGGCCCCTCCCAAGCCCCCGCTGTGGCTCCCGGAGGGGCCATCGCGCCCGGGCTCCCCCAACCCAAGACTC
>chr17:43907325-43907518
GGGCGGGTGGACAGGGAGGGAACGGGCCTGGGTGAAAGGGGCCTGTGGAGTTTAAACCCAGTGAATAGGGTCCTAAGTGCCGTGTCAGGACGAAAAGAAGGCGGAGGTCTTGGGATAGGAGCTGGCCCGGGGGCCGGGGGACGCCTACCTGCGCCCCGGGAAGCCCCTAGCTCCGGGCGGCTCCAGCGCAGCC
>chr17:44007223-44007301
GACGGAAATTGTCCCACCAGCGCCTGTCCTACCTGCAGTCCCCACCAGGCTGCGCAAACGGCCCTCCAGCCAGACTAG
>chr17:44199152-44199610
TCCTTCCCCGCCCGCCAGCAGCCCCGGCCGGCCGGGGAGAGGAGTCCGGGAGGGTGTCTCTATTGTCCCGGGGGCTGGGGCCTGGCTCCCTAACAAAGgccccgcgccccctccccggccggccctgccccgcccAAGGGGGACCCAGACGGGGGAGAGCCAGGGGCCCCGGCCCGGCCGGGAAGCTGGGGGAAGCCGGGCGTTTCCGCGTCGGCCCGGGGGGAGGGGAAGGGGCGCTGACCCAGACCTGGGGGGAGGGGGCCCAAGccccgccttgggccccgccccccgccccccacaggcccctcccccgtccccgtccccgtctccgtcccGTACTCACCCCGCCCGGGGGGCCGCGCCGGGGCCCGGCAGCCTCTCAGGGCCGCGTCCTCcggcggcggcgacggcggcggctgcTCCGGAGCCCCATGTCCGTCGGTCCGTCCTCGCCTCTC
>chr17:44830293-44830611
GCACTGCGCGCTGCGGTgggggcgggggcgtcccgccgcggcccgggagcggggggcgcgcggcacgtggcgCTCGAGTGGGAGGGGGGCGCCCCAGAACGCGCGGGAAGCGACGCGAGCGCCAACTTTCCGCGGTCGAGTCCTCGCCGCTCTCTCGGATAGTCCGGGACGCGGCGGAGGCGCGGCGCGCGTGGGAGTCACCCGCGTGGAGTCTGGACCCCGGGTGGGCGCAGACTTCGCTCCGGACAGTTCATTCTTCCAAGCTGATTTTCGGGCGAGAGTCCCCCGCCAGCCGCGCCTCAGTTTGAGCGGGCCGCT
>chr17:50707711-50707786
gtcagcgccgccgccgtcgccgcggcccgctcccggccATGGGGAGGGAGCGCGGAACTCGCCCGCCCTGCTCGC
>chr17:51120752-51120906
tagggctggagcccgggccggggctggggctgggcccggcggggtgggggccggggccggaggaggggaggggtggCGTAGGCGCTCTCACCCCAACCGCCGCTGCACCAACTGCCGGGGCGGCCCGGCCGCGCGCGCCACACGTCATCCgcgg
>chr17:56593742-56594238
tggagtccgccgGGCAGAGCCGGCCGCGGAGCCCGGAGCAGGCGGAGGGAAGTGCCCCTAGAACCAGCTCAGCCAGCGGCGCTTGCACAGAGCGGCCGGACGAAGAGCAGCGAGAGGAGGAGGGGAGAGCGGCTCGTCCACGCGCCCTGCGCCGCCGCCGGCCCGGGAAGGCAGCGAGGAGCCGGCGCCTCCCGCGCCCCGCGGTCGCCCTGGAGTAATTTCGGATGCCCAGCCGCGGCCGCCTTCCCCAGTAGACCCGGGAGAGGAGTTGCGGCCAACTTGTGTGCCTTTCTTCCGCCCCGGTGGGAGCCGGCGCTGCGCGAAGGGCTCTCCCGGCGGCTCATGCTGCCGGCCCTGCGCCTGCCCAGCCTCGGGTGAGCCGCCTCCGGAGAGACGGGGGAGCGCGGCGGCGCCGCGGGCTCGGCGTGCTCTCCTCCGGGGACGCGGGACGAAGCAGCAGCCCCGGGCGCGCGCCAGAGGCATGGAGCGCTGCCCC
>chr17:57085295-57085578
CTGCGGAAGCGCGGCGCTGCGGGCCGGGCCGCGGGGCACAGCCGGGGGCCGGCGGCGGCGCGCGGACTCCGCATCCCGCACCCCGATGGTAGCCGAGGAGCTGGTAGGTCGGGGGCAGCTGCGCCGGGGACCCCCTGCCGGAGACCCGAAGGCGGCGGGGTCGGGGCGATGGGGAGCCTGAGGTGCAGGTGCAGGGTGCGACGCGCCCTCCAGGTACCCCGGGGGCGGGACGCTCCGGACGCAGAGGTGTCCTGGGGGCTCTCGGCCGCCGCGCGCTGTCAGG
>chr17:57987784-57988127
CCCTTCAGAGCGAGAGGGAAGGgtgtgtgtgagtgtgtgtgtgtgcgtgtgtgtgCTGGGGGGCCCCCGGGTTCACCCCGCGGCCTGCTATCTCCCCCGCACCCCGTGAGGCCGCCTCCTTTCACCTCAGCAGCCCCGCTTCGCCGGGGCGGGCGGGCGGAAAAACAAAGGGGGATTAAGGCCGGGCCGGAGAGCGGAGCCGGGAGGGAGGGGAGGAGGAGCGCCCGCCCGCCCGCCAGCCCGGGGCCCGGCCCCCCTGTCCCCCCCGTGCCCCCCCGGGGGGGCCCCCAGTACCTGGAACAGGAACGCGGTCCAGTTGGCCTCCATGGCTGCGGCGGCCGAC
>chr17:59106479-59106620
GGGCCGCTGGCGACCCGCAGGCTCCGCAGTCTGACCTCTTAGGCGCCGGCCCGAGGTCGCCAGATCAAATCGCCGATAAAAGCCCGGCGCCCACGTCAGGGGGCTCTGACAACCGCCCCACCTGCGCGCCCCATCTCTTCA
>chr17:60600060-60600264
GGAGCGAAGGCGGGGACGGAGGGCGGGCTCGCTCCACTCGACTCCGGATTGGTCGAGCTTAGAGAGCCGAGTGACGTCAGCGGGGGAGAACGCCTGATTTGTGTGGTGGGCGCGGGCGGTGGGGGGAAGCGCAGTGCGCAGGCGCAACTGCCTGGCTCTGCTCGCTCCGGCGCTCCGGCCCAGCTCTCGCGGACAAGTCCAGAC
>chr17:62704057-62704662
gcgcggcgCCGGGACCCTGCTGCCCTGTCCTCCCGGCCGCGGCTGGACGGAGCGCGGGGCCGCAGCAACCAGGCCGGGCTCCCCGTCGCGCCCCTTCcggagcgggaggccctcgccgaggcggaggctgggacgcgcggggcgggcggcggcggggagccgcggggccgaggcgcaggGCGTTTTCCCCGGAGGTGCGGCGTGCGCCCGCGACACAAAGGTCTTTTAAAGACCTCGCAGCGCCCTTCCCGGCTGCGGAGGCTGGAGGCCCGGGGGGGCGAGGCCGGGGTCGGGGGTGGCCGCGCGAGGGGGCGCTGGGATCGGCCAGACCCCGCGGTTGCGCCCGGGCTGGGGCTCCCGGGCTCCTTTTGTGGAAAAGAGCGGAAAGCAGGGCCCTCTCCGGGTCTCTGAAAATGGTCAGTTCGGCTTCGCAGGGCTGCGTGCCCGGAATAATAAATTGGCTTCTCTAGGGTCGTAATCTGGGCCCCACCCCGAGCAGCTTTGAGCTGGTTCGCGCCTTCCAGGCAGGACTACTGGGAgttctcaaaagcacccccgcagtcggctgtgtcaggatcacctgggtccggtgtgaacacgattcc
>chr17:62966367-62966835
AGGGCCGCTGGCGCTGCCCTCCCGCCGCCACCGCCCTCCGCGCCTCCTTCGGGCGGCCCCGCCCCCATTCCCATCCCCCTCGCGCTCACCTCCCGGCTGTGCCGCGCGCTAGGCGGAGCGAGGCGCCCGCCGCCGCCGAGCCGAGCCGAGGGGCGAGAGCTGGCCCCCGAGCCGCCGCTGACAGGAGCACCGCCGCGGGCTGCGCTCGCCGGCTGCGAGGCCCCGCCGCGCCGTTCCGGGGTGCAGACTCGCCGCGGGGCGTTGGAGGACTGCGAGGTGCTCCGGGAATCGCGGGCGGCGCCGGCGGGCGGCGCGGTCCTCACAGGAGACCCCGGGGACTGGGGCTTGACCCGGAGGTGCAGAGAGCCCCTCAGAGCGGCAGGTAAGGGGCCCGGGGAGCAGGGCGAGGAAAGGTCGCTTCAGTGACAGGGTCGTTCGCCTCCACAGCCTCGGCTCCGGGGAGAGGGG
>chr17:63446467-63446769
CGCACGTGGGCGAACCGCGGCCACCGTGAGCCCGGCCTCGCGACCTCCCTCCGGGGCCCCCATGATCGGGGGTGCGTGGGATCTGCGGCCTGCGGGGGTGGAGGGCCGGGAGCTCCCCCGGGCCTGCCTCGAGGGCCGCGGGATTCGTCCTTGCGAGCCCCGACTGCGCACGGAAGGACCTGGGGTCGGCCAGGCCTGGGGGATGGGACGGGCCCCGAGGAGAGCGGGTGCCAGGGGCGAGACCCGCCGCCCTTCCCCGGCTTGGTCCCGCGCTTCCTGATTTTCTCGCTCCACGCCTCCCA
>chr17:63622534-63622658
gGAGCGCCCGGGATGTAGCGGGCCACCCTGCCGATGCCACAGCGCCCGGCCGCGGGCGGAGCCGGAGCCGGAGCCTGGGGAGGCGGCGGGGGCCCAGAGcgcagcccgcgccccccgcgcggag
>chr17:64975343-64975706
TCTTCTTCCCCCAGGAGCCTCTGGAAAGGCCTCCCTGGCTCCCCAGAGGCACTCCGCCCCCGCAGTCCCCGCGGCTTCCGCCACGTCCGTCCCTCCTACATCCTCATCCCTCTCCACCGACCGCGACTGGCGCCCGCCTCTACGACCCGGCTGCCCCGCCCAGCTCTGACAGCACCTGCGAACCGCCCTGACCCAACAGGCCTCGACACCACTCACCCGCGACATCCCTCACGCGCGTGCGCACCGCGTCTCTTCGCACTacgccacgcccactggcgccacgccccttcgcgccgcgcgacgcgccgctccatcgcacacgctctctgggccccgccccactcacgacccgcccgcgccacg
>chr17:66303120-66303249
CGATAACTTGGAACCGGCGGGAGTCCGAACTCTTCGCCCGGAGTGACACGCGCGCCCGGCCCTGACACCGGCGGGCAGGACTCCCGGGACGTCGCCGTCCCGCCACACACACCCCCTGGCGCGAGAGGG
>chr17:67245943-67246286
gctgcggactgtgactccggggcaggtaatccggggcgccggctgcgggctccgggcggggcggggcgcggaggcagccagggctcgggggagggtcccgggCGGAAAGCAGGGTGCGCCAGTCCGGGTCCACCTGGCGGGTCGGGGGAGAACCGCGGGCGCCGCTGCAGCTCGGGAGGCTGGAGGTGGGGACGCCCGGCGTCTCCGGGCTGCGACCCGCTGCGCTGGAAAGTGTGGGGCGCCTTGGCGCGGGCTGAGGTCTCTGACCCGGGCGAGTACCCCCAGCCCGCCGGCCACACTGCTGCCGGGCATCCTCTCCCCGCGACACCACGCCCGCTTTCGG
>chr17:67377976-67378214
TGACATGCTCTGGGGCGGAGAGGAGGAAGCCAGGAGCTGAgcgcgccgcgggggctgcttcgccctccggctccgagcgccgggctccgggcgccctgccctgcgcCTGGGCAGCAGCCTTGCTGGTCTTGGGGGCGCCCCCCGCTTCCCGCCCCGGGGGTCCGCGGCCGGCAGGACCATGCTGCTGAAAGAGTACCGGATCTGCATGCCGCTCACCGTAGACGAGGTAAGCGccgcg
>chr17:67378569-67378659
CCTGGCCGTGGGCCCAGCCTCCCCTCCCCGCCCTCTGCGGTCAGGTAGGGGTGCGAGGAGGAGCCCTGCGCCCTCGGGATCTGCACGCCC
>chr17:68101784-68101932
CGGGACCCTCAGgccgctgcagtcgcgtcgccggctgctcgggccccagccccggccgctgtggtgactccgccgcgcctcgccgtcgcccccgtcccgcccgccgccccagccGCCAGGGACATGTCTAACCTCGGAGGCCGTAGGA
>chr17:68290675-68290775
CTCTGACATTTCGCTCCTGCGACGCGCAGGCAACTTCATGCGGAAAATCCGCGGAGGGGCTGAGCCTGGAGCCCCCGACTCTTCCGACGTCCCGGAGCCC
>chr17:68292216-68292243
CCCGGCCCGGGGCGCGCGCGCACCCTC
>chr17:68457671-68457823
GGGCCCCTGCCTCCGGCCACCATTGGCCACGAGCCCAAGCCACGGCTGGCGGGCACCGCCCCCCTTGGCCAATCCGTGGCAGCTGTGGGCGGACCCGCCCGGCTGGCGACCCGCCCCTGGCTTCGTAACGCGGCTCTCCATTGGACAAAGGC
>chr17:73310905-73311188
GATGGCTCCTGGGGGACGCGCCGGGGGCAGGGGGCAGTTTTGTAACCCCGGCTGGGGGCGCTCCGGAGAGGGGGCGGGGCCAGGGACGGCCGATCCGCGCGCACCCGCCCCAAGCGGGCGATTAAATCATTAACCGACCGCTCCCGCCTGCGATCCCGCTGAGCGCGCTGAGCTCGGGGCGCACTAGCCCAGGAGCGGCCGTCTCCCCGGCTCCAAGGGGGCGGGTGGCTCGACTGCCCTCCCCCCGCACCCCGCCAGGAGGCGCCTCGGCCTCCCGGGCTTC
>chr17:75087839-75087875
GCCCCTCCCGCATCCTGGCCCCTTCCCCACCCGACG
>chr17:75182417-75182697
CGCCTCGGAGACTGCAACACCCGACGCGGGGTCGACAGAAGGTGGAGACCCCGCGCGCCCTAACGCCCCTCCTCACGCGCGCCGGCCGGCTGGGCCAAGAATCCCCGTTCGGGGCTGGTGGGTCCGCGGGCGTCCGCTTTCTGCCCGCCCAACTCGCGCCCGGCGCGCACTCGGAGGCCGCCGGGGGCGGGAGAGAGCGGCGGGGCCTCCTTCGGCGCgggagggaggaagagagggagggaggAAAATGGCGCGGAGCGCCCGGGCCTGAGCCGCGGCC
>chr17:75855871-75856005
GGCTCTTGGGGACGCGGTGGGCTGGCGGCGTCGGATCACCCCGCCATCCATCTCACCACTCCCAGCGCTGAGCCCGGGGGGCGGGGAGAGTCCCTCATGGGAAGGGGAGGCCGTGTGCCCCGCCTGGCTCCCAC
>chr17:75877869-75878045
CCACCTCCTGAAGCGCGCGCTCCTGCTCCAGCGGCACCAGCTCGTGGCCGCGGTGCTCCTGTGCGGCGCAGGCCTCGCACAGACACACGCGCTCCGCGCGGCAGTAGCGCTCGAGCGGCCGTAGGTGGCGCGGGCACAGGCTCTCCTCTAGCCGGCGCAGCGGCGGCACCAGGCGG
>chr17:75896721-75896772
CACCTCCAGCACGCCGCTGAGGGCCACGTTGCGGCGCAGCTCGGCGCCGTC
>chr17:76383270-76383419
AGGCGCACCCGCCGATACGCGCGCGGAGCTGCGGCCCCAGGGACCCCGCGTCCCAGCCAGTGCCCCCCGACCCGCCCGGGGACTCTCGGGTCCCGCCCGTCTGACCCCCCAAGTGTTGGGAAACGGGGCCGAGCTGCCTGGGTCCTCCG
>chr17:78128238-78128489
CCTGGCCCCAGAGCCCAGAGCGGCTGCAACTCTGGGGCCACCGAACCCGTCCAGCCGGcctccctgtcccccgccccttcccatcccggccacaccccctcccctcccctccccgtgccctGGCGCTCGGCTGGGGGACCTGGGTGGGGGCTGCGGATTTTGCTCCCCGCACTGTCCTCCCCGCCCCTGCCGCTCCCAGCTCTGTCCGAGCCGGAGGGTCAAGCCCTGGGAGCTCCAGGAGCACCCGGGGA
>chr17:78313950-78314220
GAGCGGCGCGGGTGCGCATTGATCGTGGTGCGGATGCAGCCGCTGCGGCGCGGCCCCGGCTTCTCTGCGAGCCCGTGCCCGGGCCGGGCTGTCGGGAACTCGGCCCGGCTCCACTTGCTCGCGCTTACTGGAAACGTGCTCCCGAGCGGCGCAAGGCTCGGCGGCTGGAGCCCGGGGCGGCCCTTGGCCGAGGGCAGGGCCGAGCCAGGTGCTCGGGCGCCCCAGGCTGCCGCGCCCTGCTGGGCCACCCTGGGCGCGTGCCACCCCCGG
>chr17:78352767-78353033
CGGTGACGAACGCCTGACTCCCCCCTTCCCCCACGCGCCCAGCGCGGCCTGGTCCACCCTGTCTCCTCCCTCTCCCGCCCCCCACCCCAGGGAGGTGCGCCTGGCAGCCTCCCGGCCGAATTTCCTGGCACTGGGCTGAGAATAAACAGCGCTCTCCGCCCGTAATCCCGTTGCCCCGgcgaccgcgctccgcgggcgggggcgtggcgggggcgtggcgggggcgtggcgtggcggggccgtacccgaggcgcaagctctgcagg
>chr17:78360119-78360355
CCCCGCCCCCCGATTCCTGGAACTGCGCGGCCGGCCTTCTTGTAATGTTTAGTCACTACTCGCAGCAGAGAAAGGCTGAGCGCGGAGGGTGAGGGAGGGGCCGCGGGCGCCGAGGGCGGGCCGCGAGCAGGGGCAGGGACCGGGAGGGACGCGCGCGGAGACAAAGCgcgacgagaggcggccgaggcggccggtgggcgcggcgccagccccggcggcgCGTTCCTGGCAGCGGC
>chr17:79009467-79009652
CACAGGTCAGAGGGCAGAGTCCCAGCCCAGTCTGCGAGTCAGGGGGCAGAGATCCCGCACGGGTGGGACGGGAAGGGGGCCTGACGGGTCAGGGGGCGGGACGCGGCAGGGTCGGAGGGCggcggcaggctccgggacgggggtccgggcccgtggctggggcagggcgccggcggccgcgggcG
>chr17:79778272-79778546
CCGCCGAGTGCATCCTGAGCAAGCGGCTCCGCAAGGTGCGTGCGgcccgccgggccccccgcccgccgcccgctgtccgTCTGGCTCACGGCCCCTCTTCTCTCCCCGCAGGGCAAGCTGGAGTACCTGGTCAAGTGGCGCGGCTGGTCCTCCAAGTGAGTCCCCCGCGACGCCGCGCCCCCCTCCCGCCCCCTCGCCCGGGGGTGGGGACGTGGAGCCCCTCGGCCGCGCCGTCCGGTGGCCTGGGGGCGCCCGCGGGCAGAGCGGGAAGTTC

>chr17:79831854-79831879
TGGGAGGGACCACTCACAAAAGCCA
>chr17:79832096-79832373
ACCACGTTGACCTCTTCCGCCCTGGCGCCCCGCACAGACCCGGGCCCCTTGGTCCCAGGCGGGCAGGGGAAGGGCTTCGGAGGCCGGGAGCAGCCCCGCGCCCGCCAGGCCCCCAGCCCCGCGGTCCCTGGCCCTGTGCGGCCACCTCAACCAGGAGGAAGATCGCTGCGTCTGCAGAAAGCTGGCCACCGCCGCCGCGTTCCCGGGTCGCGGCTTCCTGGCCCGCTGAGCCGCACCCCGGAGTTCGGCCCAGTCCCGTCGCCCCCTCTGGGACCTT
>chr17:79843458-79843748
GGCGCCGAAGCGGGACGCGCTGTTTTCTACGACGTCCGTCCCTCCCAACGTCAGGGCAGCCACCTCAGGCCCGCCCGGAGAAGCCCACCCGGCCCCCGGCCCCCACTCAGTCGCGAGGCCCCGCCGGCCTGGAGATCTGCGCCCCCGGGATCCATATTTCAAATATGATCTTTGGAACGGCTTccaccgcccgccgccgccgccgccgcGCTCACAACGGCCTCGGCGCACTGTGTTTTTATTTGGGTTTCGTTTGCTCAAGGTCGCCCCGCGGCTCTCCCGTGCCCCTG
>chr17:80036018-80036442
GGCCCTCCCTCAGGCCTCGCCGCGTCCCGGCCTCGGGGACTGTGCCCCGTCCCGAGCCTGGCGTCCCCAAAGGAAAGGCAGGGCTCCTCGGACGCTCCGCGTGCGCGCTGGCCCTCCGCTGCCGCCCTCTGCAGGGAGATTTCTCCTATTTCGGACTAGGAAGGGAAGATACGCTCCGGAAGACCCCCCGGGCGTCCATGCAAGGAGTCTCCGTAGGACCCCTGGAGAAGGGCACCGGAGCCCCCTAGGGCAGGAGATGGAAAAGCGCTCGCCATGCGCGGGGTCCCCGGCCCCCGGTGCCCCCAGCCCGCCTGCCATTCCCGGGCGCTTAGCAGTCCGGGGTCCCCAGGTGCCCGGCAGGTCCCTTCGGGACCTCGAGCCGCCCGCTGGGCACACGCTGACGCCGCTGTCGCTTTACAGAAAT
>chr17:80101201-80101633
AGCCCTACGAGCTGCGGGGACCCAGGCCGGGGCAGCGGGGGCCACGCCCCATCTCCGACCCCACGGGGACCGGGCCGGGACTGCGCCAGCGGGGGCCTCGCCCCGTCTCTGACCCCAGAGGAACCGGCAGCGGGCAGCACGCGTGGGCCTCTCCCCGCGGGACGCCGGACGCGCAGCCAGACGCGCTCCCCAGGCCCCCTCCGAGAGCGAGGACGCGCCCAGGCCCGCTCTGCCGGAGCCGCCACTGGGGGGCGTAGCGCGGACGCGCACCCTTGCCTCGGGCGCCTGCGCGGGAGGCCGCGTCACGTGACCCACCGCGGCCCCGCCCCGCGACGAGCTCCCGCCGGTCACGTGACCCGCCTCTGCGCGCCCCCGGGCACGACCCCGGAGTCTCCGCGGGCGGCCAGGGCGCGCGTGCGCGGAGGTGAGCCG
>chr17:80454855-80455164
CCGTGCGTCCGCGTTCCCGGAGCCAGCGCGGCGGCGCGCCTGTGCTCGGGGCTTGGCCGTAGCTTTTCCTCAGGTCCCGCGCGGCGCGCCCCTGTGTCGCAGGCGCCCTGCCGCTGCCCGCAGCTTTTGGGGGGTTCGGGGGCGGGGGAAGCAGGGCCGCAGAAGGCCCAATCGGAGCCTTCTGACACCCGCCCCGGCCCGCCGCCCTCCCGGAGCTTCCGTCCCCGCCGCCTGGCTCCTTACTGACACGCGCGCCGCCCCCGGTCGCCCGTTTTCCCTGGGCTCCGGCCTCCTCTCGCTTCCAGCCCT
>chr17:81034441-81034816
AGTCGTCCCCCACTCCAGGGCCGAGCTCTCTCCAGGGTCCTCCTGCAGCACCCCCTCCCCCAGGGTTCTCCTCTCTGCCCCGAGGggccggccggggggtcgccgcccgcccggcgggcTTACCTGCGAAGCGGCGGGGTCGGGGCCTCTCCCACCTGTAAGCCCGGCCCGCGGCGTCCTGCGTCCGAGCCGCTCCCCGCCCCGCAGCGCCAGGCCGCGACCCGGCGGGCCGCCCGCCCCGAAGTGCCACTTCGCGAAGTGCCGCCTCCACGCGCGCTGCCGCCGGCGCCCCCCGCTCTCCTCCCCGCACCTTCTGCTCCTTCTTCCTGCGCCACCCCGCCCCCGCCTCCCCGCCCCCAGCCCGGCTGTTGCCCG
>chr17:81035409-81035783
CCGGGCCAGGAGGCTGGGACTTTGGGGGTCTTCCCGGCGCGGCCACCCGGGACCCGGGCTGCTGGGGTGGTGAGCCCGGCGCCGGCCGCTCACAGGTGGCCACCCCCGCCCGGGCCCCCCCATCCCATGCGCGCCGCGGCCCGGTCAGTCCCCAGCCCCAGGCCCGGGGAGCACTCCCCGCTCCGACGGCCCTGCTCGGCCCCCGCGCGCTCGCCTTGGCGTCGGCGGGAACGGAGCCGCGCGCCGGGCCCCGGAAGCCCTCGGACCGGTCGGGGTCGTAGCACACCCGGGCAGGGCCGGGGCGGCGGGGGCGGCGGGCCCAGGGGTTGCGGCGGCCAGGACGGCATGGGGGCTGTCTGAAGGCCGCGGTCGGC
>chr17:81396485-81396549
CTGTTTCGCAGGGAGCGGGTTCTGCGGCGACGGCCGAGCCACTCGCGCCCCAAGGCGCGCCTGG

>chr17:81484595-81484758
GCGCCCTGTGTGGCCGCCTCGTGGTGAGCACCCCCGCCCCTCCCTGCAAGGCCGGTGTTCCCAGCTGGAAGGGCAGGCAACCTGGGAACCAGAGGGAGCTGCTCTGGTTGGGAGGAAAAAGCCAGCTCGGTTCCCGCCTGAGCCCCGAAGGGGCGGGGCTGGG
>chr17:81514901-81515162
ACGGACGGGGGGCGCCCGCCCGGCGCTCCTGGCCTTATTTAGTCAAGGAGGCCGCCGATTGGCGCGCGGGACAGAGGGGCGGCGGCCGGGCAGCCTCGGGGCGTAGGAGTGGCCCGGCGCCTCCGAGgggtcggggcgggagccgggcgtggggggcCTCGGAGCCTGGGGAGTCCCGGGACCGACGGCGGCGGGGATGCGGGTCTGCCTGTCCCTGGGATgcgggcgggcgggcagggcgaggcctggagcccgcggggc
>chr17:81528748-81528873
AGGACGGGCGCGTGGCCTGTGAGGCAGAGCAGCCGGGCCGTGACTGCCGCTTCCTGGTCCTGCCGCAGCCAGATGGGCGCTGGGTGCTGCGGTCCGAGCCGCACGGCCGCTTCTTCGGAGGCACC
>chr17:81552126-81552414
CCCGCCCGGTCCCTCCCGCCCCCGCGGGCCGGCGCTCACGGTCAGCAGCCCGCCCTCCTGGTCGTACACGTAGACGAGCTCGCTCCCGGTGGACAGGAAGACCTCTGCCTCATGGCACAGCACGCGGGGCTTGCCCGCCGCCAGGCCCCCGAGAGGGCAGCAGAAGCCCGCCAGGTAGCGGACCCGCGGCGCGGCGCCGGCCATCGTGCGCGCGGGCCCGTCAGAGTGAGAAGCCCCGGCCGCGCGGCGGCGGCTCCGCCTCGGAGCGCTTTACGGCAGCCCGCTGTG
>chr17:81703631-81703742
ACTGAGGGGTCGATCCGGGCGAGGAGGGCGGCGGGGCCGGCCTCCCTGCAGCGGCCAGGCCGGGCTTGGGGGTCCCATCGGGGGCGCGGGGAGGAGGCCTCCCGGTGCGCA
>chr17:81711952-81712699
GAGCCAGCGCCTGCGCGGCGGGGTGGCCACCGGGTGCAGGTTCAGGGCCAGGGGCCGGGCCTCCTGGGGATTGGCAGGGCGCCCGCCGCGGTCCCATGTGCCTGGGGCCGGTCCCCGGGCGGTGGCCTTCGGCCCTGCGCTCCGGCCTGGAGAAGGGAGGACGCCAGGGGCCCGGGGGAGTGGAGGCGGCCACGCAGCAGCCCCGGAGCACCCGCGCGTCCGCAGGCCGGGCCCACCGCGCTCGGCGCCCCTCGCGGCCGCTTTAAGGCGCCGGGCCCGCCTCAATCGCAGGGGGCGTGGCCTAGCGGTCCCGCCCCcggggcgcgcgcgcgcattggctgtgcggggtgcgggcgcgcgggcggcgctttgaaccgggcgcggggcgcggggcgcggggcgctgcggccggTACACGCCGGGGTAGGGCCGGGGTCGGGTTGTGGTCGGGCCGGGATTGGGCTCTCCTGGGCCATGGCAGCCGAGGCGCGCGTGTCGCGCTGGTACTTCGGGGGGCTGGCCTCCTGCGGGGCCGCCTGCTGCACGCACCCGCTGGACCTGCTCAAGGTGAGGCCGGGGCCCGGGACGCGGGGCGGATGGGACCCTGGCGCCGCCGAGACGCCTGCAAAGGCAGCAGCCCGGCCCCACGCACCCGGGGATCGCCGCGCCCGGGGCTCCCTCCTGGAGAGCGCGAGGAGGCCCCCGACGCCCGGATGGCCGATCCCGGGTGGCCCTCCAGTGGTGGCC
>chr17:81870744-81870942
CAGGGGCTGGGGCCTCCGCGCCGCGCGAGGATAGCCGTAGGCGCCGGGATCCTAGGGCGCGGCCCGCACTTCCGCAGGGCCCGCAATCCGTGCCGGGCGTGGCCCGGGCGCTGGGGGAGGCCGCGCCCCAATCCCCGCGTCGCCCCCGAACGCGATGGACCGCGGCTGCCGGCCCGGCGCCCCCCGCGTCCCCAAGGA
>chr17:81911387-81911458
GCTCCCGGCGACTCCGAGCGCCGCCGCCCGCCCCGCCAGGCGCACGCTCAGCGGCCGTCACGCGGGCCTCA
>chr17:81926925-81927147
CCCTCCGGTATCAGCTTGAGCACCGAGTGACCTCACGCTGATGACTCAGCAAGTCTCCCTCCGGGCTCTGGCACGCGACTGACGGAACCCGAGCCCCAGCCAGGGGCAGGGTCTTCCCCGCAGCACCCCCATCGCCGCCCCTCCTCCCGGGCTCGCCGCGGACCCCCGCGCCGGGGAGAGCTGACGCGGCCACCGGATGAATCAGCAGCTGCGGgccgggcc
>chr17:81937242-81937536
GTGCGCGGGTCGTACCCACCCCTCAGCGCTGCGGCCGCCACGCGGCACCCGCACCCAGGCCCCGCCCCCGTCGCGCCAGCGAATCCGGGCGCGGCCGCCAGGCGCTGGCCAATCAGAGCGCGCGGCGGCGCCAGAGCGGTTGCATCATCTGCGCGCCCCTCCCACGCCGACCGCCGGCCCTCGCCTCTCTCGCGCCCCGGGATCCCCCGGCCCCCGGATAGACACCCTCTCCGGCACGCGGTCCCCTGACCCGCGCTCCTCCTGGTCGCGCTTCCCGGGACCTACACGTGGGGT
>chr17:81977498-81977826
CGGGGCGCCGTGGGTGGGGAAAGGGCGGGGCCTGGCAGGACCCGGAAGTGCGCTGCGGCCCCGCCCCCTGGCCGCGTGGCTGCGCGTCCTGGCTGTTGCCGATAAAGTTGTTTGACGCCGGCCCGGCGGCGGGTCACGTGAGCGGAAAATGGCGGCCCCGGCAGGCGGCGGAGGCTCCGCGGTGTCGGTGCTGGCCCCGAACGGCCGGCGCCACACGGTGAAGGTGACGCCGAGCACCGTGCTGCTTCAGGTGCGGCCGCCCGCCCGgggcggacgggtaggcgggcggggggcgCTGCGCCGAGGCCCCGCCCATTGCGGTCGGCGT
>chr17:82037148-82037605
CAGCCGGGCGCTACCTCCGGCCGGTTCACTTCCTCCCTGCGCCCGAGCGACTCCTGCCCGGGGCCTGCTTCGCAGCCATTTCGGCCTCTTTCTGAGCCCGGGGGCCCCGGCGGCTCTGCCGACCACCCGGCCGCCCACGCAGGCCACCAGCCCCGAGAGAGGGTGCGCGGGCGCCCAGGCCGCGGTGAGAAGCGCAGCGCCCGCGAGGGGAGGCGGAGTCGCGCACAGAGGTACCGCCCCCGCTCGCTGCCGCCCCCTCCTGGCTCGCCGCCTCGCAGCGCTGGGACCCGGCGGGACCTACCTCGCGGACAAGGCTGTCAAGATCCGCCTGAGTCCGGCTCACAGCCACCACCCGCGCGCCCGTCGCGTGCAGCGCCTGGACCGTGCCGCGCCCTATACCTGCCGGGAGCGGGCTCAGTGAAGGCGTCCCCTGCCCGCCTCTGCCCGCCGCCGGCCT
>chr17:82065419-82065631
GGCCCCTTCCCGGGAGAATCGGCTCCGCGCCGGGCCAGGGGAAGGGCAGAGCTTCCTTCTCCGCACCCGGCCAGGCGGCCCGGCTGGCCCGAAACGCCACAGGGGCGCCCCTCGCGAGACTCCTCCGGAGCCACGCGGCGGGCAGCGTTTGCTGTGTGAAGTGACAGGAGCCCACACGCCTCCGCGTCCTCACCGCGCGAGGGCCCCGCCGT
>chr17:82065862-82066249
CCCGGAAACCGCGCCCGGCTCCGAGGGGACCGGCGACGagaggtcgcggcgcggggtcggaggtcagaggctgaggtcaCCACCGTACCCGTCAGGCCGTGGCTAGAGAGGGGTCGGGGCTCGCCGGGACTCACCGACAGCTCGCTGGAAACGAGGCATGTGGAAATTGGGCCTCGCTGAGGCGCACATAAGGCCCGGGCCGCGGGTAGACCGTGGGCGCTGAGGCCCTGCGCTGCCCAGCCCCCAAGTTCGCATTGGGGGCTTCATCCCGTTATATCCTAAAGCGGCCCCAGAGCCCTGCCTCGAACCCACTCACCTGCCGCCTCTGAAAGCCACTCACTTTCCGCCGCTGCGTTGCGGAAAATCACCCTCCAGGGACCTTCCTTG
>chr17:82097349-82097369
GGTGCGGCCCTGGGGGGAGG
>chr17:82097575-82097785
TCGACGGCCAGGCAGGGGGTGGGAACACCGCGGCGCGCCCGGCCTCCCTTCGCCCCGGGCGGGGGCTGCTCGGGACCCCTGCGCTTCGGCCGGGCTGCGCCACGTGATGGGGAGGCCGGTCCCGGCGCGGCCCCTGCGCCCCCCCGTTCCTCCCTCGCGGCGTCCCCTTCGGGCTGGGCCTCGGCTCCGGGGCGGCTCCGGGAGGAGGAT
>chr17:82098516-82099209
GGCCCCGACGCGCACGCGGCTGCGACCGAGCCCGCGGCGCGCCTCCCGAGCCATCCCCGACCCCCGTGTCCGCCGGGGCCACGTGTGCGGGATGGGAATGCTTGGGCCACACTGGGGACTACCCCGTGGCCACACCGGGGGTCCAGCCGGCTGCGGCGGGGCGCTCGGACCCACAGGCGCGCGGAAGGACGGACGGACCCGCGTGCCCGCACTTCGGCCGCCGACTCCAcgccgccgtcgctgcccgcgcggagctggctgagggcgcggcgttgcgcggcgcggcgGCAGCAGCAACCAATCGGGCGCCAGGGGTGTTCGCACCGGCCCAATGGCGGCGCGCGGGTGGGCGTTGCTAGGCGATAGGGTGATGGGCGGGCGGCGGGGCGGTCCCGGATGCCTCGCGGGCCGCGGCGCAAGTGCGGGCGTTGACCCCGGCCGCGGGCGCCCCGGCCGGGGTTACTGCCGGTCATCGCAGCGCATCCCCGGTTTTCCTCGCGGGTGCGGCGGGGAACCCAGACCCGAGACGGACGTCCACCCACCCGACGGCCCCTCCTTAGCAGCTTCCCGGGGACCCGGACGAGGCGCAGGGCCGAACGGGCGAGCGCACTCCAGGCCGCTGGAGCTCGGCGGAGGGGAGGGGCGCGGCCACGTGGCGAGCGGAGTCGGCCGGGACACCCACCTGGTGTGGTG
>chr17:82212598-82212689
agcctccgcGAGGGGATCCCCGGTCCGGGCCTGGCCGAGCTCTGAGGGTCGACCTCGCGCTCCAGGTCCCCACCAAAGCGCTGCGTCCGAC
>chr17:82212908-82213349
GCGCTAGGTTCCGGCCCCTCCCGCCCCGCCGGGTTCCGCGCTGCGCCCGGGTCCGAGGGGCGCCCCGGCCGACCCGACCACCGCCGCAGATCGAAGGAGGGAGCCCGGCCTCCTCACCGGTCAGCGGGGCGACTCCGGACGGGGCTCCGGGCTATGGGGACGGCGGGTTCCGCCGCGCGAGGCGCCCCCACCTTCGCCGCCCCCGGCCCGGCCGAGGGTCCCCAGGCGCCCGCTTCCTGAGGCCGCCCGGCTCGCGGTCCCGAAGGGTTGACTTGAGCTTTTGCCCTGAGATGAAGGGAGCACGGGGCGGCCGAGGCTGCCCGTGGGGGTCTGTTCGGGCCGGGGGCGCCACGAAGTCCTGCCTAAGGGTCGGCTGCGGCCACCGGGGCACGAGTTCCCGGCGCTGCCCACGGGCTCGGAGACCGGCGGGGCCCAGGGGCC
>chr17:82217694-82217905
CCCCGGCCGCCGACAGTGTGAAAACAGCGGTTCCTGAGCCAGTGTTGCGGCAAGGGGCAAGGGACAGGCACTGTCAGAAGCCCCATGCCCCTCCCCAACCCCCCAGGAAGTTCCACTGAGTTCTCAGTGCTGAGTCACTGGCTGCGGGGCCTGCGGTCCTGGCCGGACAGGAAGGTTGGGCAAGGCCTTGCCCTCCCCCTCAGGCGAGAGG
>chr17:82228784-82229005
CCCAGTCCCGAGGAGCAGAGGGGGCGGGCCAGCTCCGGGCCGGGGGCGCCGACGGGGCCGGTTCCGGTTGGGGGGGTCCCTGGGCCCGGCGGGGTTGCGGGACGCGCCGTCGGGGAGCTGCGGCCCGGGAGCCCGTCCGGAGGCGGCGCGGGGTCCGGGCGGGGCGCGCAGGGGCGGCGCCAGGCGGTGACGTGCGCGGGGGACGTGCCGCGCCAGCGACC
>chr17:82231273-82231475
TCCCTCCGGCCCGGGCGGGGATTGCGCCGAGGAGGGGCCTCTCCTGGCGAGGGTGGAGTTTTGGGTtccccccttcgccccgcacctcccgccttcctgcctccTCCCGGTCTTCACCTTCCCCCCCGGGTCCCCACGACGCCCGCTGGGCGGCGGTGGGGTAGGGGGCGCCTCCTGACCCGACTCCCCTTCCAGCCTTGGC
>chr17:82301574-82301683
GGTGTTGAgggcaggggcaggggtggctcatgatggtgggaaaggggcaggggcCTTGGAGCCCTGGGTTGGTGTGGAGAGAGGGCCCAGGCAGGGGTCCCAGCGTGCT
>chr17:82321453-82321601
GATCTGGGTCCAAAGAGGCTCGGCAGGTGCGGTGGGCACGAGGGAGCGACCCCCGGGTGGCCGAGGGACTGAGGGATGCGCGTCCAGCCCCGGAGGGCGGCGTCCACCTGACCCCCCAGCCCGAgccgccgccgccgcctcccagccc
>chr17:82458369-82458489
ACCCTGGAACGGCCCCAGCTTGGCCTCGGGACAGTCCGCGCGCTCACCGACTCCCTGGTGAACGCCGCTTGgccgccgccgccgccgcAGGACCCACGAGAAGCGGAAACCGGCGCAAGG
>chr17:82458656-82459025
TGCTCTCATTGGCCGAGCGCGGCCGTTGGGGGTGAGGCCGCGTCGGGGGAGGACAACAAAGGGCCGCGGGCGGCGGGCAGTGGTGTCCCAGTCTCCCGGTGCTTCCCTGAGGCTGAGGCGCCCGGCCTCCCGCCCGCCGCGCTCCAGATGAAGTGTGAGCACTGCACGCGCAAGGTGAGCGCCGCGGGCCGGGGAGGCGCGCGCCTGGTGCTTGTCCTGTGGGGCTCTGGGCGGCCGAGGTTGGCGGTCCGGGCCCGCCGCTCGCTCGCTTCAGGGCTCTTCAAGGCGCCCCCGGCCTCGGCACCCTGGGCCCGCTCGGCGTGGAGGCGGCCGGCGCGGGGTCCGCTGCGCTCTGCAGGGCGGGTTCGG
>chr17:82699065-82699232
GCCCCGAGTCGGGAGGGGCGAGGGGCGGTGCAGGGTCCCAGCGTGGGGCCTCCCCACCTGCCCACCAGGGAGACCTCGGGTGCCTGGCCGGGTGGGGCTCGGGGTCGGTCCAGTTGGCGGACGCGGCCGGAAGGCCCCCGCAGGCCGCCTCGCCGGAGGAGTCCCTG
>chr17:82716888-82717141
AGGCGGAGGTCAGGCAGCGGGTCGGGCGGGCCGGGGGACCGGTTTCTTTCCGGAGAGGGTCGCGGGCCTCGGCGCGGGGCGCGGCCTGGGCTTCTCCCGCCGGAGGCCGTGGGTGGCTCTCCCGGGACTGCCGCCGCCGCCCCTTGCGGGGAACCCTTTGCGCGGGGCGAGCGGTGAACGGGGGCGGCGGAAGCGTCCGGGGCGTCCGGAGGAGTTTGCACCTGCGGGGAACTGTCCGGAGCAGGAACCGCGG
>chr17:82751846-82752655
CACCTCCTGTCCTGCCCCGCCCACCGCGTGCTCAGGCCCCGCTGAGCGGTCCCGGCTCCGCTCGCGCCCTGTGGGGTCCACGGCGCGCTCTTCCAGAGCCTTTGGGACCCGTGCCCGCTCGCGTCCTCAAGTGCACGCGCCGTCCCGCGCGCGGTATTTTGGCGGCCGACGCGTTCCGTAGCGAGGCCGGCGAGTGGGGTCGGAGGTCGCGGGGCGGGGCCAGCGTCGGTTGCCGCCTTAGCGGGCGCCTCCTTTTCATCCCTCATCCTTCATCCCTGGCTTTCGCGCTCTAGCGGAGTGGGATCTGCGAACACGTGAGGCGGGGGCGCGGTCCCCAGGCTGCCGAGATGGCCCTGAGCGACGAACCGGCCGCGGGCGGCCCCGAGGAGGAGGCGGAGGACGAGACACTGGCCTTTGGCGCGGCGCTGGAAGCGTTCGGCGAGAGCGCGGAGACCCGGGCGCTGCTGGGCCGCCTGCGGGAGGTGCACGGCGGCGGCGCGGAGCGCGAGGTGGCCCTGGAGCGGTTCCGCGGTGCGTGGGCGGCGCCGCGTGCCCGCTTCCTCCCCCGGCCCGGGTTCGGCGCGCTGAGTGCACTTTACCGGGCGGGGACCGCAGCCCGGCGGCGCCGGCCGCTCTGCGAGGGCTGCCGGTGCGCGGTCCCGCGGGCCGTGGTGGGGCGCGGCCTTCCTAGGCGGGAGAGGGCCACCCCGGCGCGGCGTTAGGTGCACGGGGCAGACGCGCGCCTCCCTTGGGGGGACCGTGGCCCGCGGAGCGCCTGCTCTCGCACGGGGTGAAGCCTCTGCGGCCTC
>chr18:812258-812465
GACGCGTTACTTCAGGAGGAGGGAGTTCCCGGGCTCCCCACGCCTCGGCCTCACTCTccacctcctccgccccccccccccggccccgcccccTGACTTCTAGCGGGGGCGGGGGCTGCGGGTACCTGCGCGCGCCGCCGTCCGCTCACCGGAACTCGGGCCACGCCGGCCCGGCTCCGGGGCCCCCAGCCTTCCGGCGCCTACGCC
>chr18:5296058-5296347
CCCGTGCATGCGCGGTGCGGGCTGGGGGGAAGGCGCGCCGCCGGCTTGCGCAGGCACGGAACCCGACCGGGTCTCTAAGTGGGCGAGCAAAGAAAGGGTTAATCCGGGCCCTTGCCGACGCTTTCGTTGGAGACTACGGGGCCGCCCCCGGAGGGCCCTGGCCTgcgcacgcgcgcgcacgcgcgcggcttggggcgcgcggagcccgcgcgcgGGAGAAGGAGTGGGCGGGGCAAGGGCGGGGCTTCGGGAGCCAGGGAACTTAAGCACGAGCGCTGCTCGCGGACAC
>chr18:6729604-6729784
GCCCCCACTCCAGCCCGTGGGCGTGGTTCCCAGCGTCTGCGAATTCGCGCGCCCGGGGCGGGGCGGGCCTGCCCGGGGGCCCCTGACAGCCGCGGGAGAGAGCGGCTGGTCGCACCTCGGGCCGCGCCGCCCAGCTGCTGACAGCCTCCCGGCGCGCCGGTCCATGCTGGTCCCGGTCTT
>chr18:7566931-7567215
TGGCCGCGCCCGCGGGGTCGCAGGCCGCTGGTCCCGCCCGGCCGCGCTCACAAACTACTCGCGGCTCGTGACCCGGGACAAACTTCTGGCGGCGGCGCAGCCTCTTCCACAGTCACCCTCCCCAGAGCCAGCTACCAAAATAGAAGACGCGGCCGGGGCGAGGAGGTGGGCGGGGGGAGCCCGGTGGCCGCTCCTCCCCGCGCGGCTGACGCCCGCTTCGGCGGCGGTAGTGGCTGTGGCCGCGGGGCCGCCCCCAGCCGAGCTCCCGGAGGCGCTCGGGCGCG
>chr18:7568519-7568766
CTTGGCGGCCGCGGAGGGAAGCGGGCAGGTCCCCAGGCCCTGGCCACGGCCCTGCGCCCCGCTGGGCTCCCCCTCCCCACCCTCGTCCCCCTAGCGGAGCGCCGCGGCCAGCTGCAACTTGTTCATCCAGCCCGGCTGCCCGGGGGTCCCAGGTGGGAAGGAGAGGCACTGGCGGTGTGCGAGCAAGCGTGTGAGTGTGTGCGCGTGTGTGCCTGCACGCGCGCGCGGGGGCGTTCTAAGCCCAGAG
>chr18:8704888-8705179
GGCATGAGAGGGGTGTTGTCAGCCGCGGCACACGCCTTCCCCAAGTGGCCGGCGCCGCCCCTTGCCACCACTTCACCTCCGCCTCTTCCCTTCCTCCCTAGCTCCTGGCAGCGTCTCTAGGGCCTCAAAAAGCAAGGAGGGTCCCCGGGCAGCGAGGCCCCATGGATCCAGCCTGCGCCTGCTCCCAAGGGCGCGCAGGTCCCGCCCCTGCCGGGCGCCCGCCCCCCGGGGAGCGCAAGCCCCCGCCCCTTCCCTCGCCCCTCCCCTGCACGGCGCCGGCTGGCTGGAGGC
>chr18:21600584-21600901
GACACAGGCGGCGGGGACCGTCAGGGACGCTCGCGTACCTTCCTTTTGCCTGGCGGAGGGTCAGACTAGCGCCAGCGGATCGCCTCACATCCGGGTATCAGGAGACACTCAGCTGCTTCTGCTGCGGCCGCCGCCTCCCCCGCGGCGCAAACACCAAACTTCCGGCGACGACGGCGACGCCTCGCTCGTCAGATGGGAGTTACCTGTGACCGTCTTGGGTGCGCTTGCGCAACGCTCCTCTTCAGCCCTAACCGGCTCAGCTGACGTGCCCAGAAGACGAAGATGGCCGCCACGCTCACTGCGTGTCACGCAGTTTT
>chr18:22169071-22169319
ACTGCCAACTCCTCCCGTGCCAAGGCTCCCTCCCCCTCCCTCGTGTGGGTGTGTGTGTGCGACTGCGGGAGCGGGAGGGTGCACCGCCGCTGGATGGGTGCGGGTCGCTAGCCAGGTCAGGCGTTCTGTGGCCTCCGCCCCTCCCCCGGGGTCCCTGGGCTCGGTGCCCCCCGGGTGGACTCGCCCCCACTCCGGGGACAGGGCTTGCGGCTCAGCCCACGCCCGCAGGCAGCGCGGCTCTCATTGTC
>chr18:23503394-23503577
AAGGCCGGTGGGCCCCACCGCAGCCAGACGCTGCCCGTTTAAGCGCAGAGGGCCGCGGGTCACGTGGTGGGCGGGGTGGGGGCGTGGCACCAGGAagcggcgtccgcgccgggcccagagccgcagccgcagccgccgctacagtccgGGCCGGGCTCCACCGCGCATCCTGCTCCACTCTGG
>chr18:24014790-24015099
AGAGCCGGGCTCCGGGCGCGCGCGGGGCCGCAGCAGCTGCTCCCGATCTCGCCTCGGCCCAGCGCAGGGCCTCGCACGCCCATGGCCGGCTCGGAgcagcagcggccgcggcggcgggacgacggagactcggacgcggcagcggcggcggcggcgCCCCTGCAGGACGCGGAGCTGGCCCTGGCCGGCATCAACATGCTGCTCAACAACGGCTTCAGGGAGTCGGACCAGCTTTTCAAACAATACAGGTGACCCACGCGTCCCCGATTCCCCAACCCTGCAGCGCGCACCTCGTGTCCGGCTCACGCG
>chr18:48539891-48540078
ggAGGGACCCCGAGAGTGTGTCGCCACGCCGCCCCTCCCTTCCCCGGTGACTGATTGTGTCTGTGGCAGCGGGCGTGTGTGAGTGTGCGCGCCCGTCCCCGCGGGCTCGGGGATGTCTGTGGATGGCTGTCGTCTAGACAGGGCGCAGCCCCCTCCCTGCGTCCCCGGTGAGCCCGCGGGCCGCGGG
>chr18:59359138-59359461
CTCCTCCCACGCCGTCGCCCCGGACGAAGCGACCGAGTGACAGCAGCAAGGCGCAGAACAGCGGCCGAACTCTGGCCCGGAGACCCCTTTGCCTGGATCCCGCCATCTTGGATTCTGGAACGCGGAGGAGGGCGGGAGAGGGAGGGGCGCGGATGGCTGCGGATGGCCAACAGGGCGCTCGCTGATTGGCAGAGCCCGGGGGACCCCCAAGGGCAAGGGGTGAGCCCCGCCCCCGGCCTCCGCTTTCCGCGCGGCCGCACGGCCAGGAGCAGCTGTgggcggggccacgcgcagggggcgggtctggggcggtgcggTCCTTC
>chr18:79988201-79988463
AAGCACAGCCCGCAGAGCGGGAGAGTCCGGCGCGCTACCTTCTCGGCGATGCTGTACAGGACCTCGTCCATCTTCATGCACGTAGGATCCCAGTCGTGGCCGAAGCGGATGACGACCACGCGGTCCTCCTCCGAGAGGATGGCCTGGTCCACCTGCCAGCCGTTGTGCAGGTGCGGGAGCATGTACGACATGGCGGCCCGCGCGCTCGCCGCCGCCCAAGGCGGGGCGCCAGGGAGGGCCCAGCGAGGTGGGCTCAGCCGGC
>chr19:291835-292092
AGGCTGGAGGTTCCCCGCGGGTCGGGCCGGCGGAGCCCCGGGCGGGGACGTGGAGAAGGAGGACGAGCAGCGGCGGGACCGGCCCCGCGGGACGGTTCCCGACTTTCCTCCTCAGGGAGTGGCAGCCGCGCCGTGTGCGCCTGGAAACTCCGACAGCAGGAGGCACCTTAAAGTGGAAGGGGCGACGTGGCTTCATTTCAGGAGTTTCTTTTCTCCTAATACTCAAAATCCTGGCGCGTCCTTGGACCCCTGGCACG
>chr19:488808-489053
GCCTCCCGGGACCAGCGCGCTGGAAGACTCGCGGCGGGGACGCCCCCTCGGCCGCCCCGTGCCGGGCCCCACGCAAGGGCAGCCGGGGCGCCCCGCAGTGGGAACGCGAGGAGACCGACCACGGGGCGAGACAGCCGCCAGGGCGTCCGCGCCGCCCGCCCCAAGCCCGCATCAGCCCGCCACGAACTCGGAGGACCGCGGGCTAGAGCGGCCCCGCCAGCGCGCAAAGCCTTGTGGGCCACACG
>chr19:506698-506800
GAGGAGACTGCTTGTGTTTTGAGGTGGCTGCGGGCTGCGGAGGGTTGGGAGGGCCGGGAGGGCGGCCGGAAGCGAGGTCAGGCGATGAAGGCCTGGAGGTGC
>chr19:611416-611588
TGTAGCACCTGGCTCGGGCAGAGGCCCCGAGGAGGGGCTGGAGGAGCTGGGCGAGGAGGCGGGCAGGACGGGCCTGACACTAGGGACCTCGGGCCCCGGGAATGCCTCTGGGGGGGCGTGTACACCCGTTGCTCCCAGGAGGCACACACTGCGGTTCGCTTCGCCAAGAATG
>chr19:663182-663607
CTGCTCCCTCGCCGGCCGacgcgcccgcgcacgctcacgcacggcacgcacggcacgcggggcggagcgggggcgcgggagcggcgaaagctgcgtactcggcgggcagcggcccgggcgacggTGGCCGCTGAGAGACAAACTAGGCCCGGCCGTTGGGCGGGGCTCCAAgcgggggcggggcttccggcgggggcggggccaaagcaggcggcggaagagacgagaagcggggcgtgcgcggggcggggccgaggCCCTCCTCCCCTCCCGAAGCTGCCCAGGCCTTCGTgtccctcagtgcttccctacctcatcgccgtctcccctcacggtacttcagcccactgtccccaccgttcctggggctcgccaggcgccctctcccccgcccgctgcccggtgcagcgctctcccgacgcccg
>chr19:718973-719116
CCCCGAACTCCATCCCCTGCTGCCCCCGCACCCCACACCTCGCAGCCCCGCGTGACTCCCCCACCCCCCACAATGGCCAAGGTCACCGTCAGCTCTTTCCTTTCAATTAGCAGCAGGAATGTTCCCGGCGCTGGGCTCGGCGC
>chr19:797885-798059
CTCCCCTCGTGCGCCTGCGTAGCCCGTCGCGCGTCCCCGTTGGCCCCAGCGCGCGTGCGCGGCCGCCATCGGGGGCGCGCGCCTTTCCCGCCGCCCGGACTCTGCCCCCGGCGCAGCCCCGGAAGCGCAGGCGGGGCTGGGGCGGCCGCCGGGAGGGAAAGCTGGCGCCGGGGC
>chr19:913048-913163
cccccggcgcccgccgcgccccgcccgcccgcgctcacagcagccgccgcccgcccgGGGTGCCCTCCGCCGCCTCCGGGCCGCACTCGGGGTTCTCCAGCGCGACCATGGCTCG
>chr19:925536-925780
CCCGGATCTGGCTCCGATGCCTCCGGCCAGCCCGCCCAGGCGGAGCCCCAGTCAGTCCCCTCTTCTTCCCCCGGGGCGCTCCCGCCCCAGCCCCTGCCCCCGGCACCCTCTGCGCTTGGGGCCGCGTCGCGCACTTTGCCCACCGTCCCTAGGCCGGGGGCGGGGCCTCCCGCGGCGCTGTTCCCCTTCCCGTTTATTATTTATTATCCTTTAAAGGGGCCGCGACCTGAAAATTTCCGTCCAC
>chr19:941019-941191
caccgcctggccgtcgggtcaccgccgcggggtcaccgccgccgcggcctggccccacgcccaccgccggcgTCCCACCCTGGTGGCTGCTGCCAAGCGCCGGCCCCGCCCCATGCTTTCTAATAACACACGCGGCAGCCCGAGGGAGCGGTGCCCGCAGGCAGAGAGTGTC
>chr19:1028221-1028455
GGCACAGGAGGGTGGGGCGGCTTCCGGAGACGGGGTGGGGTGGGGTGGGGGCAGGTTGATACCTGCCCTGGCGGGGGTGAGGACAGAGGCTGGAAGAGCCGCTTAGCAGGCTCCCCGCGCAACCCTCAGTCTGTCCGTTTGGAGGGTGGGCGAGGCGTCGGCCAGCTTGCCAGGGTCACGGAAGGGTCGCCTCCCAATTAGAAACCAGCTTCCCCCTGGCTTCCCGCTCACACC
>chr19:1082609-1082828
GCGCGTGGCCAGAGCGAGAAAGGGAGTGGAGCTGCGGGCGTGGCCCGGGTAGGAGGGGCAGGGCTCACGCTGGGCTGGGAAAGGGGACTGACGCCGCTCTGGGTGGAACCCGAGCTCGGTGGGGTGTGGCCAGTGCTCTGTGGGGGTGGGGCTGAGGCTGGGGGCGTGGCAGGCACACGTGGGGGCTGGGCCAGGCCCACCAACACCTGCTGACCCTTG
>chr19:1221541-1221746
CCTCCGAACTCCCACCCCAGAGGGCAGTGCTGCCCTGCGCCTCCCCCAGCCCCACCCTCGGGGGCTCCCTGGCTTGCAGGGTCTGTCAGGGTTGTCCTGCTGCACTTCCTACGCATGGCAGCAGGTGGCACTGGCCGTCCGTCCATCTGCCCAGTGGCCTTGGGAGAACGGAACCGCCCTGGCCGTCCAGCCCAGCCCTGTCTCC
>chr19:1260909-1261324
CCCCGGGTAGGGCGCCCTGCCCGCCCCCGTCCGCGCGTCGCGCGGCCCAGGCCCCGCCCACCAGCGGGGAAGCCTCATTGGTGATCGCACCGCTCGCTCATCGGCGTGCCCCAGTAGCAGCGCGACGAAGCCTCCAGAAGGCGGGACTTCagcccggcagcgccgagtgcgcaggcgcaagcgcggaggcgCTGCAGCCCCGCCTCTCTCCCCGCGCGTCTGCAAAGTTGGGGGCGGGAGGCGCAGCCGAGGGTCTGACGGCTGCGGCGGGGCCTGGACGGAAGAGGGGGCGAGCCCCGGGGCGCCGCACGTGGACCCCCGGCACGGGCACGCTCACGTGCACCCGTCCTTTCACGCCAACGCGTTTCCTGCTGCCCCCACCCCTGCACCACTGCACGTCCCAGACCCCGGCCCA
>chr19:1266617-1266985
GCGGGAGCGAGGGAGCTCCGCCCTCGTCTCCATGGCGACGCCCCGCAGGGGAGGAGGCCCGGGAGGAGTATCAGGGTGCAGGAGGTGCGCGCCCCTTCCGAGACGGCAGGCTGGAAAGGGGGCGGATTTGTGAATGGGCCCACGGGGCCCAAGACAGACGCGCGGGGAGCAGGTTCGGGGACTCTGACTGATCCCCGCGCCTCGCCGGGCAGGGGCGAGCCCCGCGCGTCGGGCCCGGAATAGCAGTCTCGCCCCCGCCCGGCGCGGCTATTTTGAGCTCCTCCGTTGGGGCCGAGGCGCGGGGGCGGCGGGAGGCTGGGGGTCGACACGCAGGCTGCGTCCTCGCCCCGCGAGATTGGACCCCTCGA
>chr19:1275186-1275708
GGTGGGAATGAGCGGCCCGAGGTCCTGAAGTCGGGGTCCGCCCCGTCTCCCCGCTGCCAGCCCGATTTCCTCGGAAGCCGCGACCCCCCACGCTGGGCTGGCAGTTCTGGGCTCTGCCGGCTGCGCCTTGCCGGGACTCCCACGGGCGGGCTCCGGGCCTCCGTCCTGATCCCTTGGAGCGGTTCGACGAAGCAAGTTCCGCGGCGGGCGCGCGGGGCACTGTGGGTAGCGCCGGGGCTCACCAGGCGGAGGCGGGGCCCGGCGTCAAGCTCCGCCTCCGCGCCCCATTGGCTGGCATCACCTCCGCGCGCCTGACTGACAGCGCGCATAGGGGCGGGGCGCCGCCACCGCTTCCGCCGGGCCATGGGGCCGCGCGtgctgcagccgccgctgctgctgctcctgctggcgctgctgctggcggcgctgcCGTGCGGTGCCGAAGAGGCCTCGCCGCTGCGCCCCGCGCAGGTCACGTTGTCGCCGCCGCCGGCCGTGACGAACGGGAGCCAGCCGGGCGCG
>chr19:1282918-1283078
AGGGGAAACGCCCCTGGCCCCTGGGGCTAAGCGCAGACCCCAGCTCCGTGCTTCGCAGGTGGGGGGCGATGGACAGCGGTGGGGCTCCCGCCCTGAGTGGAGCCTGTGACCTGcccgggccccagcgccccgtgacccctgccgcctgatccttgccTGG
>chr19:1286635-1287012
CTGCCTGGACTTGGGGGGACCCCTGATCCACCCGCTTCTCTGGGGAGCCCCCTCGGTTTCGCATTTGGTGGGGATCCCCGGGGACCTTGGCACCGGAGGTGGGGGACTGTGGCCCTCGAGGGATCTCTGGGTTCGTCCTGCCCGCAGGTCCCCAGATGAACTTGGGGAAGTTGGAGTGTCCCTCCCTCAGGACCCAGCATCTGCTTCACTCCAGGGGGCCAAGGGCCCAGCTTTGAAAGGAGACTGAGGGGCCGGGGAGCTGGGGGTCAGCCCCGGGAGGGGCAGTGGGATGGAGTCCTCTCTTGTCCTCTGGGCGCTgaccaggaaactgaggtgcagaggggatgaggagctggctcaaggtcatgcaagggggg
>chr19:1287509-1287674
GGGAGGAAAGTTGCATGAAGGGGTCTCTTTGAGGCGGGCTCGGGGACAAGGGCGGCCCGTGTTCCGCCGTGGGGGTGGGGAACACGCACAGGCCCACCCCCCACCCTGGTCAACGGCCTCGGGTCGGGCCCTGGGGGCTGAGGGCAGGGACCCCGGGCCGCTGGG
>chr19:1299780-1299855
GGGTTCGGGCGGCCGCTGAGCGTGCTGTCTCTGCCACCCGCAGACGAGACCCTGTACGAGGCTCCTGAGCCCATC
>chr19:1318670-1318898
CCTTCTACCCAGATAAGAGCCTGGGAGAGCTGGGAGAGTGGGAAGTGGGGTCGCCCCGATTTTCCAGGGCAGGAAACCAAGGCTGGGGCCTTGGGCTAACACCCACGTCAGGCCCCGGGTCTCGCTGCCCAGAGGCTCCGGTGAGTGAAGCTCCTGGCAGCGTGCACCTGCGCCCGCCGGACCCGCCTCCCACCTGCCATTCCTGCCGGGGAGGGAAGGGCCACTGTG
>chr19:1401222-1401497
CCCCGGGTCGGGGCAGCCCCGGCCTCAGTTTCCCCTGCGCCCCCGGGGGCGGTGCAGGCCGGGCGGGGGCTACCTTTGGAGGAGGCGGCGGCGGCCAGCGCGTGCATATAGGGGGTCTCCCAGCGCTCCATCACCGGCTTGCCCAGGATGCGCAGGTGCGTGTCCGCTGCGTCGTAGGCCGCGGGCGCCGCCCCCCACGCGGGGCTGCAGTTCTCGCCGGGCGCGAAGATGGGGGTCGCGCTGGGGGCGCTCATGCTGCAGGCTGGACGGCGACC
>chr19:1407116-1407450
GGACGCTCACGTGCCGTTCCCGCTCCGTCCGCCCGCCTGGGGTGCGGGCGGGTACACTCCCACTCCCCGCAGCGCCCCACGCGGCTCCACCGCTTCCGAGTGAAGAGTTAAAGAGGAAGCGGCAGCCGCGCCTGCGCCCACAGTGCCTAGCCCGGAGCGCCGGTCTcgcaagcgcgcacgcgcacgcaagcccgcacgcgcgcgcacgcacgcacgtggctcggcccgcgcgcATCCTCCCCTTGCAGGGGCGGGGCCAGCGCAGGGACTCCATTTCCCAGCGTGCCCCGCGGCAACGCCAGGAGCCTCCGAGGAGAAAGGAAAACGCGCGACG
>chr19:1407848-1408034
cgccgctccccgccgcccggcctcagacgccgccccccgGGGCCGCCCCGTCAAGGTCACGCCGGCCGGGGGCGGACTCGGGACCCGGACTCGCCGCGGCTTCGCGCCGGGGGCCCTGGACGGGTGCCCGGGGTCTGGGGGGGTCCTGGCGCCCCCGCCGCCGCTTCCCGGCTTCCCGTCCTGGGG
>chr19:1408235-1408266
CCCGAACGGGAACTTGGGGGGGTCTGGAGCG
>chr19:1445248-1445529
CATCTTCCGCCCGATCATCCGGCCCTCGACccgcgcagccgcctccgccctcctctcccggcaccgcccacggccTGTTCTCCCCGCAGCCGCCAGCGGGCGCCCGCGAGCCTGGAGCCGGGCGCGGCCCTGCTCTGTCCACAGCCCGCGGTGGCTCCCACCTCCCGCTGGGCCTGCGCGACCTGCCCCCCGGGGCCTCCCAGCCCTCACTGCCCTCGCGGGCTGCACTCTCCCCCAACACTCCCCAGGGCTGTTCGGCCTCCCCAGCAGCTCCCCATGCC
>chr19:1445958-1446118
AGCCTCCTCCGCATTCGAACTCCCCAGCGTGGTCGGACCCGGACCCTGGCGCCGCTCGGCCCACGCGAGTCCCCTCCCCTCTCTCCCATCCTTGGATCTCCCACCGCCCCTCCGCAGCCTCGGTCCCGCGAGACTCCCCAGCCCCCGCGAGCACCCCCAG
>chr19:1449903-1450130
ACACAGGAATCTTGGTCCTCGGGGCACCCCCTTCCCTCGGGGGGGTTTCGCCCCCCGCACTCACGGCCCCTGAGCCCGCGCGGAGGCCCGACGCCCCGCGGCCGACGCCGGTCCCCGCCCCGGGCCGCCATTGGCTGTTGCCATGGCACCAGCCCGTCTTCCCGCGCCCTCATTGGCTGTCTCACCCGCATCCCTCATCCCGCATCCTCCCCCGCTCGCGGTGGTCT
>chr19:1478851-1478947
GGGGCGCTGGGCGGGTGGGCAGCAGCACGCGCTTCTTTGCCTTGGAGCCCATCTCTGAAGGCGGGGAAGGGGGCGCTGACCGGGGCGTCCACCTCT
>chr19:1503178-1503377
CTGGCGGTGGGGGCTGTGGGACACCTGGTGCGCGTTTCTCCCAGCGCCTCCGTGTTTCTCCCTGGCCGCAGGCACAGCCTGGGGTCCCTGTTGAGGAAACTCTCCGAGTGTCAGCTCCCCTGGCCGGTTGCGCAGCCCCTAGGGTAACTGTCTGAGATCCAGGCGCCGGGGCAGCCCAGGGGGTCCGTGGCCGGGAGAG
>chr19:1671979-1672150
ctgggaggtggggaaaccgaggcatagagcggcgaggctggtgctcacggccccccggGGTCCTCCCCAGACCCCTCCCCTCCCTGTGGTCCGGGGGTGCATGGGGTGGGGCGCGGGGGCCTCGCTGGTCCTGGGGTTCAGTCGGGCGCGCGTGCTGCCACCTGGTGGCCA
>chr19:1672382-1672448
CCCCGTCCCGTCCCCTTCTTACCCCTGCGTGACGCCCAGACCGAGGGAGGTGGGACTGGGACCCCC
>chr19:1853705-1853895
AATAAGCCAGGATTCCCTCCCGACCCCACTGAGTCAAATGTTCTTTGGAAGAACCCAGAGGTCCCCTCCCTCCCCATCCCAGGTCTCAGAAGCAACACCTGGAGCCCCTCCGGGCATCCTAACGCTGCCCCACTCCTGGCTCTACCCCCGAGGTCTGGGGGGCCAGGCAGCCCCTACCGTGGGCAGAACT
>chr19:1855349-1855526
GGCACAGTCAGTCTGGGCCCCGATCTCGGGGTGTGGTTAGATGGAAGACAGGCAGGAAAGCTCACAgggaggggagggggcggggtctcccgggaaggggcggggcccggcgggCTGGACTCGCCCCACCCCCACGGGACAGATGGCGCTGGGCAGGGGCGGGCCACCACCCGGCCA
>chr19:1885291-1885515
CGAGgcccggcccgggaccccgcgcggccgcgcccgcccccgcccctgcccggcactcaccaccccggcccgcgcccccgGGCCCCAGGGCCGCGCTCCATGGCTCCCGGCCGCCCGCCCGTGCGTCCGTCGGTCCCTCCGCACCCCTGCCCGGCCTCCTGCACCGCCACCGCCGCAGCTCCCCCCACGGACGGAAGTGAGCCTCGTTCTCACCACCGCCCCGG
>chr19:1940609-1941181
GATGGAAAAACCCTCTTGCCCTGAACCAGCTCATTTTCTGGCCAGTCGCCCCTTCCAGCGCCTGTCCCGGAAACCTCGCGGCCTAGcgcgcgcagcccgccgcctccccgcgccgcgcccgccaccgccCCACGCACGGAACATCCCGCGGCGCCGCCCGTCCGTGACGTCAGGTGGCGAGACTGTGACGTAACACACGGCGGCAGGGCGGTGCCAGGACGACCAGCCACGCGTCGCCATGGCAACAGCGGGCGGGGAGGGGCGGGCGGCGGAAGGCCCGCCCCTAGAAGGGTGTGGAAACCGTTAGACCCCCTTTCCTGCCCGCGCGCGCCCTCGCGGCCACGCGCTTTCGGTGTCCCCCGCGGGCAGCGGCCCGGCGGCCTCGTAGCGGCCGCAAAACGCCGTGGCCGTCGCGCGGCGCCATCCGTTGTCGCAAAGCGGCGCGAGAAACGCCCAGCCGGGTGTTGGCCCCGCCCCGCGCTGTGACGTCGGCGGCGCGCGCCCCCGGCGCCGTGGCCGCGGCTGCGCAGTGGGGCGCGTATGGCTGCCGCCCCCCGCTGGCAGACGCTGGC
>chr19:2059710-2059857
ATCTGATGTAAGTGGCCGCAAGCGTCCCTTCTTGCCGGCTGACTCACACTCACTCCACTCCAGTGGCTCGGCAGGCCTGCCTGGGGACACAGCCAGGGCCCGCGGTCCTCCAGTGGGGGCAGGGAGTGGGCAGGGCAGGTGTGGCCT
>chr19:2061295-2061491
CCGCACCCGCGCTAGGCCAGTCCCCGGGCGCCGCCTCCTCCTCCTCCCGGCGGCCGGGGCTCTGGGCGCCCCCCACACGGTGTCCCGGGGTGACAGGAGGGTCGGAGAGCACGGACTCGGGGGTCCGGGCCGCGCGCCCTGGGAACCCCCTCCCCGGCGGCGGCCGCGCGCCTGCGCACTGGCTCCAGTGCCGGGG
>chr19:2164350-2164568
CTCACCGGTCCCCCCTGCGGAACGGAGACCCTGGACTCCACTGTCGCTGCTCCACCCCCGTTGCTTCCCGGCCGAGGGCCCCGCGGCTGTTTCCCGCAGGGTGGGAGCCCCGCGCGCCTGGGGTGGGAGCGGGAGCCGGCGCCCCCGAGCCCTACCGCGGTGCCGTTGCCCCCGCCGGGCTGTCCCGGGCGCGGAACGGAAGGGGTAACTCGTGCCGG
>chr19:2165102-2165455
CCTGAGGAGGCGGGGCGCGTGCGTCCGCGCTTGGGACCCTCTGGCCACGCTCCGGGCTGGGCAGGGCGCGTTTTCGGGGAAAAGTGAAGCAGGCGCTGTCAGCGAGCGTGTCCGGGGCGCGAGTTTTGGGGGGCGCGTCTGCAGGGCCCGGCCGGGCATCCCCGCGCGCCCTGGGACTCCCGCGCGCGCTGGGCTTGTGTCAGTTTTTGGAAACGTGCTCGCTGGGGGCGGGGTCAGGACGCGGAGAGCGCTGGGGAGCCCGGGCTGGCTCACTGCCCCGGGTCGGTGCGAGTGGATGGGAGAGGGAGCGCAGCTTCCAGCCTGGCCGCACGTCCCGCGCGCGGGGCTGGCGG
>chr19:2474979-2475020
GCGGAGTCCTGCAGGCGGCCGTGCCTGGCGCACACGCGTGG
>chr19:2478974-2479264
TGGTGACTCCCCCTGCCCCGGGCTGGGAGCGTGGCCCAGCCCTTCCGTGCCCGGCCTCAGTCTTCCCGCCCCGGGTCTGCAGAGTGGGCCCGCCCTGGCCAGGCGCCGGGACGACCTCGGTTCCCCTCTGCCCTGCAGCCCCCAAGCCTGGGAACTAGGGGGGAGTGGGGAGGGGGTGGGGTGGTCCTGCCCGCAGGCCGCGACCTTTCCACGGAGCCTCACGTGGGCGCATGAGGAAAACCCCAGCGGCTCCCTAGGAGTCACGGGGATCGGGGGAGCCCCGACGGGGG
>chr19:2783219-2783441
GCCCCTCACTCACCTCTCAGGCGACCGATCCCCGACCCACCGACGGTTGCGCTTGCGCACCGCGGTGCCGCCCGGCCCCGGCCCCAGGGCGCGACGCCTGCGCAAAAGAAAGGCGCCCGGAGTTGCTTCCCTTCTGCACAGGCGCGTTAATGATGGAGGCGGGCGTGGAAGGAAGTGACGCAACGTAGAGGCGGGAACCAGCTGGTTGTTAGGGCAACTGAC
>chr19:3275833-3275916
AGGTGGGTGTCGCCGCCCACAGGGGACCGGAAGCTGTTCGTGGGGATGCTGAACAAGCAGCAGTCGGAGGAGGACGTGCTGCG
>chr19:3276270-3276554
GGGTGGGGCTTCTCCAAAGGTGGGCCCTTGGGGAGAGGTGTGGCTGCAGGGGTGGGGAGGAGCTGGCTCTGAGGATGTAGCCCTGGAGAGGCCCGAGGCTTCTCCAGAGCTGAAGTCTGTGGGTGAGGCTGCAAGGGTGGGGTCTTGGGTAGGGGAGGTACTGCAGGGAGGGGTGAAATACGTAGAGTTAGGAGGGACTGGCTCCAGGGGGAGAGGCCCTGGGAAGGGTCGGGGCTGAGCATATAGGGGGTGGGGCTGGCCAGGTGGGGCGGGGCCAGGCCAAT
>chr19:3285910-3286060
CTCGCCCTGTGTCTCGCTCCGGTCTCCGCAGCCATGTACCCCACCGCGGCCATCACGCCCATCGCGCACAGCGTCCCCCAGCCGCCGCCCCTCCTGCAGCAGCAGCAGCGAGAAGGTGAGGCGGCCGCAACCTCCCCTGGGCGCCAGCCC
>chr19:3359268-3359967
tgtgcgcgtgtgtgtgcgcgcgcgcCGCGGCGAAGGTGGATCCGCTCGCTCCGCAGCGAGCCCAGCCGGGGCCCCGCGACCTGCAGCCGCCGCCGCCACCGCCTCCGCCGCTCCCCGGGCCTCCCCTTGCGCGGGCCGGGCCGGGGATGGAGCCGCAGCCGGAGCCGCCGCAGCCGGGGCCGCGGCGCGGAGCAGCCTGAGGCGCGGGCGGTGCGCGGGACCGGGGGGAGGGCGGGCCGAGGGGAGGGTCCTGCGGGCCGGGGGGGCGGGCGCGGCGCGCCccctccctggcgcgctcgctccctcccccgcgcgccctccctcgccgcctcctcccgccGCCTGCGGCCCCCCCCTCGCCGGGGACCGAGCGCGCTCGCTCCGGCGCCGGCCTCGCCTCCTCGCAGCAGCGCCATGGTACGTCGCCGCACCCACTTTCGTTTTCGCCCGGGGACTTTTTGGGGTGGTGCGTGGGCTCCGGGCGAAAGTTGCAAGATCTGGGGGGACAGGGGGCGGGGGCCGCCCGGAGGAGGGGCTCGAGGCGGGGACCCCCACTCGCCAGTCGCCACGGGACCCCTACCCACGATCCCCCCCCGCACCCCGGCTGGGGGCGGAGCTGGCGCGCGGGGCGCCGCGGGAGACCCCAAGTGGGGGGCCCCTCGCGGGCGCCGCGAGTTGGCGAGGAGGGCGGGGCTCCCC
>chr19:3361189-3361197
GCAGACGT
>chr19:3573504-3573751
CTCCAGTCCCTCCCAGGAGCCCCGCTTGTCCCACCTTCCCCGGATACTGACCCCATCAGACCCTGCCTCCTCGGGCTCATGCACTCTCGCTGCAGCCCCGCCGTCGGGGGTCAAAACGCCCTGGGGTGGGCTTTTGGGGGAGGGGAGATTCTTGGGACGGGGCTGACCGCGGTATCCTTGGCTCCAGGCCGGCGGGCGGCAAGGCTCCGGGCCAGCATGGGGGCTTCGTGGTGACTGTCAAGCAAGA
>chr19:3576738-3576964
CGTCCAGGCGCACGCTGTCGCTCCAGAGGCTGATGTGGAGCAGGAGGCAGAGGGCGCAGTGAGGGAAACCTGGGCAGGGGCACGTCCCGGGCAAAAGCCCGGAGGTAGGGGAAAGGGGAGGCGCAGGCTTTGACCCCGCTCCCCCCGGCGCAGCGCGTGAGGCGGAGCTTCGGCGCTTGCGGAAGATGAATGTGGCCTTCGAGGAGCAGAACGCGGTACTGCAGAG
>chr19:3603698-3603951
AAATGCATGGCCCAGAGCCCTTGGCCCAGGGGAGCCTGGAAACTGGCACTGAGTCCTTCTGGCCACAGCTGGCTGTTTCCAATCCCCCCACCTCCACTCCCCACCCTGGCTTCAGGCGATGGCAGCCATCTCAAGTTCTCCAGGCAAGGATGCCAATGGGGGGACCGGGCAGGGCCTCCCTTCCCTCCTGCATTGGCCAGGAGGGGTAGCAGGGGCCCCCACGCGGTGGGGCAGTAGAGCAGCACTGCGGCTC
>chr19:3700369-3700582
GTCCGGTACCTCCAGCTCCATGGCCGCGCGCGGACGGCGGCGGGGGCGCCCGAGGGGGACCCGAGCTGCGACCGCCGCCGCCGAACAACAAGCGCCGCCGGCCAAGGGAGggcgcgccgggccggcgcggggcggacggggcggggcctgcgtgcgtgcgacgccgcggacggcgcgcggccaatcggggctcgggggcggggcCTGCTTGCG
>chr19:4007349-4007771
GCCGCCGGGAGTCTGGAGACGCACCTGGCGGCCGCCGCGCGCAGGAAGCCACGGCACCTAGCTGCATTGTTGTCGCTGCCACCGCCCCCTCTCGCCTTCCCTCCCTAGAGGAAACCGAGCACCCGTCCCCACCTGCGCAGGGCTAGTACCACTTTAAGGAGTCAGGCGCCGCCGGGGTAGGCGTGGTCGCCGCGAGCGGGGGGGGGGGCGCTGGTGTAGGACGGACCTGATTGGCCGGAGGCCCGGGCGGTGGCCGCGCGCGCCTGCGCAGGAGGCAGCAGCGCGCACCGGCGGCGGGAGGAGCGCGCGCGGGTGCTAATTGGCCCGGGCGGCGGCCCCGCCCGCGAGTGGTGAGCGGTCACGTGACGCGACGGCTGGGGGCTCCCGGCGCGGGGGACGCTGGTGACCAAGATGGCGGCGGA
>chr19:4066631-4066875
CGTCCCCGCCCTGCACCccgtgccgggggccgcgccgggcgctgacttacctcgcggggccgggccggggcgcgcggggccggggccCGAAGTTGGGACTGGGCTCCCTCGGCCGCTCGCCTCCGGGGTCCGCGGCGCTCGCTCTGCCCGCGTCGCGCTGCCCTGGTCGCTCCCTCGCGCGGCGGCGGCGGCGTCACTGCCCCTACAGTAACTGTACAGTACAGCCAAAGCCCCGTATGATGCT
>chr19:4067339-4067559
GCAGCGGGGGCGGGGAGCGCGGTGCGCACAGCGAGGAGCGACGCGGGCGTGTGGGTCGCGCGGCCTGGGCTGCCGGGGGTGGGTTGGGGGTGAGGCGGTGGGGATCCCCCCGCAAGGCCAGGCCCTGGGCCTCCCCGGGCCTCAGTGGGACTTGCCGCGCCAGGGACCCCGGGGGGTGGCCTTGCCAAGGACAGCCCGGGTCCGCGGGGCTCCCGGGTCC
>chr19:4182677-4182750
TTGCTGACGCCGCAGGCGACATGTTATCTGCTGTCAGAAGGAAGCCTGCCTCTTTGCATGCAGGTGTTTGCGG
>chr19:4187060-4187186
aaagagggtggccagggaaggcttcccagaggaggtggtattaaagcaaagattagaaagggaaggggagggctgggcgtggtggctcacacctgtaatcccagcattttgggaggccaaggcagg
>chr19:4343481-4343960
CCCGACCCCGGCGACGGCCAATGGTTGGGGCGCCCCTCCCCTCCCCGGGGCGGGGCCGCGTGACGTGCCGGGAAGCCGGAGTCTAGAGCTCCGGGCGCGGGGAGGCGCGGCCATGGCAGGTACGGCGGGCCCAgcggggcggaggcgcggggcgcggggctgcaggggcgcggggcTGCAGAGCCGTGGGGCGAGCGGCCTCCCTGCAGCCTCTCGCTGTCCGCAGCTCCGGAGCCGCTGTCCCCGGCGGGCGGTGCGGGCGAGGAGGCGCCggaggaggacgaggacgaagcggaggccgaggacCCTGAGCGGCCGAATgcgggagcgggcggtggacgcagtggcggcggcggcagtagcgtcagcggaggaggcggcggcggcggggccggggcggggggctgcggcgggcccgggggcgCGCTCACCAGGCGCGCGGTCACACTGCGGGTGCTCCTCAAAGACGCGCTGCTGGA
>chr19:4584722-4584890
TAGGTTGCACCCCGGGTCTCCGCTCAGGCCAGGGAATCCCCTGGGGGCTCCGAACGGGCAGCTCCGATTGGCTGGGGCCACGTGTGACGTCAGAGCCTCCCCAACGCCCCCTCCCCTAGAGGCAAGTGGGGGCGGTCGCGGCCGGGGAGGGGTCCCGGGTCCGAGCGG
>chr19:4816246-4816512
CCTCCTGCGTCTTGTCCTCGGGCGCCTGGGACCCTCTCTGGTTCCACATGTGGTTGTTCAGCCCCAGCTGTACCATCTGTGCGTGGTGGATAATGAGGGGTTGCAGCCCTGGGCTCTGAGGGGGTGCGGGTGAGGCCGTAGGGAAGGCTGGGGACTGCGGGAAGGGCAGTGACTGTGGAAAGGCTGCTGGCTGTGGGGAGGGCGGTGGGGGGGTGCCAGCCTGCCATGCGTGCAGGGGTGGCGGCTGCGGGCACCCCGGCCAAGTG
>chr19:4910029-4910450
CGAGCGGGGCGGGGCGGCCGGGTGCTGCGGAGCCAATAAGAGGCGGCTCAAGTGAAGGGGGGCGGGACTTGACGAGCGGGGGCCCCCTCTGTAGTCCCGGCGGCGGGGGTGGGCGTGGGCTCGCTGGCGCGACCCGCGCGGGCCAGTGGGAGTGCGGGAGGGACGCCGAGGGTCCAGGGTTTGGAGGGGCGCGAGCTGCCGGGGGTTGGAGGTCGAGGTGAGTCGCGGGGCGCGCGCGCTCGCGGGTGGCCGGGACGGGGCGGCCGGTTACCATGGCCACCGCGGGGCGGGCCCGGTCGCGCACGCGCGCGGGGGGGGCCGGCAAGGAGGGGGGGCGTGGGCACCGAGGGGTCCCGGGGTCCGCGGATCTCGGGTGGGGTTTTTCCCTCTCAGTGGCACTTGGTTGAGTTCCCCCGGGACT
>chr19:5206484-5206563
CACCATCCCCCCACCCCCCACCCCGGAATCTGGTTTTGGAATTGGAAGGAAAGGAGGAATGTGCCAAGTATTTGAAGGC
>chr19:5340719-5340933
TTGCATGGGATCcgagcggagcccgagcgccagcggctcgcggcgtgcgcgcgccggccgggctgccgggcgggcggcgcgaggACACTCACTGCGGCTCGCGCTCCCCTAGCTCccgctcgcgcgcccccccagccggtgacgtcatcccttccgccagcgccgccgccgccgccgccgGGTCGGGGGCAGGGCCGGCCCGTGCGCGTCACTG
>chr19:5622481-5622590
GGCGTGCCCGGGCCTCCTGCGCCACCCCCGAGCCCCGCGCCGCCTCACCTTCTTGAGCCGCTCCATCAGGACGCTCTTGTTGCCGCCCGTGTCCAGGTTCCGCTTCTTC
>chr19:5622886-5622896
GACGCTCGCG
>chr19:5680831-5681073
TGACCCGAAAACAAGTCAGAGCCCGAGAGATCCACCCGCGCCCGCGCGGGGGACCAAGGGCCCGGATTTAAGAAGAGTGTGCCTACAAGGCGGTTGTCACGGCAACGAGAGGGCGGGATTGTTCGAGCGCTGCGGCCCCCTCACGTGATCGATTCGGAGGCGGGGCGTCCGCCCAGTGGGCGGGGCCGGGCCCCTGCTGGGAGGCGAAGACCAGGCGGGCACTGTTGCCCGGCGACGCTCCG
>chr19:5687119-5687496
CCTAGCCCAAGCCCCTGCTCCGGCCTTGACCCCGCCCTCGGACCCGCCTTCCGGGTTTCTGGCCCCGTCTCTGACCCGGCCCTGGCCCCGCCCTCTGGGTTTCTGGCCCCGCCCTGCCCCTGGGCTCCGCCTCTGCCGGTGACTCGCGAGTGCCGCCTGCAGGTAAACTTTGTGAGCTACGTGCAACTGACGTCGCGGGCGCTGCCCAGCCTGACGGACAGCAAGGGCTCCCTGGTGGTGGTGTCCTCGCTGCTCGGTGCGTGCACCCGGCCCCGGCTCTGCgggacggggagtggggagctcgatgcgggtgagcctggagGGTCTGGGCAGGCTTCCCGGACGAGGGGGAGCCACTCAGCCGCTGCCGTCCGCGC
>chr19:5690091-5690452
CAGCCATAGCCACCTCCACTGGTTCCGACTCCAGCTCCCGGGCTCGCAGGAGTAAACGCGCATGCTCAGGGAGCTCGGTCGCGCATGCTCAGCGCAACGGCGGGGAAGACTCCAGCCGCCAGGGGGAGCGCGTGCCGTTCTTGCCTCTCTGGCCTGCGCCTCCTGAGCCGAGTAGATATCCCGGAGTTCCGCGCGGCGCCAGCCCTTCCGCCACGGCCGTCTCTGGAGAGCAGCAGGTAAGTGGTTTCCCGCACTGCCGGTATCCGCCGCCATCCGGACTCCCGGGTCCTCTGTGCAGGTTGGAGGATGGTTGGTTGTGGCGAGCGAGGCTGAAGGAGCCGGGACGCGGGGCTCTGGGCCT
>chr19:6110192-6110384
AGTGGGGACGTCGCCAGGGTCCCCCCAAACTCCGCCGCGCGCGCGGACGGGGTGGCGGAGGCGGGTCCCGCGGGCGCACCACCCGGACGTTTGGGGTGAGCGGCGGGGACGTGCTGcccgccccccggcccccgaacggggtccccgccgccccccacactccccggccGGGCTGGGCCCGGGGCGGTCGCA
>chr19:6279872-6280003
TTGTCTGTCAAGcgccgccgccgccgccgccgccgccgATcccggccgcccgctcgcccgccagcccCGCGGAACCGGAAACCACCGCCAGCCCGGGTCGCGCACCGATCACGGGCCCCCGCCGCCGACTA
>chr19:6476351-6476459
GGCCCCGCCCCTAGGGGTGGAGCCAGTCTCCACGTCTGCCTTTGACCCTGGGTTTCAGGGTCCCTGGGAGTATGGGTCTCTAGTTTTTTGCGCCCCTTGTTATCTGAG
>chr19:6737221-6737563
GGAGCCTCGCCCCCGAAGGGAGGGGGCCGACCCCAGCGAGGCGGACCCGGCAACTCCATCCGGAGGACCGAAGGGGATCCCGGGACGAGACCACTCCGGGCCCGGAAACGGGGGGCGCCGGACCACTCCACCGCCTCGGGGACGGGGGAGGGCGGACGAGACCACTCCAAGCCAGGGGGCTTCTCCGAGACAAAGTTGCGCCACCGACCCCAGACCCTCGCGCGGCGGGCCTCACCGTCAGCGCCAGCTGGTGGATGCGCCCGGAGCAGCCACCCAGCAGCAGCACCAGAAGTAGCCGCTGCCCCCACTCCGCGGGGCTCCCGCGGCCGAGCCCCCTCCTCT
>chr19:6740116-6740332
CCTGGGTCCCTGCCCGTCGTCCGCCTGTCCGGCTAGGAGGGGGGAGGGGACCCTCTGGTCACCCTCATCCCCACCCACGTGGGACCTAGAAGTCCTGACCGCCCTTTCCCTCGCCTTTAATCAACACCTAGGGGCTGGGGACGCTCATGGAGGGGAAGGGGGATGCTAAGCTCGGCCTGATCCCCCTCCCTGGCTTCCCCCTGCTCACCCCAGGCC
>chr19:6753637-6754127
GGTCCTGCGGAGGGGGAGGGTCTGATCAGGGTTTGGGGCTGTAGATGGGGCATAGGGCAGAGGTGGAACCTAGGACAAATGCAGGGGCGGGGCTTAGGACTGAGCGACAGCGGGGTCTGTGGAGAGGGGCCAGGACCACACGCCCCGTATGGAGGGCGGGGCCTATGGCGAAGGGGCGTAGCCTAGGGAAAGGGGCTGGGACCAAGGCTGGTGGGGGCGTGGCCTAGGAACAAGTCTCGTGTGGAGGGCGGGGCCTAGGGAAAGGGCCAGGACCAACCCTCATGTGGAGGGCGGGGCCTATGGTGAAGGGACCGGGCCTAGAACAGATGCAGGGACTGGGCATAGGACTAGATTGAGTCCTGTTAAATTTGGTCTGGGCCCCCAGGGGATGCTAAGCCCCAGACCTTCACTTACCAGCGCCCTCATCCAGAGCCCGCATCAGCGGCTTCAGCTCCTGCTCAAAGGCCAGCGCAGCCTCCGTGTGGCTCCT
>chr19:7099259-7099369
CCGAAGCTGGGCGGGGGAAGCCGAGGCTCGGCGGAAGAGCCGAGGCCGGGCGGGAGGATCCGAGCTGGACCGAAAAGCGGTGGCACTGGCGCCAAGCGCGGGAGGTCGCG
>chr19:7501028-7501318
GGACCCGCGCTGGGACCGGGAAGAGCGCGTGTCGGAGGCGCACCGCGCGTTCCCGCCGCCATCCACGCCGCCGTGGGAGCTGCTGCAAGCGCAGGCGCGGGAACGCACGCTCGCCATGCAGGCCGGCAACCTGCACCTGCACGAGGACGCGCACGCCGGGATCGGCCTCTCCAACGCGCACGCCGCCTACGGCTGGCCCGAGCTGCCGGCGCGCACCCGAGAGCGGATCCGCGGCGCGCGCCTCATCTTCGACCGCGACTCCCTGCCTCCTGGCGACCGCGACAAGTTGC
>chr19:8005512-8005723
gcccggggctgctccggggcgggcgggaggcggcggcggcgcggcgctaacggctccgctcggcctcggtagcggtggcggcggtggcggcgacggcgacggcggcagcggcTCCTCCTCAGCGCGCACGACCCGCTCCGGCCCGCGGCCCGGACACGCCCCCCCCGCGCGCGAGCCCATTGGCCGACGTCCGCCACGGCGCGCTGCTCAT
>chr19:8335162-8335417
CCTTCTCGGCGCGCAGCGCGCGCACCTGCTCCTGCAGCTCGGGCAGCGTTCGCGCCTGGTCCTCGAGCTCGCGCAGGCGCCGCAGCGCCGCGGCCATCTGCTCGCGCACCAGCTGCAGTTGGGCAGGGCCGGGCGAAGCAGGGGCAAGGTTAGGGGCGGGGCTGCTGCGGCCGGACCCGCGTGGGCTGCGCGGGACCCCGCGGCCGGGGCTGGGCGCGCGCTCGTGTGTCTGCGCCAGCTCCAGCCGCCGGCTGG
>chr19:10096071-10096234
GAACTTGACGTCCAGCTGGTGGAACCGGGCGGCTGCGCGCTGAGCCTCGGCGGACGCGTTGAGCACGCGCTCCCCGAGCAGCGCCAGCGCCGCGGCAGGCTCCGCCCCCAGATCCGCCCCCGGGCCCGCCCCGGGCCCCGCCTCGTGCTGCAGCTGCGCGCGC
>chr19:10231362-10231545
CCCCCGCTCGCCCCGCCCTCCTCTCCTCCCCTTTCCGGCGGCGGCTGCAATGAATTCCAGATGTGACCGGCCGGCTGGCCGGGGCGCACGCGGGGGCCGACAGGAGCTGCACGGAGGGCCCTTTGTCCGCCCCCCCCACCCGATCTCTCACTCTGCCCCTCCCAGCCCCCACCCGTGAGAACC
>chr19:10565606-10566218
TCCCGCAGGGCGCTCTGGGGTTGGGGGTTCCCCCCCGTCTACATCGGGGTCGGGGTGCAGAGGGGGGCTTGGACGCCTCCGCACGTCCAGGACGGGGCGGGGACGCGCACCACGCGCTCGTCGCTTGAGTCCGACTCGGAGCTGGAGTCGCTGCTGCTGTCTCGGTCCCCGTAGCGATCCTTCACTGCGGGACACAGACGGGATGCCCCCCCCCAGGTCAGCCGGCGGGGCCACTCGACTCCCCACTTCCCAACCGGCCGGCGCGCGCAGGCTCCCGCGCGCATGCGCCCCGCACTCACGCCGCTGCAGTTCCTCGCGCTCCCGGTAGCGGTTGTACCGCGCGGCAAACGCCGCGTTCACCCGCAGCTGCGACGACCCGCGCGGTTCCGGCATGGCGGTTCTGTGGCCCATTGCGCACGCGCATTGAGGAAGCCCTGGACGGGGCGGGGCCGCCCTCAGTCCCGCCCGCATCCACTTGTAAACGAGGCGTACCGCTGCTAACCCCGCCCCTGGCTTTTCCGGGATCCCTTTCGCCTCATCACCGCAGTCACCGCCCACGGCTACGCCCCTGCGGGGAAGGCCGCGGCCACCGCCCACCCGCCCCACCCCCTG
>chr19:10568609-10568893
GCCCCACTCAGCCGGTCGCCGGCGCGAACCTCCTCCAGCAGCATGTCGACACTGGCGGCCTGCAAAGCCCCCCGCCCCGCCCCAGCCCGGCGCTGTCAGCGCGGAGCAGCCGGCGGGCGCTGGCCCGAACAGCCCTCCCGGGGCGCGGCCGCGGTGCACCCGGCTGCGCTGCTCTCCCGTCCCGGCTCCCCAGCCCGAGACCCCGGCCCTCCCGGCGGGCTCCTCCCCCTGTCAGCCGGAGGACGGCGAGGGGCTGGGAGCCGGGCCCAACCCTCGGCCGCCCG
>chr19:10625374-10625748
GGTGGGGGCGGGGAAGGCTAAATGCGGCCGGCCGGTGAGTGGCGGGAGCAGCTGCAGCCCCGCCCGCGCCCTCCCGGGTCCCTTAGTCTGGGCAGCTGCCCAGCTCGGGCCGGTCTGACCGGTTTGGGCCGCCCCGCCTGGCGCTGTGCTGGGAGGAGCCGCCGCCAGTCGCGCGGTCAGTGCCTCCCTCCAGACTCGGGAGGGTCGAGGGGGCGCGGGAGAGAGCGCGGGCGGCCGCCGGGGCTGGTCGCCTGCAGGGATGGGGGACGAGCGGCCCCACTACTACGGGAAACACGGTAGGCAGCGACCCCCGCCCGTAGCCCCGGGCCGACCCCTCGGTCCCTCGGAGGGGGCCTTGAGAGAACATGGGGCGC
>chr19:11262165-11262337
CGCCATCGCGCTCCCAGCCCCGACGCGACTCCCATCTGGGACCCCCGCCGGGACCCCCGCGGCCCTCCCCGCCTTCTCCCGCTCCCAGCCCCGGCCGGAGGAAGCTGGCGGGACCCGGGCCGAGGCGGAAAGGGGTTGAATTGGGGGCGCCCGGGCGGGGAGGGTCGCACCG
>chr19:11383747-11383840
CCTAGGGAGGGTCGGCTTGGTCCCCACCCCCCAGGGACCTTAGCACCAAGTCAGCCCCCTTAGGATTTAGCATGTCCCAGACTCCCTGAAAAG
>chr19:11505357-11505755
CGCCGGCCCGGCTCCTGGGCGGGGTCCGCAGGTGCCGGGGGCTGGCCCTAGAAGCGGAGGGGGCGGGGTAAAGCCCGGCGGGGTCTGGGGGCGTCTCCTCCCTCCCTCCCTCGGGGCCAGGCCCCCTCACCCGTGGCGGCCGCTCCGCTGGCCGCGCTCCAGAGAGATGAGGTAGGCGGCGAGCTTGGCGTCGCTCCAGCCGCTGCGGCGCCGCAGGTCCACCCAGGGCCCGTGCGCCTCGCCCAGGTACACGCGCCGCACGTCGTACTTCTTCCGGGACTCGAGCCGTCGCCGGGCCCGGTCCGACTCCGTGAGTCGCGGCCGGCCCCGCGCCTTTCGGCCCGCTGCGCCCTCCTCGGCTGCTGCCTCCCCGCCCGCGCCCgcctcagcctccgcct
>chr19:12666602-12666812
CGGGAGCGGTGGCCGCAGGGCGCGGGACATGGTCCAGGGGCCTGCTGAGTCCAGGCAGCCGCGAGCGCAGACCCCCGAAGCCCGCGCGTAGGCGCCCATGGCTCAGCAGCTTCCTCCTGGGGTTCCCCGGCCCTGGAAAGGCCGGGCAAACGCCCCGCCCCCAGACCCGGCCGGGCCAATCGGGGTGGGGGGCGGGGCCAGGGCGCGGTC
>chr19:12782485-12782628
CCCGCCCCGCCGTTCCCCTCCGGGAGGCGCCCTCCCCGCGTTGCGGGGGCGCGTGCGTCGTGCGTGACGTGAGACACGACGGGGGTCGCTGCGTGCGTGGAACCCGACGCGGTCGTGCGTGCAAGCGCGGGGGGTGGAAGGGC
>chr19:12790121-12790343
GGGCGGAACCATTgcttgaggggagaggatggtggctggaggctgccgcggctggGCGGGCTCCAAGCACCCGGGCCTCCGCGGGGGCTCGCACGCCCAGGTTCCTCTTCCGAGGCGCAGGATGCGGCGGGACCCAGGGCGGGGCGCACGGTCCCGTAGGATCCGAGTGACGGAGACAGGGCCGGGCTCCTTCCCCCGGGGCTGTTGCCACACTTCCTGCCT
>chr19:12793530-12793899
CCCAGGAGCTGAAGGCAGGGTGCTCCGGCCGAGACTTGGAGTGCGCAGGCGCGTCCCCGCCCAGCCGCGCGCGCCGGGGCTTTCCCCGCTGACGCAGCGGAAGCGCTGCCCATACAAGGACCGATTCTGCCCAGTGACGCGACCGCGGTCTCTGGGCAGATTCCGGGAATCCCCTCCCCCGCTCTGCCGGGCAGGGCCGCGGCGCCGGGAAGGGGGCCGGGATTTTCCCGGGCAGGCGGCTGCCCGGGCACGGAAAGCCCCAGGCCTGGGTCCAGAGCGCCCGCGGTGGGCGGGCAGCGCTCCTGGGCTCCGGGAGCCACCCCTGTGCCACCTTCAAGACACTGGCGCCTAGGCCCCGCCGCGCCCACG
>chr19:12838254-12838572
CCTTTGCCTTCCAGAAGGATTTGCCCCTGCCCCGGAAAAGCAGCAGGTGAGCCTGGGGAGAGACGTGGCGGGGGCTGGCCGCCCCTTCTCCCGCCGGGGTGGGGGCGCCAGGCGAGTGCGCGGGCGGGGCCTGGCTcgccggcacgcagcagcgccccctcccggccggctgcagccgcagggccctccccttccctgccctcccctgcccgctgcggcggctgcagcctccgccccgcgcgcttgctccccgcgccgccgccgccgccgcctccgccgctgctgccgcacctgccaccatgtcgccgccgccgGGTC
>chr19:12847512-12847773
ACCCCTGTCCCCGCGAATAAAAGGGTTACATCTTGGGGCGGGGGCTCTCTGCGGGCTTGGAGGCAGAGGACTCGACAAAATGGGCTTCTCTCCCCGCAGCCCCGGGCGCTCCCCCTCCTCCTACGACAACGAGATCGTGATGATGAATCACGTCTACAAGGAGAGGTTCCCGAAGGTGAGGTGGGACCCGAGGCGGTCACGGGGTGACCAGGCGGCCTGCACTCTCGCTCGCCTTATCCCCGCGCGCCCCCTGGCGGCCTC
>chr19:12881183-12881580
AGAGGGAAGAGAAGGCACCCCAGGGTTCCCCGAGGAGGTAGCCATCCCGGTTGAGTGACCGCAGCCGGACCCCGGGGCGATGGTAGGCCCCCCGCTGCGCACTCACCAGTCTACAGGCTGCCCGGAGTCCCCGTAGCAGGTCAGGGCCCCGGCGGGGACGCACAGCAGCGCTGCCAGCAGCAGCGGGATCATAGCTGCTATGGGGCTGAGATCCAGGAATCTGTGTCGGGACTGCGGGGCGCTGGGTTACATCAGAGGCCAGGACTGGCACCTGGCGCCTTTCACTTCCCTAAACTTGCCTGGGAACCGGGGCGGGGACATCACGAGGGTACAGACTCCTCCCCCGAGACGCGATGCTGCGTTTTGGAGAGGCAAAAGGCAACGCTGAGTCTGCCCA
>chr19:12938047-12938292
GGGTGCAGCGAAGCCCCAAGGGCCCCAATCCGTGAGCTCTCTCCCATCCCAGGCAGGGGTGGGGGAGCAGCAGTGGGGTGCTGGTTCTCAAATGCAAGATAAGAGCTGGCTAAGAAAGCCTTGCCCAGCCCCTCCACCTAGAGGGAATGGGAGGGAGAGAAGCTGAGGGCAGGGTCCCGGTCCCGCGTGGAGACAGCTGCGCTCCCGCGGTTTCTTTAAACGCCCAGATGGGCAACGACGCGCGC
>chr19:12946055-12946240
cgggtttcgggggtggggtgggggcggggAGGCTAGAATCCCAACGGGAGGGGCAGGGAGGACGGCGCGGGTCGGCCCTGCCCAGACCCCCGACCTGCCCGACTTTCCTGGACCCCCCGATGGTCTTTGGCCCAGCCCCCAGCCGATCGGGCGGCgctcctgcgccggtctccgggcgaggcccc
>chr19:13155538-13155778
AATATACCCCACGTAGGTTTAAGAGTGGGGTTGTGGGCGTTGCCCCAGGGCGAAGGGAGGGGGCCTGTCGGGAAGACAAAGGAGTCGCAGGTGCGGGGAGTGGTGGCGGCGGCAGGCGCCGGGAAAGCGCTCGCCCCGCCCCGCCGACGGCTGGCTCTGCCGCCGCAGGCTTCCCATGACCCCAGGGGAACTGACCCCGTGGCCACAGGGTAGAAGGAGGGGCAAGCCGGCCTCAGAACG
>chr19:13156037-13156129
CGTCGGAGTTCCTCCCCCGCGAGCGTGGCAAGGCTCAGGGAAGTCCCGGGCCCCTGGGGAGGGGGCCTTGCCGCGCATCCTGTCGCAGGAAC
>chr19:13795075-13795289
GCCGTGTGTGGGCGCAGCCCCAGAAGCCTGGGGCGCGCAGTCCAGCCCAAGAGAGGCGGGGGAGGAATGTTGTGAATGAACCCCGGGCCCGCCCCGAAACTCCGCATAAGGCCTGGGCCGCGGGGGTCCTCCCACTCTGATTGGCCTCTGGCGCCCCGTGATTGACAGCGCCCCTCGCTGTGCGCTCTGGTTGGGTAAACAAGAAAAGACTGGC
>chr19:13795565-13795614
cgcgggagccggcgaagcggagcggGCATCGGACCGAGCCCCCCAAAGA
>chr19:14006939-14007153
TGCCCATGGCCCCGTCGGGGTTGGGTGGAAGCGGGAGGCCGCGGCGGGGTTCGATCCCAGCTCCCACCCGCTGGGGTGACATCCTCCTCCGCCCAAGCCGGCCAGACAGCGCGGCCGCCGCGCCTTCTCCCGCCTCCCGGTCCCCTCCAGCCGGAAAAGGTCACCGCTGCCGGGGTGACCGCGGCTATCTCTGCCCCGCAGGCGGTGCGGCCGC
>chr19:14073428-14073848
GCCGGTGCTCAACCTGCCGGGTCCTGGCCCCGCGCTCCCGCGCGCCCTGGAGCGGGCGCGGGCGGGCGCGCAGATGCAGCGGGACATCGAGCGGGAGGCCCACCGGCAGGCGGCGCTGGcgcgccccgcggtccccgagccgcgcgcccggtcgccgccgcagccGCTGGGCGAACTCAAGCGCTTCTTCGAggccgcggcggggagcggctcctcggcgggggcgggggacggcgcggGCCCGCAGAGGCTGCCAGAGCCTGGGGGACGGCCGCGCTCGGCCGTGCAGGGCGGGTGCCGGGTGCTGGGCAGCGCCCCGCCGCCTTTCACTCCGTCACTGCTGgagcaggaggtgcgcgccgtgcgcgagcgcgagcaggaactgcagcgccagcggcgcagcgTCTATGGCACCGCGGA
>chr19:14090293-14090462
GCAGCGAGTCGATGGTGTCCAGGATCCACTCTTGGTAGTgcggggaagcggcggacgacgaggcggcggccgccgtggtggcggccgccgccgtctccggcgggggtagggccgggggcCCCGCCATGCCTCCCGCCCGGCCCGGCTGCACCGTGCGCGCTGCCTCCCT
>chr19:14496140-14496169
AGCGGCGCCTGGGGGGCGGGGCCGACGCC
>chr19:14496359-14496399
GGCTGAGGAGGGGGGGGAGCTGCAGCTGGGCCCCGGCCAA
>chr19:15379858-15380213
GGCTGGTCTTCACGAGGGCCCGCCCTCGCCGTCCCAGCTGGCCTTTCGGGCTGCTACGATCCAGCTCCGTGGCCTAATGGGAGTTGTGGTCCCACCGCGGTGCCCGACGgcccggcccgcgcgcatgcgcaccccgcccctctgcccaccccgccccgcccgcgcGGCACAGTAACAGAGAAACCCGGAGGTGGGATGGGAAAACTTTATTAGGTTTGGTTTCCAGCTTCGGCCACGCGGGCTCCGCCCGCCCCGAGCTCGGGTCACGGGGCGCCCCCGCCGCCCTCCTCGTCGTCCTCCACGTCGAGGCCCGGGATGCCGCGGATCTGGCGTTGCAGCGCCCCTCCCAGCAAGG
>chr19:16542260-16542348
CCCCTCCCAGACCCGGGGACTCCGGGAGGCGGGGCCGGCCAATAGGAGGTTCCGGGGAGAGAGAAACGGTCTCTCGGCCGGTTTGGGT
>chr19:16572114-16572208
GGGGCACGCGCCAGGCGCGCAGCAGCGGCGGGAGCCCAGCGCACAGAGCCAGGATGTGGCACAGCGACACGGTCACCGGGAACGGGAAGGCGCT
>chr19:16628520-16628680
CCTCGGGGCGGGGAGGGCGGCGGGAAAATCCTTCCTCTGGGAGAGCCTTCCCGGCGCGTGACTGGGGGACGGGAGTCGCAGGCTGAGCAGCTGCCGAGTTTTTTGTGAGGGCGAGGGAACCAGACGTCCACGTTGTGATTCTGCGCGCAGAAGGGTCATC
>chr19:17075291-17075667
AACCCGAACTCACCCCGAGGGTCCTAACTCCCCACCTCCGCTGCCCATCCTCTCCAGCCCTATGGCGTCTACAAATCCAGACCTGCGGAAGCCCCAACTCACCCAGCGCCTCGCCCCGAGGAATCCGCCATTTTCCCGCCTTCCACCTCAAGGCCCGACCCGCCGGCTTTTCAAAGCCGGACCCGCCCCCTTGCTTGCGGGTCGGACCATTTGTGGAGACGCAGGAGGGGTGGCTGCGAGGCGTGAGGCAGCGCCGGCTAAGTGTGGAGAGCGCGGCCCCAGACGCGCGCTTCGCCTGTCCTCCCCTCGCACTTGGTCTCGCCCACCATCGGCGGTAGTGGGTAGGGGCGGTGGGTGGGACCTGATCTGTCGGACA
>chr19:17539273-17539689
CCCGCGAGGCCGCACCCGGGACCCCCAGGACCCTCCCGGCCGACCGCGGCGCCCATGGCCCCCTCTCCTGCAGGTGCTGACCGCGGTGCTGATGCGGGAGCAACTTCCCGCGCTGCGAGCCCAGACCCTTCCTGGCCTGCGGGGGGCAGGCCGCGCCCGCGCCTGGGCCTGGACCGAGGTATGCACGGCGTCCGGATCCGGGATAGGGGGCGGGATGCGGGCGTTCGGGTTCCCCTCCCACGACTGTCGCCTAAACCCTCTCCCGATCTCTCTGACCCCCATCCCCGCCCCGTGTCTCGGCTTTGTCCCCCCTCGACCGGTCTGGGCAGCTTCTAGACGCCGTTCACGCAGCTGTCCTGGCCGGGGCCTCCGCCGGGCTCTGCGCCTTCCAGCCCGAAAAGGACGAGCTGCTTGCG
>chr19:17555909-17556166
CGTTGCCCACCACGCTGGGCGCACTCGAGCGGCTGCGGCACCCGCGGGAGCGCACGGCGCTATGGTGAGTCGAGCCCGCTGTCCCCATCAGGCGGGTCACGCGAGCCCCTGCTTGCTGTCCCCATAGGGGTGGGTCCACGCGAGCCCCTGCCCGCTGTCCTCTTCTGGGCGGGTCCGCGCGTGCTTCCTGCTCGCTACCCCCATCGGGACGGTTCTACGCATGCCCCTGCCCGCTGCCCCCATCGGGACGGGTCCAC
>chr19:17947994-17948133
TCGCTCACTGCGCCTGCGCGGGGGTGCTCGCCATTTGCGCCGGGGCTTTCCCGTCGCGCGCCAGCAGAAGAGGGGATGCCGCGCCCAGCGCGCATGCGTCGGccccacccgacaccccccgccccccgcccccaaccca
>chr19:18001113-18001473
GGGGGCGGATGCAGAGGACCAGGAAGTTCGCCGACGACGCGCCCGCCCTGGGCCACCGGCGCCGGCCCAAGTTCGCCGGGGGGGCCCGGAGGAAGCTTGGGGGACGCGACGGGGGAACGCGGAAACCCCGGGGATCTGCAGGCGCGCCCGGGCCGTGTGCCTTCTCTCCGCGTGTCCAAACCGTGTCCCCAGCCGCGCGCCATGCGCTCTGGGGGCGTGCGCAGCTTCGCGCTGGAGCTGGCGCGGGGCCCGGGCGGCGCCTACCGCGGCGGGGAGCGGCTGTGCGGCCGGGTGCTGCTGGAGGCGGCGGCGCCGCTGCGGGTGCGAGCGCTCGAGGTGAAGGCGCGCGGCGGGGCGGCC
>chr19:18109812-18110089
TGCTGAGCAGCTGGCCGGGATGCGGGGTTGGGGAGTTGGGGCGGACTGCGCTCAGATCCCGGCTCCCAGAGAGCCCCAgggccggggcgagggcagaggccgggccggggcggggagaggcggggtcaggccATGGAGCAATCGCGCGGACCGCGGAGCCAGTGACCGCCCTTCCCTTCCGGGGCGCAGCTCGGGGGCTCCCAAGCCGGCGGCCTCGGCGTCCCTGCGGCAGACAGGGCGGCACCCGCGGCTCCCCTTTCCCGCTGCGCGACCCTCG
>chr19:18153187-18153309
cggaggcggggatcccgcggctgcggcgacggtggccgcggtggagccacggggcgggcttggcttggtgtgacggcggctgcggcggcggtggcggccgcgACCAGGTGAGTCCTGACTGG
>chr19:18161039-18161420
CCCTGCACCCGCAGACTGGTCCCTGAGCGACGTGGATCAGTGGGACACGGCAGCCCTGGCTGACGGCATTAAGAGCTTCCTGCTGGCACTGCCCGCGCCGCTCGTGACCCCCGAGGCCTCGGCCGAGGCGCGCCGGGCCCTGCGGGGTGAGCCTGGCGGGTAGCCCGGGGGAAGGAGGGGGCTGTAGCGGGTGGGAGGGCCCAGGCCTGGCTCACCCTGCCCTGGCCATCTGTCCGCAGAGGCCGCGGGGCCCGTGGGGCCGGCGCTGGAGCCACCGACGCTGCCGCTGCACCGCGCGCTCACGCTGCGCTTCCTGCTCCAGCACCTGGGCCGCGTGGCCAGCCGCGCCCCGGCCCTGGGTCCCGCGGTCCGGGCCCTGGG
>chr19:18204203-18204403
GTAGGGGCGGGAGCGGCGCGGGGGccgactccgcctctcgtccgcctcctgtccgcctcGGGGAGGCGGGGCCCCTCAGCGTTCTCTCACTGGCTTAAGCTCTCGAGCGACGGGCGAAGTAGCCAATCAGAGATTGTCTACGCCCTCCTCTTGTCCAATGGTGGCATCTGGGAGATTGAAGGGCCGAGAGGCTGAGGCCT
>chr19:18281909-18282153
ACGTCCCGGGTGGCGTGATGGGCCCGGGCCACCAGGCGCCCGCCCGCCCCGAGGCCCCGCCCCGTGTCCGCGCGTGGGGCCCCGGCCGGGCGGGGGCGGGGGCGGGGGCGGTGCCGGCCTCCGGGGACTGGAGGGGGATGGGGTCCCGCATGGCTAAATAACTCCTTGGCGCCTCCTGCTCTGCTGTGCCGCCAGGGCCTCCCCTAGCGCGCCTTCTGGAGAGGCTTTGTGCGGATACGGGGCT
>chr19:18434203-18434345
CCTCTCTCCGCAGTACTCGCCAGGGATGACCATGAGCGTGTGATGGGGCGGCAGCCCCGGGCCTCTCTGCGGGCCTAGGCTTCTGCCCAGCGCCCCTGCTCAGGGCGAGGGGCTGAGGTCACACCTCGGGCACCTGGACTCC
>chr19:18543274-18543323
CCTTTGCCCCCAGTGACCCCCATCCCTGGCCACCCCCGCCCGGCCGCGC
>chr19:18589042-18589216
GCTGAGCGCGCGCAGGGCTTCCGCCGACTGGAGGAGTGAGTGGGGGCGCGGAGGGGCTCAGGGTTCGGTCCCCCGCCCGCTCCGGGCGTGGGCGTGTTCTCGGCGGGCGTGCCTGGAGGAGGAGCTGGGTCCTTGTGTGGCTGCAGAGTCAGATGGGGCGGGGATTTCGGGGCA
>chr19:18605915-18606272
CCGCCCGACGCAGCCTGGCTGAAAACGGTTCTAAGCGCCGCCGGTGGCGGGGACTCCGCGGACCCCCGTGCGCCGGGTCCCGCAGGGGGAGGGCGGTGGCGCCGGCCCGTGGAGACACAAGTCCCCCGGGACCCCGGGCTGCGCGCCAGGCGGCCAGAGCGGCCCCCCTGCAGCCCCGCCCTCCCCGTGGGGCTCATCCCTCCGCCTGGGGGGGCCCGCTGGGGGCCCGCACCCAGCGCGCCAACCGCGTGCGCCCCCGCCTGGGAGCGGTGCCCTGCAGTCCCAGGGGCCCAGAGTCCACCGAAGCAGACGCGTGCGCCCGCCACGTCCTGGCATGCAGAGGGTCTCAGGCCGCGA
>chr19:19385957-19386215
cccgcgccgcccgcgcagtcggtcggtcggtcgtctgtcctgtcgccgctgccgccgccgccacagcggccgccgcgggcgccaccTGAGGGAGTCGCCTCCGCGGGACGCCACAAGACCTGACCGGACTGcgccgcccgaggccgtcggccgccgtcagcgagggcgccgAGCAACTTCGGTGAGTAAGGGGCAGGCGCCGCTGGCGGGTCCCCGGTTTCCGGTGCCCCAGGCTCTCTGGGGCTTCCGCTTCTCCCG
>chr19:19406272-19406542
TCGCCCCGCTTCCGTCCTGCGCTTCCTGCGGGGTCGGGGGAAGGGCTGGGCCGCGAGGCGCCTCTTCCGAGTGGTCGGGACGGGTGGAGGCGGCGGGAAGACGGCACGTGGGCGCGCGGGGCGGGGGTCCCGCTCAGGGGCGGGGGTCCGGGGCGGGTTGGGCAGCAACGCTGAACCCCgcggcggcggcggcggcggcggcggcggATCCCGTGTCAGAATAAGAGTCCCCGCGCGCCCACGCCTGGAGGGCCGGCCCTCCCCCAGCTC
>chr19:19643177-19643334
CCCTGTGGGGATCCTACCGCGTTGCCCTCTCCCTCAGCAGTCGTGGCACCCTGCCCCCATCACAAAAATCAGAAGCAGAAGCAGTCACTTCCCCTTCCTGGGCCCCCTCCCCCAGGCGTCTGGGGTGAGGGATCAAAAGGGGGAGGGGGAGTGAAGG
>chr19:19668853-19669196
TTAGTTCCTCGGGGAGCCCCTGGTGCCCCGGATACGGCTGATTTTGTCGTGTGGGACCTGTTCTGGCTGCTCCAGCCCCAGGAAGGACCCAGGACACCCGGAAGCCGGAAATGGTGAGCGTGCGGAGCCGGGCGTCCGGAGACCTGAGGAGGAGCTGGTCGGAACCGGCAGTGGCTGGACCTGGGCCTCCCCGCGGCGACTGTGGGGGTCTGGGACCCGAGTCCCCCAGGCGCAGCTCGACCCTTGGTCCCCTCGGTCGCCGGGTGGAGCTGGACCAGCCGCCGGGACCCCGGGTGTCCTGTCCCGGCCCCGGAGCCCTCTCAGGGCAGCTCCGCGCCCGCAG
>chr19:29715038-29715287
TCTCCAGGCCTGCTCTTGGGGTGCCCCCTCCTCTCGCGGGGCGCGGCCTGGGAGGCGCCCCGCCCCGGCTCCGGGCGCTCCTTTACCTGGGGGAGCGGAGGTCTACGCGGCGCGCTCGGCGATCAGACGCGGCTGCAGCCCGGGCCTGGCAGGCCCCGGGCTCCCCGCCCAGCTCCCCAGCCCCGCGGAGGGTCGCGCAGGCCTTGGTGGCGGCCCCGGCGCTGGCCCCGCCCTCCGTCCCACCTTCCG
>chr19:32405807-32405842
ACCCGCGGCGCGCTGCGGCCCGTGGCGCGGCCCCG
>chr19:33064772-33064932
AAGCCGCCCACCTTCCGAAAGTAGCCGTCGTTCTCCTTCTCCAGCGGCTGGGGGGCCGCGGGCAACAGCGCGTCGGTCATGCTAGCGGCGCGGGCGCGGAGGGCGGACGGCGGACTGAGGCGCGGCGGCTGAGGCTGGCCCGAGAGGACGTGcggccccg
>chr19:33177232-33177470
AGGTAGACGGGCCCCCCAACGGGGCGTGGCCTCGGCCACGGGGGCGGGTGCAGGCGGGCTTCGGACTCCACCTTCTCGGGTCTCAGGCTCTGTGGGGCGTAGGCGGCGCGGGGACCCAGGCGACCGCGGTTGCCATGGTGCTGGCTGGCCGTGGGAGGCGAGCGGCGGGCTGGGAAGCAGCTGTGCGAGTCCAGCGAGGAGCCGGTGTTCGCCCCGAGGCTGCTTCCTCAGGGCGGGC
>chr19:33303032-33303062
GGGGGGCCGTTTGGGACGCGCGGAGAGGTC
>chr19:34134383-34134572
CACTGGCAATGTCCCCACCTTCCCTAGCTGCAAACTGAAACCAGCAGCCGAGCCTCCCGCTCTAGAGGcgcggcgaggggcgtggccgcggctggggtggggctaggggccgggTCGTGCCCCCCGAAACTGGGCCGTGCCCCCCGCCCACCTCACTGCGCCTGCGCCCGAGGGCGCGGGGCAGGCTGG
>chr19:35030288-35030413
CGTTCCCAGAAGTCGCGGTCCCTGCGCCACCCGGAGAGGCCGGTGCAGCGGGCGCCTCCCGGGCCGCTGCGGCAAAGGCTGGGCGGCCGCGCCTTCCCCCCGCGGTGATTCATCCCGCCccctcc
>chr19:35545656-35546121
GAAAGAGCCGGCGGAGCCGGAGACCCGCTCCCGGAGACGCCGCCTCGCGATCCCCGCGCGGGCGGGACCGGGCGGCCGGCATCATGACCCTGTTTCACTTCGGGAACTGCTTCGCTCTTGCCTACTTCCCCTACTTCATCACCTACAAGTGCAGCGGCCTGTGAGTgcgggaagggcgcggggcggagagggcgcggggcCCGGGCCGACCCTCACCTCCCGCTTCTCCAGGTCCGAGTACAACGCCTTCTGGAAATGCGTCCAGGCTGGAGTCACCTACCTCTTTGTCCAACTCTGCAAGGTGAGGGCCACCGGGAAGCCACGTGTTCTGGCCCCCAGGCTCTGCAGACCCAGGGACCCGCCCCCGTTGCCTATCCGCGCCCCCGCCGCCCCACGGTGGGACCGCCCTCGGGACTCCGCACTGGGAGGCGTCAGGATACCTAGAGAGGATGGACTTTAAAGAGG
>chr19:38228868-38229084
ACCGAGGGCGCTCCCGGCACCCCCTCCTGGGCAGCCGGTCCCCAAAGGGATCAGAGATGCTCCCGTTTGATGTGTATGCGCGGGGAGAGGGAGGGATGCCGCGGTCCAGACTGACGGCGGGTTCGGGGCTTCCAGTTCCCGGGATCCCGGGAGGAAAAAGGGGAGGCAGCGGGGATGGAACTGGGGACCCCCGACGTCTCAGCTCCCACCCTGCGG
>chr19:38315969-38316034
GTACCCACGCCCCGCCGGCGAAGAGACAGCCAATGGACGTCAGGATTGAGGGAAGGCCTCGcccc
>chr19:38387674-38387986
TCTACTAGCTGGCATCCACAGTCAAGCTCCACCCCTGTCCCCAAGCTCCGCCCTGGCCCCGCCTCCCCCCAGAGGAACCCACTCACCGAGTCCTCCAGCCGAGCAGAGTTCAGACCGCGGCGCCCTGGGCCCGGGGCAGGGCAGGGAACTGCCGTAGCAGAAAATAACCGAAAAGAACGGGGGTGCGGGTGAAGGCAAGTGGGCGAGACAACTAGGGCGGACCCCGAGATGTAGGCCCCGCCCCCGGAGCTCGAGGCCCCGCCCTCCTGCGAGCCCGCGGGAGCCCGGCCCCTTACGAACCTAGGTCTCCCC
>chr19:38851933-38852141
AAGCACGTGGCCCGCGTGACGGGAGGAGGCCGGGCCGGTCGCGACGAAGGGCGGGGTCGCTCCGTCCCAACGTCAGAGGAATGCGGTGGGGGGAGGGGGAGAGAGAGGGCCCCTCCCCTCCCCGCCCCCGCGGCCGGCCCGGACGCCCCTCGCGCCGGCGCGCACGGCCGGAGCACGGCGGAACGGTCTCCCCGGCGCCGCACGTTCC
>chr19:39342260-39342284
TCGCTCCCCCCTCGCCGCGACCCC
>chr19:39402785-39402965
TCCCCCTAGGCCGGAAGTGTTGGCTGTATTTTTAGCCTCTCTGGTTTCCGCCCCTTTCCTTCTTTCCCCGCCCGCCCAGGACTGGCCCCAGCGCCCCGCGGGGGGACCCCGGCCATCCCCTTCCCCACCGTCATTCCAGAGGGGATTCCCGGCCGCCGCTGGGGCCGCGGATTTTCCCGC
>chr19:40425422-40425592
CCGGGTCCCGGCGCCCCCTAGCGGTGCCCAGGCCGGCTTTCCCCCGGGGATTCTGGCCCCTCTGACCCCAGGACCCCTTCTACTGCCCCGATTCCCGGCTGTGATTCCTGCCGGCCTCCCGGCGCCGTGCGAGCCGGGACCCCTGGCGGGCTGTTCTCTGCGCCCGGCCT
>chr19:40602532-40602733
ATCTCCCGCCTGAGCCCCCGCCCGCTGCCActccctctctcctccccttcctccctctttctttcactctttcccGGCCCAGCCCCAACGTGCCTGTGCCAGGCGCCATGCCCAGGCGGGTGCCAAGCCCTTGGGGGTGCAAGGAGTGGCATGTGAAGTGGGGGCTGACCTCAAAGGGACCCCTATGTCCTCAACTCCCCG
>chr19:40605742-40605929
GCCCGGGCTCCGGACGCAGGAGGTCTGCTGCCGAGGGGCCGGCTTGGCCTGGGGCGTTCACGACTGTCAGCTGTGCTCCGAGCGCCTGGGTAAGCCCCAGGACGTCCCCGAAGTGCTCGGAGCTGGGGAGTGGTGACAACCTCACCGTTCCTCCTACTCTGCCCTAGATAAACCCAGTTCACAAATT
>chr19:41353256-41353504
GATCTGGTACCAGAAGGTGGGTGGTCTTGAATAGGGGATCTGTGGCAGGTCGGAGAGAGATCCGTCTCCTGGAGGAGAAAGGGTCTAGGATGCGCGGGGGCTCAGGAGACAGGCCGGGGATGAAGGCGGCGTGCAGGGGGTGCGCCCGAGGTCTGGGGAAAAGTCTTTGCGGGAGGCCGGGTCGGCGACTCCCGAGGGCTGGTCCGGAATGGGGGCGCCTGAGGGACGCCGTGTAGGGGGCAGGGAGG
>chr19:41860366-41860526
GCCCCGAGGCGCCCGGCGCGGGCCCGTCCCGCCCCCTAGAGCCGCGGCCACGTGCGAGCGGCAGGCCCGGACATGCCCGGTCAGCGCCGTCCGGGAACCGAGCGTGGGCCCCGGGGGGCAGCGGCGGGGTGCGTGGGGCGTCCGGAGTCCCGGGGCTGGG
>chr19:42076274-42076449
CGGCGGAAGCAGGTGAGCGCGAGCGGGCGCGCAGAGGCCGGCCGGGCTGCGCTCCCTGCCGCCGCGGCCTCCTCTTGCCAGGTCGCCTGCGCACTGAGGGCCTGAGGGGGTGCGCGCCGGGCAGTTAGGGCGGAGCGGCACCAACGGCCGACCCGGCGCGCGGGCAGCCGGGCGG
>chr19:42254932-42255356
CCCGGGGCAACAAGTCTCCCCCACACGTGCTGCCCCCGCCCCCACCTGTGTCCGCCGGGGTCTTCATGCTGGGGGGCCCGGGGCGAAGCGCCCCGATTCCGGGCCGCGGCTCCCGGCGCCCTCGCTGCCCCGTCCCGTCCCGCGCCCGTCGGGCCGCCCTCGCCGCCTCACCCGGCCTCGCCTCTCAGAGCCTCTCCCCTCCCCGCCGCCGCCTCCCGGGTTAATATCGCACTCCGGGGCCGGGACGCCCACGCCCCCCGGCCGGCGACGTCACCGCCGCGTCGCCATGGAGACACTGCGCCCGCCCCCTCCCCGCGCACTCACACACACGCTCGTCGGCGCGCAGCCACTGAGGACCGGCCGGCTCTGGGCTTAAAGGGGCCGCGCggcgggggagggaggaaggagggggtgggggtgggat
>chr19:42279953-42280196
GGCGGCGGGACAGCAGGCGCGCGCATGCGCGGCAGAGGGGGTTGGGGGGTACGTCCCGGAGCCCCCGGTGCCCGGGTATTAATGGCTCCATTAGTGGCCGGGAGGGAGGCGCATTAGCGGCGGCGACGGCGTCTGGCTCCCATTACCACCGGCGGCAGCGGCTGCACCGCAGGCGGCTGGACCCTAGCCCGCCGCGCCGCCTCCTCCACCCCCACCCTATCCCCTGTTCCCGCTCCCCACGAG
>chr19:42284089-42284196
GGGgctcgctcggagcgcacggacgcacgcacgcTGGTCCGTCTGCCCGCCCGGGGCCGGAGGTCGACCCGGCGCTGAGCCTCGGGCCCGGGGCCCGGAAAGGCGGG
>chr19:44643940-44644194
ATTCCCCTTCCCACCCCAGGCACTGGAGGAGCGGCCCCCCGGGGATTCCAGGACCTGAGCTCCGGGAGCTGGACTCGCAGCGACCGCGGCAGAGCGAGCGGGCGCCGGGAAGCGAGGAGACGCCCGCGGGAGGCCCAGCTGCTCGGAGCAACTGGCATGGCCCGAGCCATGGCCGCCGCGTGGCCGCTGCTGCTGGTGGCGCTACTGGTGCTGTCCTGGCCACCCCCAGGAACCGGTGAGTGACCCCCGCGCAG
>chr19:44754444-44754559
CCCGGCGGGACAGGCTTCCCTCCCCCGGGAGCAGGAAGCAGAGCCCCGCCCAGCAGACCTGTTACTGGAAGTCCGAGGGCTGGGTCGCCCCTCCCGTCCCCACTTCCTCCAGCCC
>chr19:44846279-44846459
AGCAGCGGGTGGATCCTGTGACGTCAGCGGGTTCGAACCGCCGGAGCTGAGCGAGAGGCCGGGGGTGCCGAGCCGGGCGGGGAGAGCTGGGCCGGGAGAGCAGAACAGGGAGGCTAGAGCGCAGCGGGAACCGGCCCGGAGCCGGAGCCGGAGCCCCACAGGCACCTACTAAACCGCCCA
>chr19:45450852-45451172
CAACAAACGACGcggccgccgtctccgtgcgcccgccccccccccccccccccacgcccGCGCAGACGCGGTGACGCGACGGACTGTGGAACGCCGTCGCCTAGCAACGCGAGGGCTGTTTGTCCCGGGCTGGGTGGCGCGGCCGCACAGGGCGCAGCCAGGACCGGCCCGGGCGGACAGACCGGCCCGCCGGGAGCCCGGGGCGGGGGGTGGAGGGGATTGCGGTGATGGAAGCGGGGGAGAACCGGGTTCCCAAATTACCGGTTTCCCTTTAGACAGCCGCCGTCTGTTGTCGCCCGCTCCTCCTGTCTGCCCCGGGA
>chr19:45467588-45467759
TTACCAGCCCCCGGGGCGGCGTTGCACTgcgcaggcgcgggcggggcgcgggcgcgcgcgcgagcgagcgagggaTTCCCTCTGACGTCATTGCTAGGATACCAAACAAACACTCCGCCGCGCCGGCCGAGCTCCTTATATGGCTAATTGCGTCACAGGAACTCCGGGAAG
>chr19:45469086-45469358
GGAAGCTTCCAGCAGTCTCTTTTCCTTTCCTCCTCCTTCGGAGCGCCCACTTCGGTGCCGGGTCGCCCTCCACCCATCGGGAAGAGGGGCCTCGAACCCTCAGCCGCGCTGCCTCCGCCTCCTGCGCGGAGACGTAACGGGGGACCCGTGCGTAACGGCTGACGCGCTGGAATCCTCCGTCTGACGCGGGGCACGCACGGCGCGCGGCGCCCCCTTCGTCCGCCCCGCCCCTGACGTCCCGGGAGCGTTCTATTTTGGAACGCCGGGGCCAC
>chr19:45506661-45506831
GGCTCCCGGGAGGGTCTCCTCACCTCCGGGCCCTCCTGAGGGCTGGGATGATCCTGCTGTCCTCCGCAGGCGAAACTGAGTCAGAGCGGGGCGTGCGTGGGCCGGAGGCTTTACACACCAAAGAAGCCGGCGCCTCCTGCCCACCCCGGGCGAATGCCGGGccccccact
>chr19:45616500-45616669
TCCACCGTGTACACGTACACCAAGTTGTCGTGGGAGCCCACGGCCAGGTACGCCCCGTCTGGGGGAGGGGGAGGGGGGCTATGAGGAGGCACCCAGGCTCCATCCCCTCCTCGCCCAGACTCAGCCCCCTCAACAGTCCCCAGCTCCATCCCCACTGCATCCCTCCTAG
>chr19:45769323-45769651
CTGGCCGGGAGGAGGGGCGGGGAACGGGCTAGAAAGTTTGCAGCAACTTTTCTCGAGCTTGCGTCCCAGGAGCGGATGCGCGTGGCGTGCGCAGGCGCAGTGGAAGGAGGATGGCCGCGCGCGCTGCCAGCCCAGCCCCCTCTTCTCGACGCTCGGTGGCACAGCTGGGCCACAGCTGGGCGGGGGCGGTGCCTCCGGGTGGCCCGCTCGCCCTCCTATTGGCCGGACGCCAAAGCCCCGCCCCGTGGCTTTTCCTCCCCCAACCCTGATTCGGCCGCTTCGCATCCCGCTAGCTCCTCCCAGACCTTCGGCCGCCTCCACACGCCTC
>chr19:45792580-45792952
ggtggctgaggcggcaccggagtctgggcggaagccggaCCCGACCTGCGAGCGGCGCCGTCGCCCGGGAGTAGCTTGTAGAAACCCTCGCGCGTGCGGAATTGCGACTTAATCTCCGCGCAGTCCCCCATGGCGGCGCCGGGGCCCGAGCCGCCCTCCGCGCCGCCCGCCGCCATCTTGGGCGCCCCCCGGGCCCCGCCACTGCCGGACTGCCGCCCGCAGCCGGGCCCCCTCCCGGAAGCCGCTGGCCCGCGCCGGAAAAGGTGGGGTCGTCGCCCGGGCAACGCCTCTTCGATTGGCACCCAGATCCGGAGGCGGGACGAATCCCCGCGGTCGCTCGGGTAACGGTGCTGGGACTGTGGGCGGGGCGAG
>chr19:45885942-45886209
CCCTAAGCCTTTCTGCTCACTCCCGCCTCCCTCGCGAAGGCAGGCTGAGGCACGTCGGCGCCCCCGCCCGGTCCGGGCTCCGAGCCGAGGCGCACAGCTCGGGCCCCACGATGGgccgcgagcgccgccgcctcgggctcccgccgctctcgccgccgccgctgcaacggccgccgccgcctccacctccTTCTTCTGCCCCAGAGGCCGCTTCGCAGGGAAAGTTACATAACACGCCTGCAAAGCCTTCTGGGAAACGTAGTCCCG
>chr19:46661079-46661144
ccccagcccggccgggccccgcggccacccctctcccggtcccacctccccgccccagcagcctg
>chr19:46860809-46861129
CCCCTGCAACGGTCCAcgcgccgcgcacgcgcagtagcgagggggcgcgcgcgcgggagcgGCCGTCGCAGGAAGGAGGTGCCGCCGCTGCCGCCATTGCgagggagggagggagggagggagtgagcgaggCTGGTCCGCCCTCCCCCTGGTTGccgcccctccccccttcccctccccgccccccgccccGAGGGAGAgccgcggcgcggcggcaggaggaggtggaggaggcggaggaggGAACCCGCGAGGGAGGGTccgcccggccccccgccgccggagccgccgccgccgcctcagccgccgcTGGACTAGGA
>chr19:47112337-47112727
CCGGCCCAACATGGCGGCCGCcccccttcctcctcctcctcttcctcccccCGGGGACGCAGCCCCGGCCCAACCGGGGGCCTGACCTGTCGTCAGGGAGCGggaggcggtggtggaggaggtgcggggtggccgggcgggcgtcgggggaacacggaggaggcgaaggcgttgatggcggcggcggcgatggcggcggcggcgactctgatggcggcggcgggggGGTCCCGGGCGCGGCCTCCATAGTTCCTTTGGGGGGGAGGGGATGTTAATGCACGAAAAAGGACTGCTTGGGCGTGGCGGGAGGGGCACACTTAAGCTCGGAGGGCTCCTGATGGGAATGGGGTATATATTTTTTCGGTTTCGGAATCACCTCTGCGCTGACCT
>chr19:47226356-47226591
GCTCCGGCTATGCCAGCCGCGGCGCGGAGTCCTTGGGCGGCTCTGCGGGCGCGCGATTCCCCCCCACCCACTTACCCCCCACCTGCCTGTCCGCGGAGCGACCCAGCCGCGCAGGGCAGCAGCTGCCGCACATCTGGCGGGGGCCGCCTGCCGCCCCCTCCTCCGGCGGAAGTCCCACCTGCCGTCTACCCCACCCCCAGCACTCACCCGCCGCTCGTACTGTGCGTTGAGGTCG
>chr19:47228168-47228449
GGGCCTCGGGGCCGGCTGCGGGGACCCCCAGGCCAGCGGGAACCCCCCAGGGCGGCGGTGACGGCGGGTGGGGCGGTGGGGGCGCAGAGGTAGGCAGCGGGCAGCAGGGTGGGGGCGGCGGGGGCGGCAGCCAGGCCGGGCTCGCAGAGGCCGCAGGACACTGCCGAGGGCACCAGGCGGCCGAGCGGGAAGGGGCGCGGGCCGTCGCGGGCCAGGCCCTCTACGGGCTCCGGGGAGCTGCCCTCCTGGCGTGCGCGGGCCATGGCGCTCCCTGGGGCCTG
>chr19:48398524-48398726
CTCGGCGGGGCGCGGCCGCTCAACGTGGCGCTCGTGTTCTCGGGGCccgcgtacgcggccgaggcggcacgcctgggcccggccgtggcggcggcGGTGCGCAGCCCGGGCCTAGACGTGCGGCCCGTGGCGCTGGTGCTCAACGGCTCGGACCCGCGCAGCCTCGTGCTGCAGCTCTGCGACCTGCTGTCGGGGTTGCGCG
>chr19:48513579-48513830
TCTCCATCGTCCGTGAGCACCTGCGAGGCGTTCCCCTGGGTGAGGCTGGGCCGGAGCTGCGCACCCAAGACGCAGCCTCAGCAACACTCGGCGCAGGCGACCCAGCCCCCAACCCCAACCCCCAGCAGGGGCCCAGGGCTTTCCACCAAAACGCGCAGCCGTGGCGCACACCGGCCGGGCAGTGCACACTCCCCGCAGAGCGCAGCCGTCCTCATCGGGGGGCTCAGGGGAAGGGGCTGCCCTCAGGGTGT
>chr19:48637577-48637743
GCAAACACGGACCAATCGTCTCCGACACCTTGAGACGCACAGCCAATGGGGCCTCTGGGTCCGCCAGGGCCCAGGAGGGCGCGTGAGGGGCTCAGCGCGTGAAGTTGCCTTGCCTTTCGGTGGGAGGCGGGACACTGACCTACATTTGCCCAATGGGAGGCGGTAC
>chr19:49114791-49115000
TCTGCGTCTCGGGGTCTCTGACACTCGGGGTTTCTGCGCCCCGCCCCCGCCCCGCAGACGTGTCCCGGGCGGTTGAGCTCCTCGAGCGGCTCCAGCGCAGCGGGGAGCTGCCGCCGCAGAAGCTGCAGGCCCTCCAGCGAGTTCTGCAGAGCCGCTTCTGCTCCGCTATCCGAGAGGTGAGGGGCGCGCGGCGCAGGGGCGCGAGCTGG
>chr19:49118845-49118978
AGGCCGCACTACTGTCTGCGTGGGAGTCGCGGGTGGGGGTGCCGCGTGCAGTTCCCGAGGCGGGCGCAGGGGTGCAGAATGAGGTGCCCTCGCCCACCGGGCGCTCACTCCACCTTCCAAACACAGCGCGTCT
>chr19:49474289-49474488
GGAGACTTGGACTCTAGGTCCCCAAGGGGCGGAGCCAGGGTCCCCACTCCTGGGGCAGGGGGAGCAGAGGGTGGGGGGCTGGGTTCCCGGGTCCCTAACCTGGGGAGGGTTCTGGGGACCAGACGTCGAGGTTCTTAGAAGTGGAGATGAAGAGTTTTCACCGTAACTGGGGCAGACGCAGGAAGCCTGGGGGAGGAAG
>chr19:49534180-49534406
CCCGGCTTCTAGGCGGATCGTGGACCGCATGGACCGCGCGGGGGACGGCGACGGCTGGGTGTCGCTGGCCGAGCTTCGCGCGTGGATCGCGCACACGCAGCAGCGGCACATACGGGACTCGGTGAGCGCGGCCTGGGACACGTACGACACGGACCGCGACGGGCGTGTGGGTTGGGAGGAGCTGCGCAACGCCACCTATGGCCACTACGCGCCCGGTACGCGGCGA
>chr19:49592074-49592257
CCTCCCCCCCGCGCCCCAGGCACTGCTCTTGCAAAGGTGGGAAGAAGAGAAGAATTAGAACGCAGATCTGGGGGGCGCGAACCCCCTCTCAGGTCCTATTGTTCCGGGACTGTGCGAGGCCGCGCCACTAGGCGCCCCCCCAAGAATTCCGCGCGCAGAGTGGGCACGGGGCCCCGCCCCCTT
>chr19:49850871-49851328
GGGCTCCGGATGAGGTCTCCCGCCGTCCCGACCCCCGCAAGGGGCCAGCTTGGTGTCGCCTTCGTTCTTCTGCCACCCCATTCGGTAGGGGCTCCCGTTCCCGCCACGCCCCCTGAAGTTGTGGCTCGCGCGTCTTCCCAGGACTCCCCCGCGCCGGAGAGGCCCGCAGGACCGCCGAGCCCACACTCCGCTCCCGCCCGGGCCCCGCTCCCCCGCGCCGCCTTGGTACGCTCCGGCCACGCCCCCTCGGACGCGCTTGGTACGCGCCGGGCTCCCCCGCTCGCCTCAGTGGTTCGGCCGCGGCGACCCCACTCCGGCGGCGCGTCCCCCGAGCTTGGTACGGCTCAGCCCGTCTCCCCCGAAGCCGCGCGCCCGCGCCCGCGCCCCTCAGTCGGTGGAGCCCGCAGCCCCCCTTGTGGCCCGCGGCAGCTCCCCGCCCGCTCGGCCCGCGCCCGCC
>chr19:49889979-49890207
TCGGTTTGCCAGAGCGCCGGCGGCTGTACCACAAAGCCACCCTGGCTGTGCTGGTCCTCCGCCCAACGCTTGACGACGCCGGTGCCGTCCCAGAGCTGGCGCACGACAGGCCCGTGCAATGCCGCCACGTCGTCGAGCGCCAAGCGCAACGCCTCTTCCCGGCTCAAGCCGGCGAACGCTGCCGCCGCGTCCGACCACGTGTACGAGGCCAGCAGCAGCGCGCCCTCG
>chr19:49929568-49929764
GCCCGGGGCCGGGTGGGAGAGTTCTAGACTCGATGTTTGTCAGCCCGCGTGCAGCTGGGCCTGAGCACTCCAGGGGAGGGTGTGTTTTTTTTTTTTCTAAACGATTCTTCGTGCTTGGTTGTTCCTGCGCAGTAGCCCACCAGTGCCCCGTAGTGAAAGAGCTGCGGACCCTGAATGGCCGCACATGCGCATTGAT
>chr19:50136762-50137063
aagatcacgccactgcactccagcccgggcaacagagtgaggctgcgagcccgggcggcagagtgaggctgcgtctcaaaaaaaaaaaaaaaaaaaaaaaaTtgccccttcttaagtttgcatttagatctcttctcctttgatcacttttaatttatcttcacttctgatatgacattttattttttattcattttctgcctgtttattattgttcctcttttaacttaaaaaaaaaaacatgtctgtactttatgaatttctgtttcaaggtgtttttcccatctccaaatgcttactt
>chr19:53868766-53868892
CACCCTCCAGGGTCTGGCTGCGCATTCCTGAGCTCTGATCTCGGGCGATGGCTGGAGGCCCTAAGGGCGGGGTGGAcccctcccctcccctcccctcggcgcgcccccctcccctgcgcgcccccc
>chr19:53869417-53869699
CCCTTATAAGGCGCGGAGACACCGGCTCTGGCTGGGCCGCCCGCCTCCACAGCCGCCGCCCAGGGTTCTCCCGCCACTGCCGCCCGCACCCCCGCCCCCGCGGGGTTAAGATCACACACGCGCCCACGCCGGCCCGCGGGGCGTGCACTTTCGCTGGGTTCCGTCCGCCGCAGCCCAAACAGTTAACTGAACGGGGAGGGGAGGGGGCGGGGCTTACCCGGGGTCACCGCCAGGGCCCTGCTGGGTTCCACGCCACGTTCCTGTCTCCGCAGGGCGTTCGAT
>chr19:55384152-55384367
ATCCGGCAGCGGCCCAGGCCGGCCGCGGGTGCTGGCGCGGCCGCCGGCGCGGACGGTGCACCCGGCGGGCTCCCCTGCGAGGCGCACACCGCTGGCGCCGCCGCCATGGCCCTGCACCGCCGCCGCTGGCGCCCAGAGAGAGCGTTCCGGGGTGCGGCCCGGTCCGGGGCGGGGTCAGGGGACGGCGCCAGGTGTGCCAAGCTCCCGCCTGGTCA
>chr19:55461485-55461666
AGCGCCAGCAGCGAGAGAGGACTTACCCGGAAGGTGCCGGGTTCGAGCCCGGAACGGCCCCTCTGCAGGTGAGGCGGGGGCACCCTCACCTCTCGGCTCTCGGACGGCCACCGCTGAGGCCTCTTGCGGGCTTCCCAGGGCTGGTTACCGTTTCGTTAGGGCTGGACACGTGGCCCACCCC
>chr19:55564304-55564584
CTGGACTAAGGCCCAGCGGCGGGAGGAGCCTGGGTTGGAGGCCGGGAGCAGTGGGGCGAACGGCAGCAAATATTTATGGAGCCAGGTCTGTGCCAGGCTCAGGGCTGGGTGTGGCGAGATAAGGGGGCCAGGGGAGGCGCCCGGACTTGGCCTCCAACCCGCTTGCCCCAGGGAGGCCGGGAGCCGGGCAGGGGGAGGTGCCCGGGAAGGAGGGCTGGGCGCTGGGGTCGTGCAGGCAGGGGTCCCCGTGGAGCCTCGGGCCCCTCTGGAGAGTGGTTCA
>chr19:55599340-55599556
GGTTGGGGGGCAGGTCGGGCAGGCCCCGGGGCCAGGCGAGTCCACCTCGCTCGTACGGAGCGTTGGTCCTGGAGACCCGGGGCGGCCCCGGGAGGCCGGGGAAGTCCGTCGGCTTTCCTCTTTAATTACTTACACCTCCCTCTGGGCGCCGACATTTTGGGCAGCGGGGGCAGCGTCACTTCCACCCGGGGGGCCCCTCGACTTCCGCCTCAGCTC
>chr19:55600298-55600652
ctcgccgccgccgAGGGGCAGGGCCCCCTCACCCCCTCCCCTTCCCACGCGCCGGCCCCGTTGCCCCCGCGCGCGCGCACACTCGCGAGCCCCGGCGACATGCAAATGAGGTACCcgagaggcggggggcgcaggcgggagggggggtgtgggggtaggggaggccggGCCGCGCGCTCCCGGAGCGCGCCTCCAACACCTGTTCCTGCTCCcgcgctcgcgccccgcgaagccgtccgggcgcgcgcgcgcAGACCCCCTTCCTGGCAGCCCCCGCCGCCCGCTTACCCGGCGCCGCTCATTGGCCGTCGCCCCCGCAGGGCCCGCCCCGCGCTTGGGCTTCGCAGCTCGGGG
>chr19:55674951-55675496
AGCGGGCCGGGGCGGGCGTGGCGTGGGTGTGCCAGGAGCTCCGCGGTTGCCGCCAAGCGAGCTGGAGCTGACTCTCGGCGTTCCGTGAGCACCGCGCGGATCCCCCGCTGCAGCGGGCGGAAGTGACGTAGAGGCGCCTAGCAACGGGGCCCAGCGCGCCGGAAGTGATGCCTTCCAGGTTGGCTTGGCTGCGGAAGCGACTCCTGCCAGGGCGGGGTGCGGCACGGGAGGGCGGGGAGCGCGGCAATTTCCGCTTCCGGTCCGTCGCCTCCTTCTGTTGCTTCCCGTCTCCTCGGCGGCTCCCCTCCCCCGCCCGGCTCTCCGCGCCCCTTCTGggcggcggggcggcggagccgtcggcgtgcggccctccttgcgttcgtgcgtgcgcccgtgGCCCGGCGCACGTCCCGCGACACCGAGGCCGAGCGGGGCAGGGGGCTGACCGCCATGACCCCCCAGAGCCCGGCGTGAGGGGGCCGAGGTGAGCGCGGGGCGGAGCGCGGGGGACGCTGGCCCGCCTGCTCCGGGTGTTCGGGCCTGGG
>chr19:56120859-56121006
CCCCGCCACGCGCACGCGCGCGCCCTGGACCCGGACCCGCGCACGCGCACCCCCCCTCCAGCCCCGCTCGCCGCCCGCGGGCCGCCCGGGCGCGCGTCCCCTCCCACAGCTCTTCGGCGCGCACGCGCACTCCCCCCGCCCGCGTCA
>chr19:56121296-56121609
ACCTTCCCGGCCGCTTCCGCCCGCGCCGCTCCCCCCCTTCTCCCTACTCCCTGCCCCCCGGGCCGCCACCCTGTCCTCGCCGCTCTAGGAAGGCGAGCCCGCTATCCCGGCCACCGCCCCCAGCTCTGTGGTGCCCGGCGGGCGCCTGAGGGAGCCACTTCCGGAAGTGTCTAGGACGCAGGTCCTCCGTCCATGCTCTATGGCGCCCCGCGCCGAGGGGCTTCGGCCCCGCCCCCTTCCCGGACAGGAGGTGCGGGCTGGGCCCGTTAGGCGGAGACTTCCGGGTGTCTAGGGCGGTGCCCCCCCGACAACC
>chr19:58380852-58381026
GAGGGGACTGGGGTGGTGGCCGCGCTATGCGCCGGGAGGTCCCCGCCTCGCAGGCCGAGGTTGCGGGTCCGCGCAGAATGCCACTTACTCTCTGGAGGCGGCCCGCACGGGTCCCTGGTCCCCGCCCCGCATGCAGCGCGGAGCCGTCCTCCCGCCACCTCCGGGCCGCCGCGG
>chr19:58401379-58401463
GTGCTGCGCGCGCGCGTCGCCTTAGTGCCGCAGCCCTATTACGTGAGGTAGGGAAGGCGCGCCAGACTCGACGGCCAATCAGGG
>chr19:58519721-58519814
GGATGCCCATTCGACCCCACCTCCGACTCCTCTTCAGGCACCAGGCTCTGCCGTGGCCGCTTCCTCCTGACCGACTACAAGGCCGCACTTCCG
>chr19:58545053-58545120
CGCCAACAGCTCGGGGGACGGCGGGGCGGCGGGCGACGGCACCGGTAAGTACGAAGTGATCGGTGCC
>chr19:58554973-58555225
CAGGGGCCACTCACCGGAGCTGGGACGGACACCCGTTTCCGCTTCCGGGTCACGCTTCTCTTTCTGGGATCCCCGACTTGCCCACCAACTAAGGCCCCTCGGTCCTGTCGCCGCCGCCGCCGTTTCCGGATTAAACGACGTGACGTAACATGCCCCGCCCGCACCCGGAAGGTTGGGAAACTCCAGGAGCGCGCGTGCGCCCGTGCCCCGGAACGGGCCAGCGTCCGAGCGCATGCGCAACAGCTCCCGTTT
>chr19:58558700-58558881
AACTCTGGTCTCAGGCCCCGCTGCAGCTGCGGACTCGGGGCTCCCCCGACCGTGCCGTTTGGCCGCTCAGCTGATCCCTCCGCGAGGGGGTGCGGCTAGGGGTGGGAGGAGGACACGGCAGCTGCGGTGACGGCGGGCGGGTACTGGAGGATCGTCTTCCGCGGCAGCAGCGGCTTTAGCG
>chr19:58575350-58575458
ACTACATTTTCCGGCAGTACCCGGGACGCCGGGCGCAGAGCGGAGAGCGTCGCAAGGGGCGGGCCTGACGCAGCCTCCTCCCTGCCCGGCCGTCGCCAGGCAACCTTC
>chr1_KI270709v1_random:9540-9794
ATTCAATTCATTCGATGACGATTCCATTCAATTCCGTTCAATGATTCCATTAGATTCCATTTGATGATGATTCCATTCGATTCCATTTGATGAAGATTCCATGCGATTCCATTAGATGATAACTCATTTCATTTCCATTCAATGAGGATTCCATTCAATTCCATATGATGATGATTTCAATCAATTTCATTCGATGATTCCATTCGAATCCATTCGATGATGAGTCCATCCATTTCAATTTCATGATAATTCCA
>chr1_KI270709v1_random:14442-14998
CATTAGATGATGACTCCTTTCATTTCCATTCAATGAGGATTCCATTCGGTTCCATTTGATGATGATTCCTTTGAATTCCATTTGATGACAATTCCCTTCAATACCAATTGATGATGGTTATTTTAGATTCCATTTGATGATGATTACATTTGATTCCATTTGATCATgattccattcgattccactcgatgattccattcgattccattcAATGTTTATTCCATTTTAGTTGATTCGATGACTCCATTCGATTGTATTCGATGGTGATTGAATTCGAGTCCATGGATTAATCCATTGCATTCCATTCGATGATTCCATTCGATTCCATTTGATGATGATTTCAATCAATTTCATTCGATGATTCCATTCGAATCCATTCGATGATGAGTCCATCCATTTCAATGTCATGATAATTCCATTCATTTCAATTCGATGGTGTTTCCATTCGATTCCATTCGATGTTGATTCCATTAGTTTCCAATGCATGATGATTCCATTCGAGTCCATTCGATGATGATCACAATGGATTTCATTCCATAATTCTATTCGATTCCAT
>chr2:27890659-27890674
GGCGCGGCGCGGGGG
>chr2:28392233-28392602
tgcgagcggctctgcgcgcccggctcccggcctcccggTGGCGCCGCACCGAACCGCCCGTCTCGCCGTCAGGGCTGTGATTATTTTCTAAAATCCGGAGGCGAGACCCGCGCGGCCGCTCTCGGGGCCCCGCCCCGAGCCCCTTCCCAGGGCGGGGGAGAGGCCGCAGCGCACTCGGGAGCGGGCGAGGGAATCCCTCTCCCTCCACGTCACCCGAAAGCGAGGAAACCCGCACTCGCGTCCTCTAACGCAAATGACCATCTTTGGCAACGTGCGCCAATGGAACAGACCAAGGGCGCTGGGCCCGGGGGGTGAGCGGGGGACTGGGGAGGGCCGGGGCTGCCTCGGCGCCTCCGAACCGTGCGTGGC
>chr2:32063708-32063723
TCCTGAGACCGGCGG
>chr2:32357321-32357597
agtggctggtgctgcgggacggctgcATGCACTGCGACGCCGACGGGCTGCACAGCCTGTCCTACCACCCTGCGCTCAACGCCATCCTGGCCGTCACTAGCCGCGGGACCATCAAAGTCATCGACGGCACCTCGGGGGCCACACTGCAGGCCTCCGCGCTCAGTGGTGAGTCTTCCGCACGCCGGGCGGGCGCGAAGCCGGGGAAAGAAGCCGTCCAGCCCCGGGGCTCGGCCTCGCGACTCGGGGAAGCGAGATGGCGAGAGGGCAGGGCTGGGG
>chr2:36966159-36966457
AAGGGTCCGGGGCGGGGCGGAAGGGAGCAAAGAGGCGGGATGAAGACGGCCAGGCCGGGAGGGTCTTTACCTGCAGCTCCGCCCGCTCCACCTCCCACTGGGCTCTCTCCACCTCGAAGCGGGCCCACTCGTGCTGCAGGAAGTGCAGGATCCCCGGGAGACTGTACTGGGCTCGGgccgcccccgccgcagccgccccgtcgccggccgcggcagcctccgccAGAGGCCCGAGCCCCTTGGCACCGCCGGCGCCCGGGTGGTTGTTGCTGAAGAAGACGCCGGGACCCGCCTGCTC
>chr2:37672614-37672741
CTCCGTCTCTTCCTCCTCCGCGAGTCGTCGGCCTGGGGAAGGAGTAGGCGACAGGAAAGGGCGGTGTTTTCCGGCTGGGAGGTCCCAGCCCGCATGGTCAGCCAGGGGAGGGGGCTGGGACCCCTGG
>chr2:38076878-38077364
CTAGCGGGGCGGGACCCGAGCGGGGCGGAGAGTGGCAGGAGGAGGCGAATCTCCGCGCTCCGGCGAACTTTATCGGGTTGAAGTTTCTGCTGTCGCCTCCCCTTTGCGTGCGGAGCTGGGCTTTGCGTGCGCCGCTTCTGGAAAGTCGGCTCCAGTCATATCCCTGGGCGCTGCCTGCGGCCGCTCCTCCCGCGCTTCTCACGGCACCTGACACGCGGAGGCGGCGGCCGAGGGTGGGGTGCCGGCCACCACCACCCTTGGCGTGGGGTGCCGGCCGCCACCACCCTCGGCTGCGCACGCACAGTCGCGCCTGCCAGGCCAGCGAGGCGGACGCTTGGGCCACCACCCGCAGGCCGAGCCCGGGCGCGTATCGCCACCTCGCTGCGCACCGGCGGCTCTGTGGTCTTCCTGGGCGCGCTTGCGGTCGCGAAGGGGGCCCTCCCTTTATAAGGGAAGCCGGAGGCGCTTGGGCGGGGGTGGCTTCCC
>chr2:38376625-38376812
AGGTGTCTGCTCCCCGCGCGACCTCCTCCTCCGCGGGGCCCATCATGCCCTGGCCACCCCTTCCTCCCTGTCCGCGTAAGGGACAGCGAACGCCCACCAGCTAACGGGTCGCCCCGCCGCGTCCGGAGCTCGCCGGACGGAGCGGAGCCGCAGCCGACCTCCCCGCGCCCCGGGCAGGCGGCCACGG
>chr2:38536101-38536304
TGTGGCCGCCCACCTCCTCCCCGCCACCCTGGGCTTTGGCTTTGTCCTCAACCACGCCCCGGGAGTGCGCGGAGCGGTCGCAGTTCTGTTAGCCAGGGTTGCGTTCCCACCGCGAAGGCCCGGGCGCGCGCTGCTGTGGATCGAGTCTGGGGCTCCGGCCACCAGGTGGCGCCACACGGCTACCTGCGCGCCGCTCTGAGGCG
>chr2:39436948-39437181
CTGCGGGTTCCGGCGGGACAAATCGAAGCCGGGGTTCATGGCGGGCCCCAGGTGCCCCCCGCCTCCCTCCCGGGCAGGGGAGGGGGGCCGCTCAGGGGGCCACACGGAGAGAGGGCGCCGCGGCCGGCTCCCGGCTCCCCCGGCGGTCACAATCACCCGGCTCCAcgctgcggccgccgccgccgccgccgctcccctcacgccgctgcggacgacgacaagcggccaatcgt
>chr2:42047455-42047829
ACGCGCCTTCCCTGCGCCCAAACCGCCCCGAGGCCCCCAGTCCCAGGAGGGAGCGCTGAGATCACTCGGATCTCCGCACCCCGGACTTAGCTGCTCGTCCCCTCCGGAGCCCGCTACCCGCCGGCCTCGCCCCTTTATCTTTCCCCCACTCCGCCCGGCCGGCTCCGTTATCCACCTCCCAATCCCGTTATCCGGCCGCCCCGGCCCCGTTATCCGCCCTCGCGTTGGGCGCGGAgcccccgcgcgcctcctggccgccgccgccccctcccccgcTCCCAGACGGAGCTCGGGGGACCGCGGGCTGGGCGGGACCGCGGGCTGGGCAGGACCGGAGCCGCCTCCGCGCCGCTTCCCAGGCCCGGACGGCCGCG
>chr2:42568815-42569044
CCGGGAGCGGGGGGCCGGGGCGAGTGCACGCCAACTGCCGGGAGCCAAGGGCGCCGGGGCTGAGGTCGCAGTGGGCTGGGGCGCCGGGGCCCGCAGAGGGGCCGGGActccccacccccacccatcccttcccctccccccacGCGGGCTCGCGAGGGCCCGGGGCCACCTTCACCCTCGCACCCCGCCCAGTGTTTAGGGCCAGGCCTCTACTTGGGGGTACGAATTA
>chr2:43225063-43225154
GGGAAGCCCAGGTGCAACGCATCGCGCGTGCCAAAGGCACGCAGGTCCCCGGAGGCGCCCCCCGACGGCGCGGGCCGCCGCTCGTCCGCGT
>chr2:43226532-43226855
GCTCCTCCGCGCCCCGGGGTGCCCGGCCCGCCCCCCCCGCGGAGCCGACGGCAGCTCGCGGACTGCTGGAACTCGGCGGCCTCCGAGCGCGCGCCCTATATAGAGCCCGGGAGTGCGGCTGCGGCGGGGCGGGCGCGCCGGGGGAGGGGACAGAACTCGGCCCCCGCCGGGGTCTCCAGGCAACGCCGCCCGCCCGCTCGCGGACGTCAGGCGCCTTCCCGGCCTCCCATTGGCCGCCGCCAATTTTTTTCCTCCGGGGGAGGGTGCTGGAGGCCTCCGGGCGGGGCCGGCGGCCCGGGCGGCCGGTGTGGCGTGTAGCTCTC
>chr2:43637242-43637330
GAGGAGGCGGTGCCCTTCCCCGCCCTCTCCGAGCTCGGCTTGAGGCGGGCGCGGGCTGAGAGTCCGGGGATCCCGGGGGCCAGTCGCG
>chr2:44361871-44362135
GGGGAGAGCGCGCATGCCTGGTCCGGTGGAGGGAGGGTGCCGGGCGTCACAGGTCCTGACAGGGAAGAAGTTGGCAGGTCCTGGCAGGGGACGAGCTGCGGCGGTGGCACCTCCGGGTGTGGAAGGCTCCAGTgagatggagtcgcgagtcgcggacgctgggaccggcgagaccgcgcgaGCAGCGGGCGGGAGTCCGGCAGTTGGCTGCACCACTCGGGGGCCCGTAGTCTCGGCGCCCCTGGGAGCCGCCCGGTGGAAGCT
>chr2:45009235-45009378
ggccCCCGGTGAGCCCCGAGTCACTGCCGTACGTCCCCGCGCCGGCCGCGGGTCCCACGaagctccgaaccccaacggcccgcgcgcctggcccaagccctcgcccaagcccGGGGGCCGCCCGGGGcgccgctccgcatgct
>chr2:47403367-47403415
GACCCAGGGGGTGATCAAGTACATGGGGCCGGCAGGTGAGGGCCGGGA
>chr2:48440730-48441024
GCCCCGCCCTCTGTGGTCGCTCCGCCCCCGGCCCCACTCCACCTTCCTCCCACCCCGGGAACCCGGAAGTggaggaggaggcgcggcggcggcggcggcggcggctgcggtggcCAAGCAGGCAGATACTGCCTGACCCGTTCCCGGGAGCGTGTCTGGGTTTGGGGGCGGGAGACAGGCTGAGCCGCCTGGGCGGCCTGGCCTGTACGGGGCGGGGGAGGCCATGGCCTCGGCTGAGTTGCAGGGGAAGTACCAGAAGCTGGCTCAGGAGTACTCGAAGGTACCCATCGTGGT
>chr2:58046589-58046798
TCCCATTCCCCATGTAGCCGCGCCCTCTCCTTCCCCTGGGCGTCTCCGGGGCGTGGACAGGCCGCTGAAAGGAACCGGCTGCGGCCTGTGTGAGGCTCCGCGGGCCGCTGCACTGCGAGGCCGACGCAGCTGGAGAGAAGTTAGGCAGGTCCTAGGGAGGGCAGGCTCGAGTGCTGGGCCCGCCTCCCCGCGGGACTGTAGGCCCGGGG
>chr2:61177434-61177567
GGGAGCTGCGAACGCGCCGCCCCGGGGCTCGGCGGCCGGAAACGCTGGCTTCGGAGCCTTAGGCGCCGCGGCCTTTCCTTGTTTTCCGCCCAGTCCACGCCGCCATGGCCAAGTGGGGCCAGGGGAACCCCCA
>chr2:61905713-61905896
GAGCGGGCTGCTGAATGCGCTGGCCCAGGACACTTTCCACGGGTACCCCGGCATCACAGAGGAGCTGCTACGGAGCCAGCTATATCCAGAGGTGCCACCCGAGGAGTTCCGCCCCTTTCTGGCAAAGATGAGGGGGATTCTTAAGGTACTGCTCTTTTCTGTAGTCTCCGGCTTGGAGCAGAA
>chr2:64143873-64144191
CCTGACAAAGGCGCTTCCTCGAGCCAGGGCGCGGGATGCAGGCGCCGCAAACTCCGCTCCCCGCCGCAGCGGGGGCGCGCAGGCGGGCGGGGAGAGCCGGCTGCTGGCCGCCGGGGAAGCCGCCGAGGAAGTTGCGCGCCCGCCCTCCCCGCGCCCCTCGGCGGCCCCGCCGCCATCCATCCCGCGGCGCCCCGCGGTCACACTTACCGGACAATTGCTGGTGGCCGGGATCCCAGAGCGGCCCCCGAGACCCGAGGCGAGAGGGTGAAGTGTTGTGCGCGGGGAGCGCGAGCAGACAGCCCGCCGTTCCGCCGCTGC
>chr2:64454807-64455042
AGGATGGCGGGTAGGGACGCCCGACAGCCCCCTCTGTGCCGTGCAACCGCCAGCCAGGTGTGCGCGTGGGTGAGTGTGTCCGGGGCGCGCGCCCCGCCACCGCCCCCGACGTACCGGGGATTCCCCCTTGGAAATGGGTCGGCGCCCGGGGCTCCCGAGAGAAGTTGAGCACGGCCGCTGCACTTCAGTCACGTCCCGAAGGACAGGCCTGGCCCACCGCGCTTCCAGAAGCGTT
>chr2:65056262-65056535
GGAGCGTCCACGTATTGGTGGAGCCGCGGACTTAGAGCTGCGATTCGCTGCGCGAAATTGCCGAAAGCCCTCCCGCGGAGGGAGAAGGGGCGGGAAGAAGGGCGTGGTCAGCGCGGCCGAAGGGCGTGGTTGGCGCTCGGTCCTGCCCTGCGCGTTTTGGGCTGCGGTTGGAGGGCCGCAGTTGCAGTCAGGGTCCGCCAGCTCGGGGCCAGCGCATGGGGCTGCTGAGACCGCTCCGGACGTGCGAAGCGTTCGCGGTGCGGTAGGTAGGCA
>chr2:66577461-66577718
ATTTCTACCCCTGCCCACTCGCAGACACACTCACCTCTACCCTAAAGCATTAAGGTCATTACGCGAGCAATGATCTTAATTTCCAGGCGGAAAACGAGTCCCGGGACCTCGCCGATTGGGGAAGCAGTGAATAAAGTCACCTGCTTCAGGCACCCGCTTGGCCCGCTCCTCCCGGTGGGGGCCGTGTGTGGCAGGGAGCGCCGAGCGGGGGTCCCTAGCTCCACGCCGAGGCGGACCGGGCAGGGGTCAGAAACCCT
>chr2:69387154-69387432
GCGGGCTCGGGGGCCGGGGTGGCGCCGACACGACTCCCTCGGGGATGCGACGGCCAAGGCAACGACAGCCTTCTccgcctcccgggctccgccagcaaccgccgccgggccccgcccctcggcgcgcagcgcgccgccgcccgTAGGCTCCATTGAACCGCTCACGCGCCGCTCACGCGCAAGTCCCGCCTCCCAGCGCTGCCCCGCCCCCCGAGCCCACGCAGGCGCTGGACTGCTGGCGGCGGCGACGTGGCAGTGGCTCGTGGCCGCGTCCGCCT
>chr2:69643462-69643560
gagAAAGGAGGGATCCGAGCTGCTCCGGCAGCGCCGACCCTCCCGGGCACTGCCTCCCGCTCCTCCCGGGTCTCCCCGCCGCCCCTCGAGGCGGCATC
>chr2:70142198-70142475
GGGACGGGAGGGCGACGGGATCCCAGGTAGGGCGGGGCCTGGCTCCGGGCGCGACGGCTCTTTGCTCGCAGCGCCGCGCCGTCTCGAGGTCGGGGTGCGGCCCGACCCCACGTGCCCCAAATCCCCCCCGCTGCCCTGTAAAACCTGCGGGCCCCGGTCCAGGCGTGGTCCCGCTCGCACGAGGGAGCGGTCGCCCAGGGTGCCGGGAAGTCGGGGAccggccagccgccgaccggccgcacccctccccgccgagctcgcgcgcccgccTCGTCAG
>chr2:70553789-70553859
GCTCTCCAGCCTCCTGCCCTACCTGCGGTGCCCGAGTGGCGGAGCGGCGCCGCGGTGCGGGGGAAAAAGA
>chr2:72887272-72887494
AGGGAACCAGCACCCCTGGGCGCTCGCGGCCCGAAGCCTGAGGTTCCCGCCCCGCCCCGGCAGGGCGGCCCCGCCGACACCCGTAGCGGTCCCGCCCCCCGCGGCCGCACCGCCTCCTGCCTGGTCTCGGGTGCCAGCGCCGCCGGCGGAGAACAGGAGCATGGAGGGCGGGCTGGGGCGTGCTGTGTGCTTGCTGACCGGGGCCTCCCGCGGCTTCGGCCG
>chr2:73070621-73070793
CGGGAGCGGCCCCTCCCCGGCTCCGGTCTCCGGGCCCAACCAGgcgcccgggctccgcgttccacccccgcctccgcAGTCTAGGGCCGAGTCGGCGACGCCCCAGAGGAGGTCCCGGAGGGAAAGGACCCCTGTCGCCGTGCCCCGAAGAGCCTGAGCGGGTGTGCCCAGA
>chr2:73985043-73985076
CGGGAGGCGGGAGCCCCAggcggcggcggcggc
>chr2:84905443-84905671
AGCCCCCACGCTGGGCACACTGCGAGCTGGGGGTGCCCGGCGCGGGAGAAGCCGCGCCCAGCCGGGCTGGTAGCCCAGCGGGGGGCGCGGCAGGGCGAGGAGCAGCCCGCGCTGCTCCCGCCCCTCGGGTGCCAGCACCGCCCCTGCTGCggcgggtgaggggcggggcggggcgcggcgTATATAAGGCTAGGGGCGGGCGCCGCTCTTTTGTTTCTTGCTGCAGCA
>chr2:84905847-84905864
ACCGAGAAGAGGGGTGC
>chr2:85503499-85503673
GTAGTGGTGAATCGCGTGTCCTGCCCTGTTCTCTGCTGCCCCTGAGCAGTGTCTGAACCAGGGGCGCCTTTTAACGCCACAGATTCTGCCTCAGGGCGTGGAACACCTTCTTCTAGAGGGGCGCGTGAGAACTCTGGTAGGCAGGAGCTTGCTCTGAAACTACTGTGCTAGTCA
>chr2:85616177-85616290
ACTCGGCCGGTAGTGGAGATGTCCGGCCGGTCTAAGCGGGAGTCTCGCGGTTCCACTCGCGGGAAGCGAGAGTCTGAGTCGCGGGGCAGCTCCGGTCGCGTCAagcgggagcg
>chr2:85754302-85754538
CGGCTATAAAACTTTCCGACTGGACTTGGAAGCGCCCGAGCCCCGCGCCGTAGCCACCAACGGGCTGCGGGACAGGACCCATCGGCTGCAgccggtcccggtaccggtgccggtgccagtcccagtggcgCCGGCCGTTCCCCCAAGAGGGGGCACGGACACAGCCGGGGAGCGCGGGGGCTCTCGGGCGCCCGAGGTCTCCGACGCGCGGAAACGCTGCTTCGCCCTAGGCGCAG
>chr2:86195155-86195619
GTCATCCCAGTCCGGCGAACTCCCTGGTGGCTGCCTAGCTGCCCGCCCGGGCCTCTCCCGACGAGGGTGGCCCTGAGGCTCGCCTTTGTCCTGGAGGCTAGGCAGCGACCAAGGCTCCCCCGTTTTTCGCTGACGGTTCTAGTTCAGCCTCCTCACGCGCCTCCGGGAGCCCCAGTGCTCACCTGGGCGGCGGCGGTCACACCCGATAACTGACAGGCCCGCAGCATCTCGGTCAAGCGGACGGCGCTGCTGGTGGACTCGAGCTGCCGCGGCGGCGCGAGTTAAGTGGAGgcgtgcttgcgtgtgtgcgtgcccgcgtccgcgcCCGGCGCACCGGAAGCACAGCGGACGCCACTGCGCACGCGCGGCCCCTTCTACCGTCCCCGACTCCGCGGCTCTTAGAGGGTGGGCTGTGTCCCGGCTGCGGAAACGCCAACTCCAGGCGATTGGCGCGAAGGAGGCGA
>chr2:86337577-86337675
tgcggcgTTCCCGGAACGTCAGTCAGCTCACGGCAGCCGCCGCCAGACTGAGCGCGCCCGCCGCCCTGCCCGGCGTTCGCGCGTTGGCGCAGCCGCGG
>chr2:95121894-95122091
TCCTGAGGCCCGAGTCCACGCAGCAGCGCAGGCCGGGGTGAGGGACTGTCCGGACGGGCCACACTGCAGGCGGAGCCCGGCGCGACCGCGGACAGCCCCGCGGGCGCCTCCCGTTAGGACCCGAGGGCGGGGCTTGGACTGGCGGCCGGGCGTGGGCGGGGCTAGCTGGCTCCTGCAGCGCCGGAGAGAGGGCAGGA
>chr2:95347130-95347242
TGGCCACTTGCCCCTTCGCCGCCTCCGCCGCAGACCAGTGGTCTGGAGGGAGGGACCAGTACCCGCACGCCGGGGTGCACTGGTCTGGCGAGGAGCGGCCTGGGCCGCCGCC
>chr2:96265796-96265951
tctgggaccggcggtttggggTGCGACCTGTGCGCAGAAAAGACCCTCCCCACGCCGCCCACTGTTCCTCACCAGTCAGCAGGCCCCAGGGCTGGGATGGTGCTGCTCAGCCCAGTCACGGGCTTCTCGGCTGCCGGGGGCCGAGCGTTCCCAGG
>chr2:96638107-96638417
gccagcccgcccccggcccgacccgccccgcccgaccagcaccggcagccggccctagcccgggcccccgcATGCCCCGGGAGCCCTGAAGCCCTCGCCGAGACCCCCGGCCGTCCCAACCACGGCCGCGATCCCCACGGCCCGCCACTCCCCTCGAAGCCAACGCTGCTCTCACCCGCGGTCTTACGGCCGCGCGCTCGGCCACGGCCGGATCCCTAAGCGCGTGCGCGTTAACGCCTCCACGCCCCGGCGCTGCGGGCACCGAGTAAAACGCGGAAGCGGGTTACGGCCTGGGAAGGGAGAGGCGGTG
>chr2:96760958-96760990
cgtggcgcggggagcggcggcggcggCAGAGC
>chr2:96857772-96857890
CCAAGCCCCAAGCCCCAAGCTCTCGGGGCCCCGTTCATCCGCCTCTCCTTGGCCCCACGCCTCCTCCTTGGGCCGGGGCCTGGTGAGAACCACGAGGGCCGCGCGGCAGCCTCACCCC
>chr2:96858682-96858833
cgtgatccgctcaccttggcctcccaaagtgctgggattacaggcgtgagccatcgggccgggGCGCGCTCCACGGTTTTTAGCCCCTCTTCCTGGCACCACCCCGGACCAAGGCCGACCGCCCCCGGGGCAGCGGCAAAGTGACGGCTGG
>chr2:98445087-98445311
AGGTGGGCCGGGCCGGGCAGGAGGCGACGCGGCCGCCGCGGGGGCCGGGGCCGGGGACGGACAGCGGGCGCGGGGGCGCGTCCAGGTCCCCGCTGGGGCGGATGTGGACGGCGCCCGCGGTTTTCATGGAAATTGCACTGCCTAACGGTGCCAGTGGTCCACCTGCGGTGGCGTCTTTTGAGAACAATCCGAGCCCGGCCGACCCCCAGCCCCGTGAAGACGCG
>chr2:98730496-98730667
CCCCTCGGGAGCAgcccctgcccctgcgcctcggaccgtccggccccgcccacctgccccGCGGCCCCCGCGAAAGCGCCGACTCCCGCGCAGCCCCCGGGTCCCACAGGCAGCTGTCCCTCCCCCTCCGCACCCCCCGGATCAGCACTTTGCTCCACTTTCCCCCAAAGT
>chr2:99489604-99490068
CGGCGGCTGCGAGCGTCAGGGGAAGGCgccgtggacagcccaggccgcgacaggacggccgcgggccggggccggggcgACGCACCCCTCCCCCGCGCCACCTCAGGCCGACCGCGCTCTGGCCGCTGCCGGGCGGGTCTGCGGCGCCTCCGGGCGACGCGTGTCCGATcccgcccctcccccaccccgccgccggcccgGGGGTCGCTCACCTTCCGCGTTGCCCCAGACCACCATGCCCGGGCCCGGCGGCCTTCTCCGGCCTTGCGGACCCCGGCCCCGCCGCCGCCAGTGCCCTCGCCAGGGACCAGGGAGGAGGGCCGGGGGAAGGCAGCCCCACCGCTGAGCAGCGCCGCGGTCCACGCTCCCCCACGCTCGCGGCAACCAACCCCGCGCGCGCTCCGCGGTGGCTCTCCGCCCCTCCCCCTCCGGTTAGCGCGCGCGCCGCAGCCACGCCCCCTAGC
>chr2:99490368-99490400
CGGGTCGCGGCTCTTCGGTTGCCATTCGGACA
>chr2:101308665-101308863
ACACCCACCGCCGCCCTGGAAGACTGAGGCGGGGTCGGGGCCGCTGCGCACGCGCACCTGGCGGAGTGGACGAAGGGCGTGATCGGCCCTGGCTCCGCCCCCGTCCGACCGGCCGCGTTGTGCGCAGGCGTAAGCTCCGCGGAGCCTCGGACCGCGATCCGTCCCGGGATCTCAGGCGCCTGTGGGCCGAGGCGGGGC
>chr2:109613588-109613743
GGGTCCGGCCGCGCCCAGGCTCCGCAGAGGCTCCTCTCCCGCCCCAGGCGCCCGGCCGCCGCGGAAGCCGGGGAGCACTGGGCGGGCGGGGCCGGAGGGGGCGCGGGTCACAATCCCGGGCCGGACCAGGGGGCCGGTGGGTCGAGGGCGGGAAG
>chr2:109614693-109614990
GATCCCGCCGACGGCGCCAAGTACGTGCACCTCAAGAAGAGGTTCTGTGAAGGGCCGTCCGAGCCCTCCGGGGACCCGCCGCGAATCCAGGTGACCGCCGAGCCCGAGGCCCCCGACGGCCCTGCCGGGCCCGAGGCGCGCGATCGGCTCCCCGACGCGGCGGCCCCGGAGTCGCTCCCTGGACAGGGCCGCGAGCTGGGCGAGGGAGAGCCCCCCGCCCCCGCGCACTGGCCGCCCCTGAGCGCCGGGGCTCGCAGGAAGAACTCGCGGCGCGACGTGCAGCCCCTACCGCGGACT
>chr2:111122707-111122934
AGCCCTCGGCTGCCCGGCGGAGCGCGGCGGCGGGCTGGCGGGAAGGCGCGGGCTTTGCGCTGCGCCGGGGACTCTGAACCCGAGTCCCGGGCTTTGTCTCCTGCGCTGCTTTCGTGGTGACGGTCAGGGGGCGCCCGGTCGGCGAAGGGCGCGGGCCGGACGCCGCGGGGCTTGGTCCCTGGCCCGGACGCTGCGCTCTGAAGGGAAGGCGCGGACGTGAGTTTCGG
>chr2:112275903-112276301
TCCCGCAGGCGGCGCGGGGGGTCTTCCCCGCGCCCCGCCGCCGCCGGCCTCGCAGACCTGCCCTCCAGCCCCGCCCCGTTCTTGACCAAACATGACAGACTCTGAACATGCAGGGCACGACAGGTCGGGAACCCTTCTTGTCTGTCTTTCTGTCGGATGAGAggaggggtctggggcggcgggagcgggccggggccgggcgCCTCCTGCATGACCTAGACGTCTCTGTGTGGCTCCGTCAGTTCCATGACGCGCACTCTTATGTAAACTGCTGGATCGCGGCCGCGGGGGAGGTcggcccggccgcgcccgcctccccgagccggggtcgctgctcgccagcgccggccccgcccccggccGGGCACGTGCGAGCCCCCCGCCCCCCGGGCGGGCTC
>chr2:112646145-112646351
CCTCGTAAAGGCTCTTTCTTCTCCCCGgggccgggcgcggacgccgtggcgctggaggcggacgccgtgggcggcgcggCTGGCTTCTCTCTTCGCCGCTGGCCGCCTCCACTCCGCCCGTCTGCCCGCCCGCGGGCCTTTTTGGCGGTCCCCGGGCGGCGCGCGCGGGAACGGCCCTTTTCCGATTTTCGCGCGGAGGGCGCGCG
>chr2:112726531-112726572
GCACGCATGCACACACCCAGCCCGGCACCCCCACTGGATGC
>chr2:119431743-119431896
GAGCCCGCCCGGGGTTAATCGCCGAGCTTTGAAcgccccctcccgccccgcccgcctccagcagccgccccgccccTGCGGAGAAGTCCCGGGCTGGCGCCGGCGGCCACAGCGGAGCAGCTGGAGCGATCGAGGCTGCAGCGCGGCCGCCGG
>chr2:120345266-120345303
GGCCCTGCCTCcccctcgccttcctcgcccggcgccc
>chr2:127106671-127107060
AGAGGGCACCCAGAGCGCCGGGGAACGCAGCCTGGGGACCTCGAAGCCCCTCGAAAGCGCTCCTCTAGAGGTGACAGCACCAGATCCTGGCGAAGGACCAGGCCCCGGGGTCGGAGGATAGGGGGACAGGTGGCCGGGGCTCCGCGGCGGCTGGGACTCCGCGGCTGCTGGGGCTCCGGCTCGCTCACCTTCTCCTGCGCGCGGGTGAGCTTCTTCTGCACGTTGCTGGCGATCTTTCCCGCCGTCACCCCTTTACTGCCCATCTCTGCCATCGCGGCGCAGGCCTCGCCCGGTGGCAGGGGCCGCTCTCGCGCGGGGAGATCTTGCGCGCCGCGCTCCCAGCCCCCAGCCCCGGCCGCGCGTCCAGACCGGCTGCCGCTCCACGCCGC
>chr2:127107313-127107642
GGACTCCCCTGACGCTCCAGCTGCACCGCCCCGGGGCGGGGACTAATCCGCCGGCCTGGCGTCTTGGTCTTCCCCGCAAGCAGTAATCTCCTGCAACCCAGGAAAGGAGACTAGGTGGAGGAGAGGAGTGCTTTCGAAATCAAAGAGAAAGTGCGGCGAAGGGGGCGCGGCCCTGAACAGAGGAGCCGCGGCTGCTGGGAGAACGCGCCCGGAGCCCCCTCCTTTTCCAGGGGCTCACCTCCCgcccggtgcccggtgcccggtgcccgACGCTCCGCCTCCTCCCAGCCTTCGGCCCTCGGGTTTTCGCCCGGATACCCTAGGCGCCT
>chr2:127293509-127293648
TACCACCCAGAGGGGCCTGGAGGTGTGGTCGTCCTTCAGCGGCATTTGCAGCCTGTAGTCCTTGGCTCCATATTCATCCACTTTGGTGCCTGACTCATCCACCTGCTTCCCCGCCGCCGAGGGAACCGCTTCCTGAGGG
>chr2:130355619-130355815
CGGCGACCGTCTCCACCCAAGGCTGCTGCCCGCCCCAGCTCGGACTCCGCGCGGCCTGGCTCCCAGGGGACGGGCGGGAGGGCCCGGCGAGACCGCTCGGCCGTCCACCCAGAGCCGGCACCCGGAGGTCGGCCCCTGGGCGCGGATCCCGATCTGAGGGCGGGTCCCAAGCGGCAGGGAGCGAACCTGGGACCGT

>chr2:172556239-172556400
GGACTCGGGCTCCAGCCCGGCGTCCGAGCGCGGCGTTCCGGGCCAGGTGGACTTCTACGCGCGCTTCTCGCCGTCCCCGCTCTCCATGAAGCAGTTCCTGGACTTCGGTGAGTGCGGCCCGGGACCTTGGGCCTTTTTGCGCGGTCCCGGGCGGGGAGCTG
>chr2:173075861-173076057
AGAGAGGCGGAATGTTCAACTCCTAACTGCAGCGGAAACGTGGGAGCCGCGCGGGCCGCTGTCGTCCCAACCCCCGCCGCCCTCGTCGCGCGCGGGGCCTCCGCGCCCCCGGCTGCTGCTCACGCCCCGCCCGGGAGCCAGGTAGGGGTCAGGCTGGAGCCCGCGGAGGGCGGGgagggagggggcgaggcccgcc
>chr2:173964075-173964430
CCAAGCACCCCGGCTCCCCGGTCCgcgggcaggcgggcggcgggctgcgcgccgggcCTCCGCCTTCCGCCCGGAACCCACCCCCGGGAGGGCACGCTGGGGCCCACACTCACACGCGCACAAAAAGGCGGCAggcgggcgaggcggggcggcgcgggcggggtcggagcgttggcgcctcgggcgggcagctcccggggcggggggaggggagtggaggggaggggagagacgaggagggaggggtgaggcgaggagggaggggagaggcgaggggaggagaaagcggcgcgaggggggagccgggccggggTTCAGCCGCTCCTCACCTGGgccgccgctgccgccgccaccg
>chr2:183037913-183038085
CCACCCCACGGCCTCCCTTGCCCTTCATccctcccgggcccgcccgcctccgccgcggcctccccggcccgTGCGCACCTTCTTGATGTTGTAGAGGCGGGTGAGCATGCCGACGCCCCGGTCGTTGAGGATGGTGAGCTTCTCCGCCAGCTTCTGCTGACTGGGCTGCAGC
>chr2:202871267-202871564
CCCCAGGCTGCCGCGCTCCTTCACTACAGCGAGCGTGGCCGGGAGGCGCCCTTCCGCCGCAGGGGACCCAGCCACGCCAGAAACCGCTCCTTGCGGGTTTTGCCTGGGGGGAGGCCGGAAGAACCCCGAGCAGGGCCTCGCCTGGAAGAAGGCCGCAGGCAGCGGCCGGGGTCCCCCAGAGAACCGAGGAGGCCAGCAAGGCCCCGAGAAGCCGCGCGCGCGCGCGTGTGGCCGGAGCCTCCCGCCGCGCCCCCGCCTCCCGGCGTCGCCATGGGAACCCGGGATTTGGTCTCCGGG
>chr2:204545644-204545803
agggcagggccGGCAGTTTCGCTTTGGTGGGCGCGGAGCAgccgcctgggccgggcaggagtaggagcgggaggaggaggaggaggagccggtgccgcggagctgccgcgtcccgggccgccgggcacctgggaggtaacccctttccgcggccgcccc
>chr2:207625264-207625459
GGCCCGGGAGGCGGTCCCGCGTGGAGCGCGCGCTCCGCTTTCCCCGCCCCGGGCTGGCTGCGAAAACCGCCGGCCTTAAAGAGCCCGCGACGCGGGGGCGGGCGGCCCCGGCCCGGAGCCACGCATTTCCGGTCTCCCGGCACCCAGCCTCCGGCAGGTGCCCCCGGAGCTCACGGCGAGGGCGGGGCCGGGCCG
>chr2:207769739-207769774
GGCTCCGCGCTCCAGTGGACTCCTGGGGGCGGTGG
>chr2:218292211-218292329
AACACGCTGCTGGGCTCCCAAGGCTAACCAGGTGCCACAGACCCGGCCGCCCACCCGCGCGCCCAGGGAGAGCGAAACGCCAAGGGCCAGGAGGGGAGATCCCCATCTGGAACGGGCT
>chr2:218398444-218398674
GGAGGAGGGCCGAGGGATCCAGCCCGGGGACCGGGGTATCAGTCCCCGACAGTCCCCTCCCGCCCCTACTCCCAGCCTCAGCGCACGAAGCCGCCGCGCCTTCTGGCAGACGccgctcccctcccttcccctcccggcccccgcgcggggcctcccctccccggctccccctcGGCAGGGCCTGGCGGACGTgcgccgcgtcgcacccggcggccggacgggacaggacg
>chr2:219178225-219178415
CAGTCACGTGACGCTCGTCCGCAACCTCTGCTGTCCTCCGCGGCGCCCCCTTCCGCCTGACGCGCCCCcggcggcggccgcgcagccctggctcctcgcgggctcgggcggcggctgcggcggggctatggcgagcggcggtggcgggggTAACACTGGCGCGGGTGGGgggccggggatgggcctgagc
>chr2:225042482-225042678
TCCCCCCCCTCTTCCTCGCTCAACTCGCAAGAGGCGGGTTTTTCTCTCTTGCACCCCCACTCTTCCCACCCCCTTCCCTCCTCTGAAGCTTCTCGAAGACTTTCCAAACTCTGCGCTCCCCCGGGCGCGCGCGGCCAACTCGGCTGGCGGCCGGGCCCTGCAGCGGCGCATCTGGAGCGGGCGTCGCGGGACGCGT
>chr2:226799101-226799301
AGGCGACAGTCGGGGGTCCCTGCGGTGCCCCTCCAGGAgcgcgcgcgcgcgcgcgcCTTCCCTCCTGAGTTCCCCTCTGGAAGCAGCGATTCCCGAGGCAAATTAAATATCCTTGGGCAGGGGGAGGCGGGTTGCCAAGTCCCAACGTTGCACGGGGTTCTCCCTCCTCCTTcgcctcctcccaccccccaaccgtccca
>chr2:232485968-232486091
TGAGGTCCCATCGCGCCGCGACCCCCGGACGCTCCTCCGCGCCGCCCAGGTCCCAGCCCCCGCAGTCCTCGATGACCTCTAGCATGGGTCGCGGGCCCAGTCGCTCGATCTCGCGCATGTCGA
>chr2:232486295-232486499
TGCTGGCGTCCAGGTTGGCGGCCAGGAAGCGAGCGGCGCGCGCGAAGGCCTTGCGCTCAGGGCAGCCCTCGGGACAGGCGCCGCCGCCGGCCGCGACCGGGCCCAGGTACTTGAGGGCCAGCATAGCCGCCAGAATGGCGCAGAGGCCGGCGGCGAACACCAGCCCCGACAGCAGGCACACCTCGCGCCGGTTCCAGCGCGGCA
>chr2:234952183-234952353
ggcggggagcgcctcgggcggcagggccctgggggccggcgggggcgcggGGTCGTGCTCGGGGGCTTTGCACTCCCTTGCGGGCGCAGATCGTGCCGCGGGCGCCGATCGTGCCACCGCCGCCTGAGTTCGGGGCTGCGCGGGTGCCTGGGCGTGGGGCGGCTTCGGGG
>chr2:237692175-237692384
CGGAGGCGCCCGAGTCCCGCTTCCCCGGCGCCCTTCCACCCCGAGCCCGACTCAGCCCGCGGCCACCTGCGCCCCGCCCCTGTCGGCCGCGCCCGAGCCCAGCGCCGCGAGCCGCTCCCCGGCGGGCTGGCTCCTGGCCCCGGAAGCGCGAGCGTTCACTTAGCGGCGAGTGGCTCCGTCTCCGCGGACAGAGCGCGCGCCCCCTGGCC
>chr2:241150566-241150648
GGCGGCCCAAGGGCCCAGCGGGCGGGGGGAGCTGCGGGCTGGAACTGCTCCGTGCCTGAGAGAAACTCCACGTCCTGCCTCT
>chr2:241509009-241509168
CACGAGGATCCACCGCGGCCGCCCAGGCTTCTAGCCTTGTCGTCACGGCACGGAGATAAGCCCGCGCTGGCCACATCGCGAAGCCCCTGTTCGTACTGAGACCCCGCCCGGGATCACGCGCACAGGCCAGGGCGCACCAGGCCTTGGAGAAGCTACCGG
>chr20:3820225-3820604
TTTCCGCAGACTCCGCGCTCCGAGCCGCGGCGCCCCCTCGCGGCCGCCGGGGTCGGCAGCCTGGGGCTCCGCTGATCTAGGGCAACGAGCGGGGGACGCTTCGAGCCCGCAGCGAGAGTGACCAGCATGGTCCCTGCCGGCAGCTCGGGGCCGGAGGGTTTTGACTGCAAGGCCAGCCCACGCCGAGGGTCCAAGCATCGGGATATGCCGCCAGCACCTGGCTGCTGCAGCACCGCGCTGGACATGAGCGCTCCGCCCAACCCGACGGCGTCAGCTGgcgcgcgcgcccgcgaccgacgtgcgcaggcgcccacgggccgcgcAGCCGCCATTGCTCTCCTGCCACGGAGGGGAGCGCTTGGTGGCAGTCCGCGGGCCC
>chr20:32018958-32019221
GGTGCCGGCCGGCGTGGATGCCAGCCCAGGCGGCGCAGGACGCGACCCCGGCCCGCCAGGCGGGGCGCCCGAGAAGCGGCGGGTGGGCACCGCGGAGCGGCGCCACACCATCTGCAGCCTGGACTggcggatggggtggggtgggggcgccgcggaggcccgggccgggggaggcggcggcggcagcttggagcgccagcgcgccggggcgcgggcgtcgggcagctgggagcgacggcagacgttcagcggcagctgggagc
>chr20:32207426-32207500
CACAGGTATGGGGTCCAGGGAGAGTTTTCGTCACCCCAGGGCCTATCTGGGGCCGGGTTGGCGCAGACCGGGCC
>chr20:32484246-32484569
CCGGGCGGCCGGAGCGAGACCCCGGGCTGGGAAAGCCAGGCACGTGGCCGGCTCTCGGCCGTACCCCCGCCCCACCCCCACGGCAGGGCCCCCAGTGCTTGATCAAGTTCAAGCTCGAGCTCCTCGGCGCGCTGCCCACCGGCTGCCCCTCCGCGCCCCTCCCCCTTCCCCATCCGCACCGTCTCGCTCTTCACTCTTCCTTTGTCTCTTTCCCACCACTTAGTTTACACCCCCTCCGCCCTCCTCCCCGCCCCCCGCGGGCACCCGAGTGTCCGGGAGGCGCTCACCTGTTCGACCCAAACATCTACGCGACCCCCAGcgcc
>chr20:32762413-32762556
GCCGCTTCCTCGCAGCAGCTGCTCCCGGCTCCGCGGCCGCAGCCCGCGTGGACGCTCCGAGCGCCCCCCGAcggacgggaccggctccctggcggtcgggcgagcgggcggCAACGCTGCCCGGCCGGCAGCGCTGGGGTTAA
>chr20:33811171-33811414
TATAGCTTCCCGGCATGCAGCACGCTTCCCCCTATTAGATTTGAGGCGCGGCCGGCGCGTTGCCCACTGGGAGTTGTAGTCAGTGGCGCGTTGCCCTGACGCCTGCCGGGCCGGGCGTGGGGGCCTGTGGGAGGTGGCGCGGCCGGGCCCAGCTgcggggcggaggcggaggcggaggagaggcctgcggcggcagggagcggcgggactgggagcgggcgccggagccgacccgagccgagc
>chr20:34111994-34112248
GCGGCGGCCGGCTGCTAGGCCGCAGGCCCGTTCTCCCACACTGGAGTGGGTTAGGCTTCTCGCCTCAATCCTTAGCCCTTACGCCGGGCTCAGATCCTCACCTCGTCCCCAGACATGGCTGCGGCTCGAGTGGGCTCGGCACGGACGGGAAGTCAGACGGGTCAGCCCCAGGCCCCGGCGGCAGCGCTGCCCCTGCCGATACCTCTCCCACCACCGCACTAGGCTCTTGCATCAGCGAAAGGAAACGACACCCC
>chr20:34302869-34303079
GACAGGGTCCGGTCCAGGCCTAGGAGGCCGGGCGCAGGCCCCCCGAGCAGGGTCCGGCAGGTGCCAGCCGTCCCAGGCCGTGGCCAGGTGTGCTCTCCCGCGGAGCACGCCGCCAGTTTGCGGCTCGCAGACCGCGCGGCGGCCCCGGCGTCGCGGGGCATGCTGGGACTTGTAGTCCACGGCCACCCGGAACGGCCCGCTCATGGCCGC
>chr20:34677024-34677245
GGAACAAGGCCGCCCGCACTGTCACAGCCACCACCAGCACCAGGACCAAGGGAGCCGCCATGATAACTGgggcgggcgcgcgggcggggagggaaggcgaggcggAGGAGCCTCGCGCGCTGTGCGCCACGCTCTGTAGTTCCGCGGGTGGGCGCGCGCTGCCGCTGGCGCCGGAGAGGCCAGACGTGGGGACTACGGCTCCCAGAAAGCCTTGCGGCGAG
>chr20:35278000-35278211
GCCCTCACCTCTCGCAGCCAGACCCGCGGGTCTCCCGGAACCCACCTCGGCGTCGGGAGGAGCTGGCGCCGTGACGCCACCACCGCGTACCGACCTCACCCTCCGTGCGTTGGAGCGGAAAGAAGGGACTCGACCCTGTGCTTCGGGGCGGGGCTCCGCGACCGTCCCCCGCCAATCCCGCCCCAGCGCCTCAAGGCCCCGCCCCGCGCAA
>chr20:35615732-35616438
CAGAAGGAGAGGCTGCCATGGCTACGGCTCCAGGTGACGTCACGGCCAGCTCCGTGACGCGCGGCCAGGGCAGCCCGCGGAGACCGAGGCTCCTCTGTGACGTCAGCAGCCGGCCGGGACACAGCGGGAGGGCAGGTGCGGCCGCGGGGCCTGCCGACTTCACGCAGGGTCCGTGGGGTCCCCGCGGCGCGCAGCGGCTGAAGGAGGCCCCAGGGCCTTGGCGACCGCAGCGGCGGCTTTAGCGTCAGTGACTAGGCAGCAGGGGGTCAGGATGCGGCGAAGCTCCCGCCCGGGCTCGGCCTCGTCCTCGCGCAAGCACACGCCCAACTTTTTCAGCGAGAACAGCTCAATGAGCATCACCTCGGAGGACAGCAAAGGGCTCCGGTCAGCGGAGCCCGGGCCTGGGGAGCCCGAGGGCAGAAGAGCCCGGGGCCCGAGCTGCGGTGAGCCCGCCTTGAGCGCGGGAGTGCCCGGAGGAACCACATGGGCAGGAAGCTCTCAGCAGAAGCCAGCGCCTCGGAGCCACAACTGGCAGACAGCCTGTGGCGCGGCAACCGTGAGGGGCGGGGCCTCGGGTGCGGGCGGGGTCGACCCCGGGTGAGCCAGTGGAGGGGGCGGGGCCTAAAGGGCGGTGCTGGGCGGGGACGGGGCTAAGATGATATCTGGGCACCTCCTACAAGGTGGGTCCTGTAGGGTAAAGGGATGG
>chr20:35699203-35699416
GCCCCCGAGTGGGCGCCGCGGGCTTCGGCCCTGGAGCCGCTGTCACCGCCACTGCCGCCCGCCTCCAAGCGGCTCGGAGCAGCATGGTCCCGCTGGCAGAGCCCACCTTCCGAAGCCGCTGCAGTCCTGGGCCCCAGGCTCCCGGAAGTGCTGCCCGGCGCTCCGGAAGCGATTCATCGGGCCGCGAGCGCCCTCCCCGTCGTTTTCCGTGAG
>chr20:36092154-36092440
AGGGTGGGCGTGGGCCAGGTCCTGGCTGGAGGTAGACGAGGTCGGCGAGCTGGGCGCGGGGCCGCGGGGTTACCCCGGGGCACCGGGCACAGAGCCGAGAAGTCTAAGCTAGGGAAAATCGAGGTCGGCGCTGGCGGGAACCCGGGAGGACGTGGGGGCCCCGGGTGGGGTCTGCTCCTCTTCTTCGCCCGGCCTCTGAGCCCGCCGCAGCTCAGGTTGACGCCGGGCCCACGTGGGGAAGCCGGCGGCGGGTCCCCAGCGCCGGGAGGGTTCGCGGGGCTCAGCC
>chr20:36093047-36093416
TGTGCCCGTGGATCCGTGCGAGCGGCTGCTCGGTGTGCGCGCGCGTGCGTGTGTGCGCCGGGTGTGCATCTGTGTGTGCGTGTGTGAGGGTGTGTGCCTTGCGTGTCTTCGCGAGTGGTGCGTGCGTATCTGGGTGAGGGTGCGTGTGTCTGCGTGTGTCTGTCGGTGAATGTATCTGTGAGAGGGTGTGTCCGAATGTGTAGCAGTGTGTACACCTCTGGGTGAGGGCGTGTGCCAGTGGCTTCGCTTGTGGCTGCAGCCTGTGGCGGGTGTGGGTGTGTGTGTGCGCGCGCGTCGCTGTGTGCGCGCCAGTGTAACTCCCGTGTGTGCGCGTGTGAGTGCGGGTGTGCTCCCGCGTAGCCCCCGTGT
>chr20:36951252-36951392
CCCTCCCCCGCCTCGGGTCTTCCTTTCCTCGGCGCCCCCAGCGCAGGTCCGCCCTCCCGGGTGCCTCCCGCCGCAGGGCTCGCTCCTCGGCCTCGGTCCTCTCGTGGGGCCCCCTCCCTCAGGGCGCCTGGCCCGCGCCC
>chr20:41136891-41137553
GACATGTCGGCTGTCCATCAGTGCCCGCGACCAATCCGCAGGCAGCCCCGCCCCCGCCCCTCCCGGGAGAGGGCGCGCGGAGGACCCGCCGCCGCCGGTGTGAGGCGGCCCGTCCTGGCTCCCTTGTCCGGGAAGCCCGCCCAGGTAACTGAGTTTGGCCGGGCATTCCCGGAGGACGCGCCATCCCCTCACGTCCCGTCCCGGTCGCTGCATGGGCGGTGTTCGGGACGCGGGGGCTGCGTCTGTGCGGGACCGCGGGGTAGCGGCCGCCCGTGCGAGTACGCCTGACTGACGCGCCGGCCGCCGGGCCTGCGGCCTGTGGGCGGGGCTGCCGTGCGTGACAGGGCCGCTCGTGGCCGCCGGGCTGTGTCCGGGGCCGCGTGAGAAAGCTCTGCGGGACTGAGGGCTGGGTGGGTCGACCGGGAACGGCGCGCGCTCCCGCCGCCATCGCGCCTCCGTCCCCGCCTGCGGCCTGTCTGGgggtcgcggggcgcaggcgcggcgggccgacgggcgggggtcctccccacgggtgcgcgggcgcCTTTGTTCCCGGCGCCGAAGCGGGGTGGGGCCTCAGGGCAgccccgccccgccgcgctgaggccccgccccgTGTCCGCCTGCAGGAGCCGCCGCCGGGTCCCGCTCGTCTGCCGCCT
>chr20:45959289-45959439
GGCGACGGCGGGAGGGGGGCTCCTCAGGGTGGCGCCTCCCCCATTCCTCGAAGCTGCTTGCGTGTCGGCACCGTACGTGCAGGCGCAGGTTCTTCTTGTGCCGTGTGCTGAAGTGGCAGTACTCACAGGCGAAGGGCTTGGCCCCTGGAG
>chr20:50190393-50190754
CCCTGGTCGGCCGTCGGGGCTCTGCTCGGCCCTCCTGAAACCTCCGCCTCCTCCAGCAGGGGGCGGGCCGGGGCCGCGTCTCGGGGGGAAGGCGATCAGGTCGCCCCCTCCTCCGATTCCCCCGCCTTCCAGGACAGCCTCCAGCCCAGAGGGGCGGTCCGGGGGCGGGGTCGCACCGCCCCCTCTCGCTCCCAATCCCGGGGCGGCCGGGCGGGGGTGGGCAGGGGGCGTGAGGCCGCCCCTGCGTCCCGGGGGCCCCCCGAAAACGCGCTCCGGGTGCCCGGTCCCTCCGCTGCGCCCTGCCGCCGTCCTCCCGGGGGTCTCGGGCGGCCGCGGCCGTGTCCTTCGCGTCCCGGCGGCG
>chr20:51023266-51023547
CGGGGCGTCCAGGCGCCCAATCGGGACCCCGCACCTTGGATCCGGGGGCCCTGGCGCGCCTGCTGGATTGCGCTCCTCGCGGCCAGTTCCTGAGCCCGCGTCCGGGACTGCTCGCGCTACGCCCTCCCTCCCGTTGCCTTCTTCCCCGTCTGCTCTCCCAGGAGCGACCACCCTGCGGCCCCTTCGCCTGCACGCGACAGCCTTCAAGGTCCCCGCGCTCCGCTGCCCTGGAGCTTCACGCACCAGGCGGCGCGGCAGCCTCCTAGGGTCGCGCGCCCTGT
>chr20:51562702-51562826
CCGTCTTCTCTACCGCGTGCCCGCGGGGCTGCCCTGGCCGAGGAGCCTCGGAGCGACCCGGGAGCTGCGCGCCTCCCGGCTCCCGGCTCGGCGGAGTCGGCGCGGCTCCGCGATCCGGCTTACT
>chr20:52191477-52191730
ACCCCGATTTCGGGGCCCCGGGCCTGCTGGCTGCGTCGCAGACGTGCTTGGGCCCGGGCCCCGGAGCGCGCACTGGGCCCCGGAGCGCGCACTGCTCCCGGAAAAGCACTTACTTTGCACCGAGCCCGCGAAGCTCTCGCCCTCGCTGCTCGCGTTCATGGCCGCAGACTGGGAGGTCCCCGGCCGGCCGGGATGCCAAAGTGGGGGACGCTGATCTACATGGTGCAAGGACTTTTCCTTTTATTTTTCCACA
>chr20:57709268-57709439
CTCGCAGCGCCGCGGGACAAAGCCGGGCCGGCCGCCAGCTGCCGCGAGCCGGGAGGGCGCGCCCGGGGCGCGGCGGGCGCTGCCCGGGCGCAGGGCGTTCGGTCCGAGGGGGCGCGCAGGGCCCGGACCCCCGCTCGCAGCTGTGCCCCGACATAGGGTCCGAGCCCGATG
>chr20:57710023-57710393
TAGACGGGGCTGCCGGTTCCCACCGCGCGGGGGCCGGGGAGGGGGCGCGCGCTGCGCCAATCCCCGCCGAGGTTCCCCCGCACCCCCTCCCCGAGCCGGGGGGCGGGGTGACGGGAAACGGGGCGGGCTCTTAAAGGGCCAGAGCTAGGCGGCCCACGTAGACCCGGCACCCGCGCAACGGAGGAGGGGCGCTGTGCCCTCTCCCCAACGGCGGTCAGCTTGGAACGCCTGCCCGGCGCACGCCCGGGGCCGGGGAGCCGAACTCGGTGCCAGCCGCACCCGGGCGGGTTGCTGGTGCGCCCTCCCCTCGCCCCCGTCCCTGGGGTCCTTGACCCAGGCTCTTGGGGCTAGCCTATCTTCTGAGGAGCAC
>chr20:62142739-62143585
TCCCCATAAGGGGGGTTTGAGTAGTTCGCTCCCCAGCCACCCGGCTGCGTGAACAGCCCCCCAGCGAGCGCACGGCCTACCCCCCGCGCTCCGCGGCCCAGAGCGGCCCTCGCCCGGCCTCTGCTCGCCGGGGCGGCGGCGCGACCCACGCGCCCGGCCGGGGCCAGGGGTGCTCAAGATGGCGTCGTCACGGCCCCCGTGCCCGGGGCCCCACGCGAGGCCGGGCCCCAAGCGAGGCGCTGAGTGGGGAGAACGAGCGCTCGCGGCTCACGCCAAACGCCGCCTCTGCAGGCACTCGTGGAGACCGGCAGCGGGGCCCGCGCTCAGCTACAGCCCTGACCGCCCGCGCCGCTGCCCCGCGCACGCCCGCGGGCGCCCACAGCGCCGCGCCCGGCCCCGGCCCTCTCTGGGCTCCCCAGCCCCACTTCCGCCCGCGTCCCCGGCCCCGCGCAGGCCCCGCCGCCTCACCGCGGTCGAGCCCTTCTTGACGGCCTCCTGCGCGTACTCCACTTGGAAGAGGTGGCCGTCGGGCGAGAAGACGGTGATGGCGCGGTCGTAGCTCATGCCGGCGGGCGGCGGCCGGGCTCCTTCCGCCGCGACTCTCAAAAGCGCACACTCACGGCCCGCGCGCACCCGCGACTCCCGGCGCCACTACGCCCGCGCCCCACCCTCGGCGCCGTGTCCTGCGCTGCCGGCGACGggcggcgtcaggcggcgacgggcagcgtcaggcggcgtcgggcggACGTGATGGCGCGCGCCGGGGCGGGGTCAGGCCGAACCACCGGTGGCCGGGGGTGGGAGGCGGTGCTCCGGCGAGGGCCGGGCGCTGGGTGCGAGGGGGTC
>chr20:62143812-62144363
CCGCCACCATGTCCGTGGCCTTCGCGTCTGCCCGGCCAAGAGGCAAAGGGGAGGTTACGCAGCAAACCATCCAGAAGGTGGGCCgggccggagcggcggcgctgggcggcgggtctgcgggcgggcgcgcgcggggacggggcgcgggcagctggcgggcgcggggcgcgAACAAAGCCGGGGCGCAGCCGGGCGGCCGCGAGCCCCGACGGCGGCCCCGTGCCCTTCCCCGCGTCCCACGCCTGCGCGCCGGCGGGCACCCGGCCGTGTGGGGGGCGGTCCCCGGAGAGCCTGCGCCAACTTTGTTGGGGCGCGCGGGTCCCTCGGGCCGGGGCACTGGGCGGTGGGGGCCGGGCGGACGCTGGAGGCTGCCGGCCCCCGAGCGCGCTGTCCCCCGAGTCCGCGGCGCGCGCTGGGAACTGTCCTGGGCTATGCCGGGCGCACGGGGACCCCTCGGGGCCGGAGCCGCGGCGAGGGCTTGTCGCGCTCCGCAGCCAGCTTCGGTGGCGACGGCGGGCGGTACTCGTTTTCTGCGCTCATTTTGGTTAGTG
>chr20:62302510-62302741
CTGGGTCCCCAAAGCGCTGAACCCATGGTCACTTCTATGCGTAGCCCTGGTGCCCGCCGCCCACAGCCGGACCGCACTCCTCGGCCTCCGCCTAACCCCTGGCTCAGCCACACGAGTGACAGCTCTGCCCGCCCGGGCGGGCGACGCCGAGGGGTGGGCTCGGCCCCACCTGAGCAGTTCCCCAGCGCCCCTCTGAAACCCGCCTGTGGTCCCTGGCGCCGCCTCTAGGGG
>chr20:62350180-62350494
CGCCCTTCCTCTCCTTGGAGGCCCATTTGGCTGCCTGGTGGGTTCCACTCCCTGCTGTCACGAGCTGCGTCCCCACTTGGCACTTAATTTCCCAGGACAAGTTAGCTCTGCTGGAGCTCAGCACCTGAAGCTGTGCTGGCAGCAACAAGTGCCTGGGTGGGTCCCCAGGGCCCACAGCTCCTGGCAAACAGCCCAAGTCCTCCGGCTCAGGTGACTGTGCCACTCCTCCCCTCAGACCCACCAGCCACATCCGAAGGGGCCCAGGGCTCCCGCCTCTGCTCGGCACTGGCCGTGAGAATGGGAGTGAACCTTTG
>chr20:62352447-62352683
CTTGCCACTGAGGCTCCCACAGGCCAAGAGGCCGCGTGACAGAGACCACAGCTCACTGGCTGAAGGGGCCTGGCCCGTTGGACTGCACTGCCCCCCACCGCTCTCCCTTGCACGCTTTGAGTGCGAGTGACCCCCCTCGACGACCATCCTCACCCCCTTCCTTGGGGACAGACGCCTACTGCCCATCACTGACCCGCCCCTCCCCCATTCTCAGGCCAGGGAATTTTGGGGGACAC
>chr20:62355716-62355980
CCTATACCCAGCCCCACACCCGGGCCTCAGCAGCCCCCTGTGGGCCTGACCACAAGCATTCCAGAGAGCCCCAGGTGGGGGCCAGTGGCCCCTGTGCCTGGACAGGGAAGGACCCGCTAGAGGTGGACAGGGGCAGGGACACAGGCTGTTCTCGGGGAGCTGGCAACACAGCCCCTCCCACCAAAGGCTCCGAAGGAGACTAAAGGTCCCGACTGAGCCCCCTGGGAGCCGCCCCCGCTGTTCCCTGAGTGCCTGGATGGAGGC
>chr20:62368987-62369324
CGAGTGGCGGGGCAGGGGGAGAGGTGGGGGTGGGGAGAGCACTTTAAGCCTCCTAGCGGCCAGATCAGGCCAAGCTGCCAGGCCTCCGCTGTCCCCCGGCACTGGCCAGGAGGGGAGCGGGGGCCGGCCCTGAGAATGCGCTGTGTCAGCCGGAGCTGCCAGCACCAGCAGGGTTAATCACCGGGCTCACTGCTTCCCGGCAGACAGCTGCCCCGGGAGCAACTGGCAGGCAGGCGGGCAGCGCAGTGGACAAGAGAATGTGGCCCAGGGGCTGGGTAAAGAGCCCACACTCTGCCCCCACCCTGTGTCTGCTGGTGCACGGACTGGGAAGGAGGCA
>chr20:62606960-62607160
GGCCTCCCTGGGGACTCTGCACCTGCAGCGCACACACTGTCCCCACCTGGCCCTGCCCACGGGGCTGCTGCAGAGGCGGGCTGCCAGCTCTCGCTCCCTGGGGAATCTGGAATCCCAAACTGGGAGACGGGGCGGGGGCGGGGCGATAATATCTGCACCAGCTGCGAAGATCAAAGCACCTGTGCACGAATGGCTGACCC
>chr20:62768043-62768191
CAGGCCTCCAGTGCTCCTGCTGCCCCTGTTCCCTGTGTCTCCTGGGCAGGCAGATGGGCGGGCTCAcgtcagaaccaccagggagcctgttccagaccagtttcccaggccccagctgagccccaggcgatcagaaggtagggtggcc
>chr20:62794522-62794534
cccgCGGTGGGG
>chr20:62804721-62805188
tcccggggagggaggggcgttgcgcgcggacgcgggcggggcCTGGGCCGCTCCGTCCCCTCCCCCCGCCCGCCCCCCGCGCTTCCTCTGCTTTCGGTTTCGCTTCCGCCTCCAGCGCGAGCCCCGCCGCCGCCGAGCATGGACGACCCCGACTGCGACTCCACCTGggaggaggacgaggaggatgcggaggacgcggaggacgaggactgcgaggacggcgaggccgccggcgcgagggacgcggacgcaggggacgaggacgaggagtcggaggagCCGCGGGCGGCGCGGCCCAGCTCGTTCCAGGTGCGGCCCCGCGGCGCGGAAGAGGCCTGGGGTCCCCGGCGCCCCCCGCCCGGCTGCGTGGACGGGAGACCCCCCCATCCCGGGCGGAGACACCTGGAGCCTCCTGGAGCTCCCGCAGCCCCGGGGACCCCCCCCCAGACCGGCCGACCCCCAGCCCC
>chr20:62926242-62926300
CGGCcccgcccgctcgcccgcccgcccgcccgcTCCTTCCCTTCCGCGGCCGCCATCT
>chr20:63009310-63009464
GCGAAACTGCGGGTTCCCAGGCCCTCCCGGATTCTGCGCAGGTGGACGCTGGGGGCTGTTTCACAGGCGCCCACATGATAGGGGAGCTGGAGGAACCTGCCGTCTCCGCCATCGAGCGCCCCTCCGAGCTGGGGTTGGACGCTGCCAGTTTGCA
>chr20:63216219-63216741
CACTTCGCGCCTGCGCGCTCCCGTCTTACGGGATGGATTTCGCTCTCAGGTCCCAGTCTCGTGCGGCGGGGCGGGGACCGCAGCCGGCTGGGCGGGGAAGCCCTGAGCCGGGGAAGTCACGTGGGGCGTGTCCGGAGGCGCCGCGGGGCCTGGCGGGAAGGGGCTGGCGGGCTGCTGCCAGGTGTACAGCCGCCCACACACACCCCGGCCACAGCCGCACCCCCGACGCGCTACCGGCACTGAGGCCTCTGTAGTTTTCCCCAAGGTCCGAAGACTAAACGCTGTTCTGGTCCGACAGCTGGGCTACGGGTCTGTCCGGGGTCGGTCTGCCCTTCCCCCGCGCGCAAACACCTGCCCGCCCAGAGCTCCGAGCCCCCGCGTGTTCCAGGTCGCGCGCCTCGGCCCTTGCCGCGGGACCTGCGGGCTTTGTTCGCTTTGCGGCCCTGGCCTTCAGCCGCAGCGGAGCCCTGGGCCCGGTCCCGGAGGTCAGCTGTTGTGTGGATGCACCCCTGGACCTGCGAG
>chr20:63520021-63521270
CTCCTGATTGGCATGGCGGGCCGTCCCCCGGGCCCCAGGGCCCTGCCGGGAACGCTCTGGGCTCCCCAAACATGGGGTCTCCGAGCAGTGGGGCCCAGCCTCTGCCTCCGGCGACTGGAGACTCACCTCACCCGCCCAAATCCGCCCCGCTCTCCGACTGGGCCCCGCCTCCCACTGCCCCGCCATCCGCCCACCCTTTCACCGCCCCCTGCGGGCAGCAGGCGCGTCCTGGGGCTGGGCAACCGGGGTGCAGGTTCCGGAGCTGCCAGAGCTGTGAGGGGGACTCGGGAGAGATCCAGGTTCCTCTGGCTGCGAAGTCCCTGGAGGCCGGGCCGGAGGGCTCCGCGCACGTAGCACTTTTTGGCCCGCCCGGCGCCCCCGTCGCCTCCACAAGGGCTGAAGAGGACGGGCGGGCTGGACCAGGCGGGGCTCCGAGACGCGTCCGAGACGGgggcctgggcccgggagaggggcgggggctgggctcccggacccgggcgcggggccTTTTAACCCCTGCAGACCCAGGACCGGCCGGGCCGCCCCAAGACGAACGCCGCAGGGCTGGGCTCAGCCCAAGCCAGACGGCGAGAGTCGCACCGAGGTGGAAGCTGGGGGCGCGGCCTCGCCGGGGCCAGGAAAGGGGCGGGGCCGGGTGGGGCCCGGGGAGGAGCCTGTGCGCCCCGCCCTCCGTGACGCGCCGCGGCCCCCGCGCATATAAGTGGgcgcgtccgcgcgtgcgcaccccgcgcgcgcctctctgtcgtggcgcgGCTTCCCGCGGTCTTCTCTGCAAATGGGCTCCGTGGCCTAGCGCCCCCGTCCCCGCCACCCGTGATCGTGCGCCGAGGCCCGCGAGGGGTCGCCGCCCAggtgaggggcgccgcgcgcgggtgggacgagcaggcccgaggggcggggggcgaggggcggggctgggccgggGGCTCCTCTCCTCTCCGCCTGGCGAGCGCTGGGCTCGGGGTCCCCGGCGGGCTCCTCTCGGGTCGGGCGGGTTGGGACGGCGCCCACCAGGTTCCCGACGTCTGGGCCGGGGCCCCGCGCACAAAGCGCCTTTGTTCCACCCGCTCGGCCGGTTTGGGCTGGTTGGAGCCGCCCGCGCCCCGCGCGGCGAAGGCGGTGCCGGGAGCTGGGGAGCCCCGCCTCGGTAAATAACCCAGCGCGGCGGCTCCACCCGCTGGGGAGCGCCCTTCATGACGGAAGGCCGCTGACCCGAGGGGCTCCTCCA
>chr20:63537423-63537780
CACCCAGCACCCACAGGCGCTCCAGAGCACCCCGGCTCCTCCTGAGGGCCCAGCCGGCCCCACAAGTCCTCAGGCCCACTGGGGCCCATCTGAGCACTTAGCGCCCGCACTATGGGAACCCACTGGGCAAGCACCGCCAGGGCCGGCCTGAGCGCAGGAGAGGGGGAGGAGGACCTCCCGGTTGGGGCTTCTTGGGGGTCCAACTTATGGACACTCAGGCACTCAGGGAAGCCAACGGCCCTCTGGGAACAAGCCTCGCAGCCTGAGGGCAGGAAGGTGAGGGCTGCAGGCGCTGCCTTCCCAACCCTCAGAGCTGCGGGGGCACAGGTGGGGGCCGCCTCTCTCCCCGCTTCCGGC
>chr20:63627060-63627414
ggattcggcggcggcggcggcgcgggcgcgcgCTTCCTAGTGACGCAGGCGGCGGGGCCGCGCACGCACGGGGCTGGGAGGGCCGGACACTTATTTGGCGCTCGCGGAGGAGGAAGGCGGGGCCGTGAAATAAGGCCCGACGGGCCCCGGGGCGCGTGCGCGGACCGACACTGTCAGCTCCTAACGCCGCAGGTTCCTCCTGGTCCCCGAGGCCCCCGGTCGGGCGTTGCCTGCCCCGCGCGGGCGGCCGGGCCGAGGGACGATGGTCAGTGGACGGACGGCGCCAGGGAGCAGTGCCCACGCGCGGCAGGGCGGTACCTTCAGGCCTCCAGGTACGGGCGCTCCTCGCCCGGA
>chr20:63707779-63707962
AAGCTGGCTCCTGTCACACCCGCGTCCCACCTCGAGTCCTGGGCCGCCCCTCGGGCCTCGCGCCTCACCGCACAGCCTGCGGCCTACCTGCGTCCGCCGCGCCCTCGGAGCCGCTGCTgctgacccccgctgacctccgctgaccccgcgctaaccccGCGCGGCGCCTGACGGGACGCGGGC
>chr20:63740243-63740524
ggcggggccgCGCCGTCCACACCGGCCGCAGCCGGTTTTCGAGGCGGGCGCCGAGCGGATCCGCGGCGGAGGTTGAGGGACCCCCCTCCCCCGGCCACCGCCTCCGCTGAGTCTGCCCCCTCCCCATCCGCAGGGCTCTTCCGTGGGCGGCGGCTTCGCGGGCTTGGAGTTCGCGCGGCCGCAGGAGTCGGAGCCGCGGGCCTCGGACCTGGGGGCCCCCCggacgtggacgggggcggcggcggggccccggacTCCGTCGGCGCACATCCCCGTCCCAG
>chr20:63834507-63834619
AGGGATGAGCGGCAGCAGGCCAGGAGTTCTGGAGGACGGGGGGCTCAGGGCAAGGTGCAGAGGCTGGGCAGCCCCACGGATGTACCTGCTGAGGGACGTGCCCCCCACAAAC
>chr20:63894634-63895691
AAGGAAGGAAGGACGTCCCATCTCGGCGCTCCAGGGTTGAGCAAATGTCAGTCCCAGGACGGTGGCTCCGGGTGGGGGCGGGGGCGACGGTCCGCAGCCGTCTCccaccagctccctgttcagttctttgatgagaacgattacgttttctcagtcttacttaaagcgctgagtaaactcacctgcaagaccagCAAGCCCTGCGCTTCTCTTTCTGCGCGGTTCCCCGCAGCACATGGCGTGTCCACCCGGGACCCACCTGCGGCCACCTGAAGACTGGGAGGACTGGCTCCGCCCCCGCGCTTCGTCCCCGCCCACTCATGGGCGGAGCCTCCACAGGGCGCCTCGGCCCCGGGCTGTCACTCGGGACTCCGCCCCTTCATGGACGGAGCCTCCGCTCGGCTCTCTGAGCGCATGCGCAGCCGGTCCCACCCGCGGCTCCGACACGCCGGAGCCCACGTCCTTCCGGGAGCGCGCGCGCCGGTGCGGGTGCGTGCGTGAGCGTGCTCGTCTccgctgccgctgccgctgccgctgccggtgccgcACccgcgccctctgccgccgccgccgccgccgccCGGGGTCTCCAGGCTGAGGAGTGCGTCGGCCGCTGCCCAGCAGCGCCGCGAATcggggagcggagccgcggagccggcgggagggcgggcgggcgggcggacgggcaggtgagctcgctgcgggtcgggcgggcggatcggcccacgtcaggcccgggcaggcgggcgggcgggcgcgggtggggggcgggGGCGGCACTCCAGAGCCGGAAATGGCGGCGACCCCCGGGCCGGGGCTGCGCGGGCGCTCGGGGCCGGAGCTGCTGCGACGCCGCGGCCTGGGCCGGGGCGGGGGCGCGGGAAGGTCGGCGCCGGGGCCTGCGGGAGCCGGGCCGGGCCGGGCCGGGGGTCTGAGCACCGTGGTGGGGGCTGGGGCGGCGCTCTCCGCGGGTCTCTTCGGGCCCGGACGCCCCCTCCGCTCCCCCAGGTCCCCGCGGCCGCCCCCAACCCCCCGGGGTCTCCTCTCCTGCGGGGGG
>chr20:63938565-63938841
CCGCTCTCCGTGACCGAGGAACGCCAGGAAGGGACCACTTCTAGCGCCAGCCCCGCTGCTCAGGGTCGGGTGGGGGGCGGGGCCAGCGCGGGGGCGGGGCCGGCTCAGGGGCGTGGTCACTCGGTGGGGCCCAGCGGGACCTGGCCTACCAggcggagcgggggctgggcaggggcgtggccaatcgggaccggtggggcgggcgagtggcgggagcgCTGCACCCGCAGATGGGCCCCCCACGTGGGGACCAGCGCCCACCCGGCCTGGTCGCAT
>chr20:63955886-63956242
GGGTCGGGCAGGGCCACACCCCGAGCCGACAACATAGACCAACTCGCACAGTCGAGCAGGCACACAGCCCGCCGGGCGCTCGAGGCCGAGGGCCCCACCCACCGGGGGCAGAGACCAAGGTCAACGCTGGGGGTGCGCACCCGGACTCCTTCCCCGAGCCCCGAGGAGCCTGCCGGCTTGGGCCAGGTCCGTCCTCCCGGCCGCTTCAAGCCCGCGGGGTTCCACCCGGCACGTGGGAGAACGGGGCGCCGCCGCCTGGCCTCCGGGAGTGGGGGACTTGGGCTCGCGGCGGGGACGGACCACCCGCCCAGCTCGGCCGGATCTGCAGCCCCTTCCCGCTCGCCAGTGGAGTGGAG
>chr20:63978901-63979087
CGGCCAAGCAGGCTCCGCCCATTTCCTGCCTGCACTCCCGGAGGGAGTtccgtccgtcccgcggtctgtcggtccggtccctccCGCCCCAACGTCAGGATTCCAGAAGGAAATGGGGCGGGGGCACCGAGGCGGGATGTGACCTCGGCCCCCTTTCGGCCCCACTGCAAAAGCGGGGGAGGGTTT
>chr20:63980967-63981175
CTCCACGAGGAGGCGCTCCCGCGCACGCGCCTACCACGTTCCTGCCCCCTAGCCGCGGCCGGAAGTCGTCGAACCAGGACGTCGGGACTTCCGCCCAGGGAATCAAAAGTGGGCGGGGCGTGTGCGGACTGAGCGCTCTGCTTCCGGGGCGCGGGTGACGCGACGACGGCGACACTTTGCTACGGAGTGCATCGGACGTCGAAGCCTA
>chr20:64037969-64038186
TGGGGACCGCGCCAAGCCGCGCCTATTCCCCGGCCTGCAGCGTCCCCGACGTGCTCCGCCACTATCGCGCCATCATCTTCGAGGATCTGCAGGCCGCCGTGAAGTGGGGCGGGGCGGGGGCCGAAAAGACCAGGCCAGGCTCCAGACACTTTCATTTCATACAGAAAAACCTGACTAGACCCGGGAGCTCGGGACGGCGGGGACGGCCTCGGGCCTC
>chr20:64038574-64039003
CGGGCGCGGGGGCCGTGCGCATTCGCTGACCGCCCTGTCCCCGACAGCGGAGCCGGCGGCCCAAGATGCGCCCTGCCCGGCGTCGCGGCGGCCGAAGGCAGCTCCTGCTGCGCGCCCTGGACGCCGTCGCCACCTGCTGGGAGAAGCTCTTCGCGCTGCGCGCCCCGGCCTCCAGGGACTCCTAGCGCGGCCCGTCCTGGCCCTGCGCGGGGAGGAGAACCAGCGGGGCCGCGGCAGAGCCTGGAGACGCGCCTCGTTCTGTAGACTTGTTGGTGACCTCGGCCCCTCGCTCGACGCAGCCCGCGCTCCCCGGAGGGCCCAGGACTTGGAGAAGGGAGCGCGCCTGGCCGCCGCTGGGTCACGGAGGAGGCCCGCCCTCCACGCGCCGAAGGCCTCAATAAACGGAGCTGGCGCTGCGGGTCCGGCACT
>chr20:64048771-64048955
CGGTGGCTGCGGGGGCGCTAATCCCGGGAGCAGGAGGCCGGGCTCCAGCCGCCGGGCCTTGCGCGCCTGCTTCTTGCGGCGCGGCCGGTACTTGTAGTTGGGGTGGTCGCGCAAGTGCTGCACGCGCAGCCGTTCGGCTTCCTCCACGAAGGGCCGCTTCTCCGCCGCGTTCAGCTCCTTCCAC
>chr20:64055719-64055865
tgaagacggggctgtgcggggcaggagggacgggcagtcccctgccagaaggcAGGGGGCTCTGCTTCTGCCGCGGCGGGAGCCTGGCCAAGGTTTGCTCTCAGACCCCATCTGGCTGCCCCAGGAGTCTCCCTGGTCTCTCTCTG
>chr20:64057201-64057481
CTGGAGCGGGTGAGTGAACGTCCCTCTCCTCCGTGGGCACTGCCTCCGCTGTGAGCCACCCTTCAGGCTACGTGCATTTCCGCCTGTTCTCAGGGTTTAACCGAAACCGAACATTAACCGTAGCCCTAACGCGGCTGAGGGATCCAGGCCTTGCCTCTGGGCCGGGTGAGAGACAGACACTCGCCAACCAGTCCGCAGTGGCTCCCCGTGTGTGCGAGGCTCCCGCCTGCGTGTGTGCGTGTGCATGTGTGCCTGCGCACAGGGGAGGGAAAGTTCTTCA
>chr20:64062802-64062831
GCGCGCAGGGCTCAGCGGGGCCCAAGAGA
>chr20:64063031-64063474
GGTCAGGACTACACTTCCCAGGAGGCTGTGCGCGCCGCGTGGCGCCTGGGAGTTGTGGTCCAGAGCgcgggcgcggcgggcgcggcaggcgggcgCGTGGACTACGCATCCTAGGATGCCGCGCGCGGCCGCGGGGCCGAGGGTTTGAACCGGGGGTCTGTCGTCCGCGGCGGGGCTGCGTCGGCTGCGGCGGGTGTGGGAGGTGGCGACGGCCGGGGCCGGGGTCCTGCCCGGCTGCGGAGGCGGGCGCGACGGGCGCGGGGGTCGCTGCTCCTGAGGCGATGATGGGCAAGGAAGAGGAGATTGCGCGGATCGCCCGGAGGCTGGACAAGATGGTGACCAAGAAGAGCGCGGTGAGGGGCGCGGGCCGCCAGGACCCCGGGAACCCCGCCCCGCCGAGACCCCGTCGAGCCCGCCGACCCCCGTTAGGGCCGGAAGACGAC
>chr20:64079680-64080172
CGCCCCCTCCCCCACGCGCGGGGGGCGGGCTCCACTTCCACTGCGGCCCAGGGTCCACGTGGACCTGGCGGCGGGAGCCCTTGGGGTTCGAGTCCCGTGCGCCGGCTCCCGAAGCTCCCGCCCAGCACGGTCCCCGGGCCCGGGCCGGGAGGGGCAGGGCCGCTGTCCCCGgcgctgcgcgcgcgcactcaccagccgcgctcccgagccactcgcgccgccgccggcccgcgcgcTCCAAGGTCCGGCCCGACAGTcggggagggggcgcgggggcgcagtgcgcaggcgcCTCGGCGGCACTTCCCCAAAGCCAGGGGCCGGGACTTCCTCGCGCCGGCGGTCGCCGGgcccgccccgcccgccgcgccccgccccgcgctcggccggctccgcaccccacccgccccgcccgcgcgtcggcccCCACAGTCGCCTGGGGGTGGCCCGGAGAGTCGAGGTGCTCATAGTGGAGCCCTGGCTCCCGGGCGG
>chr20:64084060-64084274
GGCCGCCAGTCCCTGCGGCGTCAGGGCCCAGCCCGGCTTGGGGGGCTCTGTCGCGGGCGCCCCCTTGGCACGCTCCTCACCCTGCGCCGTGCCTGGCGCGCTCTTCCCGCTTCGCTCCCGCGGGCCCTTGCGCCCGCCCTCCTTCGCTGGCGGCGGCATCCTCCCGCCCTGCGGAGGGAGGAGGGCGTCCCGTCGGTGCCGGGGCTGGCACCGG
>chr21:8219840-8220152
GCCGTCAGCCAGTAATGCTTCCTCCTTTTTTGCTTTTAGGTTTTGTCTTGCCTTTTTTTTTTTtttctttctttctttctttctttctttttctttctttctttctttctttctCGctctcgctctctccctccctcgctcgttttctctctctctcgctcttgccctctcgctctctccctcgctcgttttctctctctctctctctctctctctctctgtctctcgctctcgccctctctctctctctgtctctctgtctctctctctctctctctctctctctctctctctctgtcgctctcgccctct
>chr21:32412568-32412619
CCTCGCTTCCTCCGGCACGGCGGCAACGGAGATTTCCTCTCGGGGAAACTA
>chr21:36699186-36699574
GCTGCGTCTCCAGGCACAGGGAGCCGCCAGGAAGGGCAGGAGAGCGCGCCCGGGCCAGGGCCCGGCCCCAGCCGCCTGCGACTCGCTCCCCTCCGCTGGGCTCCCGCTCCATGGCTCCGCGGCCACCGCCGCCCCTGTCGCCCTCCGGTCCGGAGGGGCCTTGCCGCAGCCGGTTCGAGCACTCGACGAAGGAGTAAGCAGcgcctccgcctccgcgccggccgcccccaccccccaggaaggccgaggcaggagaggcaggagggaggaaacaggagcgagcaggaacggggcTCCGGTTGCTGCAGGACGGTCCAGCCCGGAGGAGGCTGCGCTCCGGGCAGCGGCGGGCGGCGCCGCCGGGTTGCTCGGAGCTCAGGCCCGGCGG
>chr21:37072643-37072819
GCCTCCCGCGCCTCCGTCCGCAACCCGCGCCCCCGCCTCGAGCGCATACAGACACCCAGGCTGGCGCGCGCCCCGCAACAGAAGGGGTGGCGGAGGATAGGGCAGGGAGGGGGGTTCTGGGGCGATAGACGCGCGCTCCAGCTCTGCAAGCGTGGCCTCCCTGTGGGAGGGGAGGG
>chr21:38660548-38660643
GGGCGTGTCCCGCACGTGTGTGTCCGCGCGTGTCCGCGCCCGCGTGTGCCAGCGCGCGTGCCTTGGCCGTGCGCGCCGAGCCGGGTCGCACTAAC
>chr21:41168068-41168247
CCCCTCCCGCGAGCCTCCTCCCCTCCCGCGAGCCTCCTCCCCTGGGCCCTCCTCCCGTCCTCCCCGCCGCCGCCGGTCCCGGTGCGCGCCCATCCCTGCCCGCAGCCCCGCGCGCCGGCCGAGTCGCTGAGCCGCGGCTGCCGGACGGGACGGGACCGGCTAGGCTGGGCGCGCCCCCC
>chr21:41879291-41879588
GGGATCGGATCCGGACTCCGGGTTGCGATCCGCTCCGGAAACTGCGCAGCACCGGAAGCCGGGGGGCGGCGGCGGGGCATGGCGGGACTTGTAGTCCGCGGGCGGGCGCGGGGGGCGCAGGCGAGACCCTGGCGCGGCCGGGGGTCCTGCGGGTGGGACTGCGGGGCGCGGGCGGCGTGGACGGGGCAGCGGGCGCGCGCGGGGCGGGTCTGGCCGGAGGGAATTCCGCGCGCGGCCCCCCTCCCACGTGGCACGGCCCTGCCGCCCACGCGCGCGGGCAGCTCCCTCTCCACCTCT
>chr21:44940061-44940229
GGAAAGTGAGGGGGTTGCGCGCCCGAGTGCACCAGGCTGCCGTGAGGCCGAAAGGGGAGGccgcccccggccccgcgccccctgccccggaggcgacccctccgccggcctcggccgcggGGAAGGTGAGCTGGGGAGGCGCTGGCCGGGGGCTGCCGCGTGGGTCCG
>chr21:46324509-46324543
ggccgggacgcgcggcgcctctcgggcgggccgg
>chr22:17171704-17171788
GAATCGCCGCCTGCGTTCTGCCGTTTCCCCGCCACCGCAGCCACCCGGGGCCCGGGGGGCCGCAGCCATCCGCAAGCCGCGGGG
>chr22:19178074-19178172
TCGGTGCCGCCGCCCTGGGTACCCGCCCCCCGCGGCGCCGCGGCCTCCCCCTCCTCACCGATGCCCCGGTACCGCGGCGGGTGCGAGCGCTCGTCCAG
>chr22:19717845-19717969
atacacgcgcacacacgcaggcattacacacacacacattacacacacacacccgcacggacgcgcacacacaaacgcgcgcacgcacgcacgcacgcacGGGGGAGGTCAGCCCCAAGCAGGG
>chr22:20080004-20080478
CCCGGCGCTCCTCGCGGCCGCCGCCCTCAGTCCAGCGAGCCCCGCCTGGGCAGCGACTGTTAGCGCGACCGCGGCCTGGGCGCCTGGTCCCTCCCGCGCGGCCGCGCTATTGGGCCGCGCGCGGCGGACACACGCGCTACGCGCCGCCGATTGGCGGCCTCCGCAGCGCGCTCTGCGGCTCCCCCAATGCGGGGCGGCCGCGCGCGGGGATTGGCCGCACGCCGCGAAGGCCCGCCCTCCGCTCGCCCGGCGCGGCAGGCGGGTGCCGGCGACCGGAGAGCCTGGACAGGCTTTCCAGATGGCTGCGGCGGTCGGTCGGTGAGGCTTTCCCGGCTGTGGTTTGGCTGCGGGCGGCTTGGGCAGCCCGCGGGCGCCTCAGGTAGGTGCGGGGCGCGAGGGGCGCCCGCGGGCGGTTGGGCGGGCGCCGCGGCCTGCGCGAGGGCGCGCCCTTCCCTCCCGCCTCCCTCCGGGACC
>chr22:20131321-20131813
CGTGGAGGGCCCGGCGCCCGCTGGCCGGGCTCCTCCAGCCCAGTGGCCCGAGGGAGGGCTGCGAGGCGGTCAGAAGGCAAACAGCCACGACGCCGCTGCGGTGTCACACCCGCGCCCCCTCGTGAATTCCAAGGGGCTTCAGACCAGAGGGGTCGTTAGGGAAAGGGCTGCGCCCACAGACGCCCCCGAGGCCACCTGCACGGCTCCGCGGCCCGGGACCAGGGGGGCCTGGCCTTCGCCGTGGTGCCCACCACCCGGGCCGCAGGGGTGCGTGGGTGCCCGGCCCCCGAGAGCCGCGGGCGCCCGCCGGGCTGGGGTCCCCGAGGCCGCGGGGTCCTGCCCCCTCCGAAGGTCCCGCGAACCGGTGGCGGTCCCCGGGCCCCATCAACTCGCCCCGCCCGGTCCCGCCCCGCCGCGGCCCCCAGCGCCCGGTCCACCTTAAGGGGCGCGCTGACATAAGAGCGCAGCAGCCGCCGCCGCCCGTGGGGTGGG
>chr22:20298976-20299367
TGAGGAAGGCGGAGCTCAGGGCGGGTAGCCCCGGGGACCGGGTCTCTCGCGGGGGTGTGGCCACGGCCCGGTGGGCGGGGCCTGCTGTGGACGCACAGAGGTCTGCAGCGCGCGGGGCGGAACCTCCCGAGGAGAGGGCGCGGCTGGGAGCGCGGGGCGGGGCCTTCCGAGGAGAGGGCGAGACTGGGAGTGTGAGGCAGGGCTTCCCACGGAATGGGGGCGCGGAGCCGGTCCTCCCGAGGAGCGGGCGCGGCTGGGAAGGCGGGTCGGGTCCTCTCGAGGAGCGGGCGCGGCTGGGAGCGCGGGGCGCGGCCTCAAGAGGAGAAGGGGCGGTGGGTCCTGGGGCGTGCCAGAACCCTTGAGGAAGAAGCGCTGGTGTTCTGGAGTATGA
>chr22:20299728-20299954
AAGCGGCCCGGGCGGGTACCGGCGTCCCGCCATGGCTCTGCGGCGCGTCTTGCCCGCGCTGCGCCCCTACATTCCCCGCTTCGCGCCGCTGTCCACGGCGCCGGCCGCCAGCGAGCAGCCCGCCGCGGGCCCAGGGGCCGTGCCAGGACGTGGGTCGGCCAGGGCAGTGCGGCCGCTGGTGCCCGCCGTGGACTTCGGCAACGCGTAGGAGGCGTACTGCAGCTGG
>chr22:20495436-20495665
CGCAGGCAACAGGGCCCGCCCGGGTGCCAGGAGGCCGGCGCGCCAGCAGCCGCGCTGAGGAGGCCTCGCACCCTGGCCCCTGGCCGAGCGCCAGATCCCGGCCCCTAcgcgcccgcgcccggggatcccgccggccgcgtccccgccacgtcaggccgcgggctctcctcaggtcgccgcccccgagcctccggcccgcgcccgcccccgcgcccCTCGGACTCCGCGC
>chr22:21642274-21642374
TTGGGCCGCGGCGGGGACGGAAGCGGCCCCTGGGCCCGAGGGGCTGGAGCCGGGCCGGGGCGATGTGGAGCGCGGGCCGCGGCGGGGCTGCCTGGCCGGT
>chr22:21652328-21652433
TGCGTGAGTCAGCTGTGTCTGAGGAGGGGATCCTGGGCTGGGCTGGGCGGCCCTACTCGGCGGGTCAGGCGGAGGGGCGCGGCCGGGATCCCGGGGGCCCTCTTT
>chr22:21736318-21736469
GGCCGCGTTGTAGGGGACGGACGTGGAGGCCGAGGCGAGCTTGTGTGCGCCTGACCAGGGCCCGCCTTGGCCGGACCCCTCCGCGGCCGGGTCCCCAGAATGCGGTCGTCCGTGCTGTCCCGTCCCCACCACCCTCTCTGAACCCAAGGAC
>chr22:25405404-25405498
GACTGGGAGGAGGGAGCAGGGCGCGCGTGAGCGGAAGCAGCGCCGCGTCTCCGCCCCCCGCTGACGCAGCCGCCCGCGCCCCAGGGAGCCGGCC
>chr22:29306882-29307135
CCTGGCCCGATCGCGGGCGGGGGGAGACCCCAGCTCCACCCCAGCTCCCGCCGGCTCGGGGAAGGGGCGGCCCCTTTAAGAGCGCGCGGCCCCGCCCGCCCCCTCCGGGCAGGATCCGAATTCCAGGGAGGCGGGGCGGAGACGGCGGCGAGGAGGAGGCCGCGGCGCGGGACGCATAGAGCTGcggctcgggcggcgcctccctgcggcggcccggcccggctccggcccCCGCTGGGGCAATGCTCCCCGG
>chr22:29388329-29388573
TTCAtgacctctgaccccgcaaacccctcacctaggacccctgacccctcgccccACTTCTTCTCCTGGCTCGCCCGGGTCCCCGCTTCCTCACCCGCAGGTCCCAATAGCTCCCGGCGCCCCGGCTCGGTTCGGCTTGGCACCAAAATGTCCGCGGCCTCCACCTCTCGCTCTCCCGGTGCGTCCGGGCTGCCGGCGGCTCGGAGCCCCGCGGCTGTCACCTGCCGGGCGGAAGTGAGCTGCC
>chr22:29712451-29712604
cctggggcaactttgctgacttcagctcttccttggaatagggtgggagccactggaggactGGGAAGGGACCGTGCTGTTTGGGGGAGTGATTGGTGGTAGCTTAAGGGCCCAAAGGGAGATGTTGGAGGGTCAGTGGGAGGGTCCTAGAGG
>chr22:30356739-30357010
TCCGTGGGCACGGGCGGCGGCGGGGGCACCGCCTGCACGGGTCCGGCCGGCATGACTGCGACGCTCAGGGCTGCCAGTCCGCCTCGGTGTCGGTGAGCGGTGCCGCCTCAAGACAGCCTCCCCGCTCGGTCAGTACGACGAGCTCGCAAGATGGCGGCGGCCGAGCGAGTTGCGGCCGCGAAGGTACGACTGGCGCACTTCCGGGACCGTCCCCTCGCCGTGACGCGCTTCCCGCCCCTCCCCGCGGGCACCGCGGCGTCCGACGCCGTTG
>chr22:30505749-30505919
CCGCCCCGCCCAGTTCTCTCCTCCTCTCCAGGATTTTTTGCTGCGGTCACCAAGCGCACCCTACTTGGGACAGGGAGGTGACCTGCCGGGAGAGTGGCCTGGGGCAGCTGGAGGCAGCCACCTCCAGGCCTCCTTACTGCGGGGGCTCCCGCCTGTTCGCAGGTGGCAGG
>chr22:31749899-31750102
TCCCCTTTAGCAGCACCACCCGGCGGAGGGTCCCTTTAGGGCGGAGTGGGGCGGGGCGGCTACGCCCGAAGCCTTCCAGTCCCGGCCTCTTACCCTGAGACCTCCTCCGCGGCCCGCGCTTGCCCAGCCAGCTCAGCCCCTGCAGCTGCAGCCCCGTCGTCGCCAGGTCTACCTGAGCCTACGGAGCCGACAGAGGCCGGGGG
>chr22:31944542-31944655
CGGGGCGAGCCAGCGAGAGGGCGCGAGCGGCGGCGCTgcctgcagcctgcagcctgcagcctCCGGCCGGCCGGCGAGCCAGTGCGCGTGCGCGGCGGCGGCCTCCGCAGCGA
>chr22:35299727-35300105
CAAGCCGCAGTGAGGTCATCGCCCTCCGCCTCGGGGGCGGGACCCTGGCGTCTCAGGGCGGGGCTTGTGGTCGAGCTTCGCGGTGCCACCGCCCCGCCCACGCCTCCTCGCCGGCCTCCGAGTGCGTCACGTGACGGGTCGGTGGCGCTGGCGGTTGCTGTCAGCTGATTCCCGGGGTTGGTGGCAGCGGCGGTAGCAGCAATGGACTTTCTCCTGGGGAACCCGTTCAGCTCTCCAGTGGGACAGCGCATCGGTGAGTCCCTGGAGCCCCCCACAGCTCCGCCCCGGTGCTCCGCACCCAGCTTCGGTCCCCTGGGAAGCCTCCGGGTGCCTAGTCACGGAGGCAGGGAGGGCAAGGAGGCTGGCGTGTAGCTCTCC
>chr22:35300321-35300524
GCCACTCTGCTGGGTCCCGCCGCCTGGGCTCTGGCCAGCTCCTTCCTGGCTCACCGGGCCCTCCGGACACAGACACCTGAGAAGGGCTAGAAGTCCCTTCTCCCAGGACCGCGAAGCCCCGGGCTTGGCGTCTTGGGGCCAACTGGCCAGAGGGGCCCAGCGCCGGACAGCCCGCGGCCAGGCCTCACAGACCCGGGTCTCAG
>chr22:36028125-36028769
CCCACCTCCAACCCAGGACTCCCGGAGGCCCTCCCTCTCTCCAAGCCGGGGAGCCCGGTGTCGACCCTCACGCCCACCCCCGCAATAACTGGGCGCCCCGTCCCGCGCGGTCACCTGCATCccgccgccaccgtcggccgccgcctcctcagtgcgcggccgcTTGCTCAGGCCGGGATCGGCTCCGTCTCCTCCCGCTCCGGGCACCGGCAGCTCCAGCTCCGACTCCCGCTTCATGCCCCGGGCGGCGGCGCCGGGCCCGAGCTGAGGCGGCTGATGCGGCTGGGCGCCCTCCGCCATCCGCCCGCGCCCCCCTCGCCTCCGGGAGCCGGGCGACCCGCGACAGGCCACCTCCCCCTGGGCCTCGGCCCCGACTGTCGCGACAGGCGGGCGCGCGCCTGCCCCCGCCCCCGCGTGCGTGCGTGCGTGCGCGCGAGCGGACTCCGCGCCCCTCCGCGCCTCGCGGCCGCCGCTCCTTGCCTGACCGCTTGCTCCCCGCCCGCCCGCCCGCCGGGTTGTCGGCGCGGGGCCACTGGCGGGTCGTGATGAGCACTCGCTCGCGCCCCCGCACGCACACGCGAAAcccggcccggcccgccgcgccgccccgccTCTCGCACTCCCGGAGCTCGCCCACCGGCCGC
>chr22:37180258-37180552
GGTCTTCCTGGCACTTGGTCAGACCCTGTTTCCGTCATCTGGCCATGGAGCCACGGCTCCTCGGCTGTGAGCACCAGAGATCACCCCCCGGGGCACCTCAGCCCCAGAGTCTGCATGAGCACCAATGGGCGGAGGCCGCCTCCCTCTGGGGAGAAGGGCAGGCCACCTGGGTTTGGAAGGCTAGGGGAACACCAGGCCACCCCACCCTGGAAGAAGAAACGGAAGGCCTGAGGTCCCTCCTTTGCTCTAGCTCCCCAGACCTGCTGAGGGCTCTAAAGCCTGGGGCTTCCGTGG
>chr22:37427014-37427196
AGAAACGCTCACCTCACCGACCGTCCTCGGTGTCCTCccaccgcctccgcccaccgccaccaccaccacctccCTCGCGCAGGGTGGTCCCCCGGGGGTCTCACGGGGATCCCCAGACCCAGGAGACACTGGGGGTGGCTCTCCCCGTCTCATCCCCCCTTCCGTGTCCCTCTCCAAGCCCC
>chr22:37608885-37609175
CTCTGGAGGCGCGAATCAGTGAGTGTCCGGGAGGGGCGCGGGCCGGACCGGAACCGGAACCGGGGGCACGAGGCGGGCCCCTTCCCGGCGGGGGCGGGGTACGGGTCGCCCCCTCCTCACGCCCCGCCCCCGGCCCGGGAGGGGCGGTGTCCTCAGTCGGCCCCTCAGACCCTGGAGCGATGGAGGACCCCGGCCCCGGCGCGGTCCAGCGGTGGGAGCGGGCGCCGCCCACCTGTCGGATCCCTGGGCCATGACCCCTGGGACGGCGAGTGAGCTGCGCCGGGAACCCC
>chr22:37623555-37623881
TGTACCAGCGCTGTGAGCGGATGCGGCCCACGCTCTTCCGACTGGCGAGTGACACAGAGGACAATGATGAGGCCTTAGGTGAGCCCAGGGCAGGTGCTGAGGTCAGGTCCccccctctccctccacctcctgcccccacctcccccAGGCCCTGCTAAGTATCTGCAGTTGGAAGGAGCCACCACCAGGGGGCCCCCTTCTCCAGCACCGACCTTGGGTTTCTCCTCTCTGAGGACACAGAGCAGGGGCCGCCCCCCTGTTGAGaggccctgtgggccagcccccttaacaggcatcttatttactacccgcagctgcacaggagg
>chr22:37804890-37805241
GCTCCCTAGCCCCGCAGAGCCAGCCCCCCGCAAAGGGGAAATGTGCCGGCACACCAGCGGTCCTCGGCGCCGTTTGGGGTGCGTGGCGGGCGCGGGGGGCGGCGGCCGGGCCAGCGGGCCGCCCGGCGGGGAAGCCCAGGGAGCCAGGCAGCGGCCCAGGGCGGCGGCGGGGAGCAGGAAGGCCCGGGCCGGGGGGAAAGGTCGGATTTGCTCGGCGGAAGAAACACAGATGGCGGCGGCGCAGCGCCATTCCGGGCCGGGAGCAGGCAGCCAGCAGCCCTGTCCTCACCGCGGTCCGCCCGCCGCCGCTAAATACCCGGATGCGCCGCCCAAGCGCCAGACGCGGAGCTG
>chr22:37906247-37906989
CGGGGCGCCCGAGCGAGGACACCGCGGCCCCGCCTCCGCCCCTCCCCTCGCCTGCCGGTcggcgcccgagctcggagccgcagccgcagccggaaaccgggcccgcgcggcggccgccgtcccggccaagccggggccccgaagccagagccggagccgggcgggccgCGGGGTCATGGCTGGGCCGCGGGGCGCGCTGCTGGCCTGGTGCCGCCGCCAGTGCGAGGGCTACCGCGGCGTGGAGATCCGCGACCTGAGCAGCTCCTTCCGGGACGGCCTGGCCTTCTGCGCCATCCTGCACCGGCACCGGCCCGACCTGCTGTGAGTGCGGGGCCCcgggcgagcgggcggcgcggggcgggctggGGCCGCGACCGCCGCCCCCCCTCAGTAACACGAAGCCCGGGCGGTGACAGGCGCCGCCCCCGGACACGGAGACGCCGACCCCCCCGACGGCCCCGGACGCCGGGCGGGTCCCTGAGACCCCGGCCCAGGGCGCCCCTCCCCCGCCCGGCCGCCCTGACCCCGCCCGTGGGATCCCGAACTCTCCCCCGAGGCTGGTCCCTCCGCGGGGACACTGGCCCCGCCCACAAAGCGCTGATTTCCGCCGAGGATCGCTGAACCCCTAAGCCCTTGACCTCTTTGAAGGGGTGTTGAGCCCTCTTTGGGGGCCCTGGGCCTCTCCTACCCTAAACTCTTCTCCACGGGCTCGCCGGGCCTCCCCTCTCCCCCGAGGCTTCCC
>chr22:38316954-38317232
CCCCCTCCTCCTCGTCCCCAGCCGCGCCTTTGTCCTCGCCGGGCCGAGCGGGCGGCGCCCGGGCTGCCCCCCCTACACCCCAGCGCGAACGCGCGTGTGTCTGCCCTCCCTTCCCTCCCTCTCCAGCAAAAACAAAGAGGCTGAGGGAGCCCGATTCCCCCCAGGTTTGCACCCTTCCGCGGGCCCGCGGCCCCCCGATATTTACCCCGCCGGGAAGGCGCCGATGCCGGGCCACTGCTCGGGGGGCTGCCGCGGGCGGGGGCGGCCCGCCGGGGCGG
>chr22:38353250-38353405
CCAGTGCCCTCCGGTCCAGCCCAGGCTGGGACCCGGGAATTCGGGCGGCGCTCGCCTGCTGCCCCCGTGTGGCCGCCGCGGGCGCTGCAGGCGGGTCCTGGTCACGCGGGGCGGGGCTGCTTCTCATTGCCAAGCCCAGGGCGGACGTGGGGAGC
>chr22:38398311-38398452
GGGAACTGAGGTCATCCTGGGGGGGGACAAGACAACGAGAGCCGGGCGCCTCGGGGGCGGCGCGGGAGCCTCCGCAGGACCAGGCGGGCGCCCCGGCTGGCGCGGGCGGGGGGCGCCCCCCTTTACCTGTGGCTCCGGCCC
>chr22:38700507-38700849
CGCGAGCCGCGCGGGGGCCTCGGGGGCAGCCCTCCATCCCCTCGGGTACGGTGGGGCCCGCAGGGCGCGGCTCCCTCGGAAGGCGCGGATTCTAGCCCTCTGGCCGCGGCCCTGCGGAGGAGGAGACAACTCCGGTCAGCGGCGAGCGGGCGCGGGAAGTGAGCGGCGGGGCCGGCCCCTGCCCGAGGGAAGGTTCCGCGCGGCGAAGGGCTGGCCCGCGAGGGGTGGGGCCGGACAGTCAGCCTCGCGCTCCCGGGCCCGCGCCCACCCGGCTCGCAGCCCCTACACAAACCTCCCCGCCCGTCACGTGAGCGCAGGCCCAGACGCCCTCCCGCCGCGCCC
>chr22:39145615-39145879
CCGATCACCCCGTGGGAGGGGGCGGAGCGCCAGGCCCCGCCCCCGCCGGCCGCGCGCACGCACGCACGGGGAGGGGCGCGCGCCGGGATTACCGGCAAACCGAgggggcgggggcgggggcggggacagggacggcgcgcgccggCTCCGAGATAAACACGGCCACGTGACCTCCCCGCCCCGCCCCACGGCCGGGTAAACAAGCCCCGGCCGCCCAGCCAAAGCCCCGCCGCGCAGGGCTCGCCCTGCTGCGGTGAGGGCACG
>chr22:39242501-39242682
GAGGGGCCTGAAGGCGGCCCGGCCGAGCCCCGCGTCCTCCCTCCCGGGTGCGGGCCGCGGGGGGCGGCCGCGGAAGGGCGGGGCCCCCGGGCGGGCGGCCTGCGGCCCTCGAGGAGCCCCGAGAACAAAAGGAGACGGCGACGGCTCCTCCGTGGTCAAAACAACCTGCGCTGGCGGCAGC
>chr22:39244089-39244234
GCCTCTGCAGCCGCGGCTCACCCGCATGGCCCCCGGGCGCCGCCGCCCCCGGCCCCGGCTCCGTCGCTGGGGGGCAGGGGAGGACCTGGGCGCAGGACCTGGGTCCGAGGCCGCTACCTGGGCGGATCCCGAGCCCGAGTGAGCA
>chr22:40636144-40636594
GCAATCAAAACACATCCCGGGAGAAGCGAGGGCGAGGACCTCCGTGCCTCCCCGCCCCGCGCAGCACAGCCCTGCCAGGCAGTGCACAGGTGCACGACCGcgcccgcccgcccggcccggcccgGGTCCCAGCCCCGGCACAGTGACCGCCGCTCTGCGACTCCGGCCCCGAGGGCAGGGGCAGAAGGCCGGCAAGAAGAGGGCAGGGGACGCGAGGGCCGCCTCGCCCGACCCCCCGAGGACGCGCGCAGCAGGGTCGGGGGGGAAAAAGGATGCTCCAGGCGGGGCGAGGCCGCGGTGGGGGAGGGGTCCCCAACCCGGACTCTCACTCACCGCCTCGCGCGGCTCCCGGCCGGGTTCCGCGGCTCGCCCCACTCCGGCTCTAGCCGCCCGCGTCTCCTCTCGAGGCTCACTGTCCAGCCCGGGCGCACGGAGCTGAGAAGTCGCCGC
>chr22:41092231-41092277
TGCGCCGCCGCCGGAGCGGGGCCTCCTCGGTGGGCTCCGCGTCGGC
>chr22:41197073-41197311
CCTGTCACTCCCTCCTCCGACTTCTCCCGCACCGCGGCCGCAATCCAGCCCGGACACTCTGAGGGCTCTCTCTGAGCTGGGCACGGTCCTCGCTGCTCGGCCGAGTGCAGCCCCCTCACCTCAGTGCGACTGAGACAAAGCAAGGGTCCCACCGGCCCCTGTCCCCTCCCTAAGGCGCGCCCTCAGGGCGGGAGACCCACCTCAGCCAGCCCCCCAGCTCAGTGGTCCAGAGGCTCGG
>chr22:41197554-41197685
CGGTTGGTGCTCGCAGCCCGCGCGCCCGCCTTCCCGGCCACGTGACCTTTGGGCCCCGCCCAGATCGGGAGTTCCGCGCGGACTCTTGGTGCGACCCCGTCCCACTGAGCGCTCGGGTCGGGACCTTCCCG
>chr22:41413678-41413820
GATGCCAGGTCCCCGGGGAGGGCAAAGGGCGTGCGGGCCGTAAGGGACAGCAGAGCGGTCGGGGCCGCCCACCCGGCGGACGCCGGAGGCGAGAGGCCCCACCCCGGCTCCTCTCCACACCCCGCGCGGCCTTGGGGAGTCA
>chr22:43187549-43187763
GTGCGTGCGAGAGCGCGCGAGCTTGCCAGGAGGGGGCGCGCGTCTGCGACCGCGCCTGTGGTTTGGCTGCCGCCGTGTGCGCACGCGCACCTGATGGTGGCTGAGCTTTTCTCGCTCAGCGCGCGGCGACCCCGGGGAATGCCGGGAGGGCGGGGTGCCTACGTATAGGGCGCTGTCAGGACCGGAAAAGGCCCCACCGACGGCCCGGAAGGTG
>chr22:45671918-45672221
cagcggcggcggcggTTAGGGCTGTGTAGGGCGAGGcctcccccttcctcctcgccatcctactcctccctcctcgtcatcctcccccttcgtcctcctcgccttcctcctcctcgtcAGGCTCGACCCAGCTGTGAGCGGCAAGATGGCGGCGCCCAGGCCGCCGCCTGCCAGGCTGTCGGGCGTCATGGTGCCGGCGCCCATCCAAGACCTGGAGGCCCTGCGCGCGCTCACGGCGCTCTTCAAAGAGCAGCGGAACCGGTAACGGGTCCGGCCGGGGGGCTGCCCCGGGCAGGGGAGGGC
>chr22:45918966-45919144
AGTGGGGGTGCGAGGGGCTGGCCAGGGGGAAATGCTCCCAAAATGTGAGCCTTAGGGGCGGAGGCTGGGGTCAGGTGGGCCCCCGGGCCAGGCCAGCAGTAAGGGTGAGGCCTCCAGCAGGCCCCCTGGGAGGATGTGCAGGGCAGCCCGAGGGGACTGGGTGGGGGTTGAACCAGAG
>chr22:45978592-45979165
AGAGCCCCACTCTAGGGCAGCCACCCCCATTTCACGGCCTGGAAGCTGGACGCGGGGAGCAGGAGGGTCTGGCCTGGCCCTCGCAGCCAGTGgcgggcgcgggcgcgggcgcagctcgggcgcgggcgGATGCTGCCACCCGGCGGCGGCACTGAGGGAGCTGGGACTCAGGCGCGCAGGGGCTGGAGGTGGCGGGCGGCGGAGCCACGCCAGGCCCCGGGGCCATGAGGCAGGAACCCCATCCCCTCCCGGAGCCCGGGACCCTGTCCCCACTGCCGCCAGCCTCAGTCTCGGCGCCCTTTAATTGGGCGGATCGCCAGGAGCTGTCGGGCTGTGGCGGAGCTGGAACCACAAGGACTGCACCGGCGGCCTCCCTGCGGCGGGTCTGGGCGCTTGAGCCCCGACCCAGCCGCGCCAACCTCCACCCGATCTTCTTCCGGCCCGAGGTGGGGTCGGCTCTGGGACCGGCCGGGCGGGGTTCATCCGGGAGAGGAGGGGGTTACGGTCGGTGGGCGGGATGCCCGGGTTCGTTCGCAGCCTCGGCTGCGTCTCAGTGCCTCGGTTTCCCCGGGA
>chr22:46006362-46006515
CACAAGTGACACTCTCACCCAGGGCTCCCAGAGAGGGTGGCCCCAGCCCTACGACACCCATGGCCCCAGGGGAGCTCATGACTTTGAGGGTGTCGGTGACCCTGGGGGTGCCCTGGCTCTGGACTGGGCCACCATGTGTCACTGCAGCCACCA
>chr22:46035950-46036585
CCCGCCTCACCCTCGCTGGGGCTTCCGGAACAGGTCGCGCCGAGGCCCCGCCCCCCGGCTGCACCAGGCCCCGCCCCTTTGGCTACGGCACTGCGACCGCGCCGCGCGTCGCGCCCTCGTCCTGACTTCCGGGGCGGGACGGAAGAGCGGGCGGGACCGTCCAGTCCAAGGCGCCGCGGCTTCCGCCCGGGAGGCGGGCTGGTCCCAAACGAGGTCGTGCGCGCTTCCTGCGATGGTTTTTTGCTGTCCCCGTCTGGCCCCAGGTGCGCGGGACGTAGAGGCCGGACAGCCGGGAGGCGGAGATGAAAGGGGCCAGCGGCCCGGCCCCGGGGACACGCGTGCCAGGCCCTGCTGCAGCCCCCGAGAGGTCGGAGGCGCGGAGCCAGGGCTGACCCTGTGCACTGGGTCGAGGGCCACCCCTCGTCTCAGCCTAAGCTGGACGCACCACCCGGGCAGAAGTGACATCAGAACCCTAGGCTCCGTTGTCAACCACGGTTACTGATGTCACCCCTTCTGCACAGGGAGGAAGGTGTGGCCCAGCGAGGCATCCTCCCGTCTTAGTCGGGGTCTGCCCTGGGTGGGAGGGATTGTAGGACCCCCTCTCCGCTGGCTGTGACAGCCTAAGCTGGTGAGCT
>chr22:46044839-46045118
gggtgacagcagcgcttcgggggcggccgcggcggcCACCCGGACCTCGGCCTCCCGCGCCTCCCGCTGCCCCAGCCGCGCCCGGGGACCTCGGGCAGCCCGCGGGCCGGACGTGAACTTGACCCTGCGCTGTGCCCGCCTGGACCGCGGCGCGCTCGGGACGATCTGGTAAGCGCTCCCCCTCCCGCCCTCGCCCGGCGGCGCTGGGGTCCGGGTCGGGGTCCGGGCTCGACTGCGAGGGCGTGTCCCGGGGTGGCGGGCGCCGGGGCTCCTCGGCCG
>chr22:46085853-46085910
CGCCAGTGCCTGCAAGGGAACCTCTGGCCCCATTTCCTGGGAGCCTGACCCCGCCCT
>chr22:46151138-46151358
[truncated: 238,130 more chars]
