# Supplementary material for: UV-induced G4 DNA structures recruit ZRF1 which prevents UV-induced senescence
Source: Nat Commun. 2023 Oct 23;14:6705. doi: 10.1038/s41467-023-42494-x (PMC10593929; doi:10.1038/s41467-023-42494-x)
Supplement: Supplementary file 5 — Supplementary Data 2 [file 41467_2023_42494_MOESM5_ESM.txt]

>chr1:631351-631544
GTTTCCCCGCATAAACAACATAAGCTTCTGACTCTTACCCCCCTCTCTCCTACTCCTGCTTGCATCTGCTATAGTGGAGGCCGGCGCAGGAACAGGTTGAACAGTCTACCCTCCCTTGGCAGGGAACTACTCCCACCCTGGAGCCTCCGTAGACCTAACCATCTTCTCCTTACACCTAGCAGGTATCTCCTCT
>chr1:3482850-3483127
CCTGCTCAGCCTGGGGTGCCGCCTTCACTGGCCCAGGTGCTATGGCCCCCTCAGCAGGACAGAGCCAGCCTGGACCCCCAGGACGATCACCCCCTCCCCGGGGTCTTCTTGCTCACTCTCCTCATGGAACCTCAGCCTGTCCCGTACTTCCAGTGTTGGGGTCCAGGGACACTTCCCCGCCCACAGTCAGATAATAGGGCTCCTGCGGGGGCTCTGCCACACGGGCTCAGCTGGAGAGGGGTCCCAGGAGACAGACAGGGCTTACCTTGCTCAGCCC
>chr1:3543200-3543439
TGCCAGCACTCACTCAGAGCTTGATGGGGCCGAGTCATCACTGCAAGCAGGTTCCGGGCCCACCCCATCAACTTGGCACACACTGCCCTGCCAGGGGTCCCCAGGCCCTGCGGGTGACCAAGCAACGCGGCCCTTCCCTGCTCTGAGCAGCCCGAACCCTGCGTTCGTGCTCACTCTCGGCTGCCGGCACCCCCTGAGCCATGCGCTCACTCACTCGCTCGGCAAGACTACATTTTTGG
>chr1:6602838-6602866
AGGACGCCGCGGCCGGGGCCTGCGGAGA
>chr1:12230156-12230200
GGTCGGGAACTGCAGGGCCGGCGCGGACCCGCGGGCCGCCGCTA
>chr1:15834878-15835129
AGCGAAGAACAAAGCGGCCGCGTTAGCCCGCCGCCCCGAGGGACAGCCCGGGCGCGCCCGCCGCTCCGCCCACACCCCGCCCCTCGGCCGCGCGAAATGGCGGCGGCCGCACCACAAAATGGCAGTCGCTCGGTCGCGGAGAAGCACCTGCTAAATCCCGTGACTCCCTCCCCCTGCCCTGCCCCGCTAGCGCCAACGTCGTTCTCCCCGCCCAGGCGCCCCGGTCTTCCCACGCCGCCCCGCCCAGGGGC
>chr1:16612955-16613250
CAGGGGCGCGAGCGCGCTCGCCTCTCAGGTCCGCAGAGGGAACGGATTTCTGGCCTGGAGGGTGGGGTGCGGGGTCAGTGTCCTCTACAGGATATAGGAGGACGTGCCCCCGAAGCTGCTCCGTCCCTCCACCCCCTGGGATGCCACAGAACACCCGCCAGCGAGTTTCTTCCCCAGCGCCCACGAGAGTTGGGCTGCGGGCGGCAGCGGCAGGCGAAGAATCCAGCGCGGGGAACTCAGGCCCCGGCGGTGCACGACCCCCCACAGCCCCCACCCGCCCCCGCGCTCGCGCAAC
>chr1:16613495-16613581
TCACCTACGCCTCCCAGTACCGCCGCTGTCTCAACCGCCACccagcccctcgcctgcgcctgcgcctgcagccCACTGGCTCCTCA
>chr1:16613750-16613982
TCTCTCCCCTCCGCCTGTCTTTCAAAGCACCAGCCCTCGACCCTCCAAATCGCTGGTTTCCCCGGCCACTTGAACAGCCCCTGCCAGGTTGAAGAGGCAGGAGACACACCCCCTCTGGGGCTGGAGCGACCCCGCGCTTAGGACTGCAGGCCTCGCGCTGCCGCACCGCCCCGAATCTGACTTCCAGGCACGGGCACGCGGTGCAGTCGGGCAGGCTTCAGAAGAGCCCCCA
>chr1:16644603-16644708
CCGGAACCCGCCAGGCTCAGAGCCCTGCCGCCCCTCACTCACCCCGAGCCTCGGCCGCCGCGACCCGGTTCACAACATCCGCCCAACCTCTCGGCTACGGCGTCC
>chr1:16904853-16905084
GACGTCACTTCCCCCGCCGGCTGCGGCACCGGGTTGGTGGGCTGAGTGGAGGAGGGTGGGGCGGAAGAACAGAAGGGGACTGGGAAAGGCACTGTTGGTGACATCACCGATAGGGCGTTTCTATGTAGATGAGGCAGCGCAGGGGCTGCTGCTTCGCCATGAAGGATTTCCCGTGCTGTAGGAGCAAGTCCGGGACCGCTGGCTGGACGTGAGCGTCCTAGCTGTGCGTTA
>chr1:16913810-16914176
ATCCTGCGCTGCGGCCTTGCAACTGCGAGGACTTGGGGGTCGTGCTTCGTTCGCCTGGTATCCTCGTTCGTGCGTGTAGGAGGCGCCTGGCTTGCCGGGCGGTGCCAGGCGGCAAGAGGGAGGGCGCACGGAGCGTGTCCGCCCAGGGCGGCCCCTGTAAGCGCTGCAGAAGCGCTGCTcccggcgcccggccccgccccagcctccgccccACTACCGCGCAGCGCAGGCTCCGCCCCCAGTTTTCCCCGCCCCGTGGCGGGGACGCCCCGCCCGGTCCGGCCCGCTCGGCCTCGGCAGCAGCGGCTGCGGCGAAGGCGCGCGAAGGTAGGTGGCCGGGGGCGCGCGCGTGCGCGGGGGCGGGAC
>chr1:23344354-23344698
CTGCTTCCAGGGACTCCGAGCTACGGGGCAATCGCTTGGCGAGGCGGCCTGACAGGCAGCTCAGACGACCAGTAGTATCCAGGCAAAACGGACCACGCCGGACGACTCGAGAGCCAATCGATGAAGCTGCCGGCTGAACCAATGAGGGTGCTCAGCGCCCCTGGCTGGGGCGCCTCCGGGGCGGGGGCAGGCACACAAAGGGGTCTGTGGTGGAAGCCCTTGGTGGCTGCAAGGCTTGGGGGCGCTGGGTCCTGGGTGGACGAAGCTCCTCCCTCTTCGTCTGCCGCCGATGCGAGGCCGAAAATCTAGGCCTCGCGCCGCGTGGCCGCCTCCGGAGCCCCGCC
>chr1:23368303-23368329
CGCTGCTGTCTCAGGGAGGAGGTGCT
>chr1:25543346-25543703
GCTGCTCTCAGGCCCTCAGGCCCCTACGGGGTGGGGATTGGGGAAAAGGAGGAAAGCGGGGGCGTCTAGGGCTTGCGATTTGCTATCTTCTGGCGCCTTCGGGCGGCCTCGGAAACTCTTGGTGCCTGGACCTGGAGCCTGGACAGGGACCGGGCGGGGCGAGACCGGCCGTCGGGGGCGCGGCCCGTCTGGGGGCGGGGCCTGTCCTCTCTCGCCCCGCCCCGTCGGACGCCGCGGCGGAGCTGGCGCTGGGAGGGGAGGAGCGCGCAGCCCGCGCGCCGCAGGGCCGGGCGGAAAGTTTTTCCTGACGGAGTTTTggctgcggcagcggcggcggcggccggagcggGCCATGGA
>chr1:26695601-26695652
GGCTTGTTCTCTCCCCTCCTCCTTTGTGAAGGGAAGGGAGCGAGTCCGTTC
>chr1:26826359-26826538
GGGGAATTACAGACTGCCAGAAGTAGATCACGAAgtccaccacctgaatctcggcgtttggcaccgtgcctggtacacagtggacgcccaacaaaCGGCTTGCTTGCAGAACAGAAAGAGCCCTCGAGTGCGCGTCTGCTGGCCCCCTCTTTGTGCAGAAGGGAAAAGGGAGACTGGGA
>chr1:26864688-26864883
TGGCTCCTCTGCCGGGCTGAGGGGAGGTGAGTGGGAGCCACGGCGCGGGAGGCTGACGAGCTCTGGTGGAGCGGGGCAGGAAATAGTGAAGTCTCCGGCGTGAGATCTAAGGACAGCGCCGCAGTAGTGAGCGGCACTGAGCACCCGATTTGCAGGCGGGTCACAGTTTCATCAAGGGCTCAGATCTCAGCGGAG
>chr1:30719010-30719194
CCAGGAGAGGAGGCTGAGGCCCGGAGAGGCGGGAGGACTGCCGGGTCGCACAGCCAGGCGGCACCCGGGGGAAGAGGACCCGGCTGGCCGAAGAGGAGACCCGTTTCCTCTGACTGAGAGACGTGGCTGGGGGGCTTTCCATCTGCTTCGCCTCCCTCGGGCAGGCAGCTCTGAGATGCCCGGA
>chr1:30801952-30802142
GGCGACAGGGTTGGGAAGAACGCTGGAAACGCTGGGGCTTTGCTTGTACCCCTGACCCATTCCGATTTTCATAAAGCTCCGCATAGTTCCACGGGCAGGCCTCTGTGCCTTCGCACATGCAGCTCCCCTGCCAGCCTGCAAAACTCAACCAGGGATCTCAGCCCTAGGGAGGCCTCTCCTGACCCCTCTC
>chr1:31182296-31182500
GGCGAGATTGGGGAAAGGGGGTGCTGGGGCCAGGGACTGGGCACCTGGACGTCTGGACCCCAGCCTGGAACGGGCTGGTATGCAGAGCCTTCCATACCAGCCGCCTCTTCCCCTCGAAAGGGGCCCGTGGCCGACCCTGGGCTCCCTCCCGCCGGGGCCAGTCACAGGCCTCTGTCCAGGGTGCTGAAGGCGCAGGGCCAGATT
>chr1:31714601-31714688
CTGTGGCTGCTACCGCTTGCCCCGCCGGCACCGCCCTGCCAAGGGCGCAGAGTCGGGCCAGCAGAGCCGGAGTGATGCCGGGCCATC
>chr1:31715617-31715913
GGCGCCTGGGCAGAAGTGTCTAGGACGATGCCTCTGCCACGGAGCCCTGGAGTGGGGGCAGCTGATGGCTCAAGACACATGAGCTCTGGTGGCGAGTACAGGGACGCGGGGTTTGGGGAGGCCCAAGTCAAGGTCCATCCTTCTGGGATGAGGGGCGGAGGATGGGAGGCGGAGCCCGGTCTCCAGGGCACCAGCCCTCCACCTAGCGGGAAGCTTGGGAATCGCGGAGTGCAGAGGTGGGGTGCGGAAAGGGTTCCACCGCGCCTGGGCTCCTTTTTCTCCTTGGAGGTCCCACT
>chr1:31763710-31763968
TTCCCCAGAAGATGGGGGTGGGCGAACGCTGAACGAACTCAGTTCGGGCTGGGGGAGAATTCAGCAGAGACGGGTTAGGAGAGCGCCCCGAGTCCGGGCCGGTGCGGAAACTCGGGACCGCGCCGGCAGGGCTCGGTGCGAGGCCAGGTCGGGGTCTGGGGCCGAGCACTCACCTGGGCGCCGTCAGCAgcaggagcgggggccggcgctggcgggggcggccacggggcgCAAGTTTGCCATCCCTAAGTCGGGGAC
>chr1:31788440-31788568
TCCGGAGCCAAGAGGATCACGGAGTGGCAGAGTGTGAACCGGAAGGACCCTCAGAAACTGCGTCCAGCCGGGGGAAGCTCAGGCCCGAAGAAAGTCACCGGGAGAGCAGTGTCGCGATCCCTGGTAGC
>chr1:31789429-31789593
AAGGGCTCCCCCAACCGACCATCGCCCCACCCCTTCCAGTCCAGCAGGGGCCAGGGTGAGGCCTGTACATGGGTGGACTTTGCGAAGGGGTGAGCAAAGAGCGGGTAGGGCCCTTCTGGCCCCGGGGCGAAGGGTGGGGTTCTAGAGAGGTTCTCTCCTGGAAG
>chr1:31815866-31816192
TTCTGAAAGGCGCCCCACCCAGGTTCCCAAGCCTTACTGGGACAGTCCCCCAGCATCCAAGAAATCCGGGCCCCATCGGTCGCGTCGCTCTCACCTGGGCTTCCCTGAGTTTTCCCTCCTGGGGTTCCACCCACTAGCTGAAAAGGAGCTGAGATCACGTGATGCGGGGGAGGGAGGCCCTTGCTGAGGGATAGGGGCGGAGTCCCTGATGATGAGCAAAAGGCTGCTCCCCAGGCGTGCTGGCGTTCCTGCCCCGGCAGAGGGCGCCCTCTTCCTCCTGAGGGCTTCCTGGAGGAGGTGCCAATCCTGGCTCCCAAGCAGAGGTA
>chr1:31954694-31954860
CTGCTGGAGGTCTGTGTTCCTTCCATAGCATCCCCCTTTTCCCCTCAGCCAAATGAAGCGGAGAGGGCTTGGGCCTGACCCAGTGGCCTGCCCACGTGGCTCCCCTGGAGACCGAGGTAGGGGAAAAGGCAGAGAGTGCGTCAGTCCTGATGCAATCACAGGCTTA
>chr1:32072776-32072943
CTCTTGAGTCTCTTCACCAGCAGCTGCAGGAAGGGCGTGGGGGACCGAGAGACAAAGAGCGCGCAGGCACCGCCTCCGTCCGGGCGGCCCCTTTAAGAAGCGCGCGCCAGCTTCCAGCCCGCCTTGTATGCAAATGTAGCGGCGCGGCGGGAGCGCGCGGCTGATAC
>chr1:32180511-32180684
AGGGTGTGTGCCAGCTCTGCGTTGCCAGCGGGCAGGGGGAGGAGCTGTGGGGTCGGCCTCGCTTCTGGACTTACAGGCCGAGGCCAGGTTGTCCGGGAGGAGGAGATGTAGAATGAGAGGACAGTGCTGGGGGCCGCGGTCCCCCCTGCGCTCTGGCGAGTTGGCGGAGCTGC
>chr1:32205242-32205359
GCGTAGGCGTCCCACGCAGGCCCACACTGCCCCTCTCATTCTCTTCAAACTGTGACTTTTTACAGACTCGGGCGGGTGTTCTGCGGCCCCCCAGGTGCTATGGGGGAGGGGGGCGTT
>chr1:32205603-32205926
CGCCCGCGCATGCTCAGGAGCGACGCCGACCAATGACGTACTTCGCAGGCGCGCGGGCGGGCCTGGCAGTTGGCGCCCATGGAGCCAGAGCTGCTGGTTCGGAAGGTGTCTGCATTGCAGGTGCGGGGGCGGGCGCGGGGTTCACAGGATTTTTCCTTTAGGGAAATCATGGGGTCTCGTACCTGGACCTCCCAGCGAGATGCTACCACGTTCAGTCCCCTAACTGCGCGCCAACCTCTGGAGATACCGGCTGTCCCCAACCGCGCTGAGGAAAGCTGGGACCCACGGACTCCCTGCCCTGCGCGTCCCCACTCCCACCACAC
>chr1:32336209-32336438
cgctccgctccgcgccagaatgccgcccgccgcccgccgagctgccTATATATAAGCGCCCGGAGCTCGGGGCGGGGCCGGACATTTAAATGCGCGCCCAATCGAGGGGCGGAGGCGGGGTTGGCTCGCAGGCCCCACTTGCGCAGCAGGCGACGCTGGCGGTCGGGTACCCCCCACCCCACCCGAATCCCAGGGGCAGGTAGAGTCCGGTGTGGGCAGGAGCGAGGCC
>chr1:32351110-32351376
GCCTCGCAGGCCGCGACTGCAGCAGGCCAACCTCGTGCTCGGGCCTCGCCCCTCCCCCACGCCTCTAGCTAGGCCCCGCCCAAGACCTGCCCCTCCGCGAGCCCCCGCCCACCTACAGCGCCCCCTGTGGCCACGCCCCTCACCGGCTCTCACGGGCGCAAGGGAACTAGATGTCGCTTCCTTTTGCCCAGAAAATAGTAGTTAATATTCTGCCACCGGTGCTTCCACCTGGAGGGAAGGGAAATCGGGAAGACGGGATTGGGGCA
>chr1:32651127-32651569
CCCATCCCGCCATTAGGAGCGCTCCCATTGGCTGATGTTGGCGCGAAGGTGCGCGAGTCAGCCCTCGCGCTGGGGGCGCAGGAAACAATAGAGGCCGCGCGCACAGAGCGAGCTCTTGCAGCCTCCCCGCCCCTCCCGCAACGCTCGACCCCAGGATTCCCCCGGCTCGCCTGCCCGCCATGGCCGACAAGGAAGGTGAGGGTGCCGGGGCCGACCCAGGAGGGCAGTGGGTGCCTGGGCTGAGCCGCGGCCTCGACATGGCCTAACAGTGAGGGCAGGCCCGAGTTTGCCGAGTGCAGTCCCCGGTACTGAAGGCGTGAAGAGGGAACTCCCCGCGGGGCGTGCTAACGGCTCGCCAGTTCCCTGGGACCGATTTCGGTCGCAGCTGGCGAAGCCAGCGGTGGGGCCCCCGGCCAGTGTTTGTTTCTCTTCCTGCCTCCGA
>chr1:32716726-32716902
AGGGCGTGGCCCTGGCTGCAGGTGAGCGCTGTTGCCACATCAGCCGGGTAAGCCCTGCCCTGTCCCCTCCCCCAGCTCTGGAGAGAGGCCCTAGAGGCCCCAGAGGACGGTGGGAAGTGGGCGGGGAGAAAAGGCGGAGCCTGCTTGGCTGGAGAGAAGGGGACAGCCCTGGGCTG
>chr1:32818068-32818171
TCGCGGGTGGGGGCAGGAAGAGGACGACCCATTCCCTGGGGAGATCTGAGGACGGTGGTCCCCGGGAGAGGAGCGCACAGCACAGGCCTGCTGAGGGGCGGGT
>chr1:33127172-33127400
TTTTCTCATCTGAGCATATGAGACTCTCAGAAGTGGAAACGATTGCCTGGCGGAACCATGACTGCTCAGCTTCCAGCCACCGGAACCCCCAGCTCACGGCCCCCATCCCTTGAAGCCACGGTCTTCCGGTAGCGTAAAGTCACTTCCGTATTCGAGAGCCTTCTAGGCTTCGAGCCACGCGATGTCGCGCCCTCTGGCGGCTGGGAGGAGGGACCGACTTTACCAAAC
>chr1:33181662-33182102
GTGGGCAGCTCAAGGCGATGGGCGCTGGGAGGAGGCTGTGAGCGGCTGAGGGACGGAGATCCTGACGGGGAGGTTCTAGGGGGCGGGGCAGTCCTAAGGGATAGGAGCTGGGAGAAGGGGATCCCGGAGCGGGGTGGAGCCCTTAAGGGGGTCGAAATCCCGGGGTGGGGGCGGTGCGGGGAGGGCGAGAAGCTGGGGATGGGGAATCCTGGGGGAGGGGGCAGCCAGGCCGAGCCGTACATTGGCTGTGACCGGCAGAGAAGAGGAGGGGTGCCGGCCCGCTCAGCTGCCGGATCCCGGCCCCAAACCCTGGCCCAGCGCGACCCCTTACCCCCGCGAGCTTAGCAGCCACCGCTTCGGTCCAGCGCAGCCTCTCAACCCGGAACCAGCCGAATCCGAGCTGCCGGTGGCCGCGGCTGCCTCCCCGCCCCCGTGGGCGG
>chr1:33430947-33431318
CCCCAGCGCGCACGCGCCCGCCCGTTACCTGCGGTCGCCTCCGCGCTCCTCCTCCACCTGGCCGCTCTCTCCCGGGGGCCGCCCCTCAGCCCGCCCCCTCGGCTCGGCGCCGCGCACCCTGCTGGCTGCTCGGACGCTGCCCGCGGAGGAGGGGCGAGGGCGCTATTACCATATATTAGCATACCAGCGCGCGTCACGTGGCCGCTCCAGCCAATGGTCACCCTAGAAGGGCGGGGATTGGGCGGAACACGCCTTAGTGCTGCTCCCAGCCTGAACCGGTGGCCATGGCAACGGGCGGGTGGGCGGGGGAGTGGGGAGGTGCCGGAGCCCGGTGCCCCCGGGAGCATCTCCTCTACCTGAGCGCCACATGG
>chr1:34859535-34859791
CTTGGCACCAGAACACCCGCCAGAGAGGGGAGCTGGCAGATCTGGCCGGGACCGGGGTGGACCCTAGCGATCACTCCTCCCGTAACTCAGAGGTTACTGGCCTGGGCTGACCCGACCTGCTCGCCGGGACCGCGCGCTCACCTGCGGCCCAGCCCACACTCCCCAGTGCGGCCCCCGCTCTCCGCCCGCTCGCCGGGAGCACGGAAGTCGCCGCACCCAGCGGCCCGCGGGACCTTGCCCTGTGACCCTGCCCACT
>chr1:35079306-35079657
CTGGGACCACCCTGAGCCAGCGGCCCTGCGCATGCTCAACCGCAGAGCACGACGGGAGAGGGGCGGGGTCGGCGGGGCCGTTTCGCTTCGAAGATTGTTTCAGAAGCGTTGGGCGGGGCGTCCCTGAGAGAAATTAGTAAGCCTCCTCATGCGGCTCTGGTTTCGGTCTTTACTCCTGCGCCTTACTCGAAAGGGGCAGGGTTTCTGCTGTCGGTCGGAGGGAGGATGACGCGCCGGGTCGGGGTTTTAGAGACGGAGCTTTGAGTGCGGATTCCGCCAGATGGGGGTCGGGAACTCCGGGCCAGGCCCTGACGTGGATTGTGTTTGCCGCCTCCTTTAACCTTGCCCTCA
>chr1:35192517-35193081
GTGTGGTAGGGACCCCGCTGCTTGGCGGGGTGGGTGGCGGCGCCCCGGGAGGGGCCGAGGTGACTGCAGGCGGCGGGGTCGGAGTCGGGCCTGGCCCGGACCCTGGCGGGGCCCCCGAGGTTGGTGGAGTGGCGGGCGGGGCCGAGCTGGAGGCTGGTGGTGCGCTGCCTACTCCGGGAGCGGGGCCGGGTCCCTGAGCAACGACGGGCTTGGAAGAGTCCTgcggcggtggcggcggctgctgctgctgatgcggctgtggatgcggcggcggctgatgcggtggcggctgctgcggcggtggctgctgcggtggtggctgttgctgctgttggtgtggaggcggtggcggGATCGGAGGCTTAGGGCCGCTCTGGCCCGGGCCAGGACCCATGGGGCCGCGATTCTGATTGAGGCCCATGCCGGGCGGCGGAGAACGGAAGTCGTGGAGgccgccgcggccgccgcctcctccacgcctgtggaagccaccaccgccaccgccacgactccggaaccgATCCCGAGACATGTCTGTGGTCAAGGGGCGGTCGAGGCAAAAGC
>chr1:35268834-35269141
GCCCTCCCGCCCACGCGCGGACCCGTGGGATCTCAGAAGCTGCGGCCCGGCGCGCGGCATCCGCCCCCTCCCCACTCTCGGCGCAAGGCCCGGCCGGGTCCGGGGAAGCTGCCGCGAGGCGGCCGTGCCTGCAGTGTGGGCGGGGGCCGGGGGGCCGAGAGGTACCGCCGCCACCGCGCGGGGAGCCGCAGCGGTTCCGAGCGGGGCCCAACATGGCGGAGAGAGAGGTGGAGTCCGGCCCCCGAAAGAGGGTAGGTGAGGTGAGGCAGAACTCGGGCGGCGGGGGGCGGGGCGCGGCCCGGGGCCG
>chr1:35270493-35270686
cacgcctgtaatcccagcactttgggaggccgaggcggcaggatcacttgaggccaggagttcgagaccagcctggccaacatggtgaaaccccgtctctactaaaaatacaaaaaattaacccggcgtggtggcgggtgcctgtaatcccagctattcgggaggctgaggcaggggaatcgcttgaacctgg
>chr1:35557099-35557789
CGGACCCAACATCCGGCCAGCGCAGCCGCTGACATCGCCCGTCCCGCTTGCCCCTCCCCTGAGCCCATGGTCCTCGGCCTGGCAGCCAGCCGCCCCCGGCCACCTACCGGGGCTCAGGGCCACATAGCGGGGCCCCGGCTCTCGGCGGCCTCCGCCTCCTCCTGGTCCATGGGCTCGGGGACCCCCAACCTTCGCTCCCCTCACCCggaggaggaggaggaagaggaagaAGGTAGTGCGGGCTCCCCACCCGGACAGCTACCTCTCGCCTCAGCCTCCCTGGACAGCGACGGCGGCCGGAAACACCGCCTCCTCCCACCTCCCCGGGACCGACCCGGAAACACACTCTCCATGCTAACCAAGCCCTCCCGCCCCTCCCCCGGGAAGGGCAATGCCGGCCGCGAGACCAAGGGGGAGGAGGGGCAGTGCTGGGCGGGTAAAACTACGCACAAGCGAAGGAATCTGGGCCCCCAGCCTCTCGCCGCCCGCTCTCCAGAGGCAGTCTGCACCTTGCCTCCTTCGCTCGAGCCCCAGCCCCCAGACTCGGGCAATACCCACAAGCAAGATGGCGGCAACGGCGGCACCCCCTACTGCTTAGCACCCTGACTTGCCATTGGCCAGAGCCCGGAGTGAAGCAGCCGCGGATTCGTCAAGAGCGGTGCGGGGGTGGGGGTGGAGCTGCAGCAGCCT
>chr1:35807941-35808172
GGACGGGGCAGAGCGGGCCAGCGGGCGCGTGCCCGACACGTCCACCGGGCTCTGCACCCTCCGGGCGCGCGCTCGTTCCCCGACCCGCCTCGCCGCCTGCCGGGCTCTGTGGACcccgcgcccggggccgcgcacgccccctccgcccgccgggaccctgggtccgcgcaccccgcgcccccttccctcccggcgggcgcgcgcgctggctcccgctcccgctcccgTTgg
>chr1:35930937-35931190
CCGCCGCATGTGGCCCGGCTCCCGGACACCTCCCCGGCGTCCTCCGCGCCGGCCGCTCCTGCCCCGACGTCGCTCCGGCACGGCTCGGGGCCCAGAGGCGAGGCGAGGACGCCGGGCAAGCCAGGCAGCGGAACTGACGCCGGCGAGCTTCCGGGGCGGCCCCGGGCAGGTCGGCGGCGGCGGCCCGCAGTCGTGGAGGAGCGGTGGGAGCGTCGGCGGCCGCGGGCGATGCAACTTCCGGACGGGACTCCCC
>chr1:36088858-36089246
GAAACTGTGAGGgcggcaccggaagtggcgagcagtctgcgcgcggatggccgcagcggcgatggcggcagcggcagGTGGAGGGGCTGGCGCGGCCCGCTCCCTCTCGCGCTTCCGAGGCTGCCTGGCTGGCGCGCTGCTCGGGGACTGCGTGGGCTCCTTCTACGAGGCCCACGACACCGTCGACCTGACGTCAGTCCTGCGTCATGTCCAGAGTCTGGAGCCGGACCCCGGCACGCCCGGGAGTGAGCGGACAGGTGGGCGGGGCCGGGCGCAAGTCAGAGGCCGTGCGGGAGGGAGGCCGAAGGGGCGCGGAGCCTCCGGGGGCGACGGGTCGGGGGTGCGCGGGGATGAGGCTGCCGAGGGCACCGGGGCCAGAGCCGGATGA
>chr1:36155848-36156018
CCCGCGGCGGGTGAGTCACCCGAGCGCTCCCTACTTAGTCCTCAGGCGCTGCGGCGCGTACCAAGACGCGGACGCAGGGGGAGGCAGCTAGCGCGGCGAACTCCTGGAGCCGTGGAGCCCGCTCGGCCGTGGCCGTGGGAGAGGCGCCGGGAGGCTGCGGGCGCGGGGCT
>chr1:36306244-36306490
GACCTGCTGAGCCGGGCCGCCCCCTCTCCACACCCACTCCCAGCACCTGGCCCGACCTATCGGCTGGCGGCTACGCCTCCTTTACCCTACTGTCTTGCCTCAGGTCGCACCCTGCGCGGGCCCAGTACTCGGCCGTCAGAGGGAGCTGCCAGGCTCTGGAGGGCGCCCCGGAAACCATGGGTAAGTGCGGAGGCTTTGAGGTGGCCTCTCTCTGCAACCGTGGACATAGCAAGAGCCCACACCACC
>chr1:36385676-36386223
cccgcaacccccacccggctccccgctcctggaccccTGCCCTCACCTTCGCCGGGTGGTCAGAGCTATTCGCCCATAGTCCGTAGCCCAGAGCCGGGGCTGCTCGGCTCTCCCTCCCGGGGGGCCGGGGCCGGGCTGGAGGCGTGCGAGCCTCTCACCGCCGCCTCCCAGCGCAGCCACCCGAGCCGCCGCCGCCGCCGCCGCCGCCTCCCTCCATGGCTGCGGCGCCGCCACCTGACAACGGAAGTGACGCACCGCCCCCCTCCTCCCCAGCCTTAGCCGCGGCCCCGCCCCCCCGGGCCCCGCCCTCCGCCTGCGTCTCCAGCCCCACGGCTTTCGGATTGGGGCGCCATCTTGACGATGGGCGGAAGACTTCAGGCAAGAGGCCAGAGTCCGATTGAGGATTGGTTCAGGGTGGGGTCTGGGCGAAACCTGTTACACGATTGGAGGCCGAGGCTCTAATGGGGCGGTACTTACTGCTGATCTATATCTGCGGCGAGGCTGGGACGGAGGCACCGCCCCGCCCGACCCCACAGAACCTCGCGGG
>chr1:36450262-36450658
CGGGCCTTGTCTCCCGGGATGTTCTGGGCCCGCAGCCGTTGGTCGAGGATGTAAAGCATCTCCCCGCCCAAGTTCAAGAAGAGCAGCGGTAGCGTCCGCACCGACATGGTGCTGGAAACGAGCTGGACTGGTGAAGAGCCCCGGGGTTCGGTAGCCAGTGGCCTGAAGGCCAGGCCGCAGCGTCCCAATAGTCCGGTTGCTGGGGCAACGCCGTGACGGGAAGAGCGAGCCAATCAGAAGGCGGTTTGGTGGGAGGTGCCCTGAAGACGGGAGCTAATTGGTCTGGGTGGTGGACCGTCCCGGGGGGATTGGTCCGAGCCAGAGGCCGGCGCGGCGTTGGGCGCGGCTGGGGAGCTGTGCTTCTGAGAGTAGGTTTCCCTCGAAAGGGCGAGGGCC
>chr1:37514525-37514843
GGCcgccgagcacccggcccgccgcgccgcgccCCCGGAGTAACAAACGGCCTAGCGCGGCCGGGCTTGGGGCCTGGAGGCGGGGCGGGCGCGGAGCCCCATGCCGTGCAACCCCTGTCCTAGCCCCTCACCGCCAGCTCCTGCTTCCGCTTCACGAGCTCCGCCAGCTCCCGCCGGGTGTCCGGGATCTGCGGCGGCGCCGCCTTGTTGTGCATCGCCATGTTGGGCTGAGGCGGGCGGCGGCGGCGCGAGGTTGGGGGCGGTCCCTGCGCCGCCAGGGGGCGCCCCCCCGCTCTGCGCCTGCGCGCGCGGCTTCCG
>chr1:37793880-37794280
ACTCTTCTTTCGCGGGTCACGCGGCCTGACTCAGGCCCCTGCTCCTGTGGCCCCGAAACTCGCCGTTCGCTGGGCCTTGCGTTGCACTCGGCGTGCAGTTCCCCCTCGGCTCGCGGCCACTTGGTCCGCGCCGCCTGCGTCCTGTGTGCCGAGCCCGCCCGCACTGCGGGGACAGGCCGGGCGCCGCCCACGCCGCGCTCTGCCGGGCGCACAGTCTGCCTGGGAAGCGCGCGGCCGGGCGGGCGGCCATGGCGCGGCACGCTGGGAGGTAGCGCGGCGGCTGCAGGAGCGCACAGTCGGCCATGGCCCGGCGGCGGCGCCGCGCCTGCATCGCTCTGTTCCTGGTGCTGCTCTTCGCCTTCGGCACCCTCATGGGTCTGCGCACGCTCAAGGCTCCGGA
>chr1:38000726-38001050
CCAGTCTCTAGCCCCAAAGTCAGAGCTCCCACCCCTGCTCTCCTCCATCATGAAGGCTGCTCTCTAAGGGCTGGGATCCTGGGGTAGTGGAGAGGAACCACCAGGACCCATAGGAAGGAGATGTTCTCACAGCTGTGGATGAGCCCGGGGAAGTTACAGGGACACACAAAGGAATCCACCAACCCACTCTCCCACAAGGCTCCAGTGCTGGCAGTCGCCAGGGCCTGCCCTGGCTCAAGCTGAAGGAGAAGTCCTCCTTTTCTCATCCACCCCCAGTGCGAAATTCTTGACAACAAGCGCTGCTCTGGCTTGAAGTTCAGACTC
>chr1:38005104-38005177
AACTTAgccccctcccccgcccaactctcgctgccgcccccgcccccgccccgcccGATAGCCCGGAGGGGTC
>chr1:39408440-39408744
AAGGAGCAGGGACAGCCTTTGGCGGCAGAGATGGAGCCGAGAGCGATGCAGGCGGCCTACCCCAGCCGGCGCGACCTGCCGGCACACGGGAACTCGAGTGGCCGTCGCCAGAGCCGGCTAGCTGGGGGAGCGCGGGCGCCCTTTCTGGATTCGTTCGCCTTTgggctgggctcggagccgggccggttggagcgagacaggggcgggaggggccgggccagcgggaggagggcggggcTTTCCTTTGTCAGGGGATTTGCGCCGCGCAGCCCAGACTCGCGCGGGTTCCGTTCCTCTCCTTGCG
>chr1:39576808-39576984
GCTCCATTTATACCCGCCCGCCCCGGGCGCTGCTGGTCGAAGGGCGCCTCGCGACCTGGGCGCAGTCGTGCCCGCCCACTcggcccgggggcccgaggcggggcggccacgcgagagcgacccggcgcggccgcgcggcgcTACAGCGACCCCTGGCGCCGGGAGGACCGCCCAGC
>chr1:39789187-39789280
GCGGGTCGCCATGGCATGCTGCAGGCGCCTCCTTCCCGGCACCTGCTCAGCTGCTCCTCCCCGCGCCCCCACCTGGCTCCCGCGTGAGCCTGG
>chr1:39901778-39901958
GCCCGTGCCCTGGCCACCCGCAGCCTCACCTCGCTCCAGCCGCCCGCCACCTGGAGCGGACCGGCTCCCCGCCGGCTCGGGGCAGCCCGGCAGCCAGCACACACGCACATGCGCGCCGCCGAGAGCGCGGCCCGCACTCACAAGCGCGCCCCCCCCGCGCGCGCGCCCTCCCTCGCTCGC
>chr1:39902211-39902250
AAACAGGAGGAGGGCTGATGCGGCCCGGCGGCCGCTTGG
>chr1:40040426-40041052
CTTCTGCCCTTCCTGGGCCCGGGCCTCGGGGGCGATTCCGGGTAGGTAAAGCGGAACGAGGGCGTGGCCTCTCTTGTGAGCCCGCCCTCCCCGTGTCGCTCCCGCCTTGAGGGCGGGGCTCTTTCCCAAGTGCCCTCTGTGAGAGCCGGGCCGCTCTCTCCGGGGCGTGGCGAAGAGGGGCGGAGTCACGAGCGGGGCGGTGAGACTTCCTGCCCAGTCGCGGGCCAGCCTAGCGCTTCAGCCGGCGGCTCATTTCCGGTGGGGGCGCCGCGCCCAGTGAGGGCCCGGAAGTGGGTCGCGCGGAGATTGCTGGGCGGTTCTTGCCGGAAGCGGAGAGCGGCTGATCGCAGTCCGGAGGTGAGGCGGAACTCTGAGGTGAGGGTGTGCAGCTTGGTAGGGATTGGGGTCCCTTCCGGGGCCCATCGGCCCCTGGTGGTGTTAATGGCCCTTCTGGCCTACGCGCGTGTCATGAACCCTGCCGAGAGGGCCGGGGCTGAGGCCCTCAGGCCGACCCGGACTCTTGGGCGCGGTCTCTTGAGGTGGGGCCGGGGTGAGCAGCTGAGTCCGGGTGCCCCGGGGAGGCCCCTCTGCCCGATTTCGCAGCGCTGCCCATCAGCTTCAGCGGA
>chr1:40802500-40802772
GACGCAAGAGCCCCGCCCACCATTCCCCGCCCCCGGCATGCCCCGCCCATTTCCGTAAGCCCCGCCCTCGCCGAGGCGGGCTGGGGGCACCTGGGAGTGCCGAGCAGTGGCGCCCCTGCTGAGGAGAAGGAGCCCGGGCGGGGGAAGGGGGCCGAGGGCTGTGCTGGGGGAGGAGTCCCCCAGGAGCCCTCCCCGCAGGAACCCGTACCTCTCCCGAGAAGTCGCGCAGGGTGTCTGCTTCCCTTGTCCCTACGTGAACCCAAGCCTTTCTG
>chr1:40979902-40980212
CGCCGAATAGCCCCGCCGCCGCGGTGACGGACGTCGCTCCTACCAATCAGGGGCGAGGTGACTCGGCGTCCTGCCCAATGGGCTGTGTGCCTAACGGGAGTGGGGCGGGCGCCCCGGCCGGCGAGCTGCCGGCTCCCGCGCGCGGGCCTCGTGGCCGGGCGGCGCTGGGGAGAGGGGCCAAGCGGGGCGCGGGGCGGCTTCAGAGGCTGCGGGGCCTGCGCTGCCGCGCTGGGCCGCGCCGAATCAGCTCGGCCGGGCTCGTCGGACGGAGAAGGCCGTAGGGGAGTGGAGCGGCGCCCCCCCCCACACC
>chr1:41021451-41021568
GCCCCAAGTCCAGGGAGCCTCTGTCCTGAGCTGTGCACATATGTGCACACACCAGCCCCTCTACTGCTCCCCACACACCCAGCCTGCATCTTCTCAAATGGAATCCTTGAGGCAGTT
>chr1:41241688-41242007
CAGACACGGCGACCTATACGGACCGCCCCCACGCCGACCCTCCAAAGGGCCCCCGGCCTTGGGTTTCCCGTGCCGGGGCCCCCGGGCAGTCCTGGCGGCGTCAGGGCCGCGACCGGACCGTGGGCCCCGCCCGCCCGACCGCAGATGCAGAGCCGGCCTCCGGGCTCGGGGCCGGGCTGACACGGCCGAGAAAGGGCCCAGCCCCGCGCGGACCACAGACTGGCAGGCCGGCCAGACAGACGGACAGGCTGACCCCGGCCCGGGGGAGCAGGCGCAGCGGCTGCGCAGGTCCCGCCACCGCCTTCTGGCCCCAGGCGGC
>chr1:41382279-41382682
AAAGGGGCGGCCCCGTACGCGCCGCCCGCGCCCTCGCGCAGTGCCTTAGCCCACCCCATCAGCCTTATGACGCTGCCCGGCGAGGCGGGCGCCGCGGGCCTGGCACCGCCGGGCCACGCCGCCGCCTTCGGGGGCCCGCCCGGCGGCCTCCTGCTGGACGCTCTGCCGGGGCCCTACGCTGCCGCCGCCGCCGGGCCGCTGGGCGCCGCGCCCGACCGCTTCCCGGCCGACCTGGACCTCGACATGTTCAGCGGGAGCCTCGAGTGCGACGTGGAGTCCATCATCCTCAACGACTTCATGGACAGCGACGAAATGGACTTCAACTTCGATTCGGCCCTGCCTCCGCCGCCGCCGGGCCTGGCCGGGGCCCCGCCCCCCAACCAGAGCTGGGTGCCGGGCTGAG
>chr1:41496108-41496411
ttacagccgtgcctggcaaatgccccctcggcagatggAGAAAATGAGGCTGAAAGAGAAGAGGGGCCCCCCGGCAGGGATTCGCCCCCCGCCACGGGCCCCACGGCCGGGCGGTTCCTGCAGCTGCCTCTCCCTCTCCGACGTGTTTGGGAAATCCTCGGGCTGGGGGCCCGAGCGCGAGCAGCCGCGGCGGACCTGCAGGCGGCGGCGCTCGGCCCGCCCTCGCCTCCCGACCAATTTTGGGCAAAGCAGGGGCGGCGGCGCGCTACGTGCCGGCCATGAGTCAGCGCGCAGGAATGCGCA
>chr1:41662822-41663014
GTCGCACCCGGGCCCAGCGGGAGTCCATCGCCGTCCCCAAAGTGTGCGCTCCCCGCCTTCCCCCTGGGTGCCAGCCGGGCTCCGGGAAGCCCGCGCCTCCCCAGGCGGGAATCCGCTTTAATGAGCTCTGGGCGGGGCGGGCCTGCCAGGGCCTCCCTGGGCTCAGGCCTGGGGTGGGGGCGGGGGACACCC
>chr1:42035450-42035738
GCTGTCGCGCCAGGTCTCTGCCCTCTGCCTGGGAGCGCGTTGCGGGGACAGGTGTGGGGCCCGGGCTGAGGAGGGGCCCCCGCCCCAGGACCGGAGGTTGTGTAATCGGCCCGGGAAGGGGGGCTCGGGACAGCTCCCTGCGCCGGAGCTGCGGAGGCCAGACGGGGGACCCCAGCTGAGGGGGCCGGCGCCCGGAGGCGTTGGGGGGATGGGGAGGGCTCTCGTCCCGCCCCCCGGGACCGCCCCCGGGCGCAGTCGGGAGCTGCGGCGCTGACACGGCCCGGAGAG
>chr1:42335063-42335189
GCTGCGCAGGCCGGGACGGCCCGGCCGAGCCCCCGGCCGCTCCGTGCGTCTCCGCCCCCCCGGGAAAGGTCCCAACGGTGCCTACTGCGAGCGGTCGAGGCCCCGAGCAGCCCCGAGAGCGGCGGC
>chr1:42682690-42682766
CACATCGGCGGCGCCTGCCGGCGGGGACAAGAAGGTCATCGGTGAGGACCGGACAGGGACGGGGGTGGGGCCCTCG
>chr1:42767183-42767455
AGCTCAGGCCTTGCTCAGTCGAACTGACGCCCAGTAGACAAGAAAGACGGAAGCTCCGCCCACGCGCCTTTATGCGCAGGCTCTTCCTACTCGCACAGCCCAGGGAGTGGGGAGGATAAGGCGCTGTCATGGAGGACGCCGCCGCGCCGGGGCGGACCGAGGGGGTCCTTGAAAGGCAAGGAGCGCCGCCAGCTGCAGGCCAGGGAGGTATGCGGGGCGGGAGTCAGCAGGGGGAAGTCAGCTCCCGCGAGGCAGCCGGTCTCGGGGCTCCG
>chr1:42936354-42936392
TCCAGTTGGGGCTGGCCCCACACTGCCCTTCCCACAAG
>chr1:42958643-42958685
GGCTCCATGGCAGCGCTGCGCTGGTGGCTCTGGCTGCGCCGG
>chr1:42958872-42959039
GAGAGCGCGCGGACCGTAGCGTTTATAGGACCCCGGCCATTGGCTGGCGACGCCGGTGTGTCAGGGGTGTGTGGGCAGGACCTCGGGGCGGGGCCTGGGGCCCAGCCTGTCCTGGGCGGCGCTCTGCGGGGAGGGGGTGAGGGGAGTGGCCGGGGCCGGGGCCCCCC
>chr1:43172145-43172421
AGGAAGAAACGGGGTATCCCGAGACCCAAGCGGCTAGCAGAGGGCGGCCCTGGCCGCTGCTGCCTGCCTTCAGCCCCCTACTCCCACGCCGTGGCTCCACGTGCCACCGAATCGCTCCAGCGCCAGCAACTCACAGCTACTGCTCAACTTTTGATTGGGACTTCCGCTTCCGGCGGCAAACCATACTTCCGGTTTGTCGTTGCTATAGGAACCGCTACGGCGTTTGAAAGTGTCCGGGTTGCTTAGGATCCCTACAGGTAGCGCCTCTGGATACAT
>chr1:43453618-43454024
GCCGCAGCCCCGCTTCTCGCGCGGCGCGCGCCAGCGCCTCAGGCGTCTCCGCGTACGGCCAGGCCACCTCGACGGCCTCGAAGCCCGAGCTGCCCGCGGCCCGCACCCGCGCGGGGAGGCCGGAGAGCTCGGGGAATAGCCAGGACAGATTGGCGGAGAAGCGCAGCGGCGCCATGCCTGGGGAGGCCGGGCCGGGCGGAGTCCGCGGGATCCAAAggcggcgggcggcgggcggcgggcggcgggcgggggcggGGCTCTCCTTGCTGGCCCTGCGAACGAACGAGCACTGTTCGTGGTTAGAAAAGCGAAGTGCTGTAAAAACCCGGGCCTTCACGAAAAGCGCCTACGGTTAGCGAGAGAGGGATCACGGGGAGAGGCGAAGGGGCGGAGCGAGGGCGGCCGG
>chr1:43531130-43531624
cgtcccttccccgctctccttgccctccccGCTAGTCCACCCGGCGGAGCTGGGGGCGGTCCCGGGGGGGACGAGGGCGCCGCTGAGGCCGGGCCGCGCCCCCACCTGCCGCGCCCGCAGCCTCGGCGAAGCCCCCCCTCCACGCCCCAGCCTGGCGGCTCCTCCCCGCTCACCCCGCGGCAGACGCGCCCCCAGcgctgctggctggctcgctccccgccgcccctcgccgcctccctccctcTCCACCGCACCTTAGCCGCAGCCCGCCCCCCCCACCCAGCGCAAAGTTTCCCGTTTGCGTTCTTGCTCCCCCTCATCGGTCCCGCCTCGTCCCCCCTTCTAGCGCGGACGCGCTCCGGGGGCGGCCCTCAGACCCCCCAGCCCCGGGCTCCGGGCGGGTCCAGGCCGCGCCCCCGCCCCCGCCGCACAGGCGCCCCCTCCCAGCCGGCGGGGGATCCGCAGCCGGCGCGCCCGGGTCTCGCTCGCGGCCC
>chr1:43946531-43946867
CAGCGCCCCGCGCCGGTCTGACCCGGAATGCCTGCTCGCCGCGGTAGGCCGAGGACAGGCGGGGCTCTGCAGGTCCCCAACCCACGTGCTCCCGGCCTCCTCCGCAGGGCGCCGCCTTCCGGCTAGGCGCAACACGGACTACATTTCCCAGGGTGAACAGCGGCGGGGCCTAGACTCGGCCGCGGCCTGGGGCGGCGAGCCGCTCCACCGCCTGCTCAGGGGAGTGCGAGCTGGCGCGAGGACAGGGCTAAGGACCCGGAATGAGTTTCCGCGCAGTTCCgctgggccgtgccggcctgtaccgggccgtgccgagccAGAACTGGCAGGAGTGGG
>chr1:43975334-43975352
CGTCCTGCCACTATCGCT
>chr1:43991765-43991973
GGGGCCCATAGAGGGGCGGGGTTTGGTGAGCGTTGCCGGCGGGCCCGCGGTACCTCCCGCACTCTGACCTGCGGCCCGTAGGTCCGAGCCGGGGACGGCGGCGTCGGTGGGTCATGCTCCGGCACTCCCCCTCGCTGTGGGAGCTGGTGGAGGAGCACGTTCCGCTCCGGGAGCGACGCGAAGTGAAGAGGATTCTGGGGGAGGCGGC
>chr1:44030218-44030382
TCCGCTTTAATCGGGGAGAGAGATGTGGGGGCACGGGCGTTACATCAGCCGCCACGTGTGGGCCTAAGCTGGCGTGGAGGCGGCGGCCCCGCCCCCGGCCCCTGCGGTGGAAAAGTACCGGGGCGCCGAGGTCCCCGCCCCACGGCCCCGCCCCCGGGCCGGCA
>chr1:44405182-44405344
gagagaatgtgtgcgtgcgtgtgtgtgtgcgcgcgtgtgtgtgtCTCCGAGTCCCTGGGAGAGTGGAGGCTCATTCACTGATTAGATCCAGCGCTGAGAGGCAGCACTGCTCCTTCTCTCACGCCAACTGAGTCTCTTGATCTGTACATGCAATCCCAGGCA
>chr1:44631735-44632029
CGATGGGGCGGAAGGAGCCCCGCAGCGGGAGGGGTCGTGGAGTGGGGTGGAAGGACTTCGCAGCCGCTAAAGATTGGGTGGGTAGGCTTCACGGGCGGTGGGAGGGACCCCGGGGAGGCTTCTGCCGGTTGCTACCCGAGTACAAACGGCAGCTTCCTGGTCTCTGTCCGGCCGCCCCCGCCGCATTGTGAACTTTCACCCCCAGCGCGCGACGGCGGCAGATCACGTGATTAGGGCCAACATGGCCGCCGCCGCCGCTTGGAGCTGAAGTGCCGCCGCCGCCGGGCAGCCACG
>chr1:45010964-45011277
AGCTCAATGCTGTCGCGGGCGGCGCGGAGGGGCCCGGAGCCGGTACCGGGGGCTGGGCCTGCGGCGCCCACACGCAGCCCCAGGCCCTCTGCCTCCCACACCGGCAGAAGCACGCGCGACGGTCCCGCTGGGTCCTTGTAAAGCTTGTAGAGCACCTCTCGCGGCACGAAAGCCAGCGCTGCTGGCAGCGGCCGCCCGGCGCGGAGGCTCCGCGCTGCCTCTGCCAAGAAGCGCACGCGGCCCAGCAGCTGCCGGGGGGACTCCAGCACCGCGCCCGGGCCAGGACCCGCCATGGCGAAGTGGCGGAGGTGAG
>chr1:45303949-45304172
CCGGCGAGCCGCCGCGCCTGGGTTAAGAGCTGCAGGAGGAACGTGGCTTCACGAGTTCGGCTCCTCGGCCATCCACAGCCCGGGCCTCCGCCTCTGCTGACCTGGCGGCTGTAGAAGGCAGAAGAGGCCTGAAACCTGCAGCAGGAGCACCACCCTGCCCCGCGGCCCCGCGCGCCCTCCAGTGGCGTCATCCCATCCGCTTTGATCTCGACTGGCGCGCCTA
>chr1:45327053-45327370
CTCCGGACGATCAGCCCAGGACTGAGAGCCCCGAAGTCCCCAACCACAAGTAAGCGGCCCCAGAAGGACAAGTCTAGGTCGCCGTCCAGAGCGCCATGGCCGCGCCCGCCCTTCGTTTGTGCCACATCGCCTTCCACGTGCCCGCCGGGCAGCCCCTAGCCCGGAACCTGCAGCGCCTCTTCGGCTTCCAGCCCCTGGCTTCGCGGGAGGTGGACGGCTGGCGGCAGCTAGCCCTGCGCAGCGGCGACGCGGTCTTTTTGGTGAACGAGGGCGCAGGGTCTGGAGAGCCGCTGTACGGCCTGGATCCGCGTCACGCC
>chr1:45584613-45584823
GAAGATTTGGCGCCAAAAGGGAAAAAAAACCTTGCACGAGGAAGGAGGCTGGACCTGAGGGGTCGGGGTGGGCGGGGCCTTGCTGAGGGCGGGGTTTTGCGCGCGTGCGTTCGCTTCCCTCGCCGGCCCTGGGGCAGGGGGCGGGGCCTTGAGGAGGCGGGAAAACTCCATTGTTTGGGGCCGCTGCGGCTCCAGCAGGAGCTTTGGACT
>chr1:46133268-46133454
GGCGAGCGCTCGGGGGCTCAAACTGCCTGGAGACAGGCGGGGCTCCTGCTGAGGCTTGGTCCGCCCGGACGAGTAAGGAGAGGAGCCAGGGAGGACCTGCTGGCGTGAGACGCCTCTGCCCGGTGATTGGCCGCGGGGGAAGGGAGCGGACACAGAGGGGGCACGTTCTGTCACTTGGCGGGGTGC
>chr1:46198338-46198532
TTAGGGGCCCCGGGCCCCGCTCGGGCCCCGCTAGGGCCCTCACTGCTCGGCCCGGCTcgccgcggcctccgcctcctccatgccgcttgcggccccgccccggcctggcccgcccccccgcttccgccgccgccgccgccgccgctgccgcGGGGTGAGAGGGCGACGGGCGGTGCTTAGggcggcggcggcgg
>chr1:46302912-46302968
CGCGGTGCGGGTCAGCCTGCCCATTTAGGTCTCCGTCTTTACTCTGTCCAGCCCTG
>chr1:46616726-46617012
GTGGGGTCACATTCCCAGCCACAGGATCGCCTTTCTCCTGCAGGTCCCGCAGTGCCTGTTCTCTCTCCTGTCAGCCTGTCCGTCTGCCTGTCCTGCCGGCCGCGGCTGCCCTCCTGCCCCGGGCGACGccagctccgccccggccccgccacgccgcggccACGGGGCGGGGAGGGGCGGAGAAAGGGGACTCCCCTCCACTCCAGTACACAGACGCACTCGCCCCCACCTTCCCGGAAAGTCCATATGGGGCTCCCAGCTTCCCCTTGGACAAAGGACTAACTGA
>chr1:46719126-46719292
GGCCGCCTGCGCCGCCTGCCAGTAAGCCGCACTCCCATTGGTCGCCCGCTGGGGTGACGTCACGCCGGGGCGAAAGTCGTGGCGGAGAGGTGGGGCGTTAAAGGGGCCCTGCCCCGGCTGGGGCTGGGTCCCACCTGCCGATTAGGGTGGCCCCGCCCCCAGGAGG
>chr1:51236207-51236368
CGCCGGAGCCGCCCTCGCCTCCTGGCGCCGGGGGCGGGACCAGAGCACGCACGGCGCGATGACGCAGTGCCCGAGCCGGCCTCGTTCTGGCTGCCGCCGTCTCGCTGAGGCGGAGTAGGATGAGGCCCGCGGCCGTGGCTCCGGCGTCGGCGGGGgcagca
>chr1:51296899-51297143
AGACCCCCTACCCCACCCAGTCCTCCCTGCACACCACGCCCCTTCCTCAGAAGTCCTGAGACAGGAGCCTGGCTCTGTGCTGCCCTCAAGTGGCCAAGCCCCGAACCACAGCTCCTGCCTCCTGGCTAAGAAAGGGTGGAAAGGAAAAGGCGCCGGACATCCGGGAGTCCTGCCTAAAGCAGGCGGAAAGCGGCCTCCACCTGGCAGCCCCACCCATGCCGGGGCCTCAGCCCGCCCTTCACAA
>chr1:51729547-51729706
ACCCCCGCCCCCCACGGAGGCGGCTGGGTCGCGGGTCTGGGCGGGGCGCTCCGGACGCCCTCCCGCCGCTGCGCACCCCTCCCGCGAGCTGCCAGCTCCCTCGGCCTCTCCACCCAAAACTGGCCCAACCGCCAATCGTCTGCCTCTCACCTCCTACAG
>chr1:51878315-51878476
GTCCCCAGCATTACTGAGAGACCCCCTCCGTCCCTCTTCCTCAGATTCATCCGCTCCTAGACGGGCAACCCGGCTGTTCTCGCCCAGATCCTGTCCATTGGGCTGCAGGTCAGGGCAGCTGCAGGTAGACTTCGCCTTGTTCCTTCCAGGCATGGCCAGAA
>chr1:52056473-52056601
GCTGCCACTTCCGCCGTGGTGCGGCGAGCGGGGGCGGAGGCGGCTGGCTTGGCCTGTCGGTTACCGGCGGCGCAGCTGGGGGTCGGCACCTGTGGGAAGGTCCCCAGCACCACCGCCCCCTGTGGGAG
>chr1:52366042-52366306
CGCCGAGGGGCGGGGACGCGGCATACCTCGCGGTGAATCCGAGCCAAACCCCGGCCTTGTCTCACCCGGCACCGCCCTGGGCTCCCGCGGGCCCTGGGCCGCAGCGGTAGCGACAGGAAGCGCCAGCAGGGGAGGTGGCTCGCGCGCAACACGTGACCCCACTGGCCGGCGGCCGGCAGTGCGCATGTGCACGGCTACGCGGGCGGGGGGCTCCAACAGGTGACACCGGGGCGGGGTTCGCAGCGCGCAGGCGCGTTCGGGTAG
>chr1:52921308-52921344
AAGACCCCAAAGGGCCTTTGAAGAGACCGAGGTTGC
>chr1:53238592-53238637
TCTTCGCCCGGAAGTGGCAACAAGACTGCAACATCCCCTCACGCC
>chr1:53485617-53485785
AAGGCAAAGGAGTGGCCGCGAGGGGGCGCCAGGACCTAGCCCAAGCCCTCCTCCAAGCGGAGACTGGGACGCTCTCGTCTTTACTCAATGTGTTTCCAAGGGGATGTGAGCTGCGATGACAATTTTGAGTTTCCATGAAGCAGGGTCTCTCCTGTCCTCCATCAGAGA
>chr1:53738899-53739026
CGCTCTCGCCACACGCGCGTGCGATGGGGGCCGCGACAGAGCCTCCCTCAGCCCTTCCATCAGGGGCCCCCAAACTCTCCGTTCCCCTCCGCGCTCCCTGCGCCATCCCCAAGCTGCCGGGGTTCGA
>chr1:53838155-53838380
CGCCCGGCCCGACCCTGGCAGTGCGTGCCACAGTGCACGCCGCACTCACGCGCCACAGTATGTCCCGCGACCTGCCGGCGCAGGGCCGGCTCACGGCCGTGGCCATGGAGATGGCGGCCCCTAGTCTAGGGCGTACAGGAGACCGTGCGCCCGCCCGCCACCGCAGTTCAAAGGCAGGAAGGCCCCAGGAGGACCCTGCTGGGTCTGCCTCAAACGCTGCCTGAG
>chr1:53946099-53946274
AAACCACTCCTGTGCGCCTTTCCCCAGGCCAGTCCCGGGGCGCGCGCTGCCTACCCTCCCCCAGCTCAGCTCTATCCCCGGGGCCCGCAGGACCCAGGGGACCCACCCTCCCGCGAGCACGCACGCGCAGGGCCCACCTCTGCGAGTTCCAAACCCTCGGCCCTCGGGTCGCCTG
>chr1:54153758-54153936
GTCCAACAGGAAGCGGGCTCTTTCTTCTCATCTAGAGTCTTTTGATTTGGttcagttcagcccaacatgcatttctaagctccttctctgtgcagagcctgtgccaggcatggggacagcaggggaacatggcgcattcctgctctcccagtgaggatcctgggctgtttctggcaga
>chr1:54199961-54200215
ccacgaccacTCACCTACTCGCCTGCGCTTCACCTCACGTGAGGATTTTCCAGGTTCCTCCCAGTCTCTGGGTAGGCGGGGAGCGCTTAGCAGGTATCACCTATAAGAAAATGAGAATGGGTTGGGGGCCGGTGCAAGACAAGAATATCCTGACTGTGATTGGTTGAATTGGCTGCCATTCCCAAAACGAGCTTTGGCGCCCGGTCTCATTCGTTCCCAGCAGGCCCTGCGCGCGGCAACATGGCGGGGTCCAG
>chr1:54489417-54489685
GCTGCGCGCAGCGCGGGAGCCCCCGGGCTGGGGCCGGCAGCGGGGGGCGGTGTGTGTGCGGGGGGGTGTCCAACATTCCCAGAACTCAAGTATTCTCCCGGCGCTGAGCCGGGCGGGGGCAGTGGCGGCCGCGGCCCAAGTTCGGGGCAACACTGCCCCCTAGGGGCCGCCGCCGGAGGTTTGCAGCTGGGGCGGCGAGGGGTCTGGAGGTTTGGGTCTAGCCCTGGGACCAGGGACTTGACTTTGGCCCTCAGTGTTTCACCGGCCA
>chr1:54542051-54542469
CGGCTCAGGGGCGCTCCGCCCGGACTTTGCCTGGTGCGGCCGCCCGCGTTTCCGCCTGCGCCCAGCGCCCGGGGATTGACGCCTTGCGGGCGGGGAGCCTGGCGCCGGCGGGGCCCAGGCCTGTGTGATGTGCAGCCTGGGCAGCCCCGGGTGCCGCACCCGCGCCGGAGGGGCGGGGAAGGGCAGAGCCGTCCAGGAACTCTACAGCGCCGCCGCCTCCGCGCCTCCCTTCAGCCTGCCCGCAGCTTCCCGCCTCTGGCTGGGCTCGGGGACCTCGGAGGCCTGTTTCTGAGCCCCTCCCCGCGGACTCGCTCCCCGGACGCCCCCAGCGGGCTCCTCTGGCCTCGGCCCTGCACGCCGCCGGGGCGGAGCCTCCCATCCTTTGGGTAAGAGCCCCTTCCCCGCCCCGCGCGGGGGA
>chr1:54887304-54887341
CGCGCCGGGGATCGGACCAGGAACCCGCAGCTTTCAT
>chr1:55039848-55039960
CAGCTCCAGGCGGTCCTGGTGgccgctgccactgctgctgctgctgctgctgctcctgGGTCCCGCGGGCGCCCGTGCGCAGGAGGACGAGGACGGCGACTACGAGGAGCTG
>chr1:58546688-58546910
CCGTGAGGACTGACTCAAGCAGAAGCGAAAGCGGTGACACCGCAGACCCGACCTATGCGCAGGCGCGCACCCGCACTTCCTGCCCGCCATACCGGCCGGGGCGCCCTTCGCTCCGCCCACACCCGGCAGTCAATACAGCCGCCCAGAGTCGTTCTCCCAGCTGCCCCGGGCCCCGCGGAGACTGTGGCGCTCTAGCGCCTCCGTGTGGCTTAAGGCGGGACA
>chr1:58700030-58700259
CATCCGCCTCTTCAGCCGCCATGATGGGACCTGACCCCGTCCGTCCTCCCGAGAGATCCCGCGAGACGAAGATGGCCCGGGGGCAGGGCCTAACGCGTCACGGGGCGGGATTGAAGCGTCGTCCGGCCCCTCCCGTGCCGGGAGGCGGGGTTTCCAGAGCAAAGGCGCCCCCAGAGGCCTGGGGCTTGGTCCTTTCTAACTTGTTGACATGTAGAGACCTTGGGAAGTG
>chr1:58782419-58782661
cacgggcatctgctggggcaggtggtgcggcggctgctgctgctgctgGGGTTGCGCGGGAAAGGCCAGGCCGGCCGCGCCGTAGGAGGGCGCCCCGCCGCCGCTGCTCAGCGCGCCTGGGTTGAAGTTGCTGAGGTTTGCGTAGACCGGCGGCTCGCTGTGCAGgctggcgctgaagccgccgctgccgctgccccctgccaccgaggctaccgcgggagccaccatgcctgccccgttga
>chr1:58784259-58785136
CCCTTCTTTCTCCTACCCTCCCCCCTGCCGCACGCCTCTCGGCCCTCTCTTCCCCGGTCCCCTCCCCGGGCCGTTTTTCCCGGCCCGCCCGGTGCATTGTGGGCTGACGTCTTGGGGTTTGACTGTCTAGTGACGGTGGCTGCCGCGAGCGGGCGGACGCTCGCAACCTCTGATGGAGGGGGGCTCAAGTTCACGGCTGCGGACGGGGATGCGGGGGATGCAGGGACCCGGGAGGCCAGGGAACCTGGCCAGTTGTTTTGGGCCAGGGGTGCGGGCGAGGGGTGGTTGTTGTTTCCCCACTTGTGGGGCCCGAAGTCATCCACCGGCGGCCGCCACCGCGCGGGGCTGGAGGCTGAGAATCCAAGTACGCTGCCACCCCCCCGCACTTCCGGGGGGGCGGGAATACCGCCCTTAAGGTGGCTCTGTGAAGTCCCAGGTGGGGGCGAGCCTAAGGGGACTTAAGTTTAGGGGCGGTCTCCCGAGAGTCGGCCCCCCACGTTGAGAACACTCCGAAGTTTGCATCTCGGTCAAGTTCAGGAGCGACGGTCCGCGGGGTCGTCTGGCTGCTCGTAGAAGCCGAGAGATTTGTATTGCCCGAAACTGGACGCTCAGCTGAGTCTCCGTTGCACCCCACTTCATCCTCCGGGACCGTGGGGGAAAGGGCGCGGGGGTTCACAGCTTTGCCTCGGAGGGGCAGTTTTTATAGTGGGCGCAATTGGTGGGTAACAGGGTCCAGATGGGAACAAGCGTGTAGGCGATCCGAAACTCGGGGAACCCCGGTGTTAGTCTACTCCCCCTCCCGCCCCCGGacaacacgcacacgcttaacacaacacgcacaacataacgcgcgcgcgcgcgcacacacacacTCCAT
>chr1:58785587-58785818
CCTGCCTCGCAGTTTCCATCCTCGCAGAGCCTGGATAGGATGCCAGGATATAAGAGTGCGATTTGGCAGGACCAGGTGTACTTTCCTGTGAGAAGCATCGAGGGGAGGAGGGGAGGGGGAACCGGGTTAGAAGTCAGATCTTTCCCAAGCCTCTGTCTAAAACTGGGGCTTGAAGTTGGACCTGCAGCAGTTTAAGTTCCTAGGTTCTAAATTCAGACTTCGCTGCTTCTG
>chr1:58814556-58814815
GGGGCTCTGGGTCGGTGGTCACCGGGCGTGGGGCTTCTGGCTGCTAAATCAGGAGAGTGAGCGGGCCGGGCGGCGGCGAATGAGTTGACGGGTGGAGCTGGAAGAGGCTTTGGCGATCCAGCGGGCAAGCGAAGGACACCGCGGGAAGGGGTGGTACCCGGAAACGCAGCTGGGCAGTCGCGCCGCTCCCCTGTCCTCGCCAGCGCGCTTTCTCTTCCTGGCCCCTGCGCCTCCTCCGGGCCCCGCGGTGGCGTGAAAG
>chr1:58815377-58815607
GACTTCCGCCCACAGGTCGCCGCAGGTCCCGCCCGCAGCGCCGGGCCGCGGGGGAGGCGGGAACTGGTGCTACGGCCGCTACGCAGGCCTCGGGAGGCTCGGAGCCCGCCACGCCCCAGCCCTCTCGCAGGGCCGGGGAGCCACGGGGCCAAAAGGAGGAGCAGGTGGAAGAAATCCAGGCTCAGACCGTCGGAGTCCCCACCCATGAGCACCCTTCTCCACTGATCACT
>chr1:58848963-58849144
CTGCAGGAGGCCCTTGGAGCAGAGGCTCAGCCTCTGACTCACACTGAGCTGTCCCCCATCCGGTTAAGGCCAGCCCAGGAGCCGCCCACCTCTCCTGCACCCGCTGCCTTCTTGGCACAGACCTCTGGCTGCAGCCTTTGGGCTCCAGGCTGCAGAATTACTCACTCGCAGATTCTTCCTT
>chr1:59013380-59013527
AGCCTAGGGTGGGAAGAGGCCTAGGGAGCTCCCCTTCCAAGGGCACCGGGCTATGGGAATTTCCTCCAGGGCCTTCCTGGGCCGGCCCTGGCCGCGCCTCACTGAGCTCCTTGCAGTTTCTGTCAGCGCTGAAACTGCTGTGGAAAG
>chr1:61043017-61043332
CTAGGGGAGAGGGCGCCGCAGCGAGTCCCGAGATCCGAGCCCGGCCTCGACGCCGGAGCGCTCCCGGAGCTGGTCCTTGCCCGAAGCGCATTAAAACGGCGCCCTCTGGTGTCAGCTCGCGGCGGCCGGGTAAAAGCAGTGGCGCTGGGGGTAGAGTTCTACTCGCCACCCTGTTCGCAAACTGAAAGATCCCCGAGTTTAGAAAGTGTCTTGCCGCTCTGCGGACGCTGTGTCCGCGGCCCCGCTGTCGCGCAGAGCTGGGCTGCGATCAGAAAGTCCGGCTCCCCTGGCCCCAGACAGTGGCTCCCGGGGGAA
>chr1:61050132-61051033
GGCCAATTTAAGTTGTCCCCTGGCTTGAACTGAGCGCAGGAACCTCGGTGATGGGGACATGCCcccctccccgcgcgctcttcctctcccagcccccctgccctcccctctccAGGGGCTGGCGGGCCCGCGCTTCCTCCGAGGTCGGGCTACGCGGCGCGATCTCCAAGCGCTGGGGCCGAGCTTGGCGCTCCGGGGCGGCGCTTCGGTCCCCGACCCTCGGGCCGGCCCGCTGGCCCCCACTCCGCTTCCTCCCGGCACCCGCTTCGCCGGCAGCTGTAGCGGAGGTGGAGGGATGGGGGACTGTGACCCCCGTGAGTGCCGGCGGGGCGGGGCAGCTTTAAAAACTTCTGAAAGGCCTGGTTCAAAGCCTCAAAGGATAGAACTTGGGCCGGAAGGCGGTTTCCACGGAGGGGCCTAAAAGGGGGCTGGGGGTGCACCTGCAGGGCCAGGAGCTGCGGCTTGGGAAGGGGGGCCCGGTCACCGCGAGCGCCGCAGTCCCCGCCCCGCACTCGCCGCCCCTTGGAGCCGCCGCGGCCCCGCCCGGGCCCTGCGCTTTCATCCTCCCCACGGGACAGCGGCCGCGCGGGGCGGGGGCGGCTCTGGCCGGCGCGCTCCCGGCGGGGTCTTCCTTCCCTCCGGCCCCTCCCTGGGAACCCGAGATTTCGCCGCAGAGCTGAACTCCCAGATTTTAACCCCAACCCCCCCGGGCGGGAGGCCGCGGAGAACCGGGAGTCGCGACCGAGGAAGCGTCCCCAGTCACCTCCTAGCCCCCCACACAGAGCCCCGGggagggtgaggaggaggaagagcgggaggaagaCCCGCGCCGGTGGGTGGGGGCAGGGAGGGGGCGTCCGGGGTCGCAGGGCGGCGCTCCGGAGAGTGGCCCCGGCGGCGT
>chr1:61082527-61082723
GCATGTATAGTGGAGTGTAGGGAAACTCTAGGCGGGGTTAAAGTTCAGCTCATGGAGCGGCAATAGCGCTGGCTGGCTGGCTGCAGTTGAGCCGACTTGGAAATGTGAACGCAAGAAGCAGGCTTGATTTTTTTTTCTCCCCCCTtctctctctctctctctctctctcttcctctctccctctttctcctctctc
>chr1:61083221-61083874
CAGGGATTCCGTAGTGCCGCAGCGCCCGGGGAGGGGGCCGCCGACGGAGCCCACCGCTCACCCCGCACGCTCGGGCCGGCTGCAGTCCTCGGGTGCGGGGAGACCTCGGGTGCCTGCGCCCAACGGCCCGCTCCCCGCAGCCTGCGCTGCCGCAGCCCCCCGCCGTCTTCCCGAACTCTTACTTTTGTTTATTGTTTGTCAGCCTTCGGGGTCCGGCCGCGGAAAGGACGCGggctcccgtcccggccccggcccggacagcgcccctcggacgcggGCAGGCTGCGGCTAGCCCTCGGCTGAGCGGGGCTACGTGGACGCGCGTTCCCCCGCGCCGGCCGGGTGGAGCCTGCGTCCTCGCCGCGCGCCGGTGGCCCGTTGGCTCTCCCGGAGTGAAAGTTTCGGGGCCGAGACGAGCCCACGTTGTGCAGGGCGCCGAACGCCGGAGGCCGCGGGCCGCGGGCCGGGTAGCGCCGGGCAGAGTTGGGCTCCTAGCCGGGAGCCGGAGCGGCGGCCCGGGCCGGACACGGCTCcccccgccgccgccgccgccaccaccaccaccgccaccgcgcgactccggccgctccgcgcgcAGGACGGGGGCAACTTTTCCCCTCCGACTCAACTCAGAGCATGGGGCTCTTGCGCCC
>chr1:61219661-61219838
cgagatcgcgccattgccctccatcctgggtgacagagcgagactccgtctcaaaaaaaaaaaaagaaaaaaggcgggcggatcacgaggtcaaaagatcaagaccatcctggctaacatggtgaaaccctgtctctactaagcatagaaaaattagtggggcgcagtggcccacgc
>chr1:61721148-61721366
tgagcctgggaggtggaggttgcagtgagctaagacggtgccactgcagtctagcctgggtgacagagtgagatcctgtcttaaaaaaaagaaaaagaaagaagaaaaTTAggctgggctcagtggctcacacctataatcccagcactttgggaggacgaggcaggtggatcacctgaggtcaggacttcaagaccaacctggccaatacggcgaaa
>chr1:61741188-61741415
cTAAttgttgttgttgttgttgttgttgtttttgaggcggggtctctctctgtcacccaggctggagtgcagtggcaggatcttggctcactgcaacctctgcctcctgggttcaagtgattctcctgcctcagcctcctgcgtagaggggactacgcatccaccacacccggctaatttttgtatttgtagtagagacggggtttcatcatattggtcaggctggt
>chr1:61742226-61743206
ACCACGCGCGGTCTGATCCGCCACCCCGCCCCCACAGCCCACTTTTCCCAGGCCCTTGGCCATCCCGCGCCCGGTAGGAATTCACCTGCACGTAAACAGCCAGGGCAACCGTCCTCCCTCCTTGGAGcccgcctcccgcggccccgggctccctcccccgccccctgcgccaccccggtgccccgccccGGGCGGGGAGAGTCGGGGCGAGGGGAGGGCCTGCCAGGTGAGGCGCGGTCACCCTGGGCCTCTCACTTCCGCCCAGGTGAGGCAGGGCCGACACCGAGCCCGCCCGACCCGGGCTCCCACCTGCTCCTCCAGCGCACCAGGTAAAGCGTGAGGTCCCGGCTGTGCAGTGCGCGCTCGCCCCTGGGTGTCCCCGCGCCTGGAGGCCGGCCGGGGGCAGCTCCCTCGGGGCTTCCCGGgcctgcctgccctgcccccgcgctctccccgcccgcccgccTGGAGTGGGTGGGAGCCGGAGGTGGAGGGCGCCGCCGGGCGCTCAGAGGGGCCGCGGCGAGGATGGGGCGCCCGCGGCGTGCGTCCGCGCTGACCCGGGAGGCGGGGCGGGGGCGCCGTCCTCCTGCGTCGGGCCCGGGTGACCCCACGGTGGTCCCCGCCCCGCCGCGCAGGGCTCGCCGAGGCCGCGGGCAGGGAGGGGCGCCGCCCCGCCTCCCCAGGCCTTTCGGGCCTCGAATCTCGGCCCACTGGTATTCGGGGGTGGCACGGATCCTATTTTGCGCCCAGATCGGTGCCCCTGTTTCGCTCCCAGAGCTGGGCGGAGTCTTTCCCTCCATCGGTGGCCGTGGAAGGAGGGAACGGGGTGAGGGGACAAAGAGGAGGGGGTGCTCAGAGCCGGGCTGAGGGGGCGACTTGGGCCCGGCCGCGTCGCGGCGCCTGGTCATCCCGTAGCGGAGGTTCCCAAGCCAGCGGTCAGGCCCTGGGCTCTGCCAGCCTTGCTGCGTAGATGGGGA
>chr1:61950907-61951122
aggcccaggcgggcggatcacctgagctcaagagttcaagaccagcctggtcaacatggtgaaaccccatctctactaaaaatacaaaaattagctgggcctggtggcacatgcctgtaatcccagctactcggaatctgaggcaggagaattgcttgaaccggggaggtggagttgcagtaagccaaggtcgcgcctctgcacttcagcctggg
>chr1:62307092-62307310
TGGCCCCACCTTCACTTCGTCCAGGTTCCTTCCCAGGCCATCATGCAGGAAGCATCCCATTTGCCCCACCTAACTGCTTCTCAACCCACAATCAAAATTTTCCTGAGGAGTCCggtgcggtggctcacacctgtaatctcagcactttgggaggctgaggtgggtagatcgcctgaggtcaggagttcgagaccagccgggccaacatggtgaaacct
>chr1:62308719-62308976
GGAGGGAACACCGAGGGCACCTCTCCCCAGGGAACTCAGCACCTCAGAGAACTTGCCTAGAAGGCAACGATCTGGGAAAAATGTCACAGGGCCCAAACCCTCCCAGAGAAAGGCAGATTCCTAAGTCCCCTCCCACCCAGACTTGGCATCTAAGCAGCTGGGGTGGAGGAGCAGGGTCCCCCTGACTTCTGATTCTCCTGCCTCTTTTTCCTCCATCTCCTCCCTTAGGGACCGTCCCAGAACCTCCCTTGGGGCTC
>chr1:62435222-62435370
ggcctgcgccaccacgcccggctaattttgtatttttagtagggacggggtttctccatgttggtcaggctggtctcgaattcccgacctcaagagatcagcccgccttggcctcccaacgtgctgggattacaagcgtgagccacca
>chr1:62436029-62436400
GTTCTTTCGTTTCCTCCTGCGGCCGAGAAAGGGAAGAGGTAAACAGGCGAAAATGAGGCGAGCAGGGGCTGAGGACCGGGCCTCAGCTCTACAGCATTCGCCTGAGCATGTATTGTTATCCGTGGCAGCGCCTTGTCTCATTGGATGGCCCTAGGCCTAGTGTGGCCGCGACTCCGAACTGAAAGCCCAAGCGCGGCGGCGTCCAGCCGGGCAGCCATTTTCCGAAGCTGCTCTCTTGGTAACCCCGCCCGGGCGCGTACGCACGAACGGAGGCGGGGCTTACCGCGAGGGCCTCGCTCCGGAAGCCGCACCCTCCGCGGCGTCCCACCGTCGAGGATTAACAAAACGCCAAACAAGATTTTAACAGTCGG
>chr1:62437205-62437711
GGAGCGAGCGGCGGTCGGGGTTCCCGCTCTTGGGAGCGGATGGTCACTCCCCCGCGGGGAGGGCGAGCCGACCAGATTTTCCTGGGGCCGGGGACCCGGCGGGCTCGGGGCAGGGACTCACCTGTCGCACCCACACTCATTCGGGTTGGACTTGCCGGCGTCACCGCCGCGGACTTCGCTTTGGGCCATGACCAGGTAAGGAGGGCCTGGGAGGAGGGGCCGGCTCCCGGGCGCGGGGGCAAGTTCGGCCGGCGCGGGAGAGGAGCTGCCGGGGAGACCCCGGGACCGTGTTGGCCTCGCACCCTGGTCGACCTGCCAGGGGGAGCCGTGTGTGCCTCGGGCGTGGCGCCTGTCTTGCCGCCGCCGGGACGCGAGAAGGCAGGTGCGGGCTGGGCGTAAATAGGCCAACTCCGCGGCGAGGGCGCCCGGCGCGGGGGTGTGGGCCGAGGACGCCGCCGCCAGCCTCCCCCGACCGGGCAGCCTGGTCGCTGCTCGTCCTTCCAGCT
>chr1:62687984-62688694
CCCTCTCCGCTCCCTGCCGAGGCTCAGCGGCGGGCGCGGGCTGAAGGCCGGGGTTCGAGGGCGGCGCGAGGCCTCCGCTACCCCCTCAGCCACCCCGAACCCCTTCCGCCCCGCCGCGAGCCAGGCCGCGGGATCCCGGTGCCGGCCCCGCCACACCCACCCGCCTCCTAGGCCAGGCCTGGGAGGACTCCGCGGCTCTTTCTCGGGCGGCGGCGGCGGCGCGCCCCACGCCGGATATTTACCTGCTGATCTTCTGggcgaaggcgcggcgctcggccatggctgctgcggcgacggcgacggcggcggcggctgcggcgggccgggtgcggaccggcggGCGCGTGCCTCCTCGCTCGTGCTCCCTCCCTCGCGGCCTCCGCCAGTCCGGGCTCCGGACCTGGGAGGCTGGGGCTGGCGGCCGGAGCCAGGAACGAGCCCTGCCGTAATGTTCCTTAGAGGCGCGCAACGAGAAACCGCTCCTCCCCCAGCGCGTCAATCCCGGCGGGAACCCCGGCTGCGGAAGGCGGCTGCGGCCGGCGGGAGCCGAGGGGAAGAATGGAGCGCTGAGGAAGCGAGGCGCCAGCCCCAGCCGCTTCGCTGCCGCGGAGCCTGCACGACCGAGAGGTCGCGGAGAGAAGCCAGAGACAGGCCAGCGACCTGGCGAGGCAAGAAAATAAGATAACCGAACGCGTAGGGGGAGCTTGGCT
>chr1:62727282-62727423
gcctcctgagtagctgggattacaggcacgcgccacctctcccggcttatttttgtatttttggtagagacacggtttcaccgtgctagccaggctggtctcaaactcctgacctcaggtgatccacctgcctcggcctcc
>chr1:63316751-63317719
ATTCGATGTCCGAGCGACCTCCTCGGAGGAGTGGGTCGAGTTAAATATAACCGCGCGAATGGAATGGCGCTAAAAATAAGGCAGCAGCTGGCCTGTCCACAGCCCTGTCCCGGGAGGGGCGGGGGCCCCAGTGGTCTTGGGCAGGAAGGCCGCGTCCGGCCCAGGGGCGAGAAGGCTGCGGCGTCCGCAGCCAGGGCTGGAAGGCCTGGGAGGCCGCGCTCTGTGGGCCCCGGGGCCTCCATTCGGGCTGGGTCGCGGGCCTGGACGGGGACTGTCCAGAGGCATCCGAAAGCCAGGCCAACTTGCCTGGACGTAACAAGACGGAAGGGCTGGGCGCTGAGGTCCTGCCAGCCCGGCCGCCAGAGGGAGCTGAGCGCCAGAGGAGGACAAGCCGAACCCTTCAGGAGGCCGGGCGTCTCCGGAGACCGAAGCGCCGGAGGACCCGAGGAGGTCTGCCCCGCGCGCTGCTCTGGAGACTCCCGGGGCGGGTGGCGCTCGGCCTTTCCGCTCCCTTCCTTCCCACAAGTCCCTTCCCGCGCGCGCCCCACGGCCCTGCCCGCCCTCCCGCGTCAGCGCCCCAACCGTCAAGCCAGCAATTGAAACGTTTCCAAAACGGTCTATTTATTTGCTCCCAATAAATCGATCGGCGGTGATTAAAGAATCGATGTGGCCTGGGTGGGCGAGTCGCTTGAGGGGAGGGATTGGGGGCTTTCGCCCGGCGCCTGCAGGGAGGCCGAGGGCGGGCGCGGGCCTGAGGGAGGCGTGTCCCGCCCGGGCCACACCCGAGGACCCGACACCTGGGCTGGCAGGCCCCGGCAGGCAGCGTTCCCTCCGGCGGAGAGGGGCGCGCGCCCGCCGCCTGCTTTCCTCGGCCCCTCTCGCCTTTCTCGCGCGCCGGGGAGGCTGTGGCCGCCAGTGGCTGCGGAGCTGCTCAGAGGCTTTTGTTGCTCCTCGGCCGGCTGAATGGG
>chr1:63322195-63322363
ggggagaagggcggaagggagagggggcggggaaggCAGGGCAGCGACAGTCGCACAGTCCCGCGGACGCTcccaggcccacgccctgactcgctcacacccacccacactcacacccacccGCTCCCTGGGCCCCAGGGCCCGGATCCAGCCTGGGTGGGGGGGTCT
>chr1:63322551-63322874
ATCTATCAGGCCAGTCCTTAAAACGGGACTTTCGACTACCGGGGCTTCGGCGTCCCTGACACCCAGCCCCCTGCCCCCCCGCTACTGTCCCTGCCCGCGCCCTCCCGAGCTGCTCGGCGCCCGGCGTCCCGCGCCCGCCTGGACCGCTCCTGCGCCCCACGCCAGGGCCAGAGGCCGAGGAAGGCGGGCTAAGTGAGGGGGCGCGGCGTGGAGAACCGCCGGGGCCGGGAGCGGTAGCGAGCGCCTAGTACCGAGCGCCAGGGACGGCAGGAGTTCGCGGAGCGCGGCCGCTGGGGGCGGACGGCAGAGCCCGCGCCACGCGA
>chr1:63326212-63326327
CCCTGCGCGCGTCCTTTTGGTTAATCCCGGCCAGTCCCCGGTGTTGTCGTCCACTTTGCCTCCCTGGTGGTGGAGATGCCTCCCCGTCTCGGATCCCACCTCATTTCTCCGCTGT
>chr1:63367524-63367753
TCCCCTCACGCTCGACGGGCTCGCTCCCGCACCGGGCGCGCGGGTGGTGCGCGGGCACACGGAGGCGGAAGGCCGGAGGGGCAGTCCGCCGCGGGGGCGAGCGCGCATGCGCCTTCCTGGGACCCACGGCAGGCGCGAATCCCAGCGGCCGGCGGGCGGCGGGGTAAGAGCATGGGATCCCGGAGGTTCCGGACCCCAGGCCAGTGTGGGGAGGTGCCGGGGGCTCGGA
>chr1:63593280-63594432
CCCCTCCCGCCGGACCTGCCAGGAGGTGGGCTGGCGCGGAGGGAGGGCCCTGTCCCCTGTCCCTTTAAGGAGGAGGGCCAAACGCCGGCCTAGAGTGCGGCGTAGCCCCCACCCGCCGTGCCCTCACCCCAGAGCAGCTGCAGCCTCAGCCGGCCGCCCCTCCGCCAGCCAAGTCCGCCGCTCTGACCCCCGGCAGCAAGTCGCCACCATGGTGAAGATCGTGACAGTTAAGACCCAGGCGTACCAGGACCAGAAGCCGGGCACGAGCGGGCTGCGGAAGCGGGTGAAGGTGTTCCAGAGCAGCGCCAACTACGCGGAGAACTTCATCCAGAGTATCATCTCCACCGTGGAGCCGGCGCAGCGGCAGGAGGCCACGCTGGTGGTGGGCGGGGACGGCCGGTTCTACATGAAGGAGGCCATCCAGCTCATCGCTCGCATCGCTGCCGCCAACGGGGTAAGGGATGCGCGGCCCCGCGCCGCTGTGCACCCTGGCGCGTGTGCGACGTGCGGCCCGCGGCGCCCTCCCTCGCTCGGGGCCGGCCGCTTCCGCGCGCTGCCGCCTCGGTTTCCACCTCCCGCTCCTCCCTCTCCTTCGCGCTCGCTCTTCTGGCCTGGAGGCCCGACGGAGGTCGCCGGGCTGGGGAAAGTGGCCACGGGACCCGGCAGACCTGCTCGCCTGACTCCCGGGGCGCCGGGAGGTGCGGGCGCGGAGCCTCCCAAGGTCACGCCCGActctccgtctctagccgctgccttccctctccccgtcccccgcccctcccGAGGCGTCTGACATTTGCCCTAACCTTGCAGCCTTGGAAGATACGATTACGGCGCAGAGTGCTGTCGCCTTAAGCAGGAAAGGTTAGACTGCCGCCGCCTCGCCCAGAGCCCCCTCGCATCCCGCCCGCTCCTCTGCTATTCTCGGCTAGGACTGGCGCTTCCCGCTGGCTCGGAGCCCGACACTGTGGGGCAAGGGTGGCGAGAGCACCCATCCCCCTGGGGCGTCAGGTTGGCAGATCTCAGCAGGCGGGTGCCAATCTTTTCTCCCCGCCCCCTAGTTTGCCTTGGTTCCGAACTCCTGCCCTTTGCGCGGCCTGCTTGCTGGGGGGCAGGCGTTTGAAACATCTAGTCTCTGCCCAGTGGTGCCCG
>chr1:63662200-63662375
GGAAGAAGGAGGTGGCTGGAGCCATGGGGCAGTGGAGGTGGGTGTGGGTAGTAAGGATCACTGTGTCTCTCCAGGGCTTCCAAAGAGATGCCGCAGTGTGTGTGCCCCAGGGAGTGCGGGAGAGGAGTCCTGAGAGGCGGGCAGCAGCACCCAGCCAGGCTTCCCCGCCTTCCAG
>chr1:63728969-63729172
CTCAAGGGCACCATGGACTATCCAGAGGTTTTGTGCTCTTTCTTGTGACAAAGTGTCTAAGGCCTCCAGGCTGCCCAAGCCTCAGGTCAGCAAAGGTAAGAGAGGGTGTGGGGTGTGCGGTGTGGAAAGGCCTGCTCCTATCAGATGAGGATGCTTCTCCTGTCGAGAGGGCTTGTGTGTAACTGGGGCCATGGACCTGCCCA
>chr1:63773943-63774498
GGTCGCCAGCCTGGGCCGCGTCTCCCATTGGTCGGGGCTGGGGCGCTGGGCTGGAGAGTTGGTGGAAAGTGACAAGTTGAGCGAGAGAGGGAGCGTGGAGAGCTGGAgcagccgccaccgccgccgccgAGGGAGCCCCGGGACGGCAGCCCCTGGGCGCAGGGTGCGCTGTTCTCGGAGTCCGACCCAGGGCGACTCACGCCCACTGGTGCGACCCGGACAGCCTGGGACTGACCCGCCGGCCCAGGCGAGGCTGCAGCCAGAGGGCTGGGAAGGGATCGCGCTCGCGGCATCCAGAGGCGGCCAGGCGGAGGCGAGGGAGCAGGTTAGAGGGACAAAGAGCTTTGCAGACGTCCCCGGCGTCCTGCGAGCGCCAGCGGCCGGGACGAGGCGGCCGGGAGCCCGGGAAGAGCCCGTGGATGTTCTGCGCGCGGCCTGGGAGCCGCCGCCGCCGCCGCCTCAGCGAGAGGAGGAATGCACCGGCCGCGCCGCCGCGGGACGCGCCCGCCGCTCCTGGCGCTGCTGGCCGCGCTGCTGCTGGCCGCACGCGGGGCT
>chr1:64470155-64470576
CAGCGTGGTGGCACCAGACGCCTCCCTTTCCCCACCGCTTGCTTTCTTTCTTTCAGTTGTGTGGGTTTGTGAAGCCTCCCCTTTCCCTCCTCGCTCGGGTGGCTGCCCCAGTCTCGCAGCCCGGCCGCCGCTCCTCTTCCCCGGGGGCCGCCGTCAGTCCTCGCCGCCGCCTGCTCGCTGCGCTGGGACTCGCAGGAAGCGAGAGCCGCGcggctcggctcgggctccgactccgactccgattccgactGTCAGCCCCGGGGCCCGCGCACCCCGGCCTGCGGGCGCCCCTGCTCTCGGAGACGCCCTCTGCGCCGCGGGGCCCGTGTGGGCGCCGGGCTCCGGGGACCGCTCGGGCGGCCGCCTCCTACCCCCACCGCCGCGGAGCCCCGCGATGGTGGCCGCCCGCGCTCCCGCGCTG
>chr1:64744520-64744999
TTGAACCAACAGAAGGGTTACCATCGGGAGCCAGCCGGGCTGCAGGAGGCGCCCTCCTGCCACCCCTCCAGCCCCATCTCGGGTGTGGGAAGACCGAGTTCGCGCCCGCAGCCCCCGGGCCGCCCCAGCGCGGGAGTTTCGAGGGGAGCCGGGGGAGAGCTGCGGCGTCACATGGGGGGCCAGCCGGGGACAGGCGCCTGGGGCTGAGTCTCCCGGCGAAGCCACCGCGAAGGGGCCGCATCCCCCAGAGAACGACCCTGGGCGTTCGCGAAGGCCTCGCAGAGAGGGGGAGCCCGCCTGCGCGTCCGCGCCCTCACAGGTGTCCGGGTGGCGGCGCCCGGCCCCGCCTGCGGACCCGCGAGAGgcgggcgcgggcgcgcctgtgcgccggggccgggggccggcgggggAGGTTCCCGCGAGGTGGTTCTCGGGCTCCTCCTCGGCGCCTCAGGTTTCCTCTCCCCGCCAGCAGGCTG
>chr1:64745362-64745439
AGCTGAGCAACCGCAGGAAAATCCTGGTGAAAAACCTGCCCCAGGACAGCAACTGCCAGGTACTGGGACGGTGATAG
>chr1:64747611-64747740
agtgattctccctgcctcagcctcccaagtagctgggattacataagcctgccaccatgcctggctaatttttgtattttttagtagagatgtggttttgccatgttgaccaggccggtcttgaactcc
>chr1:64965935-64966433
AGTTCGCGGTACAAGGAGCTAGGGACGTCAGCCCTCCAGCCCGCGCCTGTATCTCGGGGTGGTATAAACAGGATGTCAGACAGCGCGCTCCGGGCTTGTTTATGAAAACTTGCCGTGCGCGCTGGGGGAGGGGGCGGCCTGGCTTAACCGCTCTTCTCCCGGCCGGGGGCCCCCGCCCGGCGACCTCCTCGCCGCCCGCCGGCTCCGCGGGGCTGGAAATCCCCGCCTTCCCCGCCCGAGCCGCGGGGTCCTGAGCTGCGCTCAGGAGCAGCCCGGGCCGCGCAGCCTAAGGACCGACCAAGAGCGGTGGCCGCGCCTCCGGCCAGTCCGGGCTGCGCGCCCCTCGCCTGCCGACCGCGGCCGCCCCGGCTCCTCCACCTCCCCCGGTGACACTCACCACTTCCGTGTGCGCCTGGGCCAGGCAGCGCCCCGTCGCTGCGCTGGCTGGGGTCGACCGGCAGGCTCGCTAGGCGGCCAGCCCCGCGGGGCCCCAGCGTG
>chr1:64966820-64966946
AATTGCCAGGATTCGCCCGTAGATTGACCCCTCCCAGCTCTGGAGCCCCCTCCGCCACACCTTTGTGCGCTCGATGCAGAAATGCATCCCGCCTCCTCCGTATACGCTCCGCTTCTTACCCCAGCT
>chr1:65001320-65001525
GCCCAGCCTCCGCCAGCAGAGGCCTCCTGCGGAGCTGGGGGCGGGACCTCTGGGCTGGGTCCCCCTCTCCCTGTGCGCTGGCTGGCGGCGAGTGCAGTGACTGATTTCCTCTGCTCGCCTTCCCGGAGGTCCCCACCCACGCCACTGCCAACGCTCGGAGGAAGTCACGTTCAGGCCCCAGAGCTGGTCTGAATCTTCCAGGAGG
>chr1:65002526-65002981
acataagtgatgactgtgaccaaacttggatcaccaagcctgcacccagggagcgctcagtaaCGCAGCGCTGAGGAGTAGGCCACCCCGGAGGGCTCCAGGTTTCAGCGCAGGCTTCCGCGGAGCCAGCTGGATGCGTCACCATCCGAAAGTGCGAGCCTGGCcggcggcggcggaggcgggggcACCGCGCAGTTGGAAGCCCGGGCGCTCTTACCGAAAGCGCGAGCCCGGACTTCCCCGCCACGATCGATGTGGCCAGTCTGCGCCTGCCGCAGTTCCCGCTCGCACCCCGGCCCCTCGCAGAGTCCCAGGAAAGCGCTGTGGCGGGCGGGCAGTCTCTGCCCCCGGGAGGGGACGCACGCACGCGCTGCTCCTTCCAGGTCCCGGCGGGGAAGCGATGCTTTCTTGGCCCGGGCTTGGGGCCAGCGGGAACCGGGCTGTCCGGCCGCGCC
>chr1:65066500-65066839
CCGAGGCTTCcccgccctccctccaccctcctcccctccGGCCGGGGAGAATCTGCGTGGCAGGGTGCAAGCTAAAAATGCCACTGACGGACCCCTCTTCCCGCCCCGTGCCCGTTCTCCCTCCTACCCCAGACTCCAGCGTCCCGGCCTCGTGGTAGCGCCCGGTCCCCGGCGCCGCGCGGGGCTCGCCCTCTCTCCGGACCGCCGCCGCCGCGGGGACTCCGGtcttcctctcttctccctccctcctcctcctcctccggcaccgccgcctcctcctcTTAGACTCCTCCCGCCGGATCCTTCATGTAAACAACATCCAGGCTCTATTTACAGTCG
>chr1:65067336-65067376
TGCGTGTGCGCCGCGGCCAGCCTCGCCGGAGCCGCTCTGT
>chr1:65067852-65068087
CAACTCTAAGGGAAGGAtgtgtgtgcgtgcgtgtgtgtatgagagtgtgtgtACGTGCGCGCGCTCTCCCTCCTCTGCTGGGAGAAAGGAGGCTCCGGCAGCGGACAGGCAGCAGCCATCCTCCCACCCTGGAGACCAGTGGCCCCGGTGGGTCCAGCTCGCACCCTCTGATTGTGGCGGTCGCCCGTCCTGGTCCCCCACGCGCCGCGGAAGCTGGGGGAGCTGTCAGCCTGCT
>chr1:65147351-65148208
AGTAGACCGCGGTCCCCAGGCGACCGCGAAAGAAAAAAAGGGGTTTCTCTACCTCGCGTGGTCTGCACCTCGCTTCGCCCCCGCAGCCCTCGCTGGGTCGCAGGGAGCACGTGGGCCAGGCAGGCTGGGTGggagtggagtggagtggaggggaggggGCGGCGGCCAGCGGCTCGCGCGGAGCCGGTCTCCCGGGCTTACGTAAGGCGCGAGTCCCGCGCGGCCGGCCGGGGCTCCGCGACTGGGCGGGCGGAGGCGGCGCCGCCCTGCAGGATCCGGGCTGGAAGCCTCTCGGAGTGCTGCCTCCAGCCAAGGTGTGTGTTTATTTGATTGCTTTTGGTGGCGAGGCGCGGGGCTCGGGCTCGTCGCGCGCCCCATGGCCGGGGAGCGCATCCGCCAACCCCGGGCGGAGGTGGGCCCCTCCGAGCGCGCGCGGGCGGCGGGCAGCGGCGGCAGCTGAGACTCCGGGGGATGTGACAGCCGCCGGGGAGGGGACGAGACGCAGACCACACGTTGCCCACGTGCGAGGACCGGGCAGGGGCTCAGCCCCTAGGCCGCCCGGTGCGTGGGGCGGCGGGGGCTGGCTTTGAGTCACCCCCGCTTGTGCCAGCTTCCCCGGCTCGGCGGAGACTGGCTTGGGGATGCCTGGCCGCCCGGCCCCCTTCTCGGACGCGGCGTGGGGAGCGAGCTGGAGTTAAGGATGAAGGTGGGACTGGCCGGGCCGACCTCTGACCCCTGGAGGCCGAGTCGGCAGGGCGGGGCACGGCGCGCTTCAGCAGCTTTGCGTGGGGGCgaggaggtggaggagggcgaggaggtggagaagggcggggaggTGTAGCGTGGCGCTCAGTCCG
>chr1:65148676-65149027
ACGTGCCGGGGCGCATGCAGCTGGCGGCCGCGCGGCTTAACCGCGCCTGGGGAGGAGGCCGAGGCTCCAGGGGCGGCCGGTGGGAGGTGCCCACGGCTCCTCTCCACCGCTCCTCCTGTCGCGAGGAATAGCCCGAGCCACCCGGCCGAGGGAACGAGAACTAGGCAGGGAAAACCCGGAGCTTCCGTCTCACGCTGCCCTCCTTAAGGCAGAGccgtccccgtaccccttagccctggccccctcccccgAGTCCCTAGAGAGCCGCGCGCCCCCTCCCGCGGGAGCCCAGAGGCGGAGCGCCGCCCACCTGTGGCAGTCGGGCGGGGCCGCGCGCCGGGGAACCTGTGG
>chr1:65254202-65254966
CCTCTCGGAGTGTGGAGTGTATGGTTTGTAACAGGGAGATAAAACGGGTGAGAGCCCCCTAGGACTCCTGTGTTAATAAAGGGTGCTAACGGTGCCCCCCGAGTGAGCGGCGCGGGCCCGCGCGCACCCGCACGCCTCGGGCGCCAGGCGCCGCCGTGTGGGCGGAGCCGGGCAGCCTCCCCTGTCGGCGCCAGCCACGGCTCCCGGCCCCAAGCTCCGCCCCCGGCGCGCATCTCCCAgcagcggcccggcacctggcagacgcgcggcggcggcggcgagcggtggcgctcggctcgggcgaccgcggcgggggagggcgcggcgCACCGATGGGCGCCACTGAGAAGGGAGGCCAGAAGAGCCGGAAGCTGTTTTCCTTGCGGCGGCCGTGGAAGGCGACCCGGCGGCTGTGGAGGCCACGCTCAGCTCGCCAGGCGGCGCAGGGTGAGTGTGGGCGCGGCCGGTCGGGACCTGTTACCCTGAGGCAGGGGCGCAGCGGCGGCGGGGCCGTCCCCGGCGGTCTCTCGGGTCGCGTTCCCGGCCCTGGGAGCCTGGATGCCTAGGCGACGCCCGAACCCGACCCTCGGTCGCGGGTACCGGGACCGCTGGGGAAGCGCAGGGGCTGATGTCGGCACAGTCTCCTTTCCTCTAGCCCCTGCTCGTTGCTTTGGCTCTGGACACAGGGAAGCCACGGTGGCGCGGCGACACAGCCTCACTGAGGTTAGCTTGTCCCCGGCCCCCAGCACCTGGCCTGGCGCCTG
>chr1:65309319-65309388
tttccttccctcccCGCGGGCCAGCGGCTTTGGCGCTGCCCTGCTGCGCGGCGGGGCGACGCGGCGACA
>chr1:65419930-65420071
CATCTCCGTTCTCAGGAAGGCTCAGGGAGGATCCCCCGCTGCGTGCACTGCGTTCTGAGAGGCCGGGGAGAGACTCTGGGCCCGCGGTCGGGGCGGAGCCAAGGTCCCAACCCACATTGAACGGGCTTGAGGATTACTTGG
>chr1:65420749-65421068
GGTCCCCGGCTCGCTTGTCGTGTGGTGGGGTTGCCACCTCCGTTCCGGTCAAGCCTGGGGCTGCGCCTTCCGCGCGCCGTTGGGGAACGGCCTCACCACCCTTCCCGCCTCTCCGGTTCGGGAGGCGATCGACCGCTCCCTTCGTCCCTTGGGGTGTGGGTGGAGCGGCGTTTCGGGGGAGCCTTGGCCCTTTTTGCAAGGCCGCTGGCCTTCCTGCTCTCCAGTGGCGGCACCAGACCCCTCCCCAGCCTGAGCCCTCGGCGAGAGCGGCGCCCTCCACCTCTCCTGAGTTTTTAAACAAGGTTTCCACTTCTTGACG
>chr1:66924829-66925380
ATGGCGACGGTGGAGCCCTGGCTCAACAAGCGGCCGCGCGGTTGGCTGGCGGCACgaggccgaggaggagggcggaggcggaggggagggcagagggttggtggagctggaggaAGCTCCGGACGACGACTGGAAGAAGGAGGCGGGCGGCCCGGGCCTCAGGCCCCTCCCAGGCTCTGAGTCTCCCGGCTGCAGGCGGATGGATGGGGCTTCTTCAggcggtggcggcagcagcgaaggtggcggcggcagcagcggcagcggcTGTAAGTGCAGCCTCCACAAGCCATCTCTCCCCTTCTATTCCAGTTTGGGATGAGGGGCTCCTGAGGTGTCCTCAGTCCCCTTTCTCTCCTTCCCCTCCCCCACGGCAGTGTACCGCCCGGAAGACCCTTAACTTCCGGGGAGGGGCTGCCGCAGAACGCGCCTGGCTTGCTCTCCGCCGGCTGCCAAAGGCGCATGCGCAGCTTCCTCCCTCTGGCCATCGACTGCCTCCCAGCGCCGCCTTTTTGCCTTCGCGGTGGTGGCGCCGCGCTGGGAATCCGCTGCGG
>chr1:66930048-66930576
AAGCGCCCCGCGCGGTTGCCCACCTCCTCCCACACCCACCTTGACTCCGCCCCCTCCGCTCTTCCCGGGGAGGGCTGGCCGCGGGGCCGCGCGCGCGCCCCTGCTCCGGCGCGTGCTCGCTGGTCTTTTCCCTCCAGTCCAGCCCAGCCGGGGCGCCGCGAGGGGGCGGAGTGGGGTGTGGTGGGCGCGCTCGGGCGGCTCCTGCGCGTTCCCGCCGAggcagtggcggcgggagcggcagagacggcagcggcCGGAGTCCCGTTGCTGAGTCTCACATCCGGGTTCTGGCCGTGACCCAGCTGCGGCCGCCGCGGAGATGTGACCCGGCAGTACGGCAAATATGGCGGAGGTAAGGGAGCGAGCTCCCCCTCCCTGTCCCGGAGCCGGGCGCCCCCGGCCCTGGGCCGGGGAGGAGTGGAGTGGGCCTGGCCAGGAGAGGCCCGGCCCTGCTGGCGCCGCTGCCCACCTGTTGTCCGGAACAGGCCATTCTCTGGGCGGGAGCTTCGCCTGGAACTTAGTTGGGAT
>chr1:67053615-67053774
GACCCCTGCCACAGgcccgctcgccaggccggctccgctgcccgggccgcgcgcgtcagccgcccgccctccccagctcccgcccAACTTTGTTCGGCTTTAACTTTGGCAGTCAAAGTCCAGGGAgccggcgccgcgccgccgccgccgcccgctcct
>chr1:67054006-67054513
CCGCCATGGCTGCCGCAGCAGCGGTGGCCTGGCGGCGGGGCCTAGCGGCTCGGGGGCCTGCAGCGGCAGCTCCCAGGGGACTCCAGGAGTTGGGGACCGCAGACTAGGCCAGCTGCGCGCTCGCCGCCTCGACTCCCCGCTTGGCCGCCGCCTGTCCCCGCCCAGGGGCAGGGACGCCGGGGTTCACACCCCTGGAGACTTTGCTCGGGCATTGTGCAACGCGGGGTCAGAGAGTAGGGCCGCGCCGGGCTTAGCCTGGGCAGGGGTTGGAGAGAGCCTGGAGAAGGGGCAGTGGCGACCCCCCTGCCCGAGGCGGATAAGGAGAAGCCAGGGGAACTACATCGAGACACCAGAGCGCCGGGCGACAAACCACAGACTCCGGGTGACAGTCGCCCTGCGCCTGCGCACGAGCACGCGCTGGGTCTCTCCGCGGGGCGCGTACCTGGGGCGTGGGGAGTCTGGTGGCAGAGGGGCTGGAAGGCCGTATTCTCCGGATAACTGCCGCAA
>chr1:67430304-67430801
GTGGCTCGGCGGCGCGTTCCTCCACGGATTGCAGCGGGCCGCGCCGAGCCAAGAGCGCCTGCTTCAGCTCTTCCCACAAGATGGCCGGGCCGAGAGAGGGGGGCCGTCTTCTCTTCCGGCGCCAGGCACACATCCGGGAGCGGCCTGCGCCGCAAGGCACTGTGGGGTATGTAGGCCAGAGTCATTTCTCCTGAGGCGACTCTCCGCGTCGGGACTACAATTCCCAGGACGCACCGCGCGACAACTCTTCGCGCGCGCCTGAGAGGCGAGACCCCATGAGGGGAGTGAAGCGTGCGGGCTGAAGGAAGGGAAGCGTGGTGGTGGGCGGAGTCCTGCCACCTGCTCTGGCCACCCTTAAACTCTCTAGGTCTTCAGCTACCTTGAAACCAAAAAACCGTGACGGCGTAACTGACTCGCGAAAGTGCTCTTTGGTTTCACTCACGCCCCCTCGGGCTCAGGGCTAACTTTCCCCACCGCTCCAGGGGGGTCAAGGTGAC
>chr1:67685023-67686118
ctcccgcGTGGCTCCTCCCTTTTCCGCTCCTCTCAACCTGACTCCAGGAGCTGGGGTCAAATTGCTGGAGCAGGCTGATTTGCATAGCCCAATGGCCAAGCTGCATGCAAATGAGGCGGAAGGTGGTTGGCTGAGGGTTGGCAGGATAACCCCGGAGAGCGGGGCCCTTTGTCCTCCAGTGGCTGGTAGGCAGTGGCTGGGAGGCAGCGGCCCAATTAGTGTCGTGCGGCCCGTGGCGAGGCGAGGTCCGGGGAGCGAGCGAGCAAGCAAGGCGGGAGGGGTGGCCGGAGCTGCGGCGGCTGGCACAGGAGGAGGAGCCCGGGCGGGCGAGGGGCGGCCGGAGAGCGCCAGGGCCTGAGCTGCCGGAGCGGCGCCTGTGAGTGAGTGCAGAAAGCAGGCGCCCGCGCGCTAGCCGTGGCAGGAGCAGCCCGCACGCCGCGCTCTCTCCCTGGGCGACCTGCAGTTTGCAATATGACTTTGGAGGAATTCTCGGCTGGAGAGCAGAAGACCGAAAGGTGAGTCGGCCTGCGGACTCTTCCGGCCCGAACTTCTCTTACCTACCCCGCGCTCCCCGGTGCAGCCGGGCTGTGGAAGGCTTGCAGGGGAGGAAGCTAAAAAGTTTGCACAGGGCAACTCCCGCCCTTGCTCCCTCGGGACTCTCCGTGGAGCTCCCACGGACTGAAAGAGCGTGCCCCCCAACCCGAACGAGCCCCGCCGGGGCCTTTGCAAAGGGCAGCAGTGGCCGTCGCTGCCCGTGCGGCTCCCGTGGCTGGCAGCCTGTGGCAGGGGCACTCTCGGGACTTCTCACGGGACGCCCGGTCCTTGGGCGTGCAGGGGTCATGGGGGGTGACGGGGCCGCGGGAGCGCCGGGTTTTCGTAGAGCCCAGGTGCGCGGTGGTGCTTGCATTCGAGAGGGAGGGGCGTGGTACCGGACGAGGGGGGCGGCGATGGCCCCGAGGGCACCGGGGCTGACGGGACCCCTCGCCCTTGCCCGCGTGTAGGATGGATAAGGTGGGGGATGCCCTGGAGGAAGTGCTCAGCAAAGCCCTGAGTCAGCGCACGATCACTGTCGGGGTGTACGAAGCGGCCAAGCTG
>chr1:67832656-67833189
ACTTGCAAATACAGTCTGCAGAAAAGCAGCCTCGGGTCCCCACTCGGGGGTCCCTCGCGGGGTGCGTCATATGGGCTCTCCCCTCTGCGACCCGCTATTTCCCTGCTAGACCCCCAGCGCCCAGCGGATTCCAAGGCTGCGCTCCCGCCGGCTGGTCCCGGGAGGTAGAAAGTAGGCAGAGGGGCGTGGCGTCCCTGTCGCCCCCACATGCCAGCCCTCCTCCAACGCCTGACACCACCACAAGCCACGGCTGGGAACACTGGGGGCCTCCCAACCCGGCGCGGGGCGCACGGCCGCAGGCTGGCGAGGAGGCAAGCGAGCTCAAGGGGAGACCTTTCCTTCCACCCCCAGCCCTAGCCCCAGCCACAGCCGTGGGGGCGGCTTCCCGCAACCTCGGGCGGCCGCCCGTCGAGGGCGCGCGCGCCGTTTCTGCCTCTGGGTCTCGGTGTCCCTTGGCCCCTTCCTCCCCCTCCCCCCGGTCTCCGGCGCCCAGCGCCCAGACCAGTCCCCGCCCTCCAGCAGGACACTcttcc
>chr1:67833385-67833718
GTCTCTAAGGGCTCCTGGAGACGGCTCCGAcctctcctcctcctcctcctcttgctcctccGGGCGCCGGCTCCGCCTCGCTGGGGTGGGCGGGGCGGCGGCGGCCCCGGGCTCCTTCCTCCGCGCCGGGCCCTGCCTCCCGCCCGGACGCCCTGGCTGTGCTGTCCCGGGCCGGGGAGCCCGCGTTGTGGCCCCGCAGGAGGAGGGGCGAGGCCTGGCCTGTGGAAGCTCGGTGGACGTCTGGTCGTCTTTGGCCATCCCCCTTCCTCTAATTCTCATGGAGGACCTGAAGTTCTAGGACTTGAGGGCCCCCACTCTACGACCCGCCCCCGC
>chr1:68214422-68214583
gttgtgatcttggctcactgcaacctctgcctcccagtttcaagtgattctcctgcctcagcctcccaagtagctgggactacaggcaggtgaaaccacattcggctaatttttgtattttttaatagagatggggtttcaccatgttagccaggctagtc
>chr1:68231052-68231566
AGGAAACCGAACCTCCCGTCCGCGCCCGCTGCAAAGTTGGCATTGAAGTTTGTGCCGGGATGTCCCAAATCTTgagggggcggggggcgcgagtgtgcagagaggcgggaggatggatgcagatggggagacagtgaggggaagggagTTTTTCCGAGTGGACGGTCCGTGAGGCGGTTTTCTTCACCCGGAAGCCTGTTTGACTCAGAGAGGTCCGGGAGGTGCACGCCAGGGGAGGTCTCCCGGGGCGGGCGCTGTCGCCGAGGAGGCCGGCGAGCTGTCACCTGCGGGGGGCTGTGGTGGGAGCTGAGGGCGCTCTCCTAAGCGCCAAAAGAGGACGGGGACATTCACAGTCACCGGCTCTCGGGGCTCTAAGTAGTGGGGGAAGGGATATTCACGAGTGGGCAGGAGGCCAAAAGCAACACCTTTCGGATACGCTTTTCCCCTCCGACCTCTCCAACTTCCCGCGGCGCTGGTCAAGGACTCCCTcccaccccaccccatcccacccaac
>chr1:68232345-68232458
GGTGAGCTTTTTGctccctcctctcacacactccctccttcctcgcctccTTTCTGGGCGCTGCAAAACTTCAGAGGTGCTGGAGCGCGGCGAGGATGGGACCGGGACGGAAG
>chr1:68496729-68497141
CCTTTCGGACCTGAGGCCCAGACCCTCAAAATAGAGGGAGCGGTGAGTCTGGCAAGGGTTGCATACCCGCTACTTCTCCTCGCCAGCCTTTTCACTGAACCTAGGGATCCTGGGACTCATCCCTCCGACCGAGGTAAAACTGCGAACGGTCGAGGTAAAACTGCGAACAGTGGTGACTGCCGTCAGCCCGCTGACCGGTCCCGTCTATCCGAGCTGTCTTACCAGCTTGGTGGCCCGATAAGGCCCGGGAGGCACACCCTGACTCTCCATAGGTCTGTCAGCGCCCGGTGGCGTCCATGGCGGCGAAGGCGACACTCAGGCCCAGCGGCCGCGGCAGTGGCGAGTCTCGGCACAACCGTTGGCCCCGCCGCCGATTTGAATAGCATAGAGGGCTGCGCGGATTGGCCGCGCC
>chr1:70205836-70205942
CTGCGACTCCAACCTTCTCCTCTGTGCTTCCACCGTGGCGAGGGTGTGGGGAAAGAGAACCCTCTCTTCTCCCCTCTCCTAGTCTGAACGTGGGCCTTGACTAAAA
>chr1:70212320-70212476
atcttggctcactgcaacctccacctcctgggttcaagcgattctcctccctcagcctccccaatagctgggattataggcacgcaccaccacacccggctaatttttgtatttttagtagagatggggttttgccactttggccaggctgatctt
>chr1:70283580-70283747
tcgaggcgggtggatcctgaggtcaggagttcgagaccagcctgaccaacatgatgaaaccccgtctctactaaaaatacaaaaattagccgggtgtggtgcccgtaatcccagctactcaggaggctgaggcaggagaattgcttggagccgggagacggaggttg
>chr1:70354541-70354804
AGCCTGGGACAAACGCATCTCCCGGGGAAGAGCCGGCTCTCGCCTAGGCACGAAGGGACGCGCGCTCGCTGGGGGAAGCTAGAACTCAGGTGCCCACGACACCAGGATCTCAGTCTCGCCGTCGCAGCCGCCGTCGCTGCCTTACACCGAAAAACAGGGCACGGCCATCTTCCTCTTGCTCCTCTCGCGAGAGCTCCCCCAGGAGTGAAGAGAGAGAAAACACCGCGATAAGTGAGCCACCCGCTCCCTCCCTCGCACCTTCT
>chr1:72282333-72282357
TCCCCTTTTCTGACCATCATGTTG
>chr1:75724435-75724678
TCCGCGCTGCGGTCAGCCTCGGCGTCCCACAGAGAGGGCCAGAGGTGGAAACGCAGAAAACCAAACCAGGACTATCAGAGATTGCCCGGAGAGGGGATGCGACCCCTCCCCAGGTCGCAGCGACGGCGCACGCAAGGGTCACGGAGCATGCGTTGGCTACCCGGCGCCGGGGACCGCTGccaccccgcctagcgcagcgccccgtccttccgcagcccaaccgcctcttcccgccccgcccca
>chr1:77461389-77461445
ccagaggctggggtggttagtggggaggggggaatggggagatgtcagtcaaagca
>chr1:77531880-77532023
ggctgcaggtcccgagccctgccccgcggggaggcagctaaggcccggcgagaaatcgagcacagcagctgctggcccaggtgctaagcccctcactgcctgcggccatccggccggccggccggccgctccgagtgcggggc
>chr1:77682947-77683563
GTCACGTGGAAACATTTTCGGCGTGCCCGTCACGTGGGCCGCTACTGAGCGAGCGCGCTCCCGACGCCCTCCCAAAAGCCCTCCCCGCCCCCCCTTTCGCCCGCGCACACGTGCGCGCGCACCCCCGCCCCACGTGGGGGCTTCgccgtcgcagccgtcgcagccgtcgcagtcgtcgcCTCCAGCCCACCCCCTCCCGGTACTTGGCTCCAAATCCGGGTCCCAAGCCGATCGTTTCCCACCCCCATTCCCTCCCCCTTCATTCTCCCTCCCCCGTGTCTGGCCCTCACCACGTGTCCCGAGCTCTTGCTCACCTTTCACGCGGGGTCGGACGCAACGGGCCACTTGGGGAGGcgccgccgccgtggccgctctccgcccccgccACGGCACTTGCTCGGGTGGCCACCGCTGCAGGAAGCTCGATAGCGGCGCCGCGGCGCTTCCAGGTGGGTCCCCGCCTCCCGCTCCTGCCACTTCCCGCAGCACCAGCGGCTCCTTCCGGTCCCCTCCTTTCTCCTCGTTGGGACTggcgggcggcggcggcggcggcgaccgctgctgctgctgttgctgctgctgcaggcgCGCTCACTACACCGCCTGCTGGTAACCG
>chr1:77759219-77759926
GCCGAAAAGCGAAACCAGAACCCAGGAGCCGGCGCGCTGCAGGGCTTTCAGTCACCCACTGAGAGGGACTGGCAAGCCTGAGTGGGGAGACCGAGGAAGGGAGCAGAGCCCCCGCTTCTCGGGCTCACCTGCACCTCCCGCTTCCAGGGAAGAACCCCTGAGGACCCTTCCTCAAATCAACGACCGGTTCCCATCCTCCACCGACCGTTGACAGGGCGACCACTAGATTATCTCTGCAACGCAGAGCACCGAGGGGCCAAGGCCTTCTTCCCGCCCGCGAACCCGCCGCCACCCAGGACCAAGAAAAAGAGGCTGCTGCAGCGGCCGCAACCCCAGCGCGCGGAAGCGAGAACAGAGACCGGACCCCGGACGCGAGCGAAACGCCCTTGGGCCCCGCGCCCCTCCCAGCAGCGCCGCGCTCACCTCCACGGCCTGGCCCGCGGGACCCGCCAGCTCGACCAACAACGGCCTGCAGCCGCACCTCCGCAAGCTCCTCTTTTCCTTCTCAGCTCTCGGAGAGGGGCAGTGTCGCGTCAGGAGGGCCGGAAAACGGCCCCGCAGCGCTGCCCTCGGGGGGTCCGCCTCCTGAACTGGCCACTTCCCGCAGCAGCCGCGGCTCCTTCCGGTGTCTCCGGGGCCGCCGCAGGCGTCTCCGGCGATAGGGGAGGTGGGGGCGGAGCCTCGATGGGAGCCCGCCCCAGGGGCGG
>chr1:77779660-77780163
AGACTGCTGCTCAGCGCCAGGCATCAGCTGGGAAGCTGGCGTGGGCAGGCCAGCTGTACCTGGCCTGGAGCTCCAGGTACAGGGCCAGGGGCGGGGTGGGGTGGAGAGGCGGGCGGGAGGAAGCGGAGAGTTGAGCGGCCACGCAGTTGGGGCAGAGGCCTCGGGGCAGGGGTGGCGCGGACTCCATCGCTGGCGTTAGCTCTCGGAGTGCCAGGTGGAGCGGCGGAAAGCCAGAGGgtctacggccgtgccaccctgaacacccccgacctcgtctcatctcagaagctaagcagggtcgggcctggttagtacttgcataggaaaGCAGGAGGGTCCCCACGCCAGAGGGAGGCCTGCAAAGGAAGCGCGGAATTGGGATGGGCTCGCCACTGCTCTGAGCCAGAGGAAGGGTCTGGACGGCCGAGCTGGAGGGACCCCCTTTTCTGGTGTTCTTGGCAAAGAAAAAGGAAGACAGCAGAGGAGAGCTCCGCGAGGGGCTG
>chr1:77888412-77888511
AGCCACGGTCCCCCTCCCCTGCTTTTCTCCTCAACTCTCCACCCCCACTCCGGGTGATAACGGCGGAGGTGGGGGGTTGGGGGAACTGGCCTTGTGTTT
>chr1:77889150-77889244
CCTCGGCTGAACCCTTGGGGTCCTTAGGGAAGTTCAGTGCCGTCCCCCACCACTTGCCCCAGCCGCGGTCTCCGTCTCTGCCAGCAGTGCCAGT
>chr1:84077752-84077981
CCGCCAGGGTGAGGAGGGACTCTGCGTTCTGCAAAGCTAGCGGTTCCCACTCCACCTCCCACTATCTCAGCGATGGGCACGCGAGCGCCAGCCCGGGCGACCGCGGGGGAAGAAGCGGTCCACGCCACCTCAGGCCCCCGCCCCAGGCTCTGCCAGCTGGGGGTCCACCGCCCGCCCCCGGGGTCCCGGGCCTGCGCGTCACTTCCGGCGCGCGCGCCCGCCTGCGAAG
>chr1:84078383-84078585
CCGGGTCTGGGTATCCGCTGGGCGGGCCGGCGCGGGGCACCGAGCGCCCTCCGGGTCGCAGCTTCTGAGGCCGCGGGCACGGGCCAGGCCTAGCAGCGGCCGCCGGGAGTCGTTCTGGGGGGCCGGGAGACCAGCTGCCTTTCTCCTCCATTCCGACCCCCCAGCTCCGCGTTGAGAGCTGAACGCGAAGGGCCGGATGTGG
>chr1:84479429-84479606
CAGGCTTTAGCATTTCGGAGATTAAAAACAAACAGCGGCGACACTTAATGTTCACGCGGTGGAAACAGCAGCAGCGGAAGGTACGCGAGAGGCGGGGGCTGCCGGGCGCTTGCGCGTTGTTCCTGACGCTTAGGGCGGTCGCGGGGCGCACATCTGTGGTTGTCTGCTGGTCTCAAA
>chr1:84505884-84506679
GAGCGCGCGTCCTCTCCAGGGGAAGCGAGGGCCGGCGCGTGTcccgcccgcccccgccagctgggccgccggatcccacccgccgccgccgccttcctcccgcctcggccgcccgcccccgcTCACTTTTACGCGGTTGAGTCCGGCCTCCAGCCGGAGCTGTTGAACCACTTTCTTCATAGCGGCGACGCTGGAGGAGCCAGACATGGTGCACGCGACGGCCGGGCCGATTCGTGGGTCGGTGGGTCGTGGGCCGTGGGTCGGCGGGGCCAGACAACTCAGCGGCGCGCGGCGGGGGCGGGGCTCCGAACTTTGTCTCTAAGTTTCCGGTTCTGTGCTCAGCGGCTCCACCCTCGGTGCGCATGCGCGCCTTGCCAGCCCTCTGTTCCAGCTCCACACCCGGCCCCGAGCGCGAGCCTggaggagggggaggagaaggggcggagcagTCGGTGGGCGCGGCGGCTGCTGGAGGCTAGCGCGACCCGACTCTTAAGTTTTCTTTTCCTCTCCAGAGGGGCCGATTAGGGAGAGGTAAGGAGAGAGCTTACCGTTAGCCGCGAAGAACTAAGAGGGGGTCTGAAGAGGACCAGGGAGGGAAGGCAGAGCTTGTGGGAGTTTCTAAAAGGCCCGGCGGCGGGTGACCAGGAGGTCTCAGTTTTCCTCCCAGTTTGTGGGAAGGGTTGAGGGAAGTGAGGGGAGATACTGGGTGAGGCGTAGGAGCTACTGTGCACCCGGCGTGAGTCACCCGCACACCCCCGCCCCGTACAGGCGTGTCTCTCTGTGACCCGAGTT
>chr1:84574247-84574624
TGGATGGTGGCGAATCGGGCGGCAGAGCTCAGGCTCCGGGCATGGGCAGTCGGTCCCGGCCGCGAGCCgcagcgccagcagcgccagcagcgccagcagcgcTAGACCCGGGACGCCGCTCGGCGGGCTAGAGACGAGGCGCCAGCGTCGAAGCTGCGGCCGGGACATAGCAGCAGGTCTAGCGGGCCGGAGTGGGTTCCTACCGCCTGGGTGGGCGGGGCCTGCTGCGCGTCGGGGCAGGAaggggcggggagagtcgggaagggcggggaggggcgggaggggcggggCTCCGGGGCGGGCGTGGGAGGTCGGGCTTCGAGCGTCCCCGGGCGCTACAGGTGGGTGAAGTTAAGTGGCTGCTGGAGCGTCTCGGG
>chr1:84620780-84620924
GCCTGCCCCGCGGGCTGCTCTGGGCTACTGGGATCTCACCCCGCGCTCGGCGAGGCGGGCCCGCGGCGCCCTCTGCAGGGAAGCGGGTGGCGCACGCATGCTGGGCGCTCCAGTATTTGTGGCGGGGTGGGCTTCTGGTTAGGG
>chr1:84690044-84690293
CGCCAACCTTGCTCCATCCCAGAGAGGGTTTGGGGCTCCCCGGGTCAGAGCGCTCCGCAGGCGCAGCTCCGCGAACGCCAGCGAGAGCGGTCCCGGGGCCAGCACCTACCTCCCACCTCCTCCTCCAGGAGCGGCCCGGGTCGACGCTCGCCCGCACCCTGCAACGGCCCCAACAGCCGCGCGGAGCCTCCCGCCGAACAACGGGGCGCTGAGCCAGGTGCCGGCTCTCACCTCCGcgcgcgcccgccc
>chr1:84690477-84690960
CCTCCGCTGCGGGCTCCCGCCTTCCCCGCCCCTTGCAGCCGCCTCCCGGCCTCCGCAGGTTTCCGAGGTTCCCACCCCGCCCCCGCGCGCCGGCGCCGCAGGCCCCGCCGCCTCCCATTGGCTCCGCCAGTTGCTAGGCGATGAACAACCGTGGCCTGCATTGGTCGGGTGGGGGCCTCGGTAGTCTCCTCCTTACCTCCAAAAAAACCCGGAGAAAAAGAAGACCTTATCCctgcggtccgcgcgcgctgcgggcgcagctgcggctgcggcACCTGTTACGCCCAGTGATTCACCCGGCCGTTTTCTGCTCCCCGCCCCCTTCTGACGCCTGCAGCGTccggggccggggctctgtgggggccgggactctgcagggaccggggtcgtggcTACTTTAGAGCACGTTTTCCGAGCCCCACTGAACCCCAACACCCAGCCTAGCAGCAAAAGTGAAGCTTCCAGGAGAGCCACGTGCGTTTG
>chr1:85200800-85201237
GAGGCGACCGGGGCGGGGACACCTGCTGCCGAGGGCGTCCGCCGCCTCCCCGCTCCCCGTCCCGGGGGCAGGCTCGGCGGTACGCGGCGCCGCGGGAAGGCGGCTGGCCCGGAGCCCGGGCTCCCGCGGGGAAGCTGTGATCCGCCAAGCCCCTGCCGCCCCGCCGCGCGCCCGAGTCAGGGGGCAGGTCGTGCATGGCCTGGATCAGCAGATAATAGGCCTCTCGCAACTGGGTCCGCAGCCTGCCTGTCTCCAGGCGGCCGCCCTCCGCCCCCAGGGAGGAGCCCGCCGCTGGGGGAGGCGGGGGACGCCGTTCCGCCTCCGCCCCCTCAGGCTCGGGCGCAGACTGCGAGCCGCCGGGCAGGTTTtcgtagtagtcggcgtcgtagtcgtcttcgtccttgtcgtcttcctcctcctctccgctgtcctcgGAG
>chr1:85201476-85202037
AGAGGCCGCCACCGCAGCTGCGGCTGCCGCCCGGAGCCCTAGCCCCCCGGTGCCGCGGGGACCCCGCCTTCCCCGGAGCCTGGACAGCGTCCTCCTCAGAGGGTCCGCCATCCCCTCTGCCTTAGCCGCGAGGCTCACCCCCGCCAGGGGGAGAGGTCGGAGCCCCGCTGGGGAGAAAACCGCGCTCgcggaggcggaggcggaggcggcggcggcTCCCCATGACCGGCGCTGGCCCTCGCCGGCTCCTCACATACTTGGCATAACTCTGCCGCGGGAAGGCGTGGGGGAGGGCGGTGGCGCCGCAAcgcgcatgccccggagccccgggccgcgacggggcgcgcgggccgggggcggcAGAGGTGGGTTCTCGGGGTGGGCGAGTGGTGCAGGTGGAGGCGGAGGGCGCGGGCCGGTAGGTTGAGTAGTAGGTCGGCTGAAGCTGACCGACGGAAGCAGGGGTGGGCGCACAGAGCGCGAAGGGTGCGGGGAGAGTTGAGGCAGGGGAAAGAAGAACGAGCAGGAACGTGAGTTTGGGCTGGTGGCTGCAAAGTTTTG
>chr1:85205520-85205669
tagatggtgccactgcactgcagcctgggtgacagaacaacactctgcctcaaaaTGCAAACAAAggccgggtgcagcggctcacgcctgtaattccagcactttgggaggcccaggcgggcggatcacgaggtcaggagatcgagacc
>chr1:85215450-85215703
cctaacgctcagagaaagtacagaagtcctcagagttttttcttctctctgctgtcttggattccaactctcaagcagtctcgtaggggtgatggtggggaccacaataggaacctgcaggagccaacactctgtgagaaggaaactttctctctgaatggtggaactgtggccccaagagagtggggcaagcccccattgcctttttctctctctctccatccttctgctacttggccctgtatgcaagcac
>chr1:85259154-85259725
GCGGGGCTGCGGGTCCGGTCTAACACCCACCAGGCGGGGAGAGGGGGCCAGGTTTCCCAGGGCTTGAGGTGGGAGGGGGTGGTGCGGCATCCCGCGGGGGTGACTGCGTGTGGGGGGATGGACAGCAGGTCCCCAGCAGGGGGCTCAGGAGAAAGGGGGCGCAGGCCGGGGCCGAGACCGAGAAACGGGGTCGGGGACCTCACCTCCTCAGGCGCCTTGACGACGTGCCTCTCCCAGTCTATCTGTTTGTTGAGCGGATTGTAGAGAAAGGCCGGGCGAGTCACGCTCCTAAACAGCTCGTCAGGTCCCGGGAGCCGCTTCTCCGCCTTGTTCCTACAGCCGCCCGCCGACTTCGCCGGATCCGGGGTTCTGCGACTCGTCTCCTCCGGCTCGATGTTATCCTCCTCGTCCGAGGAGCCTGAGCTGCTGCTCCCGTATGCCGCAAAATAGCTCAGAGGGTCCTTCTCCTCCGCTGCCATGACGGCTGCGAGCGACAACCCAGCACTCCGCCGGAAGCCGGAAACCGGAAACCGGAAGCCACCCCAGGGCCCGCCCCTCGCGTGGCCCCGCC
>chr1:85276142-85276865
GATGCAGGGCTCGCCACAGTCCTCCTGTGCTAGGACTTTCCGCTCCTCCGACCTGGAGGATCCTCCTTGTCCTCGGACTCCAGGCTTCCGCTTTCGTCTCCCGCTGGGCTGCAGCCCGCCCCCGCCCGCCCTGGGCACAGCTGCGTTACTCACGTCCTTCTTCACTTCAGTGAGGTCCTCCTCGGTGAGGGACGGTGCGGTGGGCTCCATGGTGGAGGCGGGAGATGGCGCTTCTTCCGGGTCCGGGAGCTCGGGCTGCGCCGCCCCGCCCTGGCTGGGGGCTTCGGCCTCCGGGTAATGGGGAAGAAGGAGAGGAGGCGGAGCGGGTCGGGAGAAAGACGGCCGCCCCTTCGGGAACAGAGGGACTCGGGGGTCAAACCGTAGCGCTTCCGGCCCCGCCTCTGAGGTcgacggcgacgcgaatctacgcgacgcgacgcgGAGCTCGGAGCAGCGTTCCTTCCCTCTCGTAGaggctcaggcgcaggcaccgccccacggcgaggcgcGTCGCTTAGCAGAGCCCGCCCTGTCTCTGCGGCAGCCTATCGACGCCAGCCCGCGGGCCGATCCTGTTCCCGCCCCCGACCGGAGCCTTTCGGGTGGCTCCGCCCACAGCGGGCGTTTCCTCAAGCCACGCCTGCGCAGGTCGTCGGTAAGTGGCCCGGGTTAGCTTCCTCATAAGGCATCGTTTCCGTGGGTGGGGTCCGTCAGTGCCCAGGC
>chr1:85298602-85298711
AGTTCCTTCTGTACCtggtgaatttgggaggaaaaactgggagcgtggctcaaaaccttatgtcctcctcctgggagcactcatgtgctgtgagcacaggctctgctca
>chr1:85464359-85464475
CCTCCACCCGCCCTACCGGAGCGGCACCCCTCGCGGCCCTCGCTCCCTGGGAAACACTCAGAGTTGCACTGTCGTCGCTGCCGTTTAATTTTCACAAATAAAAATGCCCGTGAGAC
>chr1:85464662-85464982
ACTCCCCAGGCAACACGGCGGCCGGCGGCGGGGGAGGGCCTGGCGCGCGCCCCGGCCGCGCCCCTCGAGTCGGCAGTTACCTCCTTCCTCCGGCTCGGCGCCCCGGGTCGGGTGATGAGGGCCGTCTCCTCGCACACCACGGCCACGTCCTCCACGAAGACGCAGTCCGGAAGGCTCTCGTCGGCCGGCAGCTCCACCACCTGCAGCCCCAGCTTGCTGCCCAGCACGCCCACGTAGAGCTGGTGCTGCCGTTCCGCGCGGGCGACGTCCACCTCCTCGCCCTTGGCGCTTCTCAGCGCGTGCTGGCCGAGCGACTCGGG
>chr1:85576364-85577183
gcctactgatggcagagccaggacttcctatccagggctcccCACACGCGGAACTTCTCGAGGAGGAAGAGGGGAAGGGGTCGTGGGAGGCCAGGAGAAACCGAGAGCCAGCTTTACCATGTGTCCCTTCTGGGGATAATGGAATCCAGGCCCTTCGGGGCTTTTCCCCAGAGCTGGCTACACGTCCCGCTCTCGGGTGCGCTTGGTGTCCACGCAAACGCCATCCTCCGAACATCcccccgcccacacacacacatacacacacagccccacacCCTTGCGCCGGACGCACCCTCTACGTCTGGCACAGCACGGCAACTCGCTGCCCCGCTGGGAGGACTAGTCAACAGGGGGGCGGACGGGAAAAGTGACACAACTGGGCCGCGGCGCCCTCCGCGCCAGCCTCCCACGCAGCGCAGGGCGGACTTCGGCCCTCAGAGGGGTGAGGACTGGGGCCAAACTGCCCGGGTCTACCCCGCCGCCCGCAACGCTCCGGGGTCCCGCGCGGAGGGAGGCCTGGGCGCGGGCCGCCGCGGCGCACTTTTCAGGAACGCGGCGGCCGCAAGCCTGCCAGGCCGGGTCGCAGGacagccgccgccgccgccaccgccaccgccaccgcccccCGAAGCTAGATGACGGAGTCTTGAAAGACTTTCACCAAATATGGGCCGGGGCTGGAAACGTCCTGCGCCGCGCGCCGCCGGAAACCTCGATTCTTGGCAACCGCGGTGACTGTgggcgcgcgggcggggtggccggcagggggcggcggtagcagccgggcaggcgCGTCCGGATGCCTCGCGTCCCGCACCC
>chr1:85577564-85577726
tcacctggggacttgttagaaatgtaactaatcagaaactctggggtgggaacccagagaaccattcattaactagccctccaggcgactcggatgcacgctagtctgagagccTTCCTAGGGCTAGGAAACTGGAGTCGCCAGATTTACCGTTATTATTCT
>chr1:86395981-86396407
CAGCAGCTAGGCTCCCCACAAAGTCGCCCCCAACCCAAAAGGCGTACTTACGCCCCCGCCGCTGCGTCCGCACGTCGTCGTGACGACAGCCCGCCGTCGCCGCGATATAAAAAAAGGGTCAGAGGCGCCACGGCTGCTGCAATGGAAACCGTGGCAATCCTTCTTGTGCTCTGAGTCGGCTAGGAGGGAGCGGGACGCAGGGGGCACTACAGTGGGTAGACTAGGAAGGAAGGCAAGGGACGCGAGGTGGGAACCAGGCGAATTCCTAGACCTGCTTGCCGCAGAAGAGTGCCCGCTCAAGTGGAACAAAAGCGCAGCTAGTAACCGGCTAGTGGCTTCTCTGGCAACGGCGGCCCCACCCCTCCCGTCAGGCCCGCAGCAGGCTGCCGATTGGTCCGGGTTAGGGACGGCGGGCAGCGCCTATAG
>chr1:86704436-86705204
CGCGGCTCGCCCTCGCCGCTTCCTCCACAGGAGCCGGGCGGAGCTCCCGGCGCGCCCCGGGGCTGCGCCGCCGCAATCCTCAAGGGGTCGCTGTTCCCGCGATAACCTCGAGAAAGGCTCCGCCCCGCGGCCCGCGCTTGTTTTTCCCTTGGGACCCGGGTCCACACGGCGGGGTCGCCCGTCCATCTCCGGCTCGCCCGCGGGGCCCATCGTCGACGTTAGCGGCCGTTCTCCGAGCCGACTGACCCATCCTTGGCGCTGCCGCCGCGCGCTTGTTCTCCTCCCTCGCCCCGCCTTCATCCTCCCCGTTCACGGAAACGACAGCTGCGGCTGCGGGGCTGGCGCCGCCTCCCTCCACCTACCACGTCTGCCCTCGCCGCTCTAGCCCTGCGCCCCAGCCCGGCCGCGGCACCTCCGCCTCGCCGCCGCTAGGTCGGCCGGCTCCGCCCGGCTGCCGCCTAGGATGAATATCATGGACTTCAACGTGAAGAAGCTGGCGGCCGACGCAGGCACCTTCCTCAGTCGCGCCGTGCAGGTACCCTGGTGCTGGGGGGAAAAGGGGTGGCGGCGCCCGGGAAGGTTGAGGGAGGGGACCGCAGCTCGACGCGGCGCCCCCGGGCCTCGCCGACCACCCAGCGGGCCTGCTGCAGCCAGAGGCCTGGGAGATGGGCGCGGCCTGGTCCCCTCCCCGGGCCCGGCGGCGGATTTCTGCCCCGCTCCTGCCCAACCGCCGCTCCCTGGGAAGCGAGGCGGGGTGGGGACGGGGCC
>chr1:86857452-86857578
cacctcccaggttcacaccattttcctgcctcagcctcccgagtagctgggactacaggcaccccccaccacgcctggctaattttttgtattttagtagagacggggtttcaccgtgttagccag
>chr1:86914440-86914838
ATGTCGTCTTGATTGAGCTCTGTGGCAGAGGAAACCAACCGTAAACCGAACCAAGAGCGAAGCGCAGGGGCTCTTCCGTCCAATAAGCGGACCCGAACGGGGGGAGGGGCGGGGCTTCTGGTTGCCGAGCAGCGTACGCGGATGCGTGCGCGTGGTGGCGGAGGGGGATGGGCGGGGGCGGGGATGAGGGCGGCGCAGCCGCAGCGCCGGTGGAGGGGCGCGCGGCCGCGAGCAAAGGAGGGAGGGAAGGAAGGAAGAGAGGGAGGCGGGCAAGCAGGCGGGCGCGGGGGTCGGGGACTGAGGCAGTAGAGGGAGGCGAGAGCCCGGCAGCCGCTTCGCGCTGTTTGCTGCGCGGGCTTTTGGAGGGGGCGGCCGTTTAGTCGGCTGAGGAGAAGCGG
>chr1:86917274-86917493
ttgggaggccgaggccggcggatcatttgaggtcaggagttcgagaccagcctcgccaacatggtgaaaccctatctctactaaaaatacaaaaattagtcgggcggggtggcgggcgcctgtaatcccacctactcaggaggctaaggcatgagaaccgcttgaacctgggaggcagagattgcagtaagccaagatcacaccactgcactccagcct
>chr1:87131883-87132115
GCCAGAGCGTTGTCTGCACCTCCGACACTAGGTGGCGCCATAGGAACATCCTCGCGGCCCGAGGCGCGGTCGCAGCCGGGGAGCACTCGCCACGGTGCTGTGGAATTCTCTGGTTTTTCACGCAAGGTCAGGCGTCCTGCTGGCGCCCTCTCGCCACCCTGCCCTCCCGTCAGAAGCCCGGCTCCTCGCCGGGGAAGGCCGGATGCTGGCCCGCCGGGACCTGGGACTTGTG
>chr1:87132298-87132533
TGCAGGCGCGATGCACAGTGCGCTTGCACGGTGGGGCCTAGTGCTAGCCCGAGGAGCGGACGGGGGCCGGGCAGGGGCGGTGGGCGCCGGCCTCGTCTCGGTGCTGCTCGGTCAGGCTGTCCCGGCGCGGCGGCCTCGGGAGGCCCTGCCGTCCTTCACCCCTGGAGGCGGGCTGGGGGGCGGGTGCGGGGCGCTTCCCCTCCTCAGGGCCCTCAAACCGCAAGGGGGTTTCCGC
>chr1:87328026-87328844
GGACTTATCTTCCCAAACAGGAAGAGACCCATTTCTGAGAAAGATGGTAAGTTTCCTAAGGGTCTCCTCTCAGATAGAGGGGATGGCAGTCCCCGAGGGGCGAGCGGGCGCGGGTCCTCAGGGTCCCCGTGCGCTGAGAAGGCAGGTGAGGCCCCGCCCTGCGTCTCGACTCCGGATCCCGGGTCGCGAAGGGCAGCCCAAGCGGGTCCCCGGCCCCAGGCGCCCGGGTCACTTCACCCCACCTGATTCGGGCCCTTCCCTTCTCCTCTGTCGGCCAGCTCTGCCGCCTCGCTCTCTCTCCCGCCCCCCGAGTCTCGTTTCAGTCATCCCTTTGTCCTTCCCCGGATTGGCAGGTTTTATTATTCCGCCTGAACAATCCGGCCGCCCAGTGGCTGAGGGTCGCTGACGTCGGAGGCAGAGCCGGGGAGTAGTTGGGATTTTGCTCTGTCAGTAACACATGTGTAAGAGCCGCGGAGGGAGCGAGCGAGCCGGCTAGAGGCCAGCGCCGCCGCCGCCGCCGCCTCCGAGCCGGGCAGCAACAGCCCCGGCAGCGGCGCAGGCTCCAGCGCGCCGGGCCCGGCCGGCCGCAGCCCCCGACGCCTGGGTGCGCCTGCCTGCCGGCCTCCGCACCGTCCGCCGCCGCTCCCGGGGCTGTTGTGTCTGCGACTGCTCCCGGCCGGAGGTGCAGGGAGCTCAGCCGAGCCGCCGCTGCCATCCCGgagcgagcaagcgagcgagcgcgcgggagggaggaaggcggcggcggaggaggaggaggagcgggaggagcgcgggcgggggcgggggcccccgggcgg
>chr1:87329082-87329489
AAGCCGCCCTTAGCCCCCTCCTCCCCTTTCCTGCTTCTGCGAGAACTCCCTCCCTCCCTCCAGCTCCGCCAGCCCAGGCGCCCCTTCCCTGGAAGCCGAGCGGCTTCGCTCGCATTTCACCGCCGCCGCCTCTCGCAATATTGCAATATAGGGGAAAAGCAGGTAAGGGGGCGGGTGGAGAGCCGCGGGCCGGGAGGTGGGAGAGGGAGGGAGGGGGTCGATTCGGGCCAGGGCTGTTTTCTTTGGCTTCCTTCCCCTGACCGTCCCAAATTGCAAGTAAACAATACGTCGGCTTAGATAAAGCGCGAGTCTGAAACTACCGAGGCCGGCCTGCGAGCTAGCGCGGAGGGCAGCCCCGGGCCGCCAGCTTTGTAGCGGTTCCTGCTTACAAAAGGGCTCTTCTTGGA
>chr1:87331375-87331695
ttgccttccctcccatcaccacgctctccgtctcccgtctgccggtccctccctcgttcccTTTCGGAAAACCGAACTATTTCCAACTTGTGAACTGCAGCTGCACTTCCCGGGGCAGAACCCGGGAGGGAACGAGGCTCCGGCGGGGCCGCCGCCTCCCCACTCCTCTCGGCTCTGTCCcggggcccggcgggggctggggaggggccgggcgcggcggTGGGTGGGTTTGACCCTCATTTGCTggaggcgggcggcggaggaggggaggagggggcagtgggcggaggcgggggctgggaggaggtgccgcgaggggt
>chr1:87331971-87332144
GTTTTGTCTTTCTCTCCCTGTCCCCTTCCCGCCCTCTGCAGACCATGGTGAATCCGGGCAGCAGCTCGCAGCCGCCCCCGGTGACGGCCGGCTCCCTCTCCTGGAAGCGGTGCGCAGGCTGCGGGGGCAAGATTGCGGACCGCTTTCTGCTCTATGCCATGGACAGCTATTGG
>chr1:87335331-87335348
GAAACGCGCCGGAAGCC
>chr1:88467260-88467486
gcgctgcgctcgatttttcgcgggccttagctgcctccccgcggggcagggctcgcggcctgcagctcgccatgcctgagcctccccagcccccggcgccgtgggctcctgtgcagcctgagcctcctggacgagcgccgccccctgctccacggcgcccggtcccatggactgcccaagggctgaggagtgcgggcgcaccgcgggactggcaggcagctctacc
>chr1:88684237-88684871
GACAGCCAAATGGTGCGACAGGAGGAGCTGCAGCCGCGGCCGCAGCGCCCGCACGGAGAGGCTTGAGGCGGCTCCTGGCGTCGCCCAGAGGGAGCGACTAGACGAACAGTCCGGTGAGGGCGGCGAGAGGAAGCCCGCTACGAGTGCCCTAGCTCCCCGCCGCTCTCGATGAACCGGACGGAATAAGCCGCGCCTCCAGCAGGGGCTGCGCCTCCATGAATCCCTAGTTGTTTTTTTTTTTTTCTTTctctcccctctcctcacccccaccccgagccccgtcccgccttctcccttcgccAGAGGCGGCCGCGTCCAGGTGCGGAGTCCATACCGGAGCGCAATGGCGTCCAACCCCGAACGGGGGGAGATTCTGCTCACGGAACTGCAGGTAAGGGCCGCGGCCCTGGTGAGAGGCGCTGGCGGAGGAGACAGGGAGAGAGCCCCGCGCGGCGTCGGGGACCGAGGAAAGCCCTGCGGCCGCCGCGCCCCTAGCCCGCTAAGTGCGGAAACTCCGGGATGTCACTCGGGAAATGCTTCCCTCGGGGAACCGCTTCCCTGGGGAGCCGGACCCTCTCCCCCGCCAAAGCCCTGGCCTGCCACCGCTTTGGTTTGATTCTGCCTACCAGAGGGG
>chr1:88891370-88891618
CTCTCCCATACCCCTAGGCGCTCAGCCCTACGAGGCTGCCCGGAGGCCGCCTAAAAGCCGGCGGCGCTCGCGCCCGCCCCTCAGCTCGCCGGGCTCGGCGGGACATACTAACCGGCTGGTAGACGCCATCTTCACGGCGACTGCGGTGCCCGCAACAAGACACAACAGACACACCGAAAGCAGGAAGCGAATGTGGCGAAGAGACGCGCAGAGATGAGTTTTTATAGACGACTCACCCACGCAGTCGT
>chr1:88992251-88992570
acaggggtgagccTCTTTCGTATTTTTAAATTAAGAGTCCCAAAGTCATTCTTCTCAGACTGCCTTCTAAAAGCCCAAACAGCGAAATCAAGAGTAAAAGCGCCAAGACGGTGACCCGGGTCTAGGGGATTCCCCCCTGGAGGCCAGTCACCTCGGCGCCTTCCCCTCAAACTGCTAATCTAGGGCCGACTCCCTGCAGCCACCCCCGCAGGCGGCCCCGCAGCGACTCCGGCAAGAGGAGCCCGACCTCCGTTCCCTCGCCCCGTACGCCGGGACGGCCCTAGTCAGTCCGCACGGAAgcgccgcgccgcgccgcgcg
>chr1:89525087-89525299
GAGGACCGGATACGGGGACGCAGCAGGTGGGGCTGGCCGAACAGGTGCGGTTACCTGTTCACGCCTCACCTGCGAGCCAGGCTGCGGGCCGGTAGCGCGGCTGCAGAGACGAGTGGCCGCTTCGTTGTGCTCCCTGCCTTCGGGAGAGACGGAGTCCCACGCTGAGAGGACCTCTCCTGTGTGCTGGGGTCATTTGGAGCAAGAGGTGTGGG
>chr1:89820729-89821156
GTGGACGCTTGCGAGAGCATTACGGCGATGGTTATGTAGGCTGCCGTTCTTCCCCTCCCAAGCACCTGCTCCGCATCTAGCAGTCGCTCGCCGCCAGTCTCCAACCCCGGGTCCCCTCCCTCGCCACACAGACCCCGTCCGGTCAGGCGCTGCAGGGCCACCGGAGAAAGCGCTCGCAATCACATGGAGGCCCGGGCCCGCCCCATTGGCTGCGGCCGGGCCAGTCGCGGCACTCGCCGGCTGCGGTTGGTCCCAGAGCTGCAGCGCCTGCACGGGCCCGGAGTCCATGTTACGCTTTGTCTAATTCCCCTCGTTACAGAGTCATGTGCTGCTGCTCCCGTCGCCGCTGCTGCCGCTGCCGCTGCCGCCGCCCGTGGTGCCCCGGCTCCTCCGCCGCGCTTCGAGGTGGCAGCCGCGGGCGGGGCCG
>chr1:89843580-89844029
CCCGCTGCCGACACTTGGATCTCTCTAGCTCTTTCTCTCCCCTGTGTTTTCAAACAGGAAGTGCACGGCTGTCTATAACGTGCTGCCGGGTCTCAGGATGGAGGAGTGAAGTCTCCTGTCGCCGTGGTTCCAGCCTCCGGAGCTCGCCCAAGCCGCGTCCCCAGAGAGCGCCCTGAGAGAACAGGGTGGCCGCTTGGTCCAGGTGCGCGGGGTCGGGTCTGGGTCCAGGGAGCGGGTCGGGAAGTCTGCGGCACGGAGCACTGCTAGTGTCGGATCTGCATCTCCAGCTCTGTGCTGCAGCTTCACTTGCCCGCCCCCCACCACTGGCTTCTCACCCGGGGTCTCTGCCAAACTCTGGCTGCTGCCGCCCTGGGTTCGGGCCGGCGGAAGGCCCTGGGCGTGCGCTGCGGAGCCGCCTGCGAGGACTCCACTAGGGCGCTTTCCAGGCT
>chr1:89994985-89995106
CACCTCCGAGCGTGACAGCGGACCTGCTTCCCGCCCCCCACGCGAGGGCCCGCCCACCAGCCCGCGTCAGCCAATAGCAGGCCGCGCCGATGGGGCTGGTAGCGCCGGTCGGCCCCGCCTC
>chr1:90718392-90718579
TTACCTTTAGGCTCCAGCGCGGCGGCCCTCGCAGCCTCCCCAAACGCGCGCGGGAATAGTCCGAAGACATTAAGAGCGGAGGAAGGAGATCCCTGAAGGAATCCACAGAAAAGTGTGTCACTTCAGGCGCCGGAGCCTTGCATAAGCGGGCGGGTCGGCTCTGGGCTCTGATTTCTCGCCCGACGAA

>chr1:92298980-92299443
CTCTTCTGGCCCCGCCCCGCGCTACGCGTAGGGAGGCGGGGCCTCGGGGCGAGACGCCGGAGCGTGTCCCCGTCCGGCAGACTACTCTCCCCCATGGCGGACTTCGCTGGGCCGTCTTCTGCCGGCCGCAAGGCCGGGGCTCCCCGCTGCTCTCGAAAAGCCGCAGGTAGGAGCAAGGATCTCTTCCCACTTTTGGACCCTGAAAGCTGGGCCCCGATCTCGAGTTATAGACCGCAGCGCGCGGGCGCTCCTGAAAGGCTGCTTCAGGGGAGGGGTTCTCCCAGGTAGAGTAGGCCGAAAGCTTCCCACCGCCGTCCGCACCTCCTGGGAAAGATTTCCTGGCCGCCCCTCACCCCTTTACGCCAGTGTTCCAAGATTTCCCTCACGCGGACTGTGGCCCCAGCCTCTGAGACAAAGGACAGTGGAGGCCCCGGGAACCCAGGCCTGGGGTCCCCGGGTTTCG
>chr1:92784526-92785258
ACGAGGACGTGCCCCCGAAGCTGCTCCGTCCCTCCACCGCCCTGGGACGCCACAGTTAGACCCGCCGACGAGTTTCTTCCCCAGCGCCCACGAGAAGGAGggctgcgggcggcggcggcggcgacaggcgAGGAAGCGAGTGCAGGGAACTTAGGCCCTGGCGGGGCCAGGCGCGCCCGCCCCGCTCCCACAGCAAAACTTGCGGCGGCCCCCGCCCGCCGCGCCTCGGCCCAGCTGTGCGCCAGCGGAACACGGACTCAccgcccgcccggcctcccggcccgcccggcctggcGCAGCGCCCCTCACCTTGGAAACGTTGAGTAGACTTCGCCGTAAACATTAACTTCCCATCCAGCCGGCAGCCGCGCCGCCGCGTCTCAGCGCCTCGGCCCCGCTCCTGGCTCCACGGGTCGCCCGTCCCGAGTTCCCAAAAGCACCACGCTCACTCAGAAGCTCAGGGCCGCCTCGCGACCCTCACCTACCCCTCCCGGCACCGCCGCTGTCGGAACTGCAGCCAGCCCCTTGCCAGCTGGCCAGCTGGTTCCTCCGGGGTCCGGCCCGGCCGCGTCAGGAGAGCCCAAGGCGCAGGCGCGGGAGGGCCTTAAAGAGACCCGGCAGCCTCTACCGCAGAATGGGTTGGAGCAGGTTAGGGGCCGGGCGGGCCGGCCGAGAAAAGGAGAAGGCGAAGGGATTGGACGGAGTGCAGAGGAGGCGGGGAAATCGCTCTCG
>chr1:92960962-92961691
CGGGGGCCCACGGGGGAGGGGGGAAAGCCCCGAAAACACCAGGGAGAAGGCGGCCCGTCGAGCTCCGCCTGGAGCGGCGCAGGGCTGCGGGCAATGCCCGGAGCGCGGGGTCGTACCCAGGTCACGTCTCGGGGCTCTCAGGATGCGAGGGCGTACCCGGGCGGGACGACTCGGGCCCTGGAGCCCGGCTGGCCGCGGCGCGGGAGCCGCGAGGGCCGCGGTGGGGGGCGTCGGCAGAGCCGCTGAGGGGGCTGGGGAGGGCGCGCCGCCAGGTGCCGGACGGCAGGGGGCAGCGGGGTTCGGGCGGGCACAGACCCAGGGAGGGAGGAGGGGAGCGGGCGAGTCCTGCGCGGCGCGGCAGGGCACACGGCCGGGTGCTCCCGCAGCTGGTGGCTGGGCGGCCGCCGGCCTACCTGGAGGTAATAGGGTTTCCTTAGCCAGGCCCCCGGACAGAGACTCCTCGCCATGGTAATCACACATCGCCCCGCCGCGCTGCAGTCAGAGGCGGACCCGAGCGCTGGCGGCCGGGCTCCCCGCCTCCCCCCGCCTCCCCGCCccctgcccggccgggcccgcccactcccccgcccccgccgcggcgcgcgccgcgctcccctcggcccggcTGCAGTGAAGGCGGCGAGAGGCCAGAGGCCCAGCCTCCTGCCCTGTTCGCCCGCCGGCCGCCGCGGCTGTCAGAGAGGCTGCTGCCGACTCCGCCATAAAGGG
>chr1:93079410-93079465
GGGTACCCGGTGGGGCGGGTGCCCAGTAAGTGCTCGGACTCGCAGGGGAAGCGCC
>chr1:93079775-93079906
AGGAACAAGATGAAACGTTGAGACGGGGAAGCTGTGTTTGGAGGGCAGGAAGGAACCTGGGGGCGGGAGACGGTTGGAGGGGCAGGATGAACCTGGTGACGAGGGGGTGGGGAGCCGAGAGGAGGAGCCGT
>chr1:93179800-93180003
GCCTCCTTCCCACCGGAGGAAAGGGGAGAAGGCGGGTAGTCATCAATTCCAGGTCCAGCCTAAGTTCTGGGTCCCCGGCCCCAGCGAGAgcctcgcctcgcctcgcgcgcctgcgcGGAGCGGGCTGGCTTCCTGAACGGCCCTCGCCTCTTCACCACCAGGGCCGTCCACCAGAAGTTTCTAAACGGGTGAGAGGCGACAAC
>chr1:93180682-93180942
GGGCAGTGACCGGGTAGGCGCGTCCCAACGGCTCCCGCGGCGGTTCGAATTCTGTGCTGCCGGGGTTCGCTGGTTCTCCGAGTTGTGTCCGAGGCTTCCACGCGCAGGGGCCCGGGAAAGGGTCAGAGGCTTCCTAACGCAGACTCGAGTGCGAAGCGCGCAGTCGCCGGGTGGGTCTCTCCCCAGCGACGATTTGGGTGGTGAGCGACTGCGCCTTGGCGTGGGGAAACCGGCTTACCTGGGGGAGTTCTGTTCCTTTC
>chr1:93346155-93346321
TggccgaggcggcggcaacggctgctggcggcggcggcagcggcagcggggcCTCGGGCTCTATAGAGCCGAGCCCGCTGGGTACCCGCCCGGTACCGCGGCGAGGCCAGTGCCCCTGGATCTTGCCTCTGCTCCGACGCCGTTGGGGACCAGTTAGGCGACAGCG
>chr1:93356826-93356971
ttctcctgcctcagcttcccaagtagctgggattacaggcatgcaccaccatgcctggctaatttttgtatttttagtagaaacagggttgcatcctgctggccaggctagtctcaaactcccaacctcaggcgatccgcccacc
>chr1:93447881-93448068
CCAAGCTCCGGGGTACCTGCAGGAGGAGACTCGACCAGCGAGAGGGGCCAGCGAGGGTGACCAGGTGCCCGCTTGGGGACCCCGCCGGCGGTGGCCAGGCTAGCCCAGGTCCTCCCCGATCCCAGGATGCACTGCGCCCCGccccctccccgcgccgcgttccgcctcccctcggccccggccccct
>chr1:93448599-93448787
TGTTCCTTCTCCCTCCTCCACCTTCACTTTTCCCGACGCCTGGCTTCGCGCCCGGCGGCTCCTCTCTTCCTTTGTATCTCTCCTCCCGGAGGCGGGGGAGGGGGCCCATTGTCCCCAAGGGGCGCTGTTCGAGGGCGGGGAGGGGACCGGCCGCGATTCCTCGCCCGGGCCAGGTCCGCGGGGCTAGG
>chr1:93681643-93682079
TCCGGCTGGGGCTCAAAGGCGCCGCGCGGCCGGCCTCGCACCGCCCGCGCCGCGGCTGCTCCCGGAGCTGGGGACGCTCATGGTCCGCGGGGCGTGCCCGCCGAGAATCCCGCGCGCGTCTAGCCGGTGCGCCCCGCAgctccggctccggtcccggccccgtcccccgcccggcCAGCAGCAGGCGCAGCTCTGAGCCGGCGGCGCGCACTCCGGCCCTCAACTGGTGATTTGCGGCTCCGCGGCCCCACCCCGGCGAGCCGATTCGCGCTGCCTTGCGGAACCCCCCGAGACATTTACATTCGGTGACCTAGCCAGGCCCTCCTCTGCCCGGATTTTAGAGTTTGGCTCTCTTCGTATCTCCCCAAGGAGCCAGTCCTCAAGTATAGCTCGATCACTTCCTTTCTGAAGCTCTCTCCAGAGACAGCCTCGTCGA
>chr1:93701707-93702173
CCTCTCTCCAAGGATGATTCTGTCTCCATTTTTGGTATCTACAGGCCTTGTGGGACTGGGAGGACTGAACTGGGCCCAGCATTCTCCAGGTGACTCACCAGGCAGGCCATGCAGAAAAGCCACTTCCTGCATCCCTGAGTGGCCAGTCATCCTCCTGGTACCTGCCTTAAGAACATGTGAGCCACCCTCAGGGGCAGGGTGGGACTGGGCTGTGCTCCAGGCATGGGCACCACATAGAGAAGGGCTGAGTGAGTGTAGTGGAAGAACCCAGGCCATCCAGGAGCCTGTGGCTTGGGGTGGGGTTGGGGGTGGACACAGTGTTCCTGGTGCTTTCTCCACAAAAGAAACCTCACCTTCCTAAAGCTATCGATCCACCCACTGGCGCTGTGGCAATGAAATTCTCACGGGGGAAAGTCTCAGGGCCAGCATACCTACCCCTGCACACTTCATGCCCCCAAGCACAGCA
>chr1:93846268-93846863
GGGTGAAGCACAGGGTGGGCCGCGGCTGGCGGGTTTGGTGCAGAAACGGGCTGTGGCCGAGCCGAGAAAGCGCGCCCAGCGGCCGCCCTGCGAATCCTCCGTAGGCGGGGCCGGGACTGCTGTGAGCTAATAGGAACGGGGGCCGGGCGTTCGGTCTCGCCGCTGCAGTCGCAGAGCAACCACGCGGCTTTGACCGTCTATTTCAAAGGGCTTCGGGGTCTTGCGGATGGGGATCACTGCGGGCACTGGAAACCTGCCGGCCCCCACCCAGCCGCCTCTCAGATTCGTGGCGACCGCACCCTTCTGGGCAGCGGCGCCAGGCCCGCTGCCGTCCCCACCGCTCGCAGCCACCAGGAAACCCCGCGGCCGCGCTCGAGCGCGCGCCCTCCGACCACATGCACCCGCATACGCATGCTCCCAGCGCTCCCACGCGTGCTGACACCCTCCCGGCTTCCGCCCACGCAGTCGCGGGCCCCGGGCGCGCGGGCTCGGGGCAGCTGCGCGGCGTCCTTGGAGGCAGGTGCTGGCGGCAAGACGAGCTCTCGGAGGATGCTGCGGCGCGGGGCGCGTCGCCCCCCTCAGTCCACCAGAGCCC
>chr1:93847157-93847201
CAACGGCTGGCCTGGGCCTGCAACTCTGGGGTCCCGGCCGGGCT
>chr1:93847433-93847521
CTGGCGTTTGAGGCGGATGGCAGTGCCCTGAGCGCGGCGGCTGGGTCTCGGTGACACTGACGACGGGAGGCGCGGTCGGAAGAGCGCG
>chr1:93847679-93848055
TACAATTTATTTTCTGCCTCCATCATGTCTCTTATTTTTTTTTTTTGCTAAACGGTTTAACTTCTCTCTCATTCCCTGCTCTCGCAGTTCACTGCATTCGGTTCTTGCGGTCCTTTCTTAAGCGGCTCGCAGGGTCCCGAGCCCCTCAGCTCCCCGGGCCTCGGTGGCCCAGGGCCCAGCTCAGCCGACTGGGCAGTCGATGTAGGTCCTGAGAAGAgcggcggcggcggcggcggcggcggcgAAGGAAAAGCGACACTGAAGCGAAGGCTCGCGGTTTCGGCCTAAAGGAAAGTGCAGGGGAGGCCCGGGTCTCGGGTGACACCCCCACGCCTTGAGCGGGACTGTGGTTGCGAGGGAGGGACGAGAAAACACG
>chr1:93908806-93909060
CTCAGTGCGCAGCTGCACCGGCTAAGTTTTTTAGACGCGTTGCCCTCGGCAGCGGGTTTGGACCCAAGGTCGCGTCGACACTGGCCTCAGCATCTGACCGCGGGCGGAGCCCAGGTGCGCGCGAGGCCCTGCCACCCTCCCTCGCCCGCGGGCGCTTCTCCCTTGCCGGAACCGCCCGGCCCCGCCCGAGGCCTGCCCCGGGAGCCCCGCGGCGAGTGTCGCCACGCTCACCTCCTCGCTGTGCGTGGACGGGC
>chr1:94045700-94045977
ACTAGAGGGAAACAGAACCAATTAGAATGGCACCGGCCCCACATTCCATTCACACTGAACCGCCCTAGAGAACATTCCATCACAGGGTGTACACGCTGTTGTTCCTTCCTGGGGCTCTCCAAAGGACTTGAAGACTGTGTCACGTGGGTTCGCTGCCCCCTGCGAGGTCCGTGTCTGCTGCTCCTTGGGAAACCATGGCGGGCCGTGTTCTCCTCTCAGCAGATGGCGCTCGGGTCCCTTGGAGGAGAGTGGGGCGCCTGCGGAGCTGAGAGATCCG
>chr1:94237174-94237714
CCCAGCTCGTCCGCGCCTCCCTCGCCGGGCGCGCCCCTAGCCCCGGCCGGACCCTTCCCGTGGACTCCAGTCCTGGCTCGAGGACACCCGTCCCTAGCGCAGCCTGCCACCGCTTCCACTCGGGGCCGCCCCGCGGGCCTCCCGGACCCTGGACGGCAATTCGCGGGCGCTCGCGCGGGCAACCCCAGCCCGGAGCCACGACCGCCGCGGCCGGAGCAAGCGCCACCTCCTCACACTCACCACGGCGCTCCATCTCGCGTGCCGGACGCGGACGCCCGCCCCACACCTACGGCCGCCGCCACCGCCGAGGGCTGGAGCTCGCTGCCCCCATCCCCCACGGCCTGCGGACGCCCGGCCAAATCTCAGCCGCAGCCGCAGCCGCAGCCACAGCCACAGGCACCACCACCACTGCAGCCGCCACCGCCCCTGCAGCTACCGCCACGGCCGCACCGCCCGCCCGCCAGCCCCGCCCCCTGGAGCCCAGCCCATTGGCCCGCGCTCCCGGGGGCGGGGCCGGCGACCGCGGCAGGTACGGGAGGC
>chr1:94247388-94247668
CGCGGCGTACCGGCAGCGCCCGCCCGCGTCCTCTCGCTCGTCCGCGCCTGCCTCGCCGGGCGCGCCCCTAGCCCCTGCCGGACCCTGGACGGCAACTAGCCGGCGCCCGCGCGGGCGACCCCAGCCCGGAGCCACCACCGCCGCGGCCGAAGCGAGCGCCACCTCCTCACACTCACCACGGCGCTCCATCCCGCGTCCCGGACGCGGACGGCCGCCCCACACCTACGGCCGCCGCCACCGCCGAGGGCTGGAGCTCGCCGCCCCCATCCCCCACGGCCCG
>chr1:94396445-94396642
AAACACTTCATCCAACCTCGTTTTCTAGAATCCCCCTGCAGGGGTCACCATCAAGTCAGTGCCCGCCCAGGGATATAGGAAGCTCCTCTTCATCTTTCCTCTCGTCTGCCTCTCATTCCACAAACTGTTCCTCATGTGAATAGAAgtgtgtgtgtgtgtgtgtgtgcgcgcgcgcacgtgcgtgtgtgtTTATAGAA
>chr1:94418145-94418892
AGGCAGGGGCAGCACTGACGCCTCGCAGGGCTGAGTAGCAACAGCTCCTCCGCGCCGCGTTTCCGGAGACCCTGAAGGAGTCCGCGCGTGCGCAGAGCGCGTCCCGGGAACTGTTCCGCCCACGGAGGCTGCCGAGCGCGCTCCCGCCGGGCCAAAGTACAAAGTGGGCTCCAGAGCGCGGGCGGCGCGGCGGCGCGAGCCAGGGGGCGGTCCTGCGCGGCCGGCCCCGCCCTCTGCTCTCCTCCCAGTCTCCCCCGCGCTGCGTGCAGTAAGGTAgccgccgccgccgccgccgccgcgtcccctcgccgGCTCGCTGGTACCGGCAGTGCCATGGCGGCCTTCAGCAAGTACTTGACGGCGCGAAACTCCTCGCTGGCTGGTGCCGCGTTCCTGCTGCTCTGCCTGCTCCACAAGCGGCGCCGCGCCCTCGGCCTGCACGGGTAAGAAGGCCCGTAGCCGTGCAGCTTTCCCGGGCTGGAGCGGGCGCTCCCCGCGCGCTCTCTCTCCCCACCCGGCCGACAGGTCTCTTTGCCCGACGGGGTCGGGCGGAGAGAGGGCCGACCGCGACTGCCGTGGGACTTCAATGTCAGGGTGTCCGCGAGTCCCCGCCACGACGGCGTCGGTCCCAGCTGGCCTGTCCGGCGACCTCGCTCCACCCCGGGAGTGCGAATTCTTCTGTGCCCGCGGGCGAACCGGCGCCCAGCCAGCACTCAGGCAGCGGCCTCCAGTTGGGGGTGGGAGGGG
>chr1:94541825-94542123
CGGCGCCCGCCCCCGCCGCTCCTCCCGACTCCCCGCCCCCGGCCCGGGTCACTTGCCGTCGCGGTGGGCGGCCCCCGGCGAGTCCACACCCCTGCCCCGCCTCCTCCCGGTAGGAAACTCCGGGACCCTGCAAGGGATGACTCACCCCAGTGATTCAACCGCGCCACCGAGCGCGGAGCTGCCCTGGAGGACGCAGGCGGGTCTAGTTGCCCGGGTCCCCCAAGGCCCCCGGATTCACCCAGGCCCGCGACTCCGACGTGCAGCTTAGGTGGGTTGCAGGTCTATGGCAGGAAAGGGA
>chr1:95117223-95117632
GGCTCTTTCCGGGACCCAAGTTCCAGGGCAAGAAGGTCTGCTCGGCGGCCCGCCTCGGGGCCCCGCCCACTTTGgccagggtcggagccgcccggagcgggagccggagcccgagcGGCCGCGGCCCCTTTAAGGAGCAGCTCTGCGGTAACCCGAGCCCGCAGTCCGGGCGGGCGCGACGGCCGCCGCGGTAGCTGGAGCCTCCGCGACTGCACCTCCAAGCGGCCCGGAACCCGCGGCTTCCCTGGCTCCCGTGAGCATCTCACCGGGCGGCACTGGCCAGCGCCAGCCCTCGGGCCGGCCCGGATGAGCAGACTCCTGTAGACACCCGCCGCCCTCTCCCGGCTCGGCGCagccgccgcccgcgcgcgactcgccccgggacccggcacaggtgacgccgtttgga
>chr1:96721691-96721978
cgggcgccggcgcgctcggctctttccgccgccgccgctgccgcGCGGTGGCCCGTGCGCCTCGGCACCTTCGGCAATTTCCGTCGGGCCCCAGCCGCCATTTTCTCGCCGCTTGTGTGGCTCGCTGGCTGCGTGGCTCGGTTCTTGTGAGCGAAGCTTTGTCCGGTTCGGCAATGGACGGGTATGTAATCGGGCCGGCGAGAAGGTGTGTGTGAGAGAGGAGTTGGACCGTCCTTCGGCCCGGTCCCGGGCCGGGGAGAAACCCTCCCGCGGCCCCTCCCAGGGCT
>chr1:97920648-97920838
CCGACGCAAAGGGCAACCCCTCCAGTAGCGGAAAGTCCTCCCCTGAGCTCCCCGCCTGCCCACGCGGGCCTGTGGCTCCGCGCTCCTCCGCTCCCCCGCAGAGCTCCCACGGGGGAAACTTTCCCGCGTCTCTCACTCTCCGGGGTGCGGGGGCCGCGGGGGCCTCCCCGGCACCTACCCGCAGAGCACT
>chr1:97921050-97921519
gggcggagcgggcgcggggcggcaacgcccccggggcggggctgcgcTCTCGGTCCTGCGGCTCCCGCGCCAGGCACGGCAGCCGCAGCCCGGCCTTCCCAGTTCAGCCCGCTCCGCGCCCCAGCCTGCAAGCAGAAGGGAGGGAGGGAGTAGAGCACCCGCTCTGGGGACTGGCCTTTAATCTCTAAACTGCTAAAAACAGAGCTAGGCAGGCGGGGCCAGATAGGAGGGATCCCCAGGCAAAGGTAAAAGCAGTCCGCGCTCCAAGCAACAACTTGCACTTTTTCTTTTCTTCCACAGAAACCCCGCGAGATGTAGATACATTGTTTGAGGGGCAACTGCATTTTCAGGAACTCCTCAAGGATGAAATAGTAGATGTTCCTCCATCCATCCACCAAGTAGGTGGGCGGGGTTTGAGCTGCAGTGGAGGATACCAAAGCACCGGTCTTCTGAGAGTTCACAGCCCCAG
>chr1:99767446-99767625
ctcggctcactgcagcctccccgtcctaggttcaagcgattctcctgcctcagcctccccagtagctgggactacaggcgcccgccaccacgcccggctaatttttgtattttagcagagacagggtttcaccatgttggccaggctagtttggaactcctgacctcaagtgattccac
>chr1:99849909-99850387
GGCTGTTAAAGGAAGGCCGCGCCTTGGCCGGTGCACCTTCCCCAGGGCAAGGAGAAAGCGCCGCTCCCGGCCTCAGCCGCAGCAGGCTCCAGGTCCCCCGGCCCGGAGCCGACTGAGACGGTGCGGTGCCCACGCTCTCGCGAGACTAGCGGTCGGGGCGGGCGGGTCGAGCCTCCCGGAAGTGGGCCAGAGGTACGGTCCGCTCCCACCTGGGGCGAGTGCGCGCACGGCCAGGTTGGGTACCGGGTGCGCCCAGGAACCCGCGCGAGGCGAAGTCGCTGAGACTCTGCCTGCTTCTCACCCAGCTGCCTCGGCGCTGCCCCGGTCGCTCGCCGCCCCTCCCTTTGCCCTTCACGGCGCCCGGCCCTCCTTGGGCTGCGGCTTCTGTGCGAGGCTGGGCAGCCAGCCCTTCCCCTTCTGTTTCTCCCCGTCCCCTCCCCCCGACCGTAGCACCAGAGTCGCGGGTCCTGCAGTGCCC
>chr1:99969766-99969949
TCCATCTGTTTCGCGCTCCTAGGAGAGGTGTAGCAGAAAGCAGTGCCCCAGGCCTCCACGCGACGGTGAAGCAGGAACCAGGGGCTGCCAGCAGAGCAGCCCAGGTGCGTCGCCTTAGGGACAGAGCTGCCAAGTGCCGAGCTGGGGCTGCCAGAGCCGAGCCGGGAACGGCATTTGCCAGAG
>chr1:99970144-99970561
GGTCGAGCTGCGCGGGAGGTGAGTCCTCAGCGCACCTGGGGAGGGGCGGGAACCAGGAGGCTAGCGGCTGCGGGGCGGCCCGGGAAGCTCCTggaggaggaggaagaggaggCATGCGAGGGGGCTGATGTGAAGTCTGTAGGGGTGAAGGGGACGGTATCGAAGACCTGAAATACAGTGCTAGCTAAGTAGGGGTGGGAGCAGATGAGGTGACACGTTGTAACTCCGACGGACGACGTGCGGAATGTACTGGGTGGAGGAGGAAAAAAGGCCCGAGGAGAGGGGTGTGTCAAGCGAATGAAGACGGCAGTGTGTGCCTCAGCGCCTGGTGCGTGCGGAGCTAGTGACGGGTGGGCCCGGCTGGGGCCCGTCATTCCTTCAGTGAACATCCCATGAGCTCTCGCTCGGTGTTGAGCC
>chr1:100038381-100038537
CACACTGCCGTCTCTAGGCGTCCCGGTGCCTCCCTCCCTTCCCCCACCCTGTCCGAGCTGCCGGTGCCTCGGGGTCGCGGACCCGCATGCCGCCGCTCCGGGAATCGTCCTCCGCTGCTCGGGCTTGCGGCCTCCGGGGCCCGTCCTCTTTCTTTC
>chr1:100038694-100038838
CCCCGCGGAGCCGTCGCCGCGCTTGTCAAGGGGCTGGGAACCATCCCTGCTCTCCCATATGTTGCTAACGGGGTGGCGTCTGGCGCGGGGATCCCGCTGCGGCCCCGTAGTACGTTCGCTTTCTGTTTCCACGTCTCTCTGCGT
>chr1:100252290-100252465
cgggtagatcacgaggtcagcagttcgagaccagcctggccaacatagtgaaaccccatctctactaaaaatacaaaaattagccaggcatggtggcatgcgcctgtagtcccagatactcgggaggctgaggcaggagaattgcttaaatctgggaggcgaaggttgtggtgag
>chr1:100266629-100266793
TCTGGCTGGAGGGGGAGTTGGGCCGTGAAGCTGGGGGATCGGGGGGTCGGGCTGCCGGGCTGGGGCATCGGGAGTCCGAGTGGTGGAACCCAGAAGGTCCCAGACGCAGGTATGGGCGATCCAGGGCGGGGCACTCTGCCTGGGCGGTGGCCTGGGTTGTAAAG
>chr1:100351358-100351756
ggagagacctctcagagcgcatgctcttcggatagtcggtctgtagcgccattttcgtatggaagggactgcacTCTGATTAGGTACAGCCTTAGGACGCCCAGCGTTCAAGTTGTTCAAACAGTACGTAGAGCCTCGCAGAGACAAGTCAATGGCCTCTTTTAGCGGGACTCCTGCCTGGAGCGCTTCAGCTGAGACTATGTAAAGAAATTCCTTTGTGTTAACCTTCCTCCTTGGACCAGTGGACTCTCCTCTCTCTCCTGTTCCCTCCGCGCCCGCCCAGGCTGGCTCAGCGGTCTCGCCCCGCCCCTCCGGGACCGGAGCACTGTAAAGATTAGGCATCTGTGATGCTTTTGCGCTCACATTGGCGGCCCAGATGAGAGGGCGTGGAGAACCAG
>chr1:100351965-100352141
TTTTACGAgtgtgtgtgtgtgtgtgtgtgtgtgtgtgtgCGCGCGCGCGCGCCCTACAAGAGTTTAGAAGAGCATGGGTGAGTGGGCGAGAAagaaagagaatgagagagagagagaaaagaAATCTGGAGTGGGACAAGACTTAGAGGGTGCAGAAAAGAAAGGGGGCGCCAGCA
>chr1:100352600-100352882
TCACTTTGGAAGCCGGGGGAAGACTTTGCCCTGCCCTGAGAGCTGGTCTGCGTTTCCCAGGCGCGGCGGCGGCGGAGCAGCAGCTGCAGCAGCCGAGTCCAAATAGGAGCGGCCACAGCCAGGGGCGTGAGCGCCCCGCGCGGAGCGAGCTCGGGTTCCCCTCGGAATGTCCCCGGGGCGCCCGGCGCGCTGACCCCGAAGCCGCCTCCGCCTTCGGCGCCTGCTGCCTCCCTCGGCCAGGCTTGTTGTTCGGGACTGTGAGCTTCCTGGCTCCTGGGCAGT
>chr1:100895789-100896477
CCCATGCATCCGGGAACACTGGTGGTAGGCGGTCGGGTGGGCGTGAGCGGGCTCTCCATCTCCCAGCCCAGTCTGCAGGTCGCCACCTCAGGATTTTCTTCCTGAGTCCGGGTGGCAGGATTCCATCCCAGGTCAGCCCCTCACACCCCCTGGTAGTTGCCACCTCCTGGCGTCCCTCCAACAGCTCCAGCACCTTTCTCATCCCGCCCCCGCCGCAAGCCACGCCCTCCGCCGCGCAGGCCCCGCCCGCGACCGGCCTCCCTCCTTTCCTGTCCCAGGACGCGTTGCGCGGCCCGGGCCGGAAGTAAGCGAATTCCCGGgtgtgtgtctgtgtctgtctgtgtCTCGCAGCGGCGCGCGGCCCCGGACAAGCGCTGGGGATTCCCGTTTGAGGCGTCACTACTGTCACTGCCATCACCCCACGGAGCCACTTCTAGAGGGGAGTAGACCCGGCCCTTCGCCGGGCAGAGAAGATGTTGCCCCTGTCCATCAAAGACGATGAATACAAACCACCCAAGTTCAATTTGTTCGGCAAGATCTCGGGCTGGTTTAGGTGCGGGGTGCTGTGTTTGCGGGGAGGGGGTGTCCGGCAGAAAGGGAGAAGGCCCAGACCTCAGGATGGCCCGAGGTCCAGTGAGGGAGAGTCAAAAACTCCCCGTCAACCCCTAGCTGTGAAGAAAGGAGCATG
>chr1:101024197-101024364
caggaacttgtgaccagcctgggcaatgtggcaaaaccctgtctctacaaaaaatacaaaaaattagctgggcatgatggcacccacctgtagtctcagctactcgagaggttgaggtgggaggatacttgagcccaggaggctgaggctgcagtgagccatgatca
>chr1:108199804-108200259
CCGAGTTTCTGAAGCCACCGGAGCGCTGGGCGCCACAGTTCCTCCTTCCTCTCCTGGCAACGCCTCAAGCCGCCGCCCTCCTCGGTCCTCGCAGTGTCCCCAGCGCCCGCAGCCCTCCCTACGCTCAGGCGGCGCCCCGGCGGCGACCCACCTCCTCGGCGTCCTGGCCCAGAGGGATGCCCAGGTTCCTGAGCCCCTCCTGCAGCTCGCCGATGTCCACCACTCCGTCCCCATTGCGGTCCAGTGCCTGGAAGAGGGTCTCGTAGCGCGTCGGCTGCTCCGCGTCCTGGCAGGCCGCGGTGGGCAGCACGAAGTCCCGCAGCCAGCGCAACATGGTCCCAGAGGCGCAGGCGGCCTGGCCGAGGAAGTCACGGGAGATCGAGGGCTgcggggcgagaccgggaccagcgcgaggccgggctgggcggggcgcgcggcgcAACAGCGTTTGGGGC
>chr1:108559865-108560208
GTAGAAGGAAGCTTTCTCTGTCGGGTTTGTCTTTTTTTAACCCCAGAAAGGCGTGACGTGCTAACTGCCGTCGCGGGTTAGAGTCCGCGGCCAAGCCCGCGCCCGCCCACAAAGTCCCCGCCCTCCCTCCGGCTTCCGCCCCGCCGTGCGCTGCAGGCCGCGGCCGCTGGGGGCGCCCCCGACCCCCGAGGCGCTGAGGCGGCGGTTCCTCGAGCCTCGCCTCTCCCGACTCCCAGACGggcggcagcggcggcggaggcggcggcggcggcggcggcgAGCTGAGCACCAAAAGGGCGCTCACCTCCCCGGGCGAGCTGCAGCACGACCGCTCCCCGCGGGC
>chr1:108876918-108877381
TGGCCGGTCCGAAAGACGCGGGGCGTTGTCGGTTTGAATGAGAGCGCCTGGAGCCGGGGCGCAGGCGCAGAGGAGGGCGGTGTTGAGACCGGCGGAGCGGCGGGACCCCTAGGTGGCGGAGGGACGCTCCGGGAAAGCGAGGGGCGCTACGAGCTCTGGCCCACGTGACCTGCCGGGGGCGGGAGCAGGGGGCGCGCCGGCCTCCTGCGGTGCCCCTGCCTTGGGGAGGGGCCGTGACCACCCGTCTGTCGCCCGAGGCGGCCGCCGCTGCACCTTCACCGCGTACCCGGGACCCGCCCGCCCGCGGGAGGTGAGCGCTTCCGCGACGCGGGTTCTGAGGCGTTTGAGGGGCTCTCGGAGGGAGGTGACAGGGAGGGGTGCGTGTGCGTGCGTGTGGGGCTTCTGTGTCCAGAGGTCTGGGGGTGACGTCCTTTGTTTTGGGCAGGAGGCGGGCTGGGGGCTT
>chr1:108963193-108963389
GGCACCCACAGGCCGCAGCGGACGCACGCAGCTAGCACGGTCCCCGCCCCGGGTCGCGCCTGCGGCCTCCCCAGCGTCTGCGCCGCGAGTCCGCTGGACCCGCCAGGGCGTAACGGCGGGTAACCCGCCCCACCCGCCGCACAACACACCCAACTGCACGGACTCACGTCCGGGATCCCCTGCCTGCCTCTCGAGG
>chr1:109041663-109041858
TGGGGCCTCACCCACGACCCCAGCCCCCTCCCAGTCGGCACCCAAGCCCACTAAAGACCCCTCTCCGGGGCCGCAAACACAGTCCTCGGGGCCGCCCGGTCGGAGCCGTGTCAGGTGGTGACAGGAGGCGACGGGTGACCATGGCAACCCGAGGTGTGCAGCGGACCGACCCAGCCTCCGACTCCCGGAGTCACC
>chr1:109086316-109086576
aatacaaaaaattagccgggcgtggtggcgggcgcctgtagtcccagctacttcggaggctgaggcaggagaatggcgggaacctgggaggcggagcttgcagtgggccgagatggcgccactgtactccagcctgggcgacagagcgagactctgtctcaaagctaaaataaaataaaataaaaaTTGGAATTTGCCActgggtgtggtggctcacgcctgtaatcccagcactttggaaggccgaggcgggcggatca
>chr1:109090545-109090890
TTACCTTTTCAAACACACTGACGCGGGCCAGCCCCAGCCCTACGCCCGCAGGGGCACGCAGAAAAGACTTAGTTACCACGGCCAAGTACGAAGCCTTCGAGATAGCGTTCTTCTTACCCTACGTAAACACGCAGTTTCCCGAGCTCGACAATCGGCTAGCCACTCCTGATAGCGTTCGGCGCTCGCCTCTCGGCCCTTGCTCCTGCGTACTACGGCTTCTTCCAGTCACCTCGGCCCGGATCGGGAAGTGTCAAGCGGGCGCTCCCCCATCTCCGCCGCTATTACCACTGAACCCGGACCCCCTACCCAGGTCCAGGGCCAGCCGCCATGACGAACGGTGAGAAC
>chr1:109100077-109100359
GAACACCCCCTTCCTCAGGACTCGTCCGCCTGTGCTCGGTGGTTTCTCCCAGAATCCTCCAAGGCGCGGGAGGGGGCGGAGAGCTTAAAAGTCGCGGGGGGAGCGGACTTCCGCTGTTTTAGGGAGGGAGAGCGGCCTGGGTCCTGGGTGTTGTGTGCGGAGCTGTGGCGTCGCGTGTGAGGCGCGTGCAGGGTGAGTGTGAGTGGACGCGTGAGTGTGTGAGTGTGCGCGCTTGGAGCGTGTTAGGCGAGTGCGTGCGCCCACCCCTGCGCCCCTCCTCCC
>chr1:109100585-109100770
CTGATTATCGAGGCGATTCTGATCTGGGCACGGCCACCGGGCTGCGGGCTGCCGGTGGCGTAGGGGCGAGCACGTGAACGGCGGCGGCGGGCGGGGATGCTGAGCGCGGTGGCCAAGGGTAAATGAGCCGCTGCCCCTCCCCCTGGAGCTGGAAGGTCGCGGAGGCCTTTTTGGCCGCTGATATA
>chr1:109213819-109214318
ccgcggccccgcctccAACCAGCCGCTTCCGGTCGCGGGGAGGGTCGCCTGCGGGCTCCAGCTGCGCCTGCGCAGGAAGGGCGGGTCAGCGCGCCGGCGCAGTGCGGCGGTCACAGGCTGAGTGCTGCGGCGCGATCCTTGCTTCCCTGAGCGTTGGCCCGGGAGGAAAGAAGATGGTGCTGGATCTGGATTTGTTTCGGGTGGATAAAGGAGGGGACCCAGCCCTCATCCGAGAGACGCAGGAGAAGCGCTTCAAGGACCCGGGACTAGTGGACCAGCTGGTGAAGGCAGACAGCGAGTGGCGACGATGTAAGTACCGGGACGGGCGGGTTACCTCCTTGATGCTAAACCCAATTTTCTCTCTCAAATCCAGCCACCGCTCCTGAGGCCACAGCTTCCACCCTTCGTCAGACCCCCTCCCAGGGTGCGGTGGCTCCGAGGTTCTCCCCATCCCCGAAAACACAGCCTGGTCGCCGGGGTCATCCCACTTTCTCCTCCA
>chr1:109240868-109240998
AGGGGCCTGCCCCGCTCTCCCAGTTACCTCCCAACATGGGGTTCCCCAGCAGCTCTTCCCAGGTACAAAAGGGGAGTGCTTCCTTGCAGCCTGGACTTGGCCAGGTCCTGGTGGGGCTGATGCCTCGGCC
>chr1:109249330-109249545
GTGGCTTCCGATCGCTAATTCGCACCGGGCATCTGGCGAGGCCGGCCTGGGGAAATTGGGATGGAGGGTCCTGCTGGAGGGAATCCTGGCGCTTTGGGCGGAGGAGTGCTCTGGGTGGGGCCCACCTCCTCCAGCGCGGCCGGCGTTGCCGCTTTAAGGCGGCCGCGGCGCGAGCAGGTCTATGGTAATGAGCCGCCGCCGCGACTCTGCAGAGC
>chr1:109249733-109249892
GGCACCCCGGCTCCGGAACCCGGGGCCCGGCAAGGCCAGGGGCGCCGCGGGGCCCCCGGGCGCAGGTGGTGAGTGCCCGGAGCGCAGGTGGAGGCGCGGCGGCAGCCCGCGGTGCTCAGGGTGACCCGGGAGCGGGTCTGGCTCAGGGGGCAGTGGGAG
>chr1:109250080-109250393
TGCGGAGCCCGGCCACCGGCGTCCCCCTCCCAACgccgccgccgccgctgctgctgctgttgctgctgctgctgccgccgcCACTATTGGGAGACCAAGTGGGGCCCTGTCGTTCCTTGGGGTCCAGGGGACGAGGCTCTTCGGGGGCCTGCGCCCCCATGGGCTGGCTCTGTCCATCCTCAGCGTCGAACCTCTGGCTCTACACCAGCCGCTGCAGGGATGCGGGCACTGAGCTGACTGGCCACCTGGTACCCCACCACGATGGCCTGAGGGTTTGGTGTCCAGAATCCGAGGCCCATATTCCCCTACCACC
>chr1:109250556-109250747
GAAAGGTCACCAGAAGAGTCCCTGGGTGGGCGTCGGAAAAGGAATGTAAATACAGCCCCCCAGTTCCAGCCCCCCAGCTACCAGGCCACAGTGCCGGAGAACCAGCCAGCAGGCACCCCTGTTGCATCCCTGAGGGCCATCGACCCGGACGAGGGTGAGGCAGGTCGACTGGAGTACACCATGGATGCCCT
>chr1:109253534-109253891
CAGCTTGGGAAGAAGCCCCAGGAACCCTGGCGGCTGGTGCAGGCCCCACCTTCTGCTGGGCTGGGCTGGGCTGCTTCGGTTGGCTGCCCCCACTGTCTACCAGCCTGTGACGTGGTCGGGGAAGTGTTGTGAGGCTGCCCCGGCTATGGCTGCCAAGAATTGTGAAAAAAGGCGCGTGGAAGCCTGGGGGGCCAGGAGAGCTGGGGGAAGGGCAGAGAGGACTGTGGCGCAGGAGAGGAGGCGAGGCCAGGGCCCCTTCACCCCCATCAAGATATTCCTGCAGTCTCACACAGCCTTTGGCAGAGCTGGGGACCACGGGAGCACAGGGCTGCCGCCACCCAGGGGTCAGGACCCTGT
>chr1:109254547-109254751
GGGGATGCTGTTAGCTGCACCCCAGGGGTGGATCAGGTCACATCCCCTCTAGGCAGCCTTCAAATCCATCAGGGAAGGGAGGAAAAGAAGAGGCTGGCAGGCCCCTACTCCCACCCCAGGGAGTGTGGCCTGAAGGGGAAGGAGGGGTATGCCAGAGTCAGGGCGTGGCCTCACTCAGGGTCCTTGCTGGACAGATGCCTCCCT
>chr1:109263323-109263811
TGGCAGGGTTGGGGCAGGCACTGGGCAGGGCTCTGCTGAGCGGGGCTGTGGGTGGAAAAGCGTGTCTGGGCAGAGCCCTGAAAGGGCAACACAGGAGACAAAGGGGCCAGTCAGAGGCAGGCCTGGGCACAGCGTGGGGCGGTCCCAGGGCAGGTACGCACTTTGGAGGGCGGGGCTGATGAGGGGAGTGGGCTCTGCCTCCCGTGCAGCCGCCACCGCTGAGCATCACAGCCCCAGGGCCCTCTGAGGCTCCACCCGTCACAGTCTGCCTTTTCCTGCCTCCCCAGAAATGGCCAATCCACAGCACTTCCTGGGCAGCAGCCTGGTGGCCTGGCATGGCCTCTCGCTGCCCATCTCCCAACCCTGGTACCTCAGCCTCATGTTCCGCACGCGCCAGGCCGACGGTGTCCTGCTGCAGGCCATCACCAGGGGGCGCAGCACCATCACCCTACAGGTGATGCATGGAAGGGCGGCTGGCCCTGGCCTGG
>chr1:109282112-109282354
TTATGCAAGGGAGACTGCATAAAAGCCCCACAACAGAGCCAGGGACATGACCCTAGGCCCCGATGCCCATGCTGGCTGTGAGATGTGGCCTCTGGGCGATGAGATACCTGGTTCTATGGGGCCTAATAGGCCTTTAGCATTTACGGACATCAGAAATGATGCCAGGATGGAGATGCAGCAAATCCACTTATCCTTCTTCTTAACACCCTGAAATCTAACTCCAGCTTCTCCCTTCTCTCCCC
>chr1:109282736-109283528
CTGGAGAGAAACCATACCTTTCCTCAGGTATCCATTCTGCCCAAGGCTCGCAGCTAGATTCAGGGTGCAAGCCAGGGTCGGGGGTCATGCTGGAGGCAAAGCAAGCGCCCAGGAGTGGCACCTCCCGCACAGCTACTCCTGCTACCTCCGGGAACGATACGGAGGGCTCCCCCAACTGCCCAGATTGCCCTGGAGCCGCCCTGCATCCTGGCCTCTCCTCACTGGGGGCGGCCTGCACGCCCCATCTTCCTCCCCGCCACTATCCTCAGGGTTCTGCACTCCCCAAGCCACCTTTCCACTCCCCTGGCATCACACGCGAAGCACACCTCCAGCCCACCCTGTGTCCACTTCCCGCGCCGCCTTATCTTCCACGCAACAGGCTTTCTCCCGCAACCTAGTCCCGGGAATCAGCTCCGAGGGGGCGGGGCTCCTTTCGAATCTCTCAGGCCCCACCTACTCAAGCCACACGCGCACCGTGATTGGTGAATCCTCAGGGGGAGGGGCTGAGGAGCTGCCGGCCGGAAGTCAGCCGGTGGGGGCTGGGGGAGAACCGTTCCCAGAAGACTGCATCCCGGTGGCGGAGCCGAGGGTTGAGGCTGCGAGTGCGCGTGCTCGCGTGCGCGGAGACTCTCTTTCCCGTAGGCAGATGGGAGCAGAGCGCGGCTGGCCAGGAGGGAAGAAACGGACCCACGAGTATGGAACTCGCGCCCCGCCCCGCTCCCTCTGCTGGGCCGCCGAGCACCCAGTCTCCAGAACGGTTGTGCTGCCTAACGTGGCCGCTAACCGACGCTC
>chr1:109397828-109398025
GGAGGAGGCCGAGGCCATGGGGCCAGCGCGAGAGGCCGTCCGCAGCTCCCCAGGGCCGCTCCATCGCCGCCGAATGCCGCCGACGCCGACACCTGccgcccggcgcgcccgcccacccccgccggcgcgcgccacacccccgAGCCGAGCGCGGCGCTCCTTGGATACGCGCGGCCGGGCCTCTCCGCCCCATAGGC
>chr1:109466779-109467095
TGTCCGCCGCCTCCCGGCCAGAGAGCCAAGCCACCACGCCGCGCCCAGCGCTCGCCGCGCCAGCATGTCCTCGACCGAGAGCGCCGGCCGCACGGCGGACAAGTCGCCGCGCCAGCAGGTAGTCCCTGCGCGCCCAGGACTCTCACCCGCCCCTCTCCACCTAGATGTCGGGCTGCACACTTATCCCACCCCTGGACCGCGTGTGAGTGGGGCAAGGGGACCAGCGCCTTCCCAGGGTTCCCCACCGCCCTGACCCCCCGGCCGGCTGTGTCTCCGCAGGTGGACCGCCTACTCGTGGGGCTGCGCTGGCGGCGGC
>chr1:109483297-109483392
AATCCAGACAACGCCACGCCAACCCTCTGCTCTGCATCAGGGCAGCGTGGGTTTCCCACAGAGGAGGCACGACACGGGAGCCGAGGCCCTCCCCC
>chr1:109483827-109484788
GTTGCGCTTGCGCAAAGACTGCGCTGGAAAGGCAGGTGGGGAGGAGGGGAGGCGTGCCCGCGACGGGGCGAGGGGGAGGGGGCCGCGCGGCGGCGGCGCCAGGGCGGGCGCGCGTCCGCGGCGGTGATGGCGGTGCGTGAACGCGCGGCGGCAGCAATGGCCGCTCTGGAGCGGCGGGTGCCGAGTCTCGATGACTTCGCGGGACAGAGCTGGAGCTCGTGGGTGGAGCGGGCCGACCTGCCCGCGGCTGACGGTGAGTAAAGCCACCCTAAAGTCCGGGGACCCCATCACTATCTCCCCTCCCCCCTTCCGGGCCCCCGCCAGCTGAGGGGAGCCGCCGACTGGAGCCGCCGTCCGGCTCCCCGGCCCCCCAAACAAAGGACCCGCCGGGTCCTAGTGCCCGCCCGCTCCGTCACCTTCGCGCCTCCGGGTCCTAGCGCCTGCTCACCGCTCGCAGCCCACCCTGCCAACCTCTGCCTCTGCCAGTCGCTAATACCTGCCCCCATATAGGCTTGCCTTTATCTTTCTCCTTGCCTGCTGCCCCTCAGCTCGCGACCCTCCTGCACCTGCCTCCAGCTTTCCCTGTCCGCAACAGTCCTCCACGTGTTTCCCACGCACCCCACTTCTGTGCCCCCTTCCTCACCCCCCTTGTTCCTTCGCCTTTTGCCCCACACCTCCTGCTCCTTTTCGGCATTTGCCTGCAGCTGCAGTGCTTTTAGACCCCCGCCCTCTCCGCGTTAGTTCGtccgtccatccatctatcctccctccctccatccttcggtccatccatccatgcctccaaccCACTGTCCTTTCCCAGGCCTCTTGCCCTGCCTCTTGGCTCTCTGCTCTTACTCTCACCTTCTCTAGGCCCCTGAGTGCCTTAGTGAGCGGGCCTACAGCCCCTTCTTCTGATCTTTGTCTTCTGGGCCCCAGGGAGCACCTGGCCTCGTGGCCT
>chr1:109493924-109494105
GGTCCCCTTCTGCCTCCGGGCTCTCGCGGGAGCGGGCCTCTCCGGGGCACTCGCGTTTCCCCCCCAGCCCCCAGAGGGCGCTGTGGGCCACTCCGCCGCACTGCCGGCGGCGTCCCCGGGGAGGAGCCTCTCCTGCAGCCGCCACCGCCTCCGCGATCGCAAACCCGGAAGACGTGTTCGG
>chr1:109509368-109509548
TCCCCGGGGCCTGTAGGGGCGGGCTCCCCCCGGGGCCTCCGGTCACTGCACCTGCTCGGCGAGGACGTGTCTCAGCCCATGGCCGGTCTGGGAGCTCCGTCGCGGCCTCTCCCGGCGGCGCCTCACCGGCCGGCCTGTCACTGCGCCCACCTTACGCAGGGGCCCGCGCCCGGCACCGTC
>chr1:109532466-109532887
CCCCCTTGTGGTTGCTGGCTGTCAAGGCAGTCTGGGGGCCGGAAATGGAGAGGCTTGGGTCCTCTTTCCCACCCAGGACCTCACCCTCTAGGAACCCCTGCCTCGTGCGATGCTGATTTACATCCTCCAGGGATACCCCTCCAGGGGAGGCCATCCAGGAGACTGAGCTTCCACTTGCCATTCTGCAGTAGGGTCCCCAGGCATGTGGGTGAGGGCTGACCACCTCCCGGGCGCCCAGAAACCCCAGGGGCCACTCACAAGCTATCTCTGGATCCCCAAGGAGTCCCCCAGAGTTCTAGGTCTGGAAGTCTGTCCCTCCCTTCAACCAATGGGCATAAGAGTCGGGGGGTGCTATTTTTAGGTGGGGCAGGAACGCAGGGAGAGGACTTTGGAGGGAAGGAGATGTCTGGGAAAGAGGTCA
>chr1:109619691-109620260
tgacgcacggaactggcccaagacccagGGTCGGCTCAGGCCAGCCCTACCGCGGTGTGGTGGCTGCCCACGTGGCGCCCAGGAAGAGAAAAAAATggcgaggcggggtcggcaggcggaggcggggccaggcgggggcggggcCAAGGGCCGCAGAGCCTGGCGCGGAGCCGGCGAGATTTTGGTGGGGTCTCACCTGTTGCGTGACTCCCCCACAGTCCGGCCGCGGGAGTCCGACCCTGAATGCCCAGGGAGTGTTGAGAGAAATCTGGACGAGTTTCGGGTCCCGCTCCCTTGGGAGCACGTGGCCTACCAGCCTCTCGATTGCAGGGTTGGGTGGTCGCGACACCGGGGTCGCCTTGAGGCCAGTCCGGCTGCCGAGGTCTGCGGGAGTCCACCTCCGGCCAGCTGGCAATTTTGAAAGACTGCCTTACTTTCCCCATCTCAGTGCCAGGGCAGGGGCCCTTGGAGTGACTTGGCTGGGGTCTGTGGCCCGATCCCCCTGCCGTCCCTCAGGACCCGGGCTTTCTGCTGTACAGACTTCTCGTGGGCAGCCTCCCCTCGGAACT
>chr1:109696787-109697076
gaagttttgccatgatggccaggctggtctcgaactccgggcctcaagttatctgcccacctctacccctcagagtgctgggattaaaggtgtgagccactgcgcctggccTAACATTTAACTTAAAAAATCTGTGTATGggctgggcttggtggctgacgcctgtaatcccagcactttgggaggccaaggcaggcagatcacgaggtcaggagagcgagaccatcctggctaacatggtgaaaccacttccctagtaaaaatacaaaaattagccgggtgtggtggc
>chr1:109792364-109792450
CAGCGTCCTGGCCCCACAGGACAACTGGAGCCGCTGCCCTGGGGGCTGGTACCAAGTGGCAGAGCTGCTGAATTAATGACCCCTCC
>chr1:109792831-109792871
TAAAGATCTCAGGAATCCTGGGAAATCTGTCTCCTTGTCA
>chr1:110034697-110034862
ccgccacctccgccgccggcagccgcacagccaccacccggggcaccgcgggccgccgcGGGCCTCCTGCCTGGGGGCAAAGCCCGCGAGTTCAACCGCAACCAGCGCAAAGACTCAGAGGTCAGGAGCTTCGGGGGGCGAGGCTCGCACCGGGTCGGGCGGCGC
>chr1:110210150-110210413
GAGGTGACGCGCTTGGTTGGGGCTCGGCTCCGGGGAGGAAGACTGCGCTCGGTCGCCAGGGCCTGCAGTGAGTCGGATCGgccccgcgctgcgccgcgccccgcccaccccgccccgcGAAGGGCGCGTCTGGGCGAGGCGGGGCCCCGGAGGAAAAGGCGCCACTGGGGCGTGGCGGCCGCTGCCAGCGCCGGAGGGAGACCATGAGCCCCTAGGGCCCCAGCCCACCGGCGCCGAGGCGCCCCCTCCCCTATGCCACCTCG
>chr1:110211423-110211874
cgtctgacgctgcctccTCGGGAAGGGTGTTTGGAGGGCAGCGGCCGCCCCAAGCCGGAGCCCCGCAGCGCTTCTTATGATCAGCTCGGTGTGTGTCTCCTCCTACCGCGGGCGCAAGTCGGGGAACAAGCCTCCGTCCAAAACATGTCTGAAGGAGGAGATGGCCAAGGGCGAGGCGTCGGAGAAGATCATCATCAACGTGGGCGGCACGCGACATGAGACCTACCGCAGCACCCTGCGCACCCTACCGGGAACCCGCCTCGCCTGGCTGGCCGACCCCGACGGCGGGGGCCGGCCCGAGACCGATggcggcggtgtgggtagcagcggcagcagcggcggcgggggctgcgAGTTCTTCTTCGACAGGCACCCGGGCGTCTTCGCCTACGTGCTCAACTACTACCGCACCGGCAAGCTGCACTGCCCCGCGGACGTGTGCGGGCCGCTC
>chr1:110338323-110338536
GTAGCTCGCGGGAGAGACGGGCTCCTGGGCGAGGGCTGCGTCTTAGTCGCCCTGCTTCTTAGCTCTCGAGGTCCCGCGTGTTACGTGTTAGCACCGCCCGGGGGCGTCAGCATGACCCGAGGCTGCAGGAACCGTGAACTCTCTGCCCCGCGGGCCCAGGTGACCGCGGGCGGCGCTCTCCCGCGCGCGGGGGGCGGGGCTCCCCCCGGCTGT
>chr1:110407871-110408076
AACCGGCCGGCACGGATTATTCCCCTCTCGGGAGAGGTCTGCAGCCGGGCCTCAGTGCTTCAGTTCGTGGCCTGGCATTTTGTGTCAGTGTTTTTTAACCTTTGGACCCTAGTTCAACCGACTCCGAGACCTAGGGGACAGATCTTAAGTTTTACAATAACCCAGGGGTCAGACAGGGTCTGATCTAGCCTGTGGGGCAAGTACG
>chr1:111139627-111139681
GAAGCACTAGGCCGTTTGAGGATCTCCGCTCCGCTTTGCCTGGGACCAGGAAAA
>chr1:111139913-111140242
GGTAAGGGGGCTCCAGGCTGCGCCCACTTCCCCGAGCTGCCAGATCCCACCCTCTGACGCACCCTTCTAGAGGGAGCGGGCTGCAAGCGCTGGGGCCTGTCCCTTCTCCCCTACTTCGACTTACCTTACCAGACCGACTAGCGCTGGCCGCTGGCGCCGAAGCCCCTATGCTAAAAGGAGACAGGGCTGGGCCACGGGGCGCGCTCCCGAGCAGACCGGCCGGCCCCGGGGCGCGCTCACGGCACCGAGGAGCGCGCCTGCGGCGCTGCTCGTTCAAACCTTGTTCCCCTTTACGGCAATCGCGAAAGTGTCGTGAACGTGCTGCCGCC
>chr1:111448920-111449294
CTGGGGACAGCTCGGTGACGCGACCCAGGGTCAGGATAACATGCAGGGCGGGGATGGGCTGGGAGGGTCAGTCTCCGGGGAGGGGCGCCCTGGGCCGGGGTAAGGGAGCTCCCAGGCCCGGGATCTCGGCTCACCGGACCGGTACCGCGCAGCCTCCAACTGCCGTTCCATGCAGGCGGGCGCATTTGGGGGAAGATTCCACTCCCGGGCCGCCGGGGGCACTAGGGGGGGTGGGGTTTCCTTCCGCATCTCCACGGTTCCAACTCCAACCTAGACTCAAACTGGACGCCGGCCGGAGACTCCGCTCCGGCAGCAAACCCCACGTGGTGCACCTCTGAGCCTCCGCCCCTCTCCCGAGGGAACCGCAACTCTAC
>chr1:111619674-111620207
AACGCCGTGGGGAAGGCGGGGCCGAAGCCCAGCCATCGCCAACTTGGAGGGGCGGGGCAGAACCAGGGGGCGGGgcctgcgtggtgcgtgcgtgcgCGTTCTGGAGGAGGcgccgccgccgctcccgaggcccctgccgccgccgctcccgctgctgtcgccgcGCAGAGCCGGAGCAGGAGCCACGGCCGAgaggagggaggaggaggaggaggaggtggaggaggtggaggaggtggaggaggCGCCGGACCGGGGGGGTGAGTAAGGGGCGGGGAGCTCCAGACGGCCCCAGAGGGAGCGGGGGGCGCGGGTCGGCCGAGCCGAGGGTGAGGCGGCTCATGTCGCCGGTCAGTCGCCTGGCTCCCCCTTCCTCCTCCGCGTTCCATCGGTGTCGGGGCGGCGGCCCGGGGGCCTGGCCGGCGGGAGGGGCCGGAGATCTGGGAGGCCCGGCCGCCGCCAGGGCCAGAGCCAACCACGCCCGCGGACCGACCCGGTCGACTGTAGGCCTGCGGGAGACCGTCGGGAGGGGC
>chr1:111689819-111689911
ccacccgccaccacgcccggctaattttttgtacatttagtagagatggggtttcaccatggtagccaggatggtctcgatctcctgacctc
>chr1:111739140-111739493
GGGGCGGAGCAGCCCTCCCTGCCCCGGCGCCAGCTTCGCTCTTACCAGCTCCTGTTTGAGGCGACGGAGATAGCAGTCCATTTCCCTGCTCTCCATCGTCATGCGCCCATTTGTCGGGTTCGGTTCAAACAGAGAGGGCCCGGGTGAAACCCCGGCCCCACTGGAAACTGCGCTCCGGGCCGGCTCCCCGCCCCTGCGCCCGTAGCGCTCGCAGCGCGGAGCTGAGCCTGCGCTCCGAGCCCGGGACTCAGAGTCGCTTCCCCAGCGGCTAGCCGCGCGCGGTCGGTGCTGGGGGTGGAGGGAAAAGTGGGACAGCCAATGAGAATTCAGGGGGGCTGTCTTCAGCCAATGGG
>chr1:111739790-111739937
ACCCACTCCGCTCCCATCCCCAGAAGTCCCTCAGAAGCTCTTTTCTCCCCGAAGAGGACCCTGGGAAGGTGGCTCCCGCCTCACTCCTAGAGTGAAATCCTCGCAGCCCTGCCCTCGCGGGCGGAGCAGAGACGCCGCCGCTTGGCC
>chr1:111801557-111801586
GTAGCGGTAGTGACCAGAGGAGTCTTAGC
>chr1:111806094-111806225
ACGACACTGACTCCCAGATGCTGGGTCCTCACCTGCCTCCTGTGTGCTGCAGCTCCAGGGGACATCTGTCTCCCAAAGAACGGGGTCACTCAAAGGGGGGCACATCTTTTTCAACAGAGGCCTTCTACACT
>chr1:112395926-112396401
TTCACGCAGAGGTGGAAAGTTGCAGACCCCGAGCCGGGAGGGGCGCGAGCCCACCCTGAAGCCCAGGACCCAGGAGGGCGCTTCCTCCCGGAAGTGACGCGAGCTCAATCCCGGCCTTGCTCTTCCCAAACAAAAGGGATCTTGGGGCCCCGGGAGGAGCCTGAATGACTTTGGAGAAGCCCCGCCTCCAGCCGGCGCGGATTGGGGCCGAGGCTGGAGAAGCAAGGAGGCGATTGGCGCTGGTGAATGCCAATGCCCCCGCCGGGCGgctgagggggcggagcctcagccgctgtggatggggagtggaggcggaggggagcggagcccggagcgTCGTGGAAAGGTAGGAGCAACTATCCCTGGGGCTTGGTGATGGCTGGGAGGCCGGGTTCTCAAGAGCAAAGCAAGGATAGGGGCACCGGTAGCCTCCCGCCGCCGTCTCAACGGCCTCTGGGCCCATCCCCTGAGGGGG
>chr1:112675402-112675493
CTCCAGAGGGGGCCCAGGCATCGCGGGAGCGCGGGTTAGAGGCTGCCTGTTGGGGGCTGCGAGCCCGAGCGCGGGCTTTACAGGGACCTCT
>chr1:112715373-112715496
CGGTGCTCGCGCCAGCCGGCCCTTCCCTGCTACTGGCTCCCGGCCAGCTGGGCGGGTCCCGGGCGAAACTTGCCCTTGCTCTGGGCCACcccaggaaccggcccacgggtccccggcctctgc
>chr1:112922477-112922701
TGTATGTAGAAAGTggctgggcgcagtagctcacgcctgtaatcccagcactttgggaggctggggcaggtggatcacccgaggtcaggagttcaagaccagcctggccaacatggcgaaaccccgtctcgactaaaaatacaaaaattagccaggcgtggttggcgcgtgcctgtaatcccagctactccgaaggctgaggcaggagaatggcttgaacctgg

>chr1:113072962-113073310
AGCTATTCGCCGCACCATTCCCTCTTAAGGAACTACTGCGCCCTCCAGCGGAAGAACAGCGGCGGAACTCCACAGCGGCAGCTAAAATCCCTGAACGCTTTAAAGTCCTTCTCCTCAAGATACTCGGCTGCGTCTGGCCCCGCCCCTCACTGAGTTCCGCCCCGGGCGCAACCTCATCTTATGGCACCGATTGGCTGGCCCCTGTGCGTGAGGACGTTGCGCCGTGGGGAGGGGCGGACGAGAGGTGTCCGTCAGGCCGTGTGTCCCAGGCCGTCGACCCCGCTGTCGCGCTGCGTCTGCTCCTTGCATGCCTTTAGATGGTACAGCCTTCAGCCGGGGCTTCGGGAG
>chr1:113073631-113073733
GACACCGCTATCCTGTGAGTAGAGCGGCCAGGCAGAGTGACCAAAAGGAGGGGGAGCCTTCCCTCTACAGGGGGCAGGCAGGAGGGAGACAGGCCTGGTCGG
>chr1:113390040-113390171
AGAGGCTCCGCCCGCGTCTCCGCCTAACTCGCCGGCCACGCCCCCACTTCGGGGAGCTCGGTCCCTCTCGGATTCGAGTTTTCCTCGGCTCCAGCCGCCGCGCAGAGGGCCTCTCCCGGCCCTGCGACCTA
>chr1:113391011-113391499
CCATGGTGCAGCGGGGTTCGGGATGTCGAAGACGCTGAAGAAGAAGAAGCACTGGCTCAGCAAGGTGCAGGAGTGCGCCGTGTCCTGGGCCGGGCCCCCGGGCGACTTCGGCGCGGAGATCCGCGGTGGCGCGGAGCGTGGCGAGTTCCCCTACCTGGGGCGGCTCCGCGAGGAGCCCGGCGGGGGCACCTGCTGCGTCGTCTCGGGCAAGGCGCCCAGCCCAGGCGATGTGCTGCTGGAGGTAAACGGGACGCCTGTCAGCGGGCTCACCAACCGGGACACCCTGGCTGTCATCCGCCACTTCCGCGAGCCCATCCGTCTCAAGACTGTGAAACCAGGTACGCCGGCCCTGCGTATCTGTCTCGGGGTGTTGGGGAGAGGGGCTTCAGGGTGGGCGTCCTGGGAGCGGCGGCACCTCCCCACCGCGTATTGTCCCGGGTAATCTTAGACCTCTAGGGTGTGCCAGACTCCTTGACGAGGGGGAGGGG
>chr1:113811674-113811945
CTAGAACCCAAGCCGGGCAGTTTGCCTGCTCTCACCTCTCTTGGGGGCTTTGATCAGAGGCACCCCTCCAGTCCTCTCGCCGTTTTCCTGCTTGTCCTTGTGCTTGAGATCGGTTCCGCAGGAGCTGGGATCACCATCGGGGCCGCGGTGGTGATGGTGCTTGTGCCGCTCCTTGTGGCCCTTATGCTTGGGCCCGGCCGCGCTCACCGTCAGAGGCGAGAAGGTGAAGAGGGCCGAGGTGCTTGGGGCCGGGAGAGGGGCAGCGACAGCG
>chr1:113812118-113812310
CTCCTGAGACCCCCCACTGCTAGATCGGCGCTGCCGTTTAACTCCCCGCGGGGAGACCCCAGCATGAGGTTTCTCCTTCCCCTCTTTGTCCGGCTCCTCCTGCGCCGCCACCGCCCGTACTACGCGCACCGCTCCGACCTGCGCAGCCATTTCACCCACAAACACACATTTAAATGgcccgaccgccccccc
>chr1:113930024-113930227
CTCCTGGAGCGCCCAGCCTGCCGGGGGCGCCTTCCTCAAAGGGCCCCTGCCTGGGACCGGGCGCCGCGTCTTGCGGCCCGGCCGCTCACTGCCGCTGAGGGGATTGCCTTCCCAGGAAGGTGGGGAGGCTCCGGGCTGGTTTTCGGGGCAACTCCCCCTGCCTCCTGCCACTTCTCGCCTGGGCGTGTTGTCCTTAAGTGACA
>chr1:114510681-114510948
AAGCTCTGCTGACACACGGCGCAGGTGTCCAGGAGCGAGGCTGGCGGTCCAGGAGGCGGCCCTGCCGAGggacccggagcgggagccgaggctggagctggagccggCGTCGATACTGCGCCCCCGGCAACTCCAGTGCCCACTGAGGCCGCAGGAGATGAAGCAGCCTGGGCCGAGCCCGAGGAGGCCGCGGCCACCCCCCCGTCGTCGGGCCCGGCCGCGCCGCCCTCAGCGCCGGCCCTGCCGCCTTCCTCCTCCTCCTCCTCC
>chr1:114511145-114511326
CAGCCCCAGCCGCAGCCGCAGCAAgagcggcagccgagagctagcgagagagcgaaccaacgagagcgcgcgcgcacgcggcgcccccgccctcgcgtcgcgcgTTTGAAGGAGGGCGGTTGCGGCACGCGCACGTACGCACGGACGTCCTCCCGAGGGAGGCGGGAACTCGGTTCGCGGG
>chr1:114669660-114670262
GCAGAGAGCGGCGCCCAGCCTAGGGGTCCCCAAGCCCCTGAGGTAGCGAGGAGGTCTTCAGCCAGGCTCCGCCACAACCCGTGCGGCCACGAGAGGACGTCCCAAAGCTGGGCCCAACAACCGGTTGCTCCTCCGGACGGAGGAGGTGCCGAGACAGCGGGGCGCGGAGACACCACCTCCGCCAGCTCGGCTCGCACCGTCCGAGGACTACGCCGCGGCGCCACAGCCCCGCACCCGACGCCCAGAAGGGTGATGCCGACAGCCCCGAGAGTCCGAAGCCCCTGCGGCTTAAAACCCCGCGCCGAATCACCCCGACTCTTACCTGTCTGTACCTCAACGTTGTCTCCTGTGGCCAAGCTAGTCTCCCGGGTATCACTCGGGTccgctccgtcccgcccccgcaggccctgccgaaggccccgtcccggctgcagccccaccccctagccccgcccTCCCTGGCAAGGCTCAGTTCTTATTGGCTCCTATTCCCACCCCTCACGCTATGCCCGCCTCCGACACCGCCCCGGCCGGCGGTGAGGGGAACCACCACGCCTCAAGTCCGCTGTATGGCCAGAACCTTGCCAGGACCTCGGTCACTG
>chr1:114781041-114781184
attgcaacctctgcctccagggttcaagcgattctcctgcctcagcctctcgagtagctgggattacaggcatgcgccaccacgccggctgatttttctatttttagtagaaacggggtttcacatgttggccaggccggttt
>chr1:115641961-115642188
aaagcagcagtgcagcggcggcggcggcggggcTCTGCCTCTCCAGGAGCCCAGcgcaggccgcagagccggggccgctgtgagccgagaccgcgggccgcggagctcgggcggccggcgcggaGGTGAGTCCCGCGAGAGGCCGAGCGCTGCGCGGCGGCGGTCCCCGGGGCAGACCGTTGGCTGGGAGACGCCCCCACCTCGGACCCCGCGTGCCCCTGCGCCCT
>chr1:115642374-115642791
GGGGTTCCCTGCTCACACCTCGGACGTCCCTTTCTCCCCGGGCTGGCCTTTGGAGTGCGCCCCTTCGGTGCGCGTGCCGGGGCGGCGGGCAGGCCGGCAGGGAGTGGCCGAGCGTTGGAGGCACCGGGCGGCTGCAGCAGCCGTGCAGGGCGGGAGCCGGGCGCGCACCGGGGTTCCCACCCCTGGCGGGGCTCGACCCGGGCGCCGCCTGGCCCTTCGCCAGGAACCGGGACAGAGCTGGTCTGTGTGCACACCTCGCTCACAAAAAATTGAGCCGGCCCTGGAGGCCTGGGGGGCGAGTCCGGTTGCGCCTCGGAGAGCGCAACAGGCAGGTAGGAGTTTACTTTCAAAAACGCCGGGGTGGAGCAGAGGCGCCTGGCGGGTCTCTGCCCAAGGTGTCCCTGCTGGAGGAAATCT
>chr1:115976162-115976189
CCCCTGTAGGCAGAGCCCTGGGTCACA
>chr1:115976366-115976740
ACGccctcctcgcccctcgccccgcgtagcccggctgcgctccccgctccccgcccggcgtccacctctcgagcctgacagccccgccgcccgcgcaggcgccccgccccggcccggcccgccccggccccgccgccagcgcttccatccccgccccgGCGGGTCCAAGCCGGTGCCGGGCGCCCAGGGGTTGCCGCGCTGGGCGGGAGGGCAGCGCCTGAGAGGGCGGTGGGGTGGCGGGGTTCCTGCGCGCGGCCCGCCATGGAGGTGGAGGAGGCGTTCCAGGCGGTGGGGGAGATGGGCATCTACCAGATGTACTTGTGCTTCCTGCTGGCCGTGCTGCTGCAGGTAAGTCCCCGCGGCCCCGCAGCCGC
>chr1:116139156-116139466
TTTGCAGGAAGCAGGGCTACCAGCAGCTTCCTGCGTATTCCCAATTCTTGCCAGCAGAGGGCAGCAAGGGAACACATATGAAAGGAGCCAGGTCCCACCCATTCTCGTCCTCGGAGCCCAGCAGGTGTCACACTTCTCAGCCCGTAACTTACACCTGGTCCCTCCAGAGCAAGGATGAGTGGATTCCAGCTCATGCCAAATTGTTGACCTTTCCTGCCATTTTAGCCGAGATTTACATCTTTCTCCTTAAAACTCAGATTTTAAAAGGGAGCCTATGAGAGGACCGTCCATCCAGGCTCCCGGGGCATTC
>chr1:116372935-116373253
CAGGGCAGCGGGAGGAGGGGCGTGGGAGGGCCAAGGCCGCCGAGTCCCCGCTGTTCAGCCAGCAGGAGCGCCCCGCAGCCCTCCCGGGACACGGTGGACACGCTTGTCCCAGACCTGGGCGCCCTCCTGCCGGGAGCCAGGACTGGCCGCAGCAGGCGCTGTCCGGGCCCGTGGGCGGGGTTTCGGGAGGGGGCGGAGCCAGGCCCACGGCCGGTGTCAGGTTGCTCCGGTAACGGTGACGTTTCGCGGCGTGGGCGGGGCCAGCACGCAGGTTGCATATTTTAGGAAGTGAGGAGGAGGCGCGGGCTGGAGCTGCGG
>chr1:116373720-116374048
AGGGAGCGCCGAGGGGCTGGAGCGCGGCATTGCTTAGGGGGGTGGGCGGACCCTGGGCGGGGGCTGCGCGCCCCGGAGGCCGAGCGGGCCGGGGGCTCCGAGAGGCGGTGCTTGGGAAGCCTCGGGGCCGGGAGGAGGGGGCTTGCAGCAGCGGGGGCGGCCCCGGGACTGAGCCGGCATCCCTGAGCCTGGCTCCCCTCCCTGCGACCGCCGTCACCTCCTTCTCCTTCCTTTTCCCTCCGCCCTCCGTGCCCTGAGGAAAGGCGCGCTCCTCCCCTTCCCCTGGGGCGCTCCGCCGGGGCCTCCTCCCGGGCCTCCGTTCCCGCCG
>chr1:116418542-116418788
GCCCAGGCCCTGAGGATGCGCCGCTCAGGTGGGAGCTTCCGGGGAGCTCGCGCGACAGCCTGGGGGAGCGCGGATTCGTCTCTGCGCTACGGCGGCTGCAGAGGGTCAACCCGCGGAGGCGGCGCTTCGCGGCGGGTCCTCGGCCTGAGGCTGTGGGATGCCTCCAAACCCGGCGCGGCCTCCGTCTGCAAGGAGAGCAGAGGGTCCCCGCCGGGAGCGCGCCCGGCTGCGGCCCCAGGCGGCCCT
>chr1:116571405-116571554
CTTAGCGTTTGGGGCGTGCTGTAGGCCCCTCCGTGGCTAGACGGGGCTGTGGCTCCCAGAGAGCCACCGGAGGAGGCAGCAGGACGGGCGGGAGCACCCGGGGCCCCTCATCCCTTCAGCGCTGTGTGATCCCGCATCAGACGGCCTCT
>chr1:117059915-117060182
CGCCTGCTAACTGGCGCTACCCCTAGGGCCGCCTCTCGGTTTTAAACGTAAACAAGAGTTGCCCTTCCGTCTTCCAAGACCTGCAAATCGAAGCTTCTTTTCCTCCAGAAGCCCCGCCACCTTCTAAGCTTCTCCCCAGCCTCAGCCACGCCCCAGCCTGCAAAAGCCGGGTCCTTTACGCCCCCTGGCTCCGTATTTGATTTCGGCGCGCGCCATACCTGAGGGCAGCTGTGATTGGTTGGAGGTGAGCGAAGTTCCTATATGATT
>chr1:117122026-117122471
AGGGACTGTCCCTCTCTCTGTGGTGACCAGAGAGGCCTCAGGACCTCTTAAAAAGCCACGCTGATTTGGCGCCGGGACGGCCTTCTTTCTGCCCTCGGACTCGTCCCACGAACGCAGACTGGGTTCTCCCATTGGTGGATGGCACTGTCAGTTGGCTCTGCGCTGGGAGTGGGAGACGTTTTTCGGGCTCCCGAGGTCTCGGCCGCTCGGGGGCGCCAGACGTTTCTCCTCCACGCGGGTTTGAGGCTGCGAGGCTCCCCTCTGTCCTCAGGCGCTTACTGTAGCTCACAGGTCCCTCAGGCCTAGCGTGCTGGGTACAAGCACTCCCGCGGCTCCCCGACTTTGGGTATTTTTCGGGGGTGAGGGCATCTCAGGCTCGCGTTACGGGGACCGGTTCGGGAGACCGTGGAGCCGAGGTGTCGAATGGAGGGCTTACTTCGGCCGG
>chr1:117366594-117367353
CGCTGGGTCAACCCCACGAACTGGCGGTGGCAAGGCCCTGGGCACCGGTGAAGTTCTCGTGGCAGCGCAGATCGGCGACCTTCTCTTCTTTCGCGCTCAGACGGCGGCGGCAGCAGTACGCTTTCGGGCTGCTGGAGCCGGCAGCGGCGCGAGGCCGGAGCCCGGGCAGCCAGGCTGGGTGGGGGAGGGGCGGCGGCAGCGGAGCCGGGAGCGTGCGCGCGCACCTCACACTCCGCCGCCCGGGGACGCCCACTCGCGAGCCGGGGCCGGTAGGCCGGCCCGGGTCCCATCGCCCCCGCCCTCCGGTTCCTCTCCGGCGTGAGCCCAACGGGTGTCGGCCCAGCAGCTGCTGCGCTCACCAGGCCTGGGGAGGCAGGGTACGGGGACCGGGCCGCAGCCCCGAGCGGCGTGGGCGCGCTGCCTCTCTGGCAGCCGCCGCCAGAGCCAGCAGCTGCGAGCCACCGGAGGCGGCGCGGAGGAGGCCCCCGCGGCCGGGCAGGAAGGAGACGCGGCCGACCTCTGCCCGCCCGAGGCGCGGCTGCTCCCGCGCGCCCAGGCCCTCCCGCCGCTCCAGGGCTGAGTGAGGAATGAGCCGGCGCCTACCCCGGGCTCTCGGAGCGTGGGCCCCGGCTCGGCTTCTTAGGCGCGAGGGCTCGGCCACTGCGGCCGGCGGCCTAGCTCGGGGAGCAGGCGCCGGGGTTCACTGAACCGGCCGCGGAgaggaggaggaggaggaggaagaggaggaggaggaggagg
>chr1:117605695-117606686
TGCGGCAGGAATAGCAGAAAAGCGTACTAAGCAAAAAGAAAGGTGTCCCACTAACTCCGAAGTTAAGTGGGTGTCGACGCAGCCCCCTCTATTGCGCTTGCGCAGTGCTGCCTCCCTGAGCACCCCGCCCCTTCCCGCCGCTGAGGATTTACTCGTCTCTTGGCAACCATTCACCCGAAGAGCCAATCAGAGGGCAGCCCTCGCCCCGCCCCTGCCGTCAGGGCCGGGCGGAAGGGTCCCGAGGGGACTGGCTCCGCCACGCCCCGCCCCTGGCTCCCCCGGGAGGGCGGCTCAGGGGCGGGGACGGGGGCGTGGTCCCGCCGTATAAGAACGGAGGGGGCGGCGGCGGGACGGCTCACTCGGTGCCGCTGCCTAGGGGCTGTAGAGGTCGCGCCGCTCCTGCTGGGGCCTGCCCACGCCAAGGACCTGCCTCTGTCGCCTCCTCTTCTATTGCCCAGGTGAGTCCGCGACCCCCCTCCTCTAAAGGTGCGGCGATGCGGCAGCAGCCCCAGGGAGCCGCGAGCTCACTTAGTGGGGGTCCGCCCCCACTAAGTGGTGCTCAGGTCTTTGCCCAGCCTGGTAGGGGGCAGGCGGACCCGAGGGGAGCTGCGGACAGGTGCCGAGACCCGGTGCTCCTTTCCCCTCCTGCTCCCTCGAGGACCCCCGCCCCTGACACACCCGTCCCAAAGGGCCAGAAGAGACGCTCCGAAAGGGAGCTACAACTTTCCAGAGACCTGGGGCTTGGCAAACTCCAGCGAGTTCCTGCTCCGCGCGTCCTGCAGGCTGCGCGCTGGCCAGGCGCGGGCAGGGCGTCTGAAGAGTGTGTGATCGGCGCCTCCGCTCCTACCTGGATCAGACGGCGCCCCCCGCCACCCATGCCTCCCTTCCTGGCTTGCAGTCCCTCGGGCTCGCCCCGGCGCTCCCGCGGGCGCGCACACCTTCGCCGGCCCGCCGAGTGTGAATTCGAATTCGGCGGTTTCACTAGGCGCAG
>chr1:117929693-117929808
CCTCTGGCGGAAGAGGCTTCCGGAACGGACCCGGAAGGGGCAGGTCTTGTGGGCGGGTCCAATCGGCTGGGAGCCTCGTGGAGGCTGAGGTGAGTCCTGGAGGTGCGTGGTTGGG
>chr1:119140483-119140762
ATAGAGGGCAGTGGGATGAGAAGAACCTCGCGGGATGGGAAGCCGCGGAGGGAAGGGCCGTCTTTGGTTACCTGGAGAGCGGGAGCAGCTGCGGATCCCTTATGAAGTGCCCGGATGAAGCTCCAGCGCTCACGCGCTTTCCGCATTGAGTGCAGCGCCATCTTGAGAAGGGCGGAGCCGTCTTGTTTGGAATGACGTCTGTTCAGAGAGCCAATCCCAGTCTCGCGACTCCTGCTTGCTGGGCGCGGCTTGGGCCTCCAGGCTGCGCAGCGCAGCCGC
>chr1:119712095-119712225
ATGGAGGGCTGCAGGTGGTGGAAAAGCAGAACCTTAGCAAAGAGGAGCTGATAGCGGAGCTGCAGGTAAGGCGAGAGAGAGAAAATTGAGGTCTCTAGGGCAACCTCCATGGAAAAAGGCTGGCTGCGCC
>chr1:119712445-119712645
CTGCTCGCGGATGCCAGCGCGGGATGCCAGCGCGGCGCCCCAGCGCCTTAGCGCGCAATTGTTCTGGCAGCCTCGCGCCGCCTCTCCCCCAACCCCCAACCGCCTCCGCGCGGGGCGATCGGGAGAGGGGCCCCAAAGTGGCTTCTTTGCGGGGAACCCAGGGACTGGCGATTCTTCCCAACCAAGTTCTGGGCCGCCCC
>chr1:120176462-120176476
ACCCTATGTCTCAG
>chr1:125177411-125177724
AATGATTCCATTAGATTCCATTTGATGATGATTCCATTCGATTCCATTTGATGATGATTCCATGCGATTCCATTAGATGATGACTCCTTTCATTTCCATTCAATGAGGATTCCATTCGATTCCACTCGATGATTCCATTCAATGATGATTCCATTCGAGTTTATTGACTATTCCATTCCATTTCAATCGATGATTCCATTCAAGTCCGTCCGATGATTCTATTTGATTGCATTCAATTATTCCATTCGATTGCATTCGATAATTCCATTCGATTCCATTGGAGGATAATTCCATTTGAGTCCATTCGATGATT
>chr1:143185065-143185207
CAATCATCGAATGGTCTCGAATGGAATCATCTTCAAATGGAATGGAATGGAATCATCGCATAGAATCGAATGGAATTATCATCGAATGGAATCGAATGGTATCAACATCAAACGGAAAAAAACGGAATTATCGAATGGAATC
>chr1:143194350-143195149
ATGGAATCATCATCAAATGGAATCGAATGGAATCATCATCAAATGGAATCTGATGGAATCATTGAATGGAATCGTCATCGAATGAATTGAATGCAATCATCGAATGGTCTCGAATGGAATCATCTTCAAATGGAATGGAATGGAATCATCGCATAGAATCGAATGGAATTATCATCGAATGTTATCGAATGGTATCAACAACAAACGGAACAAAACGGAATTATCGAATGGAATCGAAGAGAATCATCGAACGGACCCGAATGGAATCATCTAATGGAATGGAATGTTATAATCCATGGACTCGAATGCAATCATCatcgaatggaatcgaatggaatcatcgaatggaaccgaatggaatAATCATTGAACGGAATCGAATGGAATCATCATCGGATGGAAACGAATGGAATCATCATCGAATGGAAATGAAAGGAGTCATCTAATGGAATTGCACGGAATCAACATAAAATGGAATCGAATGGAATCAACATCAAATGGAATCAAATGGAATCATTGAACAGAATTGAATGGAATCGTCATCGAATGAATTGAATGCAATCATCGAATGGTCTCGAATGGAATCATCTTCTAATGGAAAGGAATGGAATCATCGCATAGAATCGAATGGAATTAACATTGAATGGACTCGAATGGAATCAACATCAAACGGAATCAAGCGGAATTatcgaatggaatcgaagagaatcatcgaatggactcgaatggaatcatctaatggaatggaatggaataatccatggactcgaatgcaatcatcatcgaatggaatcgaatg
>chr1:143201919-143202477
gaatcatcgaatggaatggaatggaacagtcaatgaactcgaatggaatcatcattgaatggaatcgaaaggaatcatcgagtggaatcgaatggaatTATGATCAAATGGAATCGAATGTAATCATCATCAAATGGAATCAAAGATAACCATCATCAATTGGTATTGAATGGAATTGTCATCAAATGGAATTCAAACGAATCATCACCAAATGGAACCGAAAGGAATCCTCATTGAATGGAAATGAAAGGGGTCATCATCTAATGGAATCGCATGGAATCATCATCAAATGGAATCGAATGGAATCATCATCAGATGGAATCTAATGGAATCATTGAACAGAATTGAATGGAATATCATCTAATGGAATAGAATGCAATAATCCATGGACTGGAAGGCAATCATCATCGAATGGAATCGAATGGAATCATCGAATGGACTCGAGTGGAATAATCATTGAACGGAATCGAATGGAATCATCATCGGATGGAAACGAATGGAATCATTATCGAATGGAAATGAAAGGAGTCATCATCTAATGGAATTGCATGGAATCAT
>chr1:143204876-143205082
CTCTTCGATTCCATTCGATAATTCCGTTTGATTCCTTTTGATGTTGATTCTATATGAGTCCATTCGATGATTGTTCCATTCGATTCTGTTCGGGGATTCCATTCGATGATTCTATTCAGTGAATCCATTTGATAATgattccattcgagaccattcgatgattccattcaattccattcaataatgattcccttcgagtccattca
>chr1:143209432-143209685
CATTTGAAGATGATTCCATTCGAGACCATTCGATGATTGCATTCAATTCATTCGATGACGATTCCATTCAATTCCGTTGAATGATTCCATTAGATTCCATTTGATGATGATTCCATTCGATTCCATTTGATGATCATTCCGTGCGATTCCATTAGATGATGACTCCTTTCATTTCCATTCTATGAGGATTCCATTCGGTTCCATTTGATGATGATTCCTTTGAATTCCATTTGATGACAATTCCATTCAATAC
>chr1:143213767-143213985
GCATGGAATCATCATAAAATGGAATCGAATGGAATCAACATCAAATGGAATCAAATGGAATCATTGAACAGAATTGAATGGAATCGTCATCGAATGAATTGAATGCAATCATCGAATGGTCTCGAATGGAATCATCTTCAAATGGAAAGGAATGGAATCATCGCATAGAATCGAATGGAATTATCATCGAATGGAATCGAATGGTATCAACACCAAAC
>chr1:143219858-143220419
TGGAATAATCCATGGACTCGAATGCAATCATCatcgaatggaatcgaatggaatcatcgaatggactcgaatggaatAATCATTGAACGGAATCGAATGGAATCATCATCGGATGGAAACGAATGGAATCATCATCGAATGGAAATGAAAGGAGTCATCATGCAATGGAATTGCATGGAATCATCATAAAATGGAATCGAATGGAATCAACATCAAATAGAATCAAATGGAATCATTGAACGGAATTGAATGGAATCGTCATCGAATGAATTGAATGCAATCATCGAATGGTCTCGAATGGAATCATCTTCAAATGGAATGGAATGGAATCATCGCATAGAATCGAATGGAATTATCATCGAATGGAATCGAATGGAATCAACATCAAACAGAAAAAAACGGAATTATCGAATGGAATCGAAGAGAATCATCGAACGGACCCGAATGGAATCATCTAATGGAATGGAATGGAATAATCCATGGACTCGAATGCAATCATCatcgaatggaatcgaatggaatcatcgaatggactcgaatggaatAATCATTGAACGGAAT
>chr1:143222594-143222978
AATCATCGTCGAATGGAATCGAATGGAATCATCGAATGGGCTCGAATGGAATAATCATTGAACGGAATCGAATGGAATCATCATCGGATGGAAACGAATGGAATCATCATCGAATGGAAATGAAAGGAATCATCATCTAATGGAATTGCATGGAATCATCATAAAATGGAATCGAATGGAATCAACATCAAATGGAATCAAATGGAATCATTGAACGGAATTGAATAGAATCGTCATCGAATGAATTGAATGCAATCATTGAATGGTCTCGAATGGAATCAACTTCAAATGGAATGGAATGGAACCATCGCATAGAATCGAATGGAATTATCATCGAATGGAATCGAATGGAATCAACATCAAACGGAAAAAAACGGAATTATC
>chr1:143226209-143226749
AATGGAATCAAAAATAACCATCATCAATTGGTATTGAATGGAATTGTCATCAAATGGAATTCAAAGGAATCATCATCAAATGGAACCGAATGGAGTCCTCGTTGAATGGAAATGAAAGGAATCATCATCTAATGGAATCGCATGGAATCATAATCAAACGGAATCGAATGGAATCATCATCAAATGGAATCTAATGGAATCACTGAACAGAATTGAATGGAATCGTCTTCGAATCAATTGAATGCAATCATCGAATGGTCTCGAATGGAATCATCTTCAAATGCAAAGTAATGGAATCGTCGCATTGAATCGAATGGAATTATCATTGAATGGACTCGAATGGAATCAGCATCAAACGGAATCCTCGAATGGAATCATCATTGAATGGAATGGAATGGAATCATCGAGTGGAATCGAATGGAATCATGATCAAATGGCATCGAATGTAATCATCATCAAATGGAATCAAAAATAACCATCATCAGTTGGTATTGAATGGAATTGTCATCAAATGAAATTCAAAGGAATCATCATCAAATG
>chr1:143229254-143229720
AATCATCATCAAATGGAATCTGATGGAATCATTGAACAGAATTGAATGGAATCGTCATCGAATGAATTGAATGCAATCATCGAATGGTCTCGAATGGAATCATCTTCTAATGGAAAGGAATGGAATCATCGCATTGAATCGAATGGAATTATCATCGAATGGAATCGAATGGTATCAACATCAAATGGTCTCGATTGGAATCATTATCAAATGGAATCGAATGGAATCACCGAATAGAATCGAATGGAACAATCATCGAATGCACTCAAATGGAATTATCCTCAAATGCAATCGAATGGATTTATCGAATGCAATCGAATGGAATTATCGAATGCAATCGAATAGAATCATCGAATGGACTCGAATGGAATCATCGAATGGAATGGAATGGAACAGTCAATGAAGTCGAAAGGAATCATCATTGAATGGAATCGAATGGAATCATCGAGTGGAATCGAATGGAATT
>chr1:143232049-143232328
GGAATCGAATGGAATCATCATCGAATGGAAACTAATGGAATCATCATCGAATGGAAATGAAAGGAGTCATCTAATGGAATTGCACGGAATCAACATAAAATGGAATCGAATGGAATCAACATCAAATGGAATGAAATGGAATCATTGAACGGAATTGAATGGAATCTTCATCGAATGAATTGTATGCAATCATCGAATGGTCTCGAATGGAATCATCTTCAAATGGAAATTAATGGAATCATCGCATAGAATCGAATGGAATTATCATCGAATGGAATC
>chr1:143233571-143233928
TCTTCTAATGGAAAGGAATGGAATCATCGCATAGAATCGAATGGAATTATCATCGAATGGAATCGAATGGTATCAACATCAAACGGAAAAAAACGGAATTATCGAATGGAATCGAAGAGAATCTTCGTCGAATGGAATAATCATCGAACGGAATCAAATGGAATCATCATCGGATGGAAACGAATGGAATCATCATCGAATGGAATCGAATGGAATGATCAAATGGAATCAGATGGAATCATCATCAAATGGAATCGAATAGAATTATCGAATCAAATCCAATGACATCATCATCGAATGTACTCGAATGGAATCATCATCCAATGGAAACTAATGGAATCAACATCGAATGGAATC
>chr1:143236899-143237311
CATCGGATGGAACTGAATGGAATCATCatcgaatggaatcgaatggaatcatcgaatggactcgaatggaatAATCATTGAACGGAATCGAATGGAATCATCATCAGATGGAAACGAATGGAATCATCATCGAATGGAAATGAAAGGAGTCATCATCTAATGGAATTGCATGGAATCATCATAAAATGGAATCGAAAGGAATCATCATCAGATGGAAATGAATGGAATCGTCATAGAATGGAATCGAATGGATTCATTGAATGGAATCAGATGGAATCATAGAATGGACTGGAATGGAATCATTGAATGGACTCGAAAGGGATCATTATTGAATGGAATTGAATGGAATCATCGAATGGTCTCGATTGGAATTATTATCAAATGGAATCGAATGGAATCACCGAATAGAATC
>chr1:143244972-143245445
CAATACCAATTGATGATGGTTATTTTTGATTCCATTTGATGAGgattacattcgattccatttgatcatgattccattcgattccactcgatgattgcattccattccattcaatgatgattccattcgagttcattgagtattccattccattccattcgatgattccattccagtccattcgatgattctattcgattgcattcgatgattccattcgattccattcaatgattccattcgattccattTGATGATGATTTCAATAAATTTCATTCGATGATTCCATTCGAATCCATTCGATGATGAGTCCATCCATGTCAATTTCATCATAATTCCATTCGTTTTAATTCGATGGTGTATCCATTCGATTCCATTCGATGTTGATTCCATTAGTTTACGTTGGATGATGATTCCATTCGGGTCCATTCGATGCTGATCACACTGGATTTCATTCCACAATTCTATTCGAT
>chr1:143246794-143247354
CCATTCGATTCCGTTCAATGATGATTCCTTTCGAGTCCATTCGATGATTCCATTCGATTCCATTCGATGATGATTGCATTCGAGTCCATGGATTATTCCATTCCATTCCATTAGATGATTCCATTCGGGTCCGTTCGATGATTCTCTTCGATTCCATTCGATAATTCCGTTTTTTTCCGTTGGATGTTGATTCCATTCGATTCCATTCGATGATAATTCCATGCGATTCCATTAGATGATGACCCCTTTCATTTCCATTCAATGAGGATTCCATTCAGTTCCATTTGATGATGATTCCTTTGAATTCCATTTGATGAAAATTCCATTCAATACCAATTGATGATGGTTATTTTTGATTCCATTTGATGATGATTACATTCGATTCCATTTGATCATAattccattcgattccactcgatgattccattcgattccattcaaggatgattccattcgagttcattgactgttccattccattccattcgatgattccattcgagtccattcgatgattctattcgattgcattcgataattccattcgattgcattcgata
>chr1:143247701-143247969
CATTCGAATCCATTCGATGATGAGTCCATCCATTTCAATTTCATGATAATTCCATTCGTTTCAATTCGATGGTGTTTCCATTCGATTCCATTGGATGTTGAATCCATTAGTTTCCATTGGATGATGATTGCATTCGAGTCCATTCGATGATGATCACATTGGATTTGATTCCATAATTCTATTCGATTCCATTTGATGATGATTTCAATAAATTTCATTCGATGATTCCATTCGAATCCATTCGATGATGAGTCCATCCATTTCAGTT
>chr1:143248355-143248740
tcgattgcattcgattattccattcgattgcattcgataattccattcgattccattTGAGGATAATTACATTTGAGTCTATTCGATGATGGTTCCATTCGGTCCATTCAATGTTAAATCCACTCGATTCTATGCGATGATTATATTCCTTTCCATTAGAAGATGATTCCATTCGAGAACATTCGATGATTGCATTCAATTCATTCGATGACGATTCCATTCAATTCTGTTCAATGATTCCATTAGATTCCATTTGATGATGATTCCATTCGATTCCATTTGATGGTGATTACATGCGATTCCATTAGATGATGACTCCTTTCATTTCCATTCAATGAGGATTCCATTCGTTTCCATTTGATGATGATTCCTTTGAATTCCATTT
>chr1:143249614-143250014
cattcgattccattcgatgatgattccattcgattccattTGATGATGATTCCATTCCATTCCATTAGATGATTCCATTCGGGTCCATTCGATGATTCTCTTCGATTCCATTCGATAATTCCGTTTTTTTCCATTTGATGTTGATTCCATTCGATTCCATTCGATGATAATTCCATTCGATTCTATGCGATGATTCCATTCCATTCCATTTGAAGATGATTCCATTCGAGACCATTCGATGATTGCATTCAATTCATTCGATGACGATTCCATTCAATTCCGTTCAATGATTCCATTTGATTCCATTTGATGATGATTCCATTCGATTCCATTTTATGATGATTCCATGCAATTCCATTAGATGATGACTCCTTTCATTTCCATTCGATGATGATTCCAT
>chr1:143253917-143254710
GTCCATTCGATGATTGTTCCATTCGATTCTATTCGGTGATTCCATTCGATTCCATTTGATAATAATTCCAATCGAGACCATTCGATGATTCCATTCAATTCCATTCAATAATGATCCCTTTCGAGTCCATTCAAtgattccattccagtccattctatgattccatctgattccattcaatgaatccattcgattccattctATGACGATTCCATTCATTTCCATCTGATGATGATTCCTTTCGATTCCATTTTATGATGATTCCATGCAATTCCATTAGATGATGATTCCTTTCATTTCCATTCGATGATGATTCCATTCGTTTCCATCCGAAGATGATTCCATTCGATTCCGTTCAATGATTattccattcgagtccattcgatgattccattcgattccattcgatGATGATTGCATTCGAGTCCATGGATTATTCCATTCCATTCCATTGGAGGATAATTCCATTTGAGTCCATTCGATGATAGTTCCATTCGATTCTATTCGGTGATTCCATTCGATTCCATTTGATAATGATTCCAATCGAGACCATTCGATGATTCCATTCAATTCCATTCAATCATGATCCCTTTCGAGTCCATTCAATGATTCCATTCCAGTCCATTCGATGATTCCATCTGATTCCATTCAATGAATCCATTCGATTCCATTCTATGACGATTCCATTCATTTCCATCTGATGATGATTCCATTCGATTCCATTCAATGATACCATTCGATTCCATTTGATGATGATTTCAATCAATTTTATTCGATGATTCCATTCGAATCC
>chr1:143263232-143263776
TCATAAAATGGAATCGAATGGAATCAACATCAAATGGAATCCAATGGAATCATTGAACGGAATTGAATGGAATCGTCATCGAATCAATTGAATGCAATCATCGAATGGTCTCGAATGGAATCATCTTCAAATGGAATGGAATGGAATCATCGCATAGAATCGAATGGAATTATCATCGAATGGAATCGAATGGAATCAACATCAAACGGAAAAAAACGGAATTATCGTATGGAATCGAAGAGAATCATCGAATGGACCCGAATGGAATCATCTAATGGAATGTAATGGAATAATCCATGGACTCGAATGCAATCATCATCGAATGGAAGCGAATGGAATCATCGAATGGACTCGAATGGAATCATCATCAGATGGAAATGAATGGAATCGTCATAGAATGGAATCGAATGGATTCATTGAATGGAATCAGATGGAATCATCGAATGGACTGGAATGGAATCATTGAATGGACTCGAAAGGGATCATTATTGAATGGAATTGAATGGAATCATCGAATGGTCTCGATTGGAATCATTATCAAATG
>chr1:143264503-143265053
ATCCATGGACTCGAATGCAATCATCatcgaatggaatcgaatggaatcatcgaatggactcgaatggaatAATCATTGAACGGAATCGAATGGAATCATCATCGGATGGAAACGAATGGAATCATCATCGAATGGAAATGAAAGGAGTCATCATCTAATGGAATTGCATGGAATCATCatcaaatggaatcgaatggaatcaacatcaaatggaatcaaatggaatcaTTGAACGGAATTGAATGGAATCGTCATCGAATGAATTGAATGCAATCATCGAATGGTCTCGAATGGAATCATCTTCAAATGGAATGGAATGGAATTatcgaatgcaatcgaatggaattatcgaatgcaatcgaatggaattatcgaatgcaatcgaatAGAATCATCAAATGGACTCGAATGGAATCATCGAATGGAATGGAATGGAACAGTCAATGAACTCGAATGGAATCATCATTGAATGGAATCGAAAGGAATCATCGAGTGGAATCGAATGGAATTATGATCAAATGGAATCGAATGTAATCATCATCAAATGGAA
>chr1:143266431-143266531
GGACTCGAATGCAATCATCATCGAATGGAATCGAATGGAATCATCGAATGAACTCGAATGGAATAATCATTGAACGGAATCGAATGGAATCATCATCGGA
>chr1:143267515-143267837
ATTGAACAGAATTGAATGGAATCGTCATCGAATGAATTGAATGCAATCATCGAATGGTATCGAATGGAATCATCTTCTAATGGAAAGGAATGGAATCATCGCATAGAATCGAATGGAATTATCATCGAATGGACTCGAATGGAATCAACATCAAACGGAATCAAACGGATTTATAGAATGGAATCGAAGAGAATCATCAAATGGGCTCGAACAGAATCATCTAATGGAATGGAATGGAATAATCCACGGACTCGAATGAAATCatcatcgaatggaatcgaatggaatcatcgaatgtaatcgaatggaatcatcaaatgga
>chr1:143270857-143271255
GAATGGACTCGAATGGAATCAACATCAAACGGAATCAAACAGAATTATCGAATGGAATCGAAGAGAATCATCGAATGGACTCGAATGGAATCATATAATGGAATGGAATGGAATAATCCATGGACTCCAATGCAATCACCATCGAATAAAATCGAAAGGAGTCATCGAATGGACTCGAATGGAATAATCATTGAACGGAATCAAATGGAATCATCATCGGATGGAAACGAATGGAATCATCATTGAATGGAATCGAATGGAATCATCGAGTGGAGTCGAATGGAATCATGATCAAATGGAATCGAATGTAATCATCATCAAATGGAATCAAAAATAACCATCATCAATTGGTATTGAATGGAATTGTCATCAAATGGAATTCAAAGGAATCATCATCA
>chr1:145721355-145721421
GCCGCCGGCTCCGCGCTGCCCCGCCTGCATCACAACAGGGTGCTCCCCTCCCGGGCACCAAGGTCA
>chr1:145823856-145824355
GCCGAAGCCTCCGCCATTTTTGCCCTCCGCCGCGGCCGTCCGAGAGGGCAGCCGGCCCGTCCCTCGCCAGGCCGCTACCTCCCGAgctgcagtcgtcgccgccgccgccgccTCGGTGCGGCCCACCGCTTCAGAGCCCGCGTCGGTCACGTGAGTTGGCCAGGCCCAGAAACGCGGCGGCGCCAACAGCTACCCTGCGGCCCGCCTCCCAGCACCAAAGAGGCGCAGGAAGGAGAGACAAACGGCCCGCCCGCCGGCTCCACAAACAGCCCCTCGCTGGTCCTCCAGTCTTCCAGCGAGAAGAAAGAAAGAGCGTCCCCGGAAGCCGCCGAAACTCTGGGGTAGAGTGGCACGCGCTTTTTGCTTTTCCGCGTCTTCTTCGGTGGCGATCCGCGTCCTAGAAAGGGCGGTGGGCTCCACCTCGGCCTAGAAGGCCAGCGGGAGCCGTAGGAAGCCGTCGCGGGAAGCTCAGCCGAATTGGAGTTGGAGCCCCCGGATT
>chr1:145858849-145859307
CGTGCCTGCCACGTCGTCGGCGCCCACCCGAGCCCCGGCACCCAGTCTCGGTCGCTTCCCGGACACGGCGTACCGCCGGGCTGAGTCCAGATGGGGATGGGGGGAGGGGGCCGGTACCTTTAATTCGCCCAGCTCCGCCATCTTGAGACATCGCAGGCGCCCCAGCCGGAGCCGGAGCTCAGGCCCAGGGACCGGCGCACAACTCTCCACCCTGGCGCCGGCCGCAAATGCCGCCTGCTCCGCCCAGTCCGGCCCCCTATACCTCCCCTTCCCGGCCCCGCCCGCCTGGCTTCGGACAAGCCCCAGCCTGAGCCCCTCCCTCCACAGCCGACCCAGCAGCTACACGTCTGCGGCCGGTTGGCAGGACGCGTAGCCCCGGAGGGAGTGTATGGCCCCCAAGATCGCGGGGTCCCTAGGGCAACGGGGAGGAGGCGGGCCCGAAGTGCCTGGTGGAGGGG
>chr1:145885808-145886089
AGGTTCCCGAACCCACCGGACTTGGCTGCGGCTGTGCAAGAGACAGCTGTCAAAAAGCAGAGCGGGCCCCGCCCCACGATCCGCCTCAGAACCCGCCCTGCTCAATCAGAGGCAAGAACCCAAGGGCTGGGCTCAAAACTCCGCCCCTGGCCCTGCCCTACCCCATCCCTGCAGAGGAGAAAAGCCCGCAGTCTTAGGCTGCGACGGGGGCTTGGCCTCGAACCTCGCCCTTCAAATCTGAACCCACCCTGGGATCCGACCTGCTCAATCAGGAAAGGAAC
>chr1:145891894-145892117
CCTGTCTGCTTTCTAAGCAGGCCCCAAGGAGGGCTCAAGAGTGAGTATAAGACTTGAGAGAAGTAGAGAAAATACTGCCTAGGTACACCCAGTCCTCCCTGCTATTCCAGCTCCAGCCACCTGAGGGCTCCTGGCTTCAGAAAATCAGGCACCAGGCCCTGGCTTTGCTCCCAGAAAAGGCTTGGAATCAGGAAGCCTATGCCCAGCGAGCCTGGGGGCAGCT
>chr1:145918254-145918393
TGGCAGCACGGTGTGGGGACACGGAAACTGGGAGTGCCTCCTCAGCTCTGGGGGCAGAGTCTGGGGCTATCCACCGTGGGGCGAATGCTCCTCATTCCATCACCGCCCAGTGAGGACACTGTCGGTCTTATGTGGACAC
>chr1:145957627-145957880
AGACTCACCTCGGCCATAGCCCTGCGTGTGCTTGGCGAAGCTCCTCACCACGGCCTCCACGGCCTCTCGCAGCACTGCCGGGCTGCCGGCGGCGCCGGGGGGCAGGGGTAGTCCTGGGGCCCCAGACAGGAGCAGCGGCGGCGGGGGCGGTGCGGGAGGCGGCGGGGCAGGCGGGGGGCCCGCAGGGGGTGTGGCGGTGGCGGCCGCGGCCCCAGTCACTCCGGGCCGCAGCGCTCGGAGAGTGCCCCTCCCG
>chr1:147172623-147172775
GGACCCGCCGGCCTCTCTAgccgccgccgccgccgccTCGATGGTGGGCAGTCGCACGCAGCCTCCAGCGCCAGGAGGGGGCGCCAGGCAGGGCCTGTCCCGCCTGGGGAGACTGCGCCCGGGATAATAGGAGCGCTTGGCCTCTGAGACTA
>chr1:147599772-147599967
TCGGGGGCGGGGCGGCGGGAGGTGCGGCTGCCTGGTGGGCAGGGCCCTGCGGGAAGCTGGGGGCGGGAGGAGGCCGCGGCGGGTTGGTACCATCGCGCGCGTCTGGGGAGGGGGACGAGCGACTTTCCCTGAAGGGGCACGAGCGACTTTCCCTGGAGGGGCGGGCCCTTGCTGGTCGCGGGGCCGGACGCTGAG
>chr1:147670211-147670307
GGAGACCCCGAGTGGGAACGGGGGAGAGAACAAGAGGTGGCAGCAGCGAAGAGTCCCTGGGAGTTTTAACCCGGGTCGGGGTTGGTCGCTCCTGCT
>chr1:147670520-147670858
AGTGGACCCGCGCACAGGAGCACGGGAAAACGAGTCCTGTGGTGACACCTCGCCTGGAGACTCAGAGCTGCGGAAACTACAACTCCCACAAGGCTGCGCGTACCGCGGCTCCCAAGAAGTGGCTTGTACCCGCCCCCCTCGCCTGCGGGCCTCGCCCCTCCGGCCCAGCCAGCCGTTTTCCAGGCGTGGATGGCCCACGGACGTGCCTGGTCCGGCAGTGGAGTGGTAGTGAATCTGTCGGGCCATGGAGTTTGCCAGGCAGGAGGATCGCGAGCGCAGGAGTAGAACTGGGTGGTGGAGGGGAGTAGTTTGAGTCTAGTTTTGAATGTAGAAGACTT
>chr1:149899830-149900212
TCACTTCCACAGCTGGAGGTCGAATTCACCACGTCACGTAGAGAAAAGGGGCGGTGTCTCGGGTCTCCCCGTGTGGCATCAAGGCGGGCTCCCTATAGGAGCTGGTGTGGACGTCCGGGCGTGGGGTTAGGGCGGATGCGGGGATCGCGGGGCGGGTGTTGACATTGTGCTCTCACCAGGCGGATCGCCCCGACCCTCACTCCTGGCGTCTGAGTCTCTGGCGTAGCCCATGCTGAGTGGGCGGCTGGTCCTGGGTCTGGTCTCCATGGCTGGCCGCGTTTGTTTGTGCCAGGGCAGCGCGGGATCCGGGGCCATCGGTCCGGTGGAGGCCGCCATTCGCACGAAGTTGGAGGAGGCCCTGAGCCCCGAGGTGCTAGAGCTT
>chr1:149936543-149936701
ACCCTCTTGCCGACACCCCCCAAATTCCTTCTCCTTACCCCCATCTCTGGCTCCTCCTTCTGGGGGGCAATGTTGAAACTCTGGCCCCGGCCCCCCCACCACATTTCTCTGGCTCCATCCGGGGACACAGCAGTTAAGGGTGGGAAACCTCAAGGATG
>chr1:150066966-150067197
TGCCTGAGTTTCAGAGTCCCGCCGGAGTTAGAGCTGGCAGAGTCCAATTGCTCAGAGCGCCGAGGCGGGGGCGGGGCAGGGGGACGCTTGCAGGTCCGGTGGTCCCGCGGGCTGCGAGCCCCCACGGCCGACCCTAGCTGCAGACCCTCCTGGAGAACCTCAGGCCTTTCCCCCAGAAACATCCCTAAAAGGCGTTCCCTTTGTTCATTCATTCAACAAATATTTGTTCAA
>chr1:150268335-150269202
TCTTCAGAGCGATGACAGCCAGAGTGTGCGAGCACGGAAGGGCGAGGTATCCGTTCCTGGATCCTCCCCTAAGGCACCTGACTCGGCCTGCCTAGGTCAGCACAGCCCCCTCACGAGTCTCGGCCTTGGGCCTTCTCTGACGTCGCTGGGAGGAATATAGGAGGAATCTGTGAGATCCTTGGAAGGTGGAAACCAACTGCGGGAAAGGACAAATCTCCCAGACCCAACCCCTCACCTCCGCCCAAACTTCACCTCCGACTTATCGTCCCCAATTCAGGCTCCCAGGCTTGCCCCAGTTCCTCCAGCCCCTTCCGCACCTCTCTCTTCGACGCTCTCCCGCGTCTCCCGGGCCCTCTACTCACCCTGCGACCAGGATGATAACGCGAAGCGGGTCCCCAGCCACAGTGATCAAGAAAAGCGCGAAGGCCGGGCCGAACGCGACGAAAGTGCAGCCGAAAAACACCGCAGCCCCCATGGCTGGTCAGGTGGGAAGGGGGGTGGGGGCCTGACCAGGACAGGCAAATGGGAGGGGCGCGCCAGCTGGGGAGTCCGCGTGGGGTGGCAACGCGACCCCACGAGGGGCGCGGTGCAATGTCACCCCCAGACCCCGGGGAAGGGGAAGGGGGGGAACCGAAACCCCAAATGAAGGTCCGCGCCACTTCCTCTACGGAAGCCGAAGAGGGGACAAATCCCGGCCGCAGCCCCACGGCCACCTCCCATCTAATCCCCACCCCCGGAAGGCCAATGGAGAATCAGCGCGGGCGGAGCTGCTCGACCTGCTGGGAGTTGTAGTCGCCTTCCGAGGCCTTGACTTCGTCCTGGGAGTGGCTCGAGCCGGTTAATGGGGGTGGGCCGGGAATGGACCAG
>chr1:150295053-150295063
ggcacgatct
>chr1:150364003-150364239
CTGGGGGCTTCAGAGCTCCTGCGCGCGCTTGTGGTTCTCCACTCCTGATTGGTCAGGTTGCCCCGCCATCACGCCTCCCTCTGCTTTCAAGGTTGAGAAGGAAGCAGGGGTAGGGGGGTGGGGCCAAGTGGCGCGTGCGCGATACTGTTGCTGCCCCTTTGCTGCTATTGCGTTGCAAAAAAAATCCTGACTAGGTAGCCTTGGACCTTTTCTGTGCTAGCGAGTCTAAAGGAAAG
>chr1:150515463-150515962
CTCCCAAACCCACGCCCGCCTCTCCTTCCTCTCCTCCTCCACAGGCTTTCATTTATTTACTTAAGTATTTTTAGCCCAGTAGCAGTTTCCAGTCCAGCGGCTCCTCAGATCTTTCGCCGGCTGTCCGCCCCACCTGTCCGTCAGCACGCGAGCCAATGAGCGGGCGAGGGCAGCGCTGTGCCCCGCCCCTGAGCCGGCAGCCCAGTCTCGGGAGCCCGGGGCCGCCTGGGCCTCCTGCCCGCCGCGCTCGAGTCTGGAGCTCGAGAGTGACACTGCGCATGTGCGGGCGTCCTGCGCATCTCCTACGGCCTCCAGGACAGAGGAACCGGGGGAGGCAGGGGGAAAAGGCCGGCCCAGCAATTCCCCTACCCCCCGGTCCCACGTGTACCCTCCTGGCCTGGGTCGCCCCAGCCCACGGGGAGCGGGCGGAGTCCTGGCCCACGAAGCCTTGTCACCTGGCGGGCGAATCCGCAAGCGGAGACTTGTCTTTAAAGGGCTT
>chr1:150548841-150549061
GGAGGCTGCGTGGAGGGGAGAGCCTGGACCCACGCGGATCGGGGGCCGCGGGTACCTCCGTCCAGGGCGCTTCCCTCCCGGACCAGCGGCTCTCCCAGGCCGCCTCGCTCCAGGCGCCCCTGGAGGCTgccccgcctgtgccgcgccgcgccgcgccgtgttcgcaccgcTCACCCGAGCGGCTCGGAGGCCCGGGTTGCTTAAGTCCCTAGTCTCAGCC
>chr1:150549395-150549548
GGAGCGCGGCTCAGGGGCCCCAGTGGCCGCCGCGGAGCGAGGTTGCCTGGAGAGAGCGCCTGGGCGCAGAAGGGTTAACGGGCCACCGGGGGCTCGCAGAGCAGGTAGAGACCTccccgggaccccggccccggccgcccctctcccgggtcc
>chr1:150549832-150549860
CGGACGGTGTGTCCCCCACTGCACTCCT
>chr1:150561461-150561666
AAGCCACATTCCTCAGAGATGGCTCAGCCTGGCCTCCTTCCTCCTCCTACTCGCTTCTCTCAAGGTAGAGAACTTGCTAGAGGCGGCCTGAGAGGGGCAGGCCTTTGCCATCACATCCTCTCCCAGACCCCTGCCATTCGGAGACTGAGGCCGAGTCTCTCCTGGAAGCCGGGCTGCCCAGGAGGGGCGGTGCCGCAGGAGCGCC
>chr1:150606946-150607104
gcgccgtggctcaaccctgtgggcataagcctttgggaggctgaggcgggcagatcacttgaggtcaggagttcgacagcttggccaacatggtgaaactccatctctactaaaaatacaaaaataagccaggtgtggttgcgggtgcccataatccc
>chr1:150629774-150630112
GGAAGCCTGTGGGGGATATCGGGGGCGGGGCTGCTGGCTGTGGTACTTTTGCAGCTTTGGTGGGCTCCGGCTTCCTTCACTCCAGCCCACCGCGTCCGAGAGACTTAGCAGGGCGTCAAACTGGAGAGCGGAAGGATGGAACCTTTTATTCTCAGGTGGAGAGGATTAAGCTTTGCGGTGTTAGCAGAAAATGATCGAGCTCCAGAAAATGATTTGGAGGTCAGATTCGATTTTAAAGTAGTACTAACAggccgggcgcggtgcctcacgcctgtaatcctagcactttgggaggccgaggtgggcggatcacctgaggttaggagttcgagaccagc
>chr1:150876351-150876528
ATACTCGAGTCTACCCAAGTCCCCGGGATCGGGCCCCTCCCCAGGTCACCGCTCCCCCACCGTCTCTCGCGGCCCCCGCCCCGCCCCGGCGCCTTCAGCTCCAGCTGCGTCCCCTCAGCCCTGGGTCTCCTTAGTTGTCAGCCCCTTCGGCCCCTCCCCTTTAGAGGCGCCCCAGTC
>chr1:150974260-150975004
AAGCCCACGGCTCGGCCCCGTCGCCCGCAGCCCCCGCGTCCCCACCTTCCGCCCTACCTGTTGCCCGGGAAAGCTTCTCCGGCTCAGGGCGGCGCTGCCGCGGACACCGCGGCGCCAGGCCCGCCGGCCCCGGCCGCTCCCTTGAGGCGCTGCGCCCGCCTTACCCGGCGGCCGCCGCCATGAGCGCCCGCAGcgccccccgccagcgccgcctccctcctcgccccggccccgcggccttcccagcccgacccctccgcggccccgcGACAAAGCGGCACCCGGGGCTCCCAACTTTTCCGCAGCCCCTTCCCACCCCCGCGCGGGGCTCGGGCGCCGGGCGGGGGCCCCGACTCACCCGGCGGCAGCGTTGGCGGGGCCGGGGCCGCTGCTCCGTGTACTCCGTCTGCTCGGGTGGTTGCTCCGAGGCCCCGAGGCCTGGCTCCCCGCGCCTCTCCTCCCTCTTccgcccgcccgccggcccgcgcccgccctcgccctccctcctccgccagccgccggcgccgccgccgccgcccgccgagcccagtcgagctgagcccgagcccagccgGGAAAAAAAGGCCGCGAGCAGCCCAAGGGCCGGGAGGCTGGGCGTGACGGGAGGGGAGGGCGGGGCGGGCCTCTGCGCTGCGGCTGCCCCTTCGCCCCGGCGCGGGAGGCCAGACCCCAACCCTCCGCTCCCGGCCCCACAGCCGCGTCCACGCCCGTCACCTTGCGCTA
>chr1:150975406-150975579
CACCTAGGTGCTACGGGACCTACCCCCGTGGCAAGGAAGAGCAAACCCGAACTTGCGCACACCCGGCGGCCCTGTCTGAAAGAGCCACCCCAACTTTTGTTTTGTAAAATGTATGAGTTTTCAAATGACACCACGTTTATCCGTATTCGATTTCGTGTTAAAAAGTGTTTTCC
>chr1:151007203-151007343
GGTGTGGTAGAAGCCCCAGGCTctgggcgcgatggctgacgcctgtaatcccagcactttgggaagccaaggcgggcggatcacaaggtcaagagatcaagaccaacctggccaacatagtgaaaccccatctctactaa
>chr1:151070972-151071196
GTCAGGGCTGGAAAGGAAAGTGCCGTGAGAAGTCACACCGCTTCCCAGCCCAGCCTCGGACTTCTGGGTGCAGACCTCGCGGCTCCCCGTCACTGAAGCGGGGGCAGCGGCGGGAGGGGGACGGGGAGGAAGGGGATGCTGTCGGGAGGAAGGGGAGGGGACTGGAAGGAGGTGAAGAAGGGGGTGGGTGTAAGACCTGGGGCTGGGGAGCTGGACCAAGGGAA
>chr1:151190570-151190735
ctcagtcccccgagtagctgggattacaggcgcccgccaccatgcccaactaatttttgtatttttagtagagacagctttcaccgtgttggccaggctggtctcgaactcctgacctcaggtgatccgcccgcttcggcctcccaaagtgctgggattacaggc
>chr1:151281925-151283026
GGAGCGAGGGGCGGAGACGCACCTGGGTGCTCCCCCTTCCAGTAGGCAAGCTGGGAAGCAGGCTGGCTTCTTTCTAAGCGACAGTGGCGGAGGCCAATCGTTTACGAGACTCGTAGATGGGGCAGACGGACCCCGGCGCAGCCAATGGGGAGAGGTATCTTCAGAGGGCCTCGGCCCCTTGCCCAATGAGCATAAGAGGACTGTGCGGGGCTAGTTCCGAGCGGCAGTATTTAGGGCCAACCCAGTGCGGGGCTGGAAGGGGCACAGGGCTGAGCGACGGGGGCAAGGGCCAATGGCGAGTGCGAAAACGGGCAGCCCAGACCTGGAGCGCGGAGGGAGGAGAGGGAGTGGGGAGGCCGAACCGGAGAGAAGCAGGAAGTAgcggcggccgcggggagggcggcggtggctgcagcggctggagcggGGTAGAGACCGCCGGGTCTCGGCCCGCACCAGGAGCGGAACAAGTAAGCGTGCCTGGGGTAAATACCCGCCCTTGGCTCCGCCCCCTTGGGGGGGGCGGGTAAATACCCCCGCCCCTCCCCCACTTGGTCAACTACCCCCTTCTCCGCGCCGCCCCCTGGGGCGGCTTCTAGGAAGGCCCAGACACCGCCTCCATCCATTGGGGCGGATGGGCGAAACTCCTGGCCTGTTGTAAGCACAGTCCGTAGCCGGGTAAACCCCCAGGAGGGTCGAGAACCCCAGGTCCTGGCGCCCCCGGCTCGAGAGGCACCCGAAGTGCGGCCCGGAGATTGAAGGCTGCGGGATGTCGCGACCTAAAATGGTGTCCGTTCCCGGGGATGGGGGCGGGGGACCTGGGCCAGGCCGGAGCAGAACCTGCACCCCGACTGGGTGCGGGTCAGCGTCCGGGCCCGGGCAAGACTCAGGCTTGCGCCCCCGGCCCCCTGCGCACCCCCCGATCAGTCTCCAGTCTCTAGCGAGCCTCCGGGAGTGCGCGGCGGGAGGAGGCTCCGCTGCGCCCGGAGGGGAGGGGACGAGGTCCGAGTTGGGACGGACCCCAGCTAGAGAGCTGAGAGTCGCGCAGAGACCGTCCCCTCTCTCCTCCCCTCTTTCCAGCTCCCCACCCTATCCTGTGTA
>chr1:151399536-151399735
TCCGCTTCCGTTGGCGCAAGCGCTTTCATTTTTTCTGCTACCGTGACTAAGATGGAAGCGTTTTTGGGGTCGCGGTCCGGACTTTGGGCGGGGGGTCCGGCCCCAGGACAGTTTTACCGCATTCCGTCCACTCCCGATTCCTTCATGGATCCGGCGTCTGCACTTTACAGAGGTCCAATCACGCGGACCCAGTAAGTTC
>chr1:151510970-151511319
TGACGAAAGAGCATTCTGGTTCCTGCAGAGGTAGGTGAAGGACAGAAAGGGCCCTGGCCGGCGATTCCCTTGGAGTAAACGGGAGGCAGGAGGCTGTTTTCTAGCAGAGCCCAGAAGATGCTCTGGCCGACGGCTCCCGGGATCTTGGCCGGCGGTCACTCGCGACCATCCGCGACGCCCCCAAAATGGCCTCCGCGCCCCTCGCCGCCCCGCCCCGACGCTCCGCAGCCCGTGGGTCCACGTGACCTGGCCCGCCCTTCGCGGCTGGAGACCCCGGGTCCCGGTCCCCGCACCGGAGGCCCCGCCCCCTACGGGAAGCGGACCAACCGGAGCGGGGAAAGGCGGGGCG
>chr1:151540520-151540750
CTGGTGCCCGGCTCGCGCGGTCAGCCCTGCGCGGCGCTTCTCTCTTTTTATTCTTTTGCCTGCGACGGGCAGTGGGAGTCGCGGGGTGAAGACTCCTTTGAGGCTGGAGGGTTCGGGGCGTCCCTGCCCTTTGGTAGGACACTGCGGCTCCTGCCTGGGACTCGGCGCCGGCGAGCCCGTGCTTGGGCCGCGGGTCTCAGGCGTCTTTTGGGCAGCCACATTGGGTCATA
>chr1:153536579-153536738
CACGTGGGAGCCCAGCCCTGTAAGCACCATTCGTTATTTACGGGGGAGTGAAGGCCTTTTCAGACCCTCCCCTGAGAAAAGATTTTGATGGAGGAGGCAGGGAGAGAAGAAAGCACTGTCCCCCATAGATGATGAGAGTGGTGCTATTGAAGGGGAAAT
>chr1:153545129-153545314
CAGCCACAAAGGCCCCGCCCTTGCCATTCTTTTCCCTCCCAGAACTGGGTGTGGCTGCTGGAGGCCTGCCCAGGGGCCTGCAGTGGAAAAAACCAGCACAGCCGCTTAGCTCTCAGCATGGGGAGGGGCAAAGTGAGGTGGCAGAGGCAAGGGTTGGAAGAGAAGCTGCAGAGGCCATGCACCTT
>chr1:153549093-153549248
tgtcgccagctgtgcaaccttggtgagccatttgtctctctgggtctcaggggcggggcctgatctgtaagttggggttcatctcacctcgctggCCCAGTCAGGAACCTGAACCAGATGGTCTCTTGAGAGTTGACCAGTTCGGGTGTTTACCA
>chr1:153565694-153566064
CAGAGAGTGCCAGCTCCACCACCAGCTGGGGGAGGGCTCTAGGCCAGGTCAAGGGCAGCCCCTGAGCCCACCCAGGCCACAGTGGGAAGTGGGAGGTGTCGTGGGGACTGGGCATCCTGGACCGGGGTGAGGGGAGGCAACCCCTGCTCTGGGGCCTGGAGACTGGTGCCAGGCCTCATTCTCATGACATGCCTGTGAGTCACAGCCCACTCCTGTGTGAGAGGCTGTGAGCACACGCTGAGACTTCATGGTCCAGTGCTCGTGTACATACATGCGCCCGTGTGTGTGAGAGAGAAGCAACCTGGGGCCACCCTTAGGAAGCTGGGGGCCAGAGGAGGCAGCTGGGGGACATCAGGAGGAGAAGGACAGG
>chr1:153617449-153617829
AGGGTCTCTCAGCCTGTGGGTTCCTCTGAGAGTGACTTAGCCTGGGTTCCTCAGGAGGAGGCTCAGGCTAGGGGGTTCCTCACAGGGCTTCTCACGGTAAGGGAGCCCTTCAGTGCAGGAGCCCCTCTTGAATGTCTCTGCCAATGGCCCTTTGGATTCCCAGTCTGGGAGTCTCTCTGAGGTCTCAGTCTGGGGCTCTCTAACGGAGGGTCAGGGAGCTCCCTCAGCCTAAAGGTTCCTCTGGACTCATAGCTGCCCTGCATGGATGCCTGCCAGTGAGGCAGTGACAGCCCTGGGAGGCTGGTCACCGAGATGCCCGCCCCTGCTCCCTCTGGTGGTGGCCGTGTACACCATATGCCCCTCAAGCCAGGAAGGCAAGG
>chr1:153627537-153627752
AGCGGGGAAGGAGGAGAGAGCTGCTTCCAAGCCCGGAGGTGTCAAATTTCCGTGGTCGATTCTGAAGACCAGAGACAGCCCAATCAGGCCGCTTGCCCTGAGCCCTCAGGTCTGGACCCGGGCTCCCTGCCAGCCACACGAGCGCCCCCACTTGGTCAGGGAGAGGAGCTGCCTGGACAGATCTCGTTCGGCAGGGGTCCCAGGGTCCTAGTCCT
>chr1:153631721-153631819
GACAAGGTGATGAAGGAGCTAGACGAGAATGGAGACGGGGAGGTGGACTTCCAGGAGTATGTGGTGCTTGTGGCTGCTCTCACAGTGGCCTGTAACAA
>chr1:153634221-153634555
CCAACCGCCCATCTAGCTAACCCGAGCCCCTCCACCGTCAACTCAGGTTCGGCCGGTCCCCGGCCCGCCTGCCGGAGCCGTGGTGGCAGCCCCGGGAGGAGCACTGGCGTCTGTTTCCTTCGGTGAGTTTCGGTAGTGAGAAGGAGCCGGGGGAGGTGCGGTCTTGAGGAGCGGAAGGGGCCGGCGGACGCGGAAAGGGGGTGGTGGCATGTGGACATAGCTACGGTGTTGGAGCGTGGAGGCCCCGGGGAGGAGGCGGAGCCCCTGCGAAGGGGCGGGGGAGGGGCTGAACTGGAACCTGGTGGCGGGATTGATGGAGGTTGGGGTTTGATAG
>chr1:153679109-153679288
TGCCGGGGCCCCGGCGCCCCGCTGGCTCCCGCctgcgcctgctcctgctcctgctgctgccgccgctgctgctgctgctCCGGGGCAGCCACGCGGGCAACCTGACGGTAGCCGTGGTACTGCCGCTGGCCAATACCTCGTACCCCTGGTCGTGGGCGCGCGTGGGACCCGCCGTGGAG
>chr1:153922516-153923041
CGGGGGCGCGCCGTGCCGGGGTGGGGGGAGGGGGACGCAAGGCGGGGGCGCGCGGGCGGGCGTCGGCTCGCGGGCGCTTCCCCTCCCCCCGCCCCTCCACCTTTCCCTTCCCCCACCTCCGCCACCACTGCCTCCTCCCAGCCTCCTTCCCTTCCTCGCTCCTCACCGCCCCcgggcgggcgggcggccaggctggcCTAGGCCAAAGCTCCTCACCTGGCGGTGGCGGTGTAACTCCCGGCTAGCTCGCCTCCTCAGGCGGCGGCGGAGGCGTCGAAAAAGGAAGAGGCGACGGCACAGGGGATCCAGACCCTGCTgacgggactagggacgggggtaggggaggggggcgggccggaccggggcgggcgggcggAGCAGACACTGCGGTACAGAcgggggcagcggcggcggcgacggctgcaccggcggcggcggcACCACACAAACAAGGACGCTGATTGGGCAGCTGCCAAGCGCCTCGGCTCCGCCTTACCCACACGCCACGACGCCCATTGGGCGACC
>chr1:153945744-153946206
AGAGGCCATTAGGTGGGACCTTCTGAGGGGCAAGTGGGTGGCACCCATCCGCAGGACCTGCGCACCGGGGCCTCCCCTCACCAAGCCAGGGAAGAGTCCTGCAGAAAGCAGCCCTTTCTCCCTAGGGAAGACAACGGGCACAGGGCCCACTCCGGGTCCCCACGCCCGCGTGCCGGGTGACGGGAAGTTCGGGTTGGGGCAGAGGGCGCGCCGAGGGGGAGGAGGCTGAGGAAGGAGCAGGAGGGCAGAGAAGCAGGCGCGCCGGCGGCCGAGGACGTGACGGCAGCAGCGCCGGCCGCCGCGTGACCCAAGCGGGAGGGAGGGCGGCTCCGACTCCGGCACCCACGGGAGCAGAAGGGGGTGCAGGAGGCCGGGCACGGCGAGCTAATTGCGGGAGGTGCCCTCCCCTCCACTTTCACTTCCCCAGGAGAGAGGAACCGGAACCAGATGTGCAGTGAGGGA
>chr1:153966509-153966587
agtcccagctactagggaggctgaggcaggagaatggcgtgaacccgggaggcggagcttgcagtgagccgagatcga
>chr1:153977305-153977402
GTGCCTCCGTCGGAGCGCAGAGGCGGCACTTACTCTGCAGCCCTCCCAGAGGTTCCAGGTCAGGGCAGGGAAGGCCGGAGTTGCCTATTGGAGCAGA
>chr1:154182318-154182917
GGTGTAGCAGCTGCAAGAGCACCCCGTAAGAGGAAAGGGCCCCTGGCCAGAGGATGAGAGGCGGTCCTGTGGCCTCGAGCTCCTCCAGGGAGGGAGGGCACCGCGCTTCCTCTCAGCCAACTGCTGCCTCATTTCCTGAGCAGGAGGAGGGAGCGGAAAAGCTGCCAGCAGGCAGGCCGGGGTCTTTCCGACGGTTCCCACCCCAAAACCCTCACCATTTCACAGAAGGTTCAGTACTGCCCCTCCCCGAACAGAGAAGCACCCACCCACTCTTACCCCTTGGGCAGGAAACCTCAAGCCAGAGCAAAGTTCTCCCACCCTCCATGGGGAAGTGGGGGAGGGAGAAGCCGCTGAGCCCCTCCCACGGCCGCGCCCGGATCGGAGGCACTGAATGAATGAGGTGGAGAAAAAAAGAGGAGGAAAGCCACACCCCAAACCCCGTAAGGCTCAATTTCTTCAAAGGTCAAGCCTGCTCGCCCGAGCACTGTTTCCCCCTCGTCCGCTTGGTGTCCTACTGGTGCTGAGCCCCACCCATCCTCCGAGATCCCAACTTCATCTCCGAGCCCGCCGGCCTTCAGAGGACCGTGCTCCACGGCAAA
>chr1:154220279-154220311
AAAAGGAGGGTCTCTACTGGGTAAGATGCGAC
>chr1:154220878-154221072
gcgagagggaaaaggagggagggggtggggaagagggaATCTTATATCACGTGACAGGGGCGGCGCGGCCCGGGGTGTCAGTGTGGAGGAGACTGAGGTAAAGTTgggagcgcagcggcgttggcggcggcggcggcggcagcggcagcgcggcggggccggGTATTGTCCGCGGCCCCTTTAAATCCGCGATC
>chr1:154324812-154325054
AGGGGGCCACCATCCAGTGTAGGGCACAACCCTGGGGACTGCCCTCCATAGCCTGTCCCGACTGCCGACTCCTAGCTCTCATCGCCTCGGCGCCTCCCACCTTCACCCTCTCGGGGATGCCTCCCCAAGAGGGTAGTTAGGGGTGGGGAAGCCGCCTCCACCCAGGGGGCGTGGTGGGGGCGGAGGGAAGGAGGGCGGCGGGGCACAGAGACAGAGAGCAAGGCTGTGAAACTGAGGCACCG
>chr1:154328849-154329109
GGTGGGGCGCGCGCCCGACGGCTGGGGCTCCCCTCTGAGCGGCTGCGGCTCCTGCACCTCCCCGGGGAGCCGCCCCGTCGATGCCACTAAGGCCAAGGACATATAGACGGTCTGCCCTCCCCCACTCAAACCGGGATCATGACGGTCCCCAAGGAGATGCCCGAGAAGTGGGCCCGGGCCCAGGCGCCTCCCTCTTGGAGCCGAAAGAAGCCCTCTTGGGGGACAGGTAACGGGAGGCAGCGCCTGGCAGCTCTCCCGCA
>chr1:154386764-154386890
TAGTCAGAGGGTGTGGGGTATTGCTCATGTGGTCTCTTCCTGGAATACCCCCAGTGCAGAGGGCCAGGCAGCGTGGGTGGGGAGTAGCAAAGAGAAAGCTCTGACATGGGAACGAAGGCGCTGATT
>chr1:154405644-154405698
TGCGCGCTGCTGGCTGCCCTGCTGGCCGCGCCGGGAGCGGCGCTGGCCCCAAGG
>chr1:154406058-154406414
TTACTCTAAGGGGAGACTGCCCGAGAGGGCGCGCCCCAGCGGGGTGATGTACCCGCCTGGGGAGTCCTTTGTACCAGCGCCCCTCTTCTCCCTCTGCATTGGGGGTCCACCTCGCCTGGTCCTCCCCCCACCCCCGCGGGTGCATGTGTGGATGACAGTGCCCTGACTATGAAGGGACTGACATCACGGGCGCTGAGTCACGGATCTTCCCGCTGCACGGAGTCACTTTGGCAGCCACCAACTCTGGGAAGCCAAGTGCCCCAGTCCTGGGAATTGAGTCGGGAGGCTGGCAAGGGAGTGAGACCTCCTGGGGCTGGCACGTGCTGGACTCCCCTCTAGAAAAGAGAAGGACCCGT
>chr1:154436044-154436103
AGGAGGAGTTCGGGCAAGGCGAGTGGAGCGAGTGGAGCCCGGAGGCCATGGGCACGCCT
>chr1:154519765-154519965
GTGGAGACACCAACCCAAGCCCGCggagcaggatggggaggaggggatggggtgaggaagacggcctgagggcagactaggagaggagaaggGTGTGGGGAAATGTTCCGGGAAGAGGAAGGGAACCATATCCCCGGGCAGAGGCCAGGCAGGGTTGAGAAGCAGTGAGGAGGAGGTACTCGCAAagctgtggaagtcac
>chr1:154558200-154558403
AGAGGCGCACGCGAGGGGGTCCTCACCGTGATGTTGCAGTGGATGCGGACAGGATCCCCAGGCACCGACCCCCGTGGGGGGAGATGCGGTCCGGGCGCGGCCCCCGCCCCGGCCCCTCCGGCCCCAGCCAGCAGGAACTCGCAGCTCAGCTCGTCCAGGCAGGCGCTGGCAATGCGGAAGCGCTCGTGGCCGCGGTGGAAGAT
>chr1:154558911-154559068
GTGGGCGCCTCAGTGCGAGTTTGCGTATGTCGTGCGTGCTTGCGCGCGACGCCCCTTCGCCTGCGCTCCCCTCTCACGTGACTCGGTGCCGCGTGCTCCCAGGGGCTACCCGCGCAGGACGCTGTTTCCTGCCCCGGGCGCCGCTTCCCCCGCCCCC
>chr1:154936654-154936946
CCAGCCGCGGGGCGCCTCCCAGCGGGGCCATGGGGCCGCCACGCCTCGCGATGCCTGAAGCTGACACTTCTCCCTACCCCTAAAATCGGGACACCGCGCGGAATGGACGCGGCCACTAAGCGGAGCGGCAACAAGGAACAATCGCGCCCCTCCTCGCCGTAGCTGCGAACAGGGCTGACCGCCCGCGACCGTGCCCTCAGCTCATGTCCAAACAGATATGGGGAGAAAAGGGTGAGACACGCGGAGAGAAAGGCGGTTCCTTCACAGAGCAGCCTCCCCTCGTGAAGCTCCC
>chr1:154940181-154940418
TTCCAAAGGGAGCTATCTAGCACTTTCCTCTCCACAGCATGTGGCTTCAGGTGTCTGCCTATCCTGCTCTAGCCAGATGACCTGTCCCTTTGATTTTGAACAGAGTCTCAGTGATGACCTCAATGGATGACCCTCCCCTCTGCTGAATGCCTCCCCTGGGGCTGAGCGAAGGTAAGTGCCCCATGCTGGTGAGAACTCCTGCAAAGGGGCCCTGCTCTGGAGAGGAAGTGGAGGGTG
>chr1:154962962-154963159
CCCACCCCGCCCTCCCAGAAAGGGAGGCAGGGCAGAGGCTTCAGGAGGAAGGGCTGCACTTTGGCGTAGAGTACATAGGCATGCAACATGGGAGGGCAGGCCTTATGAAATGTATATACAGACCCCTTGGGGTGAGGGGCCCCGGCCAGGAGGCACTGAGCAAGGGAGGGGTCCATCTCCCGCCTGGCCGGGAGTGG
>chr1:154970469-154970854
TGACAGAGACTCATTCCGGAGTGGATTGTACTTGGGCTTGGGGGGCAGGAGATCCATAGTTGAGGTGAAAGAGGGGCTGCTGCCCAGCCTGGCCCCCCTGCCAGTTTGGGCAAGGGGGCCAGGCAGGGGGTATCCCCAGGCCCTTAGCCTGGTTGGACCTCTGTGGCCCAGGAGTCACAGAAGTCCTGGGGAGGGAGAGGGACAAGTGGCTTCCGCTCCCCAGCTCAGACCCAGACAGTTTCAGGCCCCATCCCCGCCCAACGTGGAGCCTCTTCTCTGGCTGAGAAGAGAACAGGCTGGACCCAGCGCTTCTGGCTCCTCCCCAGGGGCGGGGAGCTAAGGGGAGAGACCAATCGTGAGGACAGTGCTGACTCACAGGCTCAGA
>chr1:155001045-155001388
CCCTCAGGGGCGCCTCACACTTTCCGCCCCTGGCTGGGGCGCAGGGCAGCGGCCCCGAGGCTGAGTCACGGCCCGGCGCGGAgagggagagagggagaaagagggagggagggaCCTGGACTCCGCCCCTCGTGCGCGGGGATCCCGGGTCAGCCCGGGTGAGGGCCAGGGCCCCCCTGGCGCCGCCCATTGTGGTCCAACAGGTTGAGCTGGTGTCCCGAGAAGCCACCTGCTGGAAAGGGAGGGAGGCCCCCTGCGGAGGGGGGTTGGGAGGGGAAAGCGAGTCCGACCCGGTTCGGCCTGGCTTGTCGCAGGGGAGCCAAACCTGGCCCTAGGTAGCCGG
>chr1:155001808-155002020
AGGGACGCAGGGCGCCCGCAGGCTCAACTCCCCGGCTCCCTCCGAGAGGGGGTGGGGCGTAGGGGCCGGAGCCGAAGGCCTGGTGGCTCCCCCTCCCCCTCCCTTCTAGGTCCCTGACCTGATTACAGCCCCTCACGGGACCCCCTCCCTCAAGACCCTAAGTCCCCAATTCACCCCCACCCAGCCTATCCCTAACCTCTCATACCCTTCCC
>chr1:155002802-155003063
GCAGCGAGCGGCGAGCAACTGACCGCGGCCTTCTGACCAGGACCGGAGCAGGGCCCCAAGCCCCCGGGCCTGGTGGGGGACGCGCTTCTTCCCACACTGTGAGCCTCAGCAGCTCCAGCCAGCGGACCCGACGGCTGAGAGGTGAGTGTACCCCACTTTTGTCTCCTGGCTCGGGGTTCACTAGGCTCGAGACTACTGCAGTGTCCTTCGTCCGTCCTGTAAGTGGGACCCCCAGATACACACGCATGCAGATCACATTCC
>chr1:155004001-155004117
CGCCCCGCACAACCCCCACGTATCAAAGGGCGGCTGAGACATGGTGAGACCTCGGGGCGCCCTggggggcaggggggcggggagcctgggtccggagcaggggaggggcagaggCG
>chr1:155016997-155017678
GGGTCCCACTTCGGCTATGCGGGTTTCTAGGGGGTGGGGGCTTGGGACCAAAGCCTTGCCCCGCCCCTATGCCCCTTGGGGGTTTTGGCTGTGTAAGGGGGTGAAGGACTGCCCCTCCCTTTCGAGACCCCTCCTTCCTGGTTTCTGTTCCTTTTTCCTGGCAGTGAATTATGCAAAGGGGGCCGGCAAAGGAAGGGTAGGTGGGGGAAAGCCAGGTGGAAGCTTGAAAGACTGGGGGACTGGGCCTGTAAGGAAGGAGCCATCCCAGTCCCCCTCCGCCCTGCTCCCGGCGCTGAGTCATGGGGTCGTGGAGAAGGGGGCGGGGTGGCCTGATTGGCTCGCCTGCCCCTGGGGGCAGTAGAGGGGCCCCGCCCAGCTAGGGGAGccgctccgttccactcccctccctagccctccctccccACGGCCCTGGGCAGGGAATGTCTTGTTCCCGCCGCTCCCTCCCCGGGGCCAGAGGGCAGGGCGGGCCGGGCGGCGTCCTACCCTCTTCTCCTCCTCCCCATCTCCTCCCCGCCCAGGTGCGAgccggagccgccgccaccgctgccgcccctgactcacgccgcccccgGGCTGGCGCAGCGAAGGGTGTGGGACAGGGTAAGGGGTTGGAAGAGCCTTGTGGAGAGCGGGCGAGCCGGCGCCATCTGGCGGCCATGC
>chr1:155050436-155050450
CTCCATCACAGAGT
>chr1:155078641-155079040
AGGACCAGTTGTAGCAAACTGAACTCAAGAAGGAGAGACGAGGCACGCGCTGGTCTTTCCCGAGGGGGCAGTACGGTCCCCACCTCCCACGCGTCGCGCGCTCCCGACCGGAGCGGGACGGGGCCTGTCGGGGGCGCGCCAGGGGCGGGGCTTCGGGGGCGCGCCCAGGAGGGCGGAGGGAAGGGCTGGGGGCGTGGCCTAAGGCTGGGGGCCGACGGCGGCGGCAGCAGGGAGCTGGGAAGCGGAGAAGCCGGGAGCGCGGGGCTCAGTCGGGGGGCGGCGGCGGCGGCGGCTCCGGGGATGgcggcggctccgctgctgctgctgctgctgctcgtgcccgtgccgctgctgccgctgctgGCCCAAGGGCCCGGAGGGGCGCTGGGAAACCGGCAT
>chr1:155084695-155084865
AATTATGGGGGATGGACGGAGGAAATCCGGGCCTGGGTCTGAGAGTCGCTGGGGCCTGCGCCGTTTCTGTGGCAACCAAAGCGTACGTTCCCTTCTTCCCTCCGCCCCTCTCCCTCGCCTCCTTTTCTTTGGAGGCAGGCCGGGCTTCCCTGCGCCTTTGCTACCCTCTG
>chr1:155085135-155085227
TCTGGATATTTACTGCCCGCACTACAACAGCTCGGGGGTGGGCCCCGGGGCGGGACCGGGGCCCGGAGGCGGGGCAGAGCAGTACGTGCTGT
>chr1:155086205-155086297
GTGAGTCTGCGCAGCGCCCTCTGGTGGCCACTGCTGGAACCGCAGCCCCCCGCCCCGGTGCCTGCTCACCTCGCATGCCTTCCCTGGGGGCA
>chr1:155091528-155091810
GAAGGAGCTATTTACAATCCCGGCTGGGGTCTAAGCCTCGCTGCCACGTGGGTTTGCCACTCGGGGCCTGCAAGTCTGCCGATATCCACCAGGTGGCGCAGCACCTGGGCTGGGACTCGCCGGAGCTGTGAGGGGAGCTTGGGATGGGTTTGCGGTCGGTGGAGCGGGTGTTGGTCCTTGAGGGGACTCAAGCAGCTGCGCCGTAGGACCCTCTGTTCTCAGGCCTGGGGCAGGGTGGGCTAAGGCCCAGCCCACTCTCCGTCCATTTCTCTTATCCCCACT
>chr1:155126038-155126298
GTCGGCGGGTGGACTTCGTCCTGGGCGAGAGGAGCGGGCCGCACCTCGGACAAACGCTTGGCTGGGCACGTCGCCTGGGGCAGGTGCCCGAGGGAGAGGGGGGTGGCGCTGGCCGTGCGCAAAACCCGGCCCTGACCCGGCCACGGGGTTAGAGGCCGTTGGTACTCTATGTTTATTGTAAACGCAGCGAATACGGCCTCCAGCGGCCTCAGCGCACGTGGTGGTGCAGTGGGGAGCCGGCTGGGCCCTCCCCAGCTCCA
>chr1:155127684-155128057
CAGATCTGCGGGGGCAGAGGAGCGCGCTTCGCTCTTTCCTGCACCCCCAGCCTcctcgcctccccaccccgcccctcctccacctccccAGCCCCCAAGCCCCCAGGCAGCCGCGCgccgggcggggcgagggcggggcggggtgtcgggcggcgccggCCCAAAAGGCGGAGTCGCTAGGCGAAGGGGCCAGATCTGTGAGCCCAGCGCTGACTGCGCCGCGGAGAAAGCCAGTGGGAACCCAGACCCATAGGAGACCCGCGTCCCCGCTCGGCCTGGCCAGGCCCCGCGCTATGGAGTTCCTCTGGGCCCCTCTCTTGGGTCTGTGCTGCAGTCTGGCCGCTGCTGATCGCCACACCGTCTTCTGGAACAG
>chr1:155172785-155173106
GGTGAGCCACTCGGTGGAGGCCAGCTGACGGCTGTACATCTGCATCCCAGCAAAGAGCAGCAGGGACAGGAGGGAGGAGAGCGCCAGCGAGGTGCCCGTACCCACCACTGGAGGGGATGGGAGAAGGGACGGAGAGTCAGGCTCCGCCCTCCCTCCGGCAAGCTACGGGCAGATCAGCCGGTCCGGAAGCTCGGTGGGCCGACCCCCTCCAAGAACTCCCGGGACTGCAGCCACACGCCCCAACTCCCCACACCGCGCGGCAACCCCTACGTATTCCCCAGCCCCGGACACCCCGAACCCTCCCGTCCGGTGGAAATGCCC
>chr1:155174201-155174220
CAGCCCGGAGGTGAGTGCC
>chr1:155192916-155193389
GCACAGGCGCCTACCGCTTTATACCGGTCCCCCCACTCCCCGCCCGCCCGCCCTAGGCACAGCCGGAGCAGGTGACAGGTGACAAAACCccgccccctcccctacctcctacctcttcctcctcctccCCAACCATTCCTGGGTAGGGTACAAGGGCTCTAATCGCTCAACCCCCTGACTACCCGTTTGTTCTCCAGCTGGCCTCCCCCTTTCACCAACCACTCCCTGGCTCCGGGGGAGGGGGGAGGGGCAGTCTGGAACTTGGGGCCCCTGGGCTCTAGTTTTAGCCTCAGGGCAACAACTAACGTGGGGATGGGGAACAAAGCCAGCTAGGTCGAGGTCCTGTACAGCAAGGTCGGGAAGCCCACCCCTAGGTCTCCCACTCCACTTCCCCGCCCTCCCCGGGTCCACTGAAGCAGAGCGGGGCCGAGAAATAAGAGGGCTGGATAATGAGTGGACTAGGTGCTAGTTTT
>chr1:155194800-155195018
CGGGCCGGGGAGGCGGGGAGCCCCCCAACTCGCAGGCCGGAGAAAACACGAGTAGCTAGGTGGGCGGCCCCAAACCTCAACTCCCGGCATTGCCAAGCAACAGCCATTCAGTTCGGTTGCTGGGACACGCGTCACCATGGCGACGGCTCCGCGCCGCGCAGTCTGAGTACTTAAAGAGCAAGCGCGCGCAACGCCCGGGCGTCGGAAAGCGGCCTTCT
>chr1:155195218-155195285
TGTTTTTTCCCCCGCCAATATTGCACTCGTCCCGGCCTCCGGCCCCCCCGGCCCCCCGGCCTCCCCG
>chr1:155308709-155308929
CCACAGTGCGCCATGCTCACACGACGGCCAGCAGCCAATCAGCGCGGCTCATCTTCGCCCAGCCAGGACACGCAGGATCGCGTTATCTGTCCCTCCCGCGGGCACATTGGGAGTTGTAGTCTAATTATATATTTCCGCCCTTAGTGTGGGGAGAGCGGGAACTACTCGACCCACAGAGCCGATCGCGGAGCGGATTCTGCTTTTAGGAGTACCCGCCAAC
>chr1:155309153-155309321
CAATATGCCCGGACCCCGGTTTACTCCTTTGCTGCGAGCCCTTCTCTCCCGTCCAGAGTTGCTCCGAGCCTATCTGCTCAGTCCTAGCGATTCCTGTGGGGCTTGGGACGCGCGGTTCAAGCACCCCGGACCATATGGATGCAGCACCCATGGGTTCTCGCTCCAATG
>chr1:155323592-155323724
TCCCCGGTGGGAGCCTATTCGCCTCCGACTCGGGGAGCCTTGCCCTGCCTGGCCAGCCCCGAGCTGGCACTGCTGCTGTCCCCGCTCTTTCCCAGAAGTAGCACCTTCCCCGCCGCGGCTCCCCCACCCCGC
>chr1:155562242-155563286
GGTCCACGGCGGATCCCTCCCGCTTGTCAGGAGGCGGCCAGCGGGTAAGCTGACTGGCGGAAATGCGAGAGAGGAGAAGGGAAAGGTGGAAGGCTAAAGGGGGCAAACTGAGGGGAGGCGGGTCCCGCAACCGAGACTGGGATCGTCTCCCCTCCGCAAAGCGAACCCAAAATggcggcgggagcggcggcggcggcggcggcagcagcagagtggcggcggtggcggcggcagcTCCTCCAGAGGGAGGGAGCGAAGGGCGCCTAGCGCCCCCCTCAACCTTCCACTCCTTCCTCCTTGCGTTCTTTCCCACCGTCCCCCGCTCCGCCCGACTCCGTCCGCGTAGCGCGCACGCCCGCCCGCACGCGTACGAGTGTCTACGGGCTCGTCGCTGGCTGCTCCCACCAACCACCACCTTCGGCCGCCCCGCGCGCCAGCCAGCCCGTACGCGCTCACCCACAGGAACCCCCTCGTCCAGTCCCTCACTACCCCTCAGGCCCTGTCAAGCCGGCGCCGGCGCAGGCCCTCACGCGTACCTTCAACGGCGCAAGCCCAAGcctcctcctcctcctcctccacctcctcttctctcctccCcccccttccccgcccccacggccaccaaccgccgccacggccgccgccgccgccgccagccccccctaccaccctccacccctcgcGCGTGCGCCTCCCACAATCCCCCCCGCGGGACTGTTCCATTCCTGTCGGCTGCAGGGGCAGGAGAGGAAGGGACGGGCCGAGCGGGTCGGGGCTTGCCGTTTGACTGGAATTGCCAGAATGGCGGACCGAGCCCCACGACAACCTACCTCCCTGGGCTCCTCGCCGCAGCGCTGCGGCTCGCCTCCCTCTGCTCCTCCTCCTCCGCCGGATCGCGGCGAGCGGATCGAGGACTGCCTAGCGCCCCTCTGCCCACCGGTGGTTGGAGGCCGCGGCGGCTGCGCGTTGAGTCGTTTCCTGCCGGTTGACCTGAGCCTACTTCGCAGTAGCAGGACCGCTGCTGTGGAGCTGGTCGCAGGCGGT
>chr1:155609911-155610232
CTCAAGACAAGTAGGAAGCAGAGCCTTCCACGGCCCGCGCCCTGGCGGCCCCAAGTCAGCGGCGGAGACGGCGCCCACCCCGCTCCAACGTGGAGCAGGAGCAACGGCGTGGCCCGTGGAGCCCCGCCCCTCACAGGCAACCACAGAGAAGCCGGACTGGGCCACGTCTAGGAAGAGGTAGGAAGGGATCGGCGCATCGTTTCTCCAATGGGAAAGGATGTGTTTGCGGGCCAATAAGTAGCCGAGAATAACACCCGCCCACGCGCCTGCCAAGCCAATCGGCTAGGAGCAGCGAgcggcgcggctgaggcgcggcggccc
>chr1:155688728-155688870
CCACCAACCGCCGCCAAAGCAGCCGCCGCCAGCACCCCCACCCTACACTCCTCGCGCGTGCGCCTCCCACAGTCCCCACCGCGGGACTGTTCCATTCCTGGCGGCTGCAGGGGCAGGAGAGGAAGGGACCGGCAAAGCGAGT
>chr1:155707140-155707274
cggtggctcacgcctgtaatcccagcactttgggaggctgaggcgggaggatcacaaggtcaggagatcgagaccatcctggctaacatggtgaaaccccgtcattactaaaaatacaaaaaattagcggggcg
>chr1:155934240-155934440
AAGGACCCTTCCACCCTATACGCAGCTTCTCAGGGTCCCTCCGCCTCTCCTGCGCCCCAGTGCTCGCTCCGATGCCCTCGCCCCTGAAGCCGTACCCGCCAGCTCCAGGATGTGTCGCGCTCCCCGCGGACATGGCGACCGCTTCTACTCAACCACCCGCCAACTATCCGACTACCACCTCTCGTCACTTCCGCCCCCAA
>chr1:155941398-155941575
CTCTCCCTTCTCCCCTCCCTCTCTGCCATTTAGAGCCCCTCTTACAGGCGGGCGCATGCACATATACCCTGGCATTCAGGCTGTGCCTCGCCCTGCCCCACCTACCACCAATCTTGACCAACAGGAAGGTGGTGGGTTGTCCTTTCCACACCCCTCCCTCTGAGGTGTGGGCGTGGG
>chr1:156020441-156020700
GAGGGGACACCATGTGGCCAGAGCAGGGCTTCCTTGGGGTGCCTGATTTCGGCCGATCTCGGACCTGCAGGAGCCTGTAGCTTTCCCTCACACAGGAGTGCCCACAGCCTTCCCGCTGCTCCCCTCCTCCTTGGCCACAGCTCTATTGGGATCCCACCGCGGACTCGCGGGGTCCTCCTCACATCCCTGTACCCCACTCTCCAGTCCAGCCCCTGAGATCCCATTCGTCCTCGCCTGTCACATCCCTTTCTTGGTCCCA
>chr1:156054862-156055064
AAAAGCCCAGGGTTAGGAACCGTAGGCATGCTGCGCCCCAAGGCTTTGACCCAGGTGCTAAGCCAAGCCAACACTGGAGGCGTCCAGAGCACCCTGTGAGTGCAGACCACGGACCcgagcggcgagcgctgcagtggggcggcgcgcggcTCCCTGAGGGAGGGGTGGGGAAGGATCACCAGGAAGGGAGGAAGCGGCAGAG
>chr1:156105960-156106090
aaaacagaaaacaaaaaacaaaaaaatagcggggcgtggtggctggctcctgtagtcccaggtactagggaggctgaggccggagaatggcgtgaacccgggaggcggggcttgcagtgagccgagatcg
>chr1:156106283-156106546
TCCTGGAAATGTGTAGGGGCGTGAGCTATGGGGCGAGGGGGCCCTCTCCTCCAGCTCCAGTCCTGGAGTTGTGGCGCTTCTGTTTGTTTCCTTGGCAACAGGGAAAGGAAACCCCCATTTAGGAGGCCGGGGAGGCCCCAGCAACcacacacacacagagacacacagactcacacGCGGCCGCCCACACGCAGTCGCCTGCGTCAGCACCAGCCGTCAGGCCCTCGCTGCCCGCCTGCGGGGTGTGGAGTGGGGAGAACAGC
>chr1:156115666-156115831
TGGCAGAAAGGGTCCTGTTAGAACTTTGTTAGCGGGCTTGGCACTGTGCTAGCTTTGCCCAAGCTGGCTCTGAACACATGATGCCCACTAAGACATAACTCTCAAGTTGGCATCTGTCCAGCGTGTTGGAGCGAGGTCAGGAAGGCAGGGCAATCCCCCTTTTCC
>chr1:156146387-156146507
AAGAGTACATCTTCCAGGTGGGAGATACCGTAGGAACAGAAACTCAGAGAAAGGCGGAGTCCAGGCTGCCTGGGGAAAAGCCCTCCCTCACTAAAGGGTCGGGaggggcctacagtaccc
>chr1:156152437-156152604
GGCAGACTGGCTTCCCAAATCTGAGCTGGGGGTTGGGGAGACACAGAAGGTAGGGTCTGGATAAATGGGAGTTTCTCTTGATTCTAAGAAACTGGAAGGGACCTGGCAACCAGCCTCTGGGAGAGTCTGGGGGAGTCCTAGGCAAGTCTTGACAGAAACGATTGTCA
>chr1:156282488-156282814
CCTCCTTCCTCACCCGCACCTCACCCCGACACCCGGGCCCCGCCCGCCCGGGAGGCCCCGCCCCTCGCCGTCTCCCCACTTCCCTCGGTGGCTGCTCTCACGCCCTGGCCCCTCTCACCGGTAAAGCCGCTTAGTGTGGAGGACTTTTGCTTCGGGCTCGCTGCTCTCCCCTGTGGGGGGGCCTTGGCTCATGGTGCCCGGGTCCGGGGGCAGCTCCCGGTCACAGGCCCCTGCCACCCACCACTAccgccaacactgccgtctccggccgtagccgcagccgccgccgccaccggccctgctcggccgccATCGCTGTGAGGCGG
>chr1:156456683-156456879
gacctggcaagaccCAGCCAAAATTGGCTCTCTCGGCTCGGTTTTTCCCCATCTAGGGCTACATCTTCTGGGTGCGCATGCGTCCTGCCCGGGTGCGGTTGGCTGATGATTCCGTCTGCCACTGGCAGAGCCAGCGCAGTGAGGCTGAGGCCCCGCTTCCCGCCCATTGGCAGGGGCGCGGAGAGTGGACTGGGGT
>chr1:156499128-156499316
CTCCCCTCCTATCTCCAGGCCAGAGCAGCCCAAGGTCACCGCCCCAGACGGCAAACTTCCCATAGTCTAGGCTGGACCCTGAATTGCTGCGGAGACCCACTGAAGGGATAGGAGGAGGAGTGGATAAGGGCCACCTCCACCCCAAAGCAAAGAAACCAGGACTCTGAGGAAAACTCAAATGGGGGTTG
>chr1:156501017-156501529
AGCGGCGGATCCCTCCGCCTGCCgggagggagggaggaagggacgaagcgaggcaaagtagggaggcgagACCCAGAGGCCTTTAAAGGGATCGGTCCGCTCCCACGGTGCCCCTCGGAGCACGccggccgcccgcccgcccgccTGGCGCTGCTGCCACCGCGTGCTCCAGGAGGTCCTTTCCGGGGAGGCCGTGCGAGCTGCACGCACACTCTCAACACGCGCCACCTCGGCACCTCCTCGCGGCCCCGGGCCCCAGGAGAGTTGGGAGGTGGGAGTCTAAGTAGATAAATTAAGGGGAGACTGGAAGTGGTGAAAAGCTCCCATCTCCCCCACTTGGTGTGTGACAAAGCCCCACTCACGGGCGACATTCTTGGGGTTGGGGGGTGTTACCTAGGGAGCTCAGTTGCTCCCTCTACCTGTGACAGGCCCCCTCCGGTCCCAGGGCCCGGCTCGGCAGACGCCCAGCAATTTAAAGCGACAGCTCATAGTTCTTGGGTGACCTAATCTCC
>chr1:156591598-156591962
CTGAGGAGAGCTGGAATCCCAAGTGGAAGGGAAGCTGGACCGGGTGGGAACTGCTCCCCAGCCCAAGGGCTGCTAGAACCCCAAGACTCCAGCCCCGAGCGGCTTCCGGAATCCGCGCGTGCTGGCCCGGCCTCTTcgggggcggggcgagcgccgcacatgcgccggggccgggccgggccgggggcgcgcgctctgcgagctggatgtccaggctgcgggcgctgctgggcctcgggctgctggttgcgggctcgcgcgtgccgcggATCAAAAGCCAGACCATCGCCTGTCGCTCGGGACCCACCTGGTGGGGACCGCAGCGGCTGAACTCGGGTGGCCGCTGGGACTCAGAGGTCATGGC
>chr1:156660209-156660445
CTAGGGGGCGCCGCGGACTTGCGTCCTGAGGAGGCGGGAGGGGAAGGGGGGTGGCTGGCTATGTGGGGGGGTTAGACTTCCGGCCAGGCTGATCTGGCCCTGGGGGCTGTGAGTCAGCGGAGGTTGAGAGGATGAGGTCACTCAGAGAACTGGAGAGTGACCCAGCGCCCGCgtgtgcctgtgtgtgtgtgtgtgtgtacgcgtgcgtgtgtgtacgcgcatgcgtgtgtgtgagt
>chr1:156704869-156705119
ATCACCTCGCAGGCAGAGCTGGGCGCCGAGGGGTAATGAGCCTGCCCTGGGGATTGGGTTACCGAGGGGGGCACCGGGAAGGAGATTGGAATGTCTCCGAGCGGCTGGGCAGGGTAGGGAACCGGGCTCCCAGTCTGGATGCAGGGTTCGTGGCTCCACCAGCCCGCAGCTTCTGAACTGCAGAGAGCCAGGTGCCTCGGCCCGCCGAGTCCGGCCGCTGAGGCCAGCCTCCCCTTCCCCCAGAGGCCAA
>chr1:156706124-156706434
CGCCCCCTGCTGGAACAACTCGGAGAGGCTGGGCGGGGGCGGCACGGTCCCCCCACCCCTCCACCCTGCTTCGGGCTCACGTAATGCCTGGGGACTCTGGAAGTAGTCGCCAGGCGACTCGCTCCCCTTAATGCGCTGGGCGGACATTGAAGGGTTAAGCAGGAGCCCAGGGCGCGAGGCTGGGAGGGCAGAGGTCACAGCCAATCACTTGACGCAAGGTCTTTATTAAAACGCTTTCTCTGTCGCTTCACTCCCGAGACCCCGAGGGGGTCTCAGTAGGGGGAAGGGAGGGAGGCGGGGACAGAGGCGC
>chr1:156728543-156728917
ACCGCCCCGACCCCAGGTAGTGAGGCCAGTGATTCCGAGTGTGTGAGGAgcggcagtggcggcggaggagggggcggcgtgggtgggggcgggggcggGATGCGCTCCCCGGCCCCTCTAGCCCCGTGGTGGTACAACGCGAAGGTGTGGGAAGGCCGCGATAAACCGGAACTGCAGCCCGCCGGACACCTCCGGCTTCACTTCCGTAAGAGGAGAGGAGTGTACGGCAAGGGGCGGGAACTGGAACTTGGCCCGCCTCGTTGTGAGCTGAGCTCAGCGGCACGCTTTTGTGGCGTCACTGCACTGTTACCCCGCCCTACGTGTCTCTGACGCTGACACCTTCTCACTGTGAAACGTCGCGACCTGTGACGTCT
>chr1:156750960-156751116
GCGCCTGGGGTCGGGGGAAGGAATAACACGACTGGCCCAAAGCCAGACTTCGCGCTCGAAACCTCTGGGAGTATGGGGGCTGGGGGCGGAACTGAGCACGCGGAGCTGGGGGCCGGGAAGTGACCGGCGCCCTCGGATCCCCACGCCGTGAACACG
>chr1:156751765-156751877
cctcctcctccccccgccccccaacctcgcgctccctcccGCGGCGGTTTGATGCGTGCAGCTTCTTGACGCCCAGGGCCTGCCACGGCCCAACGCCCAACCCGGAGCCGCC
>chr1:157045610-157045952
cgggctcccggcgccgctcgccccgcgcccGACCGCCGTGTTCCGGCCTTCGCGGCCGCTCGGGACGCCAGGCTCGGCGCACAGGGAAGGCTGCGGCGGCTGCGGCAGGCCGGCACGAGCGGGCGTCCGACTGCCGGCGTCGCGGCCGCGCTCGCCTCCTTCCGGGCCCCTTCCCCCTCGGTTCGCCGCTCGCTCGGGCGCAGGCCCGGCCGGccgccccccttccctccctccttccctgcgagcctttctccttccctcgctcccGCGGGGCGGGGCCGCAGGCTCCTCCTCCTCGCTGCGCTGCCCGCCGCCCGCCGGCCTTTCCCCTCACGCCGCGGC
>chr1:157993275-157993754
GCCGTCGGAGGGAGAGTAGACGTCAGGCggagggagggaggcaggcaggcagggaggcagggagggagAGAGGGAAGGAAGAGAAGGGGAGAGAAAGGGGGAGCAAAGACCGAAAGAGACCCAGAGAGATACAGCTTGAGAGGAGAAATAATTAAAGGGGGAGGGCGACCAGGAGGAGAAAAAGGTCTGGGAGGAAAGAGAGATAAAGAGAATCGGAGGGCAGGGAAAtgagtttgtgcgcgtgagtgtgcgcgcgcgcgtgtgtgtgtgcaggggcgggcgcgggcgggcggggggcgggctcccgggctcccgggctcccCTCCTCCCCAGCCCGCTCCTCTGGCTCGCTCGCCAACTCCGGGCCCCAGCCGCGGGCGGGCGCACGGCGGGCGGACAGCATGCTGAGCCTCCTCGTCTGGATCCTCACTCTCTCCGATACTTTCTCCCAAGGTAAGGGCCCCCAGCCCACCCCCGGA
>chr1:159780593-159780962
AGGGCATCCAGCGTGAAGGAGGTAGAACTAGGCCGGCCCGCGAGGAGGCAGGGGCAGGCGCCAGTGACGCAATGACTGCAACATGCCGCCAGGGTGCAGCAGAGCCCGACCCCGGGTTGTTCCATCCGCAGCAAACAATTCCTAACTCGCTCCAGGTCTTCCTTCTTAGCTGAGTGGGTTGAACCCCGTGGAAGTAACCCCCCGCCCATTATGATGATCCAGCCAATCACCGCGTGATCTGCTCGGACGGGGCGGGATCGCGGCGCTTCCCTCGGTCGCTCAGAGACTGGGTTCCGCGTTCCAGCCCCGCCCCAGGTTCTGGGCCAATCCCCGCGGCTGGGCAGAGCGACCCGAGGGCGGCGCCCTGCA
>chr1:159854189-159855268
GATCTAAGCAGGAGGGAGGAGAGGGGGCGTGGTCGAGGCGAGCGACAGAAGCAACCCTCCCCGGCCCTGGGCAGGGTTCGCCACCCCGTGCCCAACCTCCGTGGAACGCGGACAGCCACTTCGGACTCACGTCTCAATGTTTCTTTATTGTGCTAACACTGCTGCCTCAGAGCTCAGACCTCACACACAGAACAATTCGTCCAGACAGACCCCCACCCACCCGGCCCCCGGGGCCCTCTGCTTAGGCTGGGGACACCAGGCCTCCGGCCTCAGCCGCTCTAGGACACTCAGCCTCCTCCTCCCTCCCTCTCCCCCAAGCCTTCGGTCCCGGGGGTGCGGAGAAGGCTCAGGATCGCCTTCCTCCGCCCTCGCCCGCCCCTTCCCACTTTTGGGGAGGAGGCTCTGCCTCCCTACGCATTTCCTTAGGGAAATGCCTTCACCCCCAGCCGCCTGGCAGCCTGGGGCGAGCGAGGTCGTCCCCAGCCCCGACGTGTCCCCAGCTGCAGACAGAGAGCCCCGCGCCCTCCTCCTGGCTGGGGCGCAGCCCGGCCCGGCGCGCGCGCTCACACCAAGAGGCCGTTCTTGCACTGCACCGGCCCCTCGGCGCAGTCAGCCGGCTCCGCGCTCTTGACCTTGACGTAGACCGGGGAGGGGCCCGCTTCGCAGGCGGCGGCGGCGGTGCAGGGCGCCAGGGCCACGTCCTCGGGGCCGCCGCAGGGGGGAGGCGCGTACTTGCGGCGCAGGGAGCGGCTGACGTTCTGCGTCGGGTACCCCAGGAGGTGGGTGACGCGGCTGCCGCGCCCGCTGGCCTTGCACCCGGGCGCCACGGCGTCCTCTCTGTGGAAAACAACAGGCGGGCGGGTGAGCGGGCTGCTCCGCAGCGGGGCGTGGGCACGGCCTGGGCAGAGCCGGGGGCTCTTGGCAACCTCTTGTCTCCCGCGCCTCcctccacctgccctcgtctctctccctcggcctcgacctACTGTCCTTTGTGACCCTTCCTGGGTCGGCGACCCTGCAGCGGTCCCGGAGCCAGCATCCCCATCCTCCAGACAGGGCTTGTCCACGCGTATCTG
>chr1:159923309-159923421
AAACCCTAGCGCTACTGCAGCTGTGAGAACAACCCTCACCCTCACCCTGGAGTTACAATAGGCGGGAAACGGGGAGGGGCCACGCAAGGCACTCGGCCCCACCCAGACCCTG
>chr1:159946005-159946128
CGAGGGTTGAAATCTGAGCCTGGGGGTAGGAGAACCAGGCGGGGAGCATGACTCCCCGCCCTCCTCCCAGGGGATCCACCCAGGTCCCGGGCTCATCCGATCTCCTCCCCCATCCCCATTTCT
>chr1:160098017-160098401
GCAGGCACTGCCCTCGTAGGGCGGGCACCCAAGGCCAGGCCTGGAGCTGAGTGTGGGGCAGAAAGGAGTCGCAGCATTTGGTGCAGCGACCCCAGTACGTGGGTATGCTAGCTGAGATGTGTGGCCTGCCCCGGGAGGCCGAGCAGTGCCTGGGGCAGCACCTTAGTGGGTCCTCTCTACGCCCCAGTCCCTGGCTTAGAGCTGGGGAGCCTGCACTCTTCCCAAGACTGGCTCGGCGGACAGCCACAAAGCGCAGCTGGACGCCGACCCCGGGGAGGCTGGAGGTACCCCTGACGGAGGAGGATGTGAGGAGCCCCGAAATGCTAGGGGGGTGCTGGATGGCAGGCACCTGCCCGGCAGGGCCGGGAACCGGAACGGGGGCCT
>chr1:160099285-160099367
AGAATTCAGTTATTTGCTCTGAGCCATAGTCCTCGCTGCAAACCCTGCTGAAGTAGGGGTTGGCGGAAGCCAGGAGTTCCTG
>chr1:160262217-160262282
GGGGAAACCGGCTGGGAAGCGAGGGGGGGCGCAGGCCGAGCCGGAACGAGACACAGACCGGGTAG
>chr1:160284891-160285060
GATGACCCAGAGATTTTTGGGGGGCTCGGGGGTCAGACTCTCCGCCCCCATTTAACCTTTGGAGAGCCTCTCCTGCCCGTCCCTAATATCTCAGGTTCACTTAACCCCCAGAATGGGTCCTCACACGTGCCCTCTTCGGGCCTTTCCCACTATGGGCTCTTACTTTCCA
>chr1:160343440-160343503
GGGTCTCCTTCGCCTTCTGTCTTTCTGCGTCCTACTAGCAGGTGAGGCCTCCCCGCCCGTGAG
>chr1:161021168-161021287
GTGGAACCCCGCCCGGCCCCGCCCTCCGCGCCTGATTGGCCAGCTCCCCACCCCTGCACGTTCCGATTGGTGTAAGGAACCGCTGCTCTTCAGAACGAGTCACCTCGGCCAGGTGTTAC
>chr1:161045434-161045706
GAGGCGTCTCCCTGCAGGCTCACCAACCAGAAGGCGCTTACGGAGCTGagcgcccgccaggcgcgagcccgggagcctgcgccgtgaccccgcagccccgcagtcttagccccgcgccccagctgctccgcGGAGGAGGCAGGAAAGGGCCTCGGGGACTAGGGAGCTCAAGCGCCCGGTGCCGGCGGCTGCGGCGCGCAGCTGGACAGCGCAGGAGGGCTGGGACGCTCGCGCTCTGGGGAAGGGAGAGAGTTTGGCCCACAAAGCAGGGT
>chr1:161117888-161118099
CCCCCTTCTCGCTAGTATTCCAGACCCAGGTGGGTACCCTGCTTCGCGTTAGCCACTCCTCACCTGCTCTGCGGACACCGCCCCCTTCCCCGCGCCGCTCCCGCTGCTCTTGCCGGCGCGACCGCTGTTCTCCGCCATCTTCGCCGCCTGCTGGGTTTCCGGCCGGCGCAGCTCAGCCCCCGCCTTGCGTCACGTCCGGCCTGCGAGTTAC
>chr1:161313867-161313892
TCCGCAAGGTCTTCTCGAGGCCCCT
>chr1:161390279-161390461
GGGCGCGGAGAGGCCGGAGCCGGAGGCGAGGCGAGGCGTGAGAGTGAATGAGGGAGGAGGGCTGTGAGGGGCTGGAGCGCCCCTGGGTGTCCTTGAGATTGCGGGAAATTCGGGTCACTTTTTCCCCAGGCCTCAGGCCTGCCGCGTCGAATTTGGGGTCTTCGCTAGGCCTGCAAGGTTGG
>chr1:161727314-161727415
AGGCCGCTTTCCTTCAGAAAGCCCCCGGTGTCCAGATCGGTCCCGTTGGTCACCTCCGTCCGGAACACCACCTCCACCGGGCTGCAGTTCCCGGCGAGCGG
>chr1:162069536-162070072
CCGGCGTCGCGCGGCCGGGGGCGCGGGCAGGGCCGGGCGCGACTCTCCCGGGGACTTTCACCTGCTCGGCTGGCAGCGCGGGCAGCGCGGGGGCGGACCCGGCGGCGGGCGGGGCCTCTGAGCCCGGCGGGAGGAGCCGGCCTGGGCCCGCCCCACAGGAGGAGCCGCTCGCTGGCGGCTGATCCAGCGTCTCCGTGACAGGCACCCTGCTCCGccgccaccgccaccgccaccgccaccgTCGCCTTTTCTTCTTCGTCCCGGGCGGTGCGTTCCACTGCTCTGGGGCCGGCGCCGCGCCCAGTCCCGCTTCGGGCCGCAAGCCCCACCGCTCCCCTCCCCGGGCAGGGGCGCCGCGCAGCCCGCTCCCGCCGCCACCTCCTCCCCTGCCGCCCTCCTAGCCGGCAGGAATTGCGCGACCACAGCGCCGCTCGCGTCGCCCGCATCAGCTCAGCCCGCTGCCGCTCGGCCCTCGGCACCGCTCCGGGTCCGGCCGCCGCGCGGCCAGGGCTCCCCCTGCCCAGCGCTCCCAGGCC
>chr1:162561171-162561467
CTGCCCATCTCTGTGGCCCGCTTGTGCCCCGTGCCGCTGGGCCGACTAAGAGCCTCGGGCTCGCACCTCCCAGTACAACCTAGGGACGTCAGGGGTCCTGGGACCCACGAGCCGCTCTCTGCCGGCCGGCTCCTGGCCCCTCCTAGCAGACCCAACCGACATCCTTCACCCTCAGTTAGTGCGCAGGAGGGACCGGGACGCCAGCCGACTGCGCTCCAGAACTATTCCCATTGGGCCAGAGAATGAGTGACGCACTAGGCCCCGCCCCGGCCCGGTGGGTTACTCCTTTCATGCCC
>chr1:162561809-162562012
GGGGCTCGGGACCCGGGCGGGCGGAGGGCCTGGCCCCACCGCACACACGGCCACGCGCTCAGACGTGGACACGCGTCGCACGAACGTGCACAGCGCGGGCAGCCGAGCACACGCCGAGGAGCCTCCCGCTCGCCCGCAGACACACACCCCAGCCCGTGCGCCCCGCAGTCGCACCCCATCCTCCGCCACCCCGCGAGAGGGTG
>chr1:164785742-164785952
TGAGCGTTCCTCAGAGGGCCTGTTTGTGGAGACAACCTCTATGTGGCCCCTTGGCTGCCAGGCCCTGTCAGCCCTCACAGAGTGCTTCTTCCCCAGGTACCAGTCAGGAACCAGGCCTTTCCCAGCACCCAGAGCCTTTGTCACCGGTAATGTTGGCTTCCTGGGGTCATACCAGGCTGGGTCCAGGAAGCTCTGGCTTAATGCCAGTGT
>chr1:164846620-164846774
CAGTGACCTCCCCTACAGAAGGCCCTGGCAGTGTTCACTCTGATACCTCCAACTGATCTCCCAGCAATCGCATCCCGGCTGACCCTGTGCCCCAGTTGGGGCAGGGGCAGGAGGGAGGGTTTCTCTCCCAACGCTGAAGCGGTCAGACTGGAGG
>chr1:165698177-165698537
TTTCCTCCCTACCCATCCCTGCCCGGAGGCACTCGCGTTGCCCCAGAATCGCTAGTTGCCTACACACACAACCTTAGACTCTCCACTGTCACTGTCTTGTGCTCAAGTCAACGCTGCAGAACACAGGAAACGGGGGCTGGCCGGGAAATCCGCGCATCCGGCCCCAGGGCGCCCCAGCCTCCCCGGCTCGTTGCAGTTACCGGTTGCTGGCTCGAAAGCTTTCTCGGTACCGGAGGCGTCCGCCGGCTCCACGCGGGCCCCGCCGCGGTAATTGAGCGGCTGCGACACGACGAAGGTGCCAGTGCTCATGGCGGCGACAGGAGAGGGCCGAAGACTGCGAAGAAGCGGGGAGAGCGCGGC
>chr1:165827421-165827688
CGGAGAAAGGGTTAACCGGGCGGGTGGGAGGGAAGGTCGGGCTCACACCTTTCGCAGAGACCTCgggcggcggcggggcccgggaggggcggaggctggggcCAGACGCCTCGCCGCCTCCGCCTCGGCGAATAGCAGCGCGCTGCCCGCCCGGATTGGAGCAGCAGCATCACGCTGACCTCTGCCTGGGATGTAAACCGGACCAGCCGCTGCGGGCAAAGGAAGGCTCTTGGCTCCTTCGGGAAACCCAGCCCCGTCACCGGGCTC
>chr1:165827873-165828126
AGCCCAACGGCGGCGAGCCCTTCCTTATAGGCGTCAGCGGGGGAACAGCTAGCGGCAAGGTACGGCGGGGCCCGGAGCCGCGCTCCCTTCCCGGCTTCTGTCCCTGGGCGGCGCATGTGGCCGGCGGCCGCGGGCCGTGTCAGTTGCGGCAGCCACCGCGTGGCCCGCGCGCCTCCGCTCCCGGCCGCGCTCCAGCGCCGAGTGCGCCCCGCGCGGCCTGGGGGCGCTGCGGCGGGGGCAGGCGAAGACTCGG
>chr1:165828304-165828467
CTAACCCCCGATGGACTCCCTCAAGCCCCGGTCTGGCACAGACGTGCTCGCCCCGCGGCGCAGCCTGGTGCCGAGGGCGGAGCGAGCCGGGAAGCGCGGCCGAGAGGGCGAGGGTGGCGGGAACGCGCGAGGCGGCATCCCGGGGAAGGGGAGCCCAGTGTGG
>chr1:166839312-166839486
CAGGGACTGCCCGGACCGGCCGGAAGCCGCGCCTAGAGGAGggccccggagctcgcgcgggcgccgtcccccggcgccgccgAGGCCTGCTGACATCAGCCGCGCTCCTCCCCTCGCCTCCCAACACCCTCAGCTCCGGGCCGGACCCTCCCTCCTCCCACCACGTGTCCTCCC
>chr1:166839886-166840048
TCCGAACGCGCCCGggggcgcggcggcggtggcgcaggcggggcagggcgggcggcggcCCTGGTTGCGGCACCTTAGCGCGGGGAGGCGGCCCCTCCCACCTCTGCCCCGGAGCCGGCAGGGAGACCGCCGCCAAGTTCGGGCCCCAGCTGCAGGCATCTG
>chr1:166875835-166876027
CCCGCACGCCCGCGCTGGGGCCCGCACCTGCTCAGCAGGCCCTTGGGTGCGAAGTGCGCTTCTCCCGCCCCACCCAGGGCAGACAGTCCCGAGCAACGGCGCCCGCCGATGTCTCCCGGGCGCCCAGGAGGCCCGGTCTCTCCAGGGCGGTGAGTTCAGGTGGCCCGCCCCGCCCCGGCCGGAGAAACCCCG
>chr1:167221229-167221266
cgtctgcccgtcggcaccggccctcctcctctgccgg
>chr1:167714343-167714672
GGGGCGCCGCCGGGACTTGGCACCGGGCTGCGTCCTGAGGCGCCCTGCCCCGCCCCGCACTTTCCTCAGCCCGGGCTCCCGGGCGCCCGCCAACACTGCGAGTGGAACAGCCGGGGCGAGCCCGTAAGCCGGAAGGCGGCTTCCGGGAGCGCGTGCGAACGTGGAGGCCACGCCGGCGATGGGGGGTTGGAACGGCCGGACCAGGCAAAAGCCGGTCCCTCCCTGCTCCTCCACGCTGTGGGGCAGTAAGCGCTCCGGACCCGAGGCTTAGGGAATCAGAGGACACGCAGTATAAGGGTCGCAGGTCGTGGTTGCTCGGAACACGAGGT
>chr1:167721779-167722594
GCAGGCGGAAGGCTCGGCTCGGCCTGGGACCGCTGCAGACCCGGCCTCCGCGCGGGGCCGAGGCGCCTGGGTGGGACCGAGGAGGCGGGGCCTTCCCGGCGGACGGATGATGGACAGCCTGACTCTCCAATCGCGTCCTTAAAAGGGTGCGGGCAGGCCAATGAGCGGACAGCGAGGGCCGGAGTGGGGCTGAGGCTTCGGTGCAGAGCTGGAGAGCCGCGGCTGGGACCGGAGTGGGGAGCGCGGCGTGGAGGTGCCACCCGGCGCGGGTGGCGGAGAGATCAGAAGCCTCTTCCCCAAGCCGAGCCAACCTCAGCGGGGACCCGGGCTCAGGGACgcggcggcggcggcggcgactgcagtggctggacgatggcagcgtccgccggagccggggcggtgattgcagccccagacagccggcgctggctgtggtcggtgctggcggcggcgCTTGGGCTCTGTAAGTGATGCCAGGACCAGGGCTGGGGCCGGGGAGTGGGGCCCCCGGGCCCGACACACGCCCATCGCGGCGGTCGCAGGCCAGGCGCGCGCACTGAGAGCCGAGGTGGGGAGGGGGCGCGGCCTGCGCTCTCTGGGGCCGAGGGGACCCAGCCCATGGGGAACGCGGGCCTCCGCGACTGGCCGGGAAGGCGCAGAGCCTCTTTCTTCTCTTTCCTGGATCCTGGAGTGCGGAGGAGGAGGGGAGAGTGCTTTACCTTGCTCCTTCCCGGGGGGCGGTCCAGGGGAGCGGACCCGGCGGGCGGCTGCGGTGAGCCCTCGCGGCGCACCCTGCCCTCTCCTCGTGGTGACTC
>chr1:169105882-169106221
TCCCCCACCCCGCCAGCGCCCAGGAGGGGTGGACCCACAGCCCAGGGAGGCCGAAAGCGCGGGCGGGCAGGCAGAGGCGTGGAGGCTGGGCCAGGACTGCCGGGCTGGGGTCCTCGAGGCTCCGGGCGACCCAGGTGCGGATCCCCCAGCCACGGAAGGGGCGGTTCACGCCCAGCCGGGAGCTGGGAGGGGGCTGCGCGGCGCTGCCTGcgcgtccctcaccgccgcccccgcctcctcctcgccccgcgcccaacgccccgcgcccagcgATCCAAGCGGCCCCTCTAGCCCCGGCGGCTCCTTTGTGCCGGCCCCGAACCCGCCCTCTCGGGCCGA
>chr1:169893444-169893676
AGGCGCCGCTCTCGCTTCGCTGGCCCCTCACCTTCCACACCTCCCTGCGAGGACCGACTCCGCGGCCGCCTTGGAGAGCTCTGGCCGCGGGCGCCTCACCCGTCGGGGGCCGCCCGCGAAGCGCAGATTACAGGGCGCCCCACAATCAGCAAGGGGAGGCTGCTCCGAAGCTGAGAGCACAGCTCAACCGGCCGCCGGCGCCGCGCCGAGCTCGCTCCCGCGCGGGCCCCAG
>chr1:173862468-173862630
tctcaaactcctgaccgtgtgatccacccgcctcggcctcccaaagtggtgggattacaggcatgaaccaccacgcccagccttcttttttcctttgagaaagtctcaccctggcacccaggctggagtgcagtggcaggatcacgggtcactgcaacctca
>chr1:174022229-174022584
CGCCACCGCCAGCACCGCCTCCGGCCTCCCACctgctgctgctgaggctgctcctgcagcAGGGGCCATCTTGTTGCTCGGcctcctcttcctcctcctcgtcctccgccgcccagtcgctcgttgtcctcgtccccttcctcttcctcAGGCTCCGGCCCGCCCCGGAGACTGGGGCGGAGACGAGGGCGAGGATCCTCCCTCAggaggcggggcgggcggaggggaggggcgggcgcgggagCAAAGCTCTGAGTCACCGGCCACCAACGCCCGGAGGGAGACCGGCGACGCTCTCCGCCGCGACCGAAAGTCTCACACGCCCTGAGCAGATGAACCGGTCCCTCGGTCCGGT
>chr1:174159152-174159421
GTAGAACGCACCCCGGTCAGGGCGGGCTCGCGGGCGCGGTCCCACCCCCAGGCCCCTCCGCCGCGGAGGTTCTCCAGCGCCGCCCGTACTCCCGCCTTTCGCGCGTCCCTGCTCTAACAGCTCTGGTTCTGTCAGGACCTCACTCCTCCGCTCCCGGCGCAACCGCGGCCACGCAGCGACGTGCACGCGCGTGTGCGCCGCCGCCGCCCGGCAGAGTGGGCGCCTCCGACATCAGGAGCGCGCACGCCGCGCAGAGGGGCCTGGACGAG
>chr1:174159769-174160031
GGGGCCCCAGCCGAGGACTGGGATGCGGGAGGACCGCGGTAAGGAGGGTAGGGGGCGGGTTCAGGACTGTCGGCCGCCTCCCGGACACCGCAGTTCTCCCAGGTGGCCGCTCCTCGCGGATAGGGCGGGCGGGGTCGGCGCCCTTACCTGGGGGTGGGGTAGTGGCTTTGGCGGCCGCCTCCTCCAGCTGTGCCCTCCTGACATtgctgcctcggcggctgccgcccgctgctacgctgtggctgctgctgGATTCGCAGTC
>chr1:174999941-174999963
GGCTTGGCGGGCTGTGCGTGCT
>chr1:175193043-175193178
CCCACCTCGGGTGCCTCTGGCCTTGGGCGCACACGCCCCAGACGcgccctccctccccgtcttcccgccggtggctccccactccccgccccccgccATTACGTGTCCTTGCCCCCTCAGTCCCGGAACACGCCT
>chr1:176206830-176207018
CGGACACCAGCGCTGCCGCCGAAACCGCCACGGAAGGCGGCGACGGGGAAGAGGATAAAGACGAGGAGGCGGAAGTCACCGAGGAGGCCGCCGAGGACCCGGGGCTTGTCCCAGCGGAGCCCGACCCGGCCTGGCGGCTACCAGACATCGTGACTCCCTCCCCTCCAGCCGGGCGCTCGGAGGAGAGG
>chr1:178094231-178094362
CCCGGACCCACCCTTGGTCGGGGCCACGCTGGATCCTCCTCCCGGCCTGGGTCCCGCCCGCCGACTGCAGGTGGGCTGCATCGCCCGAGCCTCGGGCAGTGGGCGACGGGGAAGGAGGTGAGAGGTGTCCG
>chr1:178334427-178334653
tcctgggttcaagccattctcctgcctcagcctcccaagtagctgggattacaggcatgcgccaccacgccttgctaatttttgtatttttaatagatagaatcaggggttcaccatgttggccaggctggtctcgaactcctgacctcaggtgatctgcctgcctcagcctcccagagtgctgggattacaggcatgagccactgcacccggccACAACTTTTAA
>chr1:178542676-178542746
GCGCTAGCGCCGCACCGTGTCCCGGGATGAGGGGAAACCGCGCTGCCCAGTCAGTACCCCGACGCCCCCG
>chr1:178724978-178725204
TCAGCAGGCGCCGGGCGGTGGGGTTGCGGATGGCTGCGCGCGCTGCGGGCACCGATCACCGGCGGCAGTTGGGCTCCGCGGGGCCGAAAAGCTGCGGGCGGGAAGCGCGAGGTTAAGACCCTGACGGCTGCAGCTCTCAGAGCCCCcgcgagcgcgctccgttggtgcgcgcgcgcgcgcggctccgccccgcccgcttggcgcgcgcccccgcCAGGTCCGCTCT
>chr1:178725572-178725768
GGGAGGGGGCTGCGGAGCTGGGGCTGAGGCTGAGGGAGAAGGGCGCTGGGCGGCGCGCCTCCCTCGGCCGCGGGTTCTCAGAGTCGGAGCGGCCGTGGGGTCCCCGCTCGGGGGCGCCGTCCTGAAGCCGGGGGCGCTGCGACCCCTTGAACCCGCCTCGCTCTCCCTCTTGGGTGGCGGAAGCCCCCAGCCTCCG
>chr1:179002554-179002660
GTTGTGGCTGGCCTTCCCGCCTCCCCAGCCGTCTGCCCGAATGAGTGCTTACTAATGAGCCAGAGAGCTCTGAGCCGGCCTGTGTAGGGCATCCATGCAGGGCTCC
>chr1:179002879-179003096
TGGAGGTGCAGCACGGGGAGAGAGGAAAGGCCCCGGCACGGTCCTTTGGCCAAACGACCCCTGCAGGCCCTCCCTGACCGACCTTGCTCTGTCCCTGCTCACTTCACAAGACCCTGGGGAGAGGACCTGGCCCTATCAGGGCCTGCTGACTCGTTCTCCCCTGGCGAAATGTCCCCACCAGGTGCTCTCAACTCTGGGGTATGACTTCACAGGCCAT
>chr1:179025703-179025865
ccggcgccgAGGGAGTTAAGCGGACGGGCCCGGTATGGAAGAGGTTAAGGGGGGCAGTCCGGAGCGGGTCCGGTAGGGGCCGCCTACTGGGCGGGGGCGGGGCCGCGCCGAGCGAGCGCTGGGATTGGCCGTCGGGCAGGCGCTACGCTAGGACGGTACCAA
>chr1:179026331-179026556
GCCGCGTGTCCCTGTGTGCGGTCGCGGCTGAAGGGACGCGGCCTCGGCCGCCACGTCCCTGGCCCACCTGAGGCGCGGGCCCACCTGGGGCCGCCTCAGGCTGCCAGAGGTCCTTCTAGTGACCGTCTCTCGTCCCCTTGCGCGGTCCCCAGAGGCGATTGGCCCCGGTGCCTCTCTTGTGTTCCCCGGAGCGCCCGTTGAGGCAGCCCAGGGAGCGCGCCCTCG
>chr1:179127818-179127988
gtcaggagttcaaaaccagcctggccaacatggtgaaacctcatctctaccaaaaatacaaaaaattagccgggtgtgatagtctgcatgcctgtaatcccagctactcgggaggctgaggcaggagaattgcttgaacccgggaggctgaggttgcagtgagccgagat
>chr1:179293663-179293804
CCCGGGAAGGGGCGGGGAGGTGGGCGGAGCCTGGCAACCTGGGGACCACCAATAGGATGCTCAGCCGGAGGTGGCCCTGCGCGTGACGCAGCGGTGCTCGGAGGCAGGGGGCGTAGGGGCCGGGCTGTCCGGCGCTTTAGC
>chr1:179882579-179882784
AGAGGGAAGGGGCCGGCTCGCCCCTCAAAATGGCGGCAGCAGCGATGCGCCTGCGTACAGAACTCCTCCGTCGCGCCAGGGCCGGCGGGAAGTGAGGTTCTCGGACGAGCCGCCAGAAGTGTACGGCGACTTCGAGCCCCTGGTGGCCAAAGAAAGGTCCCCGGTGGGAAAACGAACCCGGCTAGAAGAGTTCCGGTCCGATTCT
>chr1:179883022-179883151
CGCGGGGGCGGGCGCGCGCCTCGGTGGAGCTCATGCCCGCCTGGGTACTAAGTACTGGGATTGGCTAAAGGGTATTCCTCAGCCCCCTCTGGACTTGTGCCGCCGTGCAAGGGCCACCCTGACCCGCAG
>chr1:180154343-180154667
CAGGGGTGGGTGCATCGATCCTGTGGGGTCTTGGTGGTCGCAGACCAAGCGTCCCTCTTCTCACATCTAATTCACAACGTCTCATCGCTCCGCGGGAGCCCAGGAACTGCCCTACAACAGCCGAAATCCGGGTCGTCTATTCCAACGGACTCCTCTTCCGTTGGATACGGGGGCCGTGAGAGGCCAAACAACCTCCGCGAGGCTACCCCCGCAGCGACCGCTCGGCGGGCGCTCCATTCCTTTACCGGACTGTACACCTCGCCTCCTGGGGCCTGAGGCGGGAACCCGGGTCGCGCTGCTCCGAGGCCTCGGCGGACCGCGAAA
>chr1:180155040-180155071
TGCAGGCGGACACGGTGCGCGGCGCGGTGCT
>chr1:180229297-180230122
CGAGCTGGACGACTGGTGGCAGGGCGGCCGGGGAGGCCCCGCCGCGGGGAGGTTTGGGCCCCCTACCCTGCGGAACTGGAGGCAAGtgcggactccggctgcaggccgcggtctgcggggacgcgcgcggggggcctgcgTCCCGCCACCTCCGCGCACAGCCCCTGGTCCCCTTCCCCAGCCCGGGCCGGCGCCGCCCGCCGCGTGACTCGCGCGTTCCGGGCCGAGTACGGGCTGTCCCTTGGCCCAGCCTCAGCCAGACGCGGGGGAGAGAGAGCAGGGGCTGGGAAGTGCCGGCAGGAAAGGAATTGGCCAGGGGAAAGAGGAGGAGGAAGATAGATGGAGTCATCGGTTACGGAGCGCGCTCCGTCCGGCGGAGCGAAGCCGGGGACCGAGAGCGCGCAAGGCGAAGACACAGCGACGCAgccccgtccccggcctccggaccgcctgccccgctcggccccggctcggctccgccccgccccTGGGTCCGAACGGAGGAGTGAGGAGGACACGAGCCGCGCGGGCTTGGAACCCACGAAGACCCGCAAACCCAGGGCGCCGCCGTCTCCGACCACCTGCTGCCGCGGCAGGCCATCAGCAGAATTTATACCCAGGGCGCGAGCCCGCCACGGCTgggcggaggcggaggcggaggcggggagggggggggggTGCCGGCTTGCGAGgccccgccccgctccctgccgccccgcccccctccgccccgccGGCCTCACTCGGGGCGCCGGGACCCCCACTCCCTCCGGGGTCGGCTGCCCGCCGCCGGGTTGGGGGATGTGCCGAAGGGCGGGCCTCCCT
>chr1:180233553-180233726
CCTCCACGCGTCGGGGCCCTGCTGGCCGGCCATGCCCTCTGAGGAGACGCGGAAAAGAGCGAGGCATATAGGAAGGTGGGGCGTTTTATCCGCCTCGGTTTTGACCCATCTGCCATGTAGTCTCCCCAGGCACCGAGGGAAAGGACGACGGAAGCCCGCCGCCCGGATCGCTG
>chr1:181022649-181022983
AAAGAAGGGGTCCTCCATGGACATGGCGTCCCGGCCCCGGCCGCCTTCACCTCCTCCGCGCACAGGGCGCCCGTGCCTCCCGGTCTCCCTCCGCCCACCCCGCCTGTTCCCGCAGCTGCCCGCGCCTTAGTCTGGGTGAAGCCGAGCAGCGGGCACGCGCACAGGCCAGGTGCACAGGACGGCCGCTGGTCCAGCACTCGCTCAGCACCACTGGCCGAATCCCGGACTCGGGCGCCGGCCCCCTCGGCAGCCTCCAGTCCCGGCTCCTCCCGAAGCGTCGGAGGGCCTGACCCCACCCCCGGGACCCTCGGCCGCGGCCAATCACGAACGCCGC
>chr1:181089871-181090047
ATCGTGGCCTTCTGAGCCCTTGGCCCCCCTGCGGGGAGGAGGTGGAGCAGCGGGCGTCCCCGAAGTGAGGGCCAGGCCCTTCCCGGCTGCGAGGACGCCCAGAGACCGCGGGCGCTGAGCGCGTTGGGCAGACTGGTTGCCTCTGGGCATCGCAAACTGCCCCCGGGCGCATCTGG
>chr1:181105340-181105833
ggcgcgcggcgcggcgctgcgggctggagggcgggggcggggcccgCCGCTTTTAGAGTCACCTCCCGCGCGCCGCGGCCGCCGTTGCCAGGGTGACCGGGGGAGCTCCGTTGTggggaggcggccgcggcgggtaccggtgggcggagctcagcgggcggggcggggcggggcgggggcggggggAGCTTCCTCGTCGTCATGGGAACGGCGCAGTTATTTCCAGCCCCCGGGCCGTGCCAGTGGCGCGGTGCCAGGATGCGAGAGTATTGCAGGACAGCGGCAATCTGCTGCGACCTGGGACATAACAATGCGCCCCTTCTGCAGCGCTGGGCCCGCCGGCGAGAGGTCTCGCTGGTCTGAGGGGCTGGGGCCGCCCCCGCGCGTCGTGTCTCCTCTCGGCGCTCTTCGGCTCGGAGCCTGGCGGCTCAGCGCGCTCCCGGCTGCACGTGCTGCCCCCGCCGCCGCCCACGCCAGACAAAGCGGGGCCCTC
>chr1:181189863-181190107
GCGCCCGTGCAGCCCTCCCCACGGATCACTGTTCCTGGACTGAATGAATTGCTCTATGACCTACAGACTAGCAGTCCCTTCGGTGTTACGCCCTTCCTTCCACCTTCTCTCCCTTTTGTCACCCCGGGTGCCCTCTGGGCCTCCAGGCTCTTGTAGGCCGCCTCCGCCGCCGATTCCGCAGATGGCCACTGGGTGGCGCCCGCGGCGTGCGGGCCGGGCCTTGGCGCTGACTGGGGCGGTGCGT
>chr1:182029850-182030213
CGGCCCATCAGCGAAGATCGCTGAGCGGCGCCCGCCTTGCGGGCCTCCAGGACCCGGCCGCCGCCATCCGGTGGGAAGCCGGGTGGCCTGCGGGTGAGGGGGGCGAGGCGGACGGAGGGCACCACACCCCCCGGGGGGCGGGGCGGGCGGAGAGCACCCTACATCCGGGAGCCGGGGCGGCGCCTGGAGAGCGGAGCAGGCAGCGCTTTCTGCCCGCTGAGTGGGTCAGGCGCCGCCCCCTTGTGGTCTCGGCCTGCGGGCAGCCCTTTGGAGCGCGCGGGAACCGGACGCCCGCCCGAGGAGAGAGGATCCAGGAGACCACTCCGGGCGGGATCCGCGGAGCCTGGGGCCGGGCGGTTGGCC
>chr1:182391249-182391270
AAGGCAGCCAGGCGCCCGCGC
>chr1:182391824-182392155
CGGCCCGGGGCCGCCCCCGGTGCCCTGATTGGCTCCCAGCGGCCAGGAGCCCGGGCCGATCAGCTGATGCGGTCCCGGGCCCCGCGGCCATTGGGCGAGGAGCCCGGCGGGCGCCGCTGGGGTGGGGGCAAGCGAACTGGGAAAGAAAGAAAGAAAGAGAAAggggcgtgggggaggggcagggcggcgtgggggaagggagcggagccgggagggctgagggcagaggggcgagTTGCCGCCAGGCCGGGAAGCCTCGGCTCGCCGCCCACCCGCCAGCTCGCCAGGTGCCGCCCCACGGCCCCCAACCCGGGGTCCCGAGGCTCCCAGC
>chr1:182604327-182604485
AGGAAGCAAAGGCGCGGTAGCAGGTGCTAGTCAACTGCGGTTGGGTTTAGCAGCCTGCAAGCGCCCAGACTGAGCGGCCGCTGCTTTAAATCCCCTCGGAGGAGCGGGGCGGGGCTGGGCACTGCTGACCAATCGGAGGGTGGGGCTGGGCGCTGAGA
>chr1:183023281-183023982
CATGGGGCGCGGTGGGCCGGGGAGTTGCCCCAGGGGCCGCGGGAGTTGCTGAGAGGAGACAGGGTTGGGCTTTCTCCTCGCCCAGaccccaccccaccctgccgaccccaccccCTGCTCCTTCCTCCCCGGGGGCGCGCACTCGGGCACGCGCTCGGAAGTCGGGGGTCGGCGCGGAGTGCAGGCTGCTCCCGGGGTAGGTGAGGGAAGCGCGGAGGCGGCGCGCGGGGGCAGTGGTCGGCGAGCAGCGCGGTCCTCGCTAGGGGCGCCCACCCGTCAGTCTCTCCGGCGCGAGCCGCCGCCACCGCCCGCGCCGGAGTCAGGCCCCTGGGCCCCCAGGCTCAAGCAGCGAAGCGGCCTCCGGGGGACGCCGCTAGGCGAGAGGAACGCGCCGGTGCCCTTGCCTTCGCCGTGACCCAGCGTGCGGGCGGCGGGATGAGAGGGAGCCATCGGGCCGCGCCGGCCCTGCGGCCCCGGGGGCGGCTCTGGCCCGTGCTGGCCGTGCTGGCGGCGGCCGCCGCGGCGGGCTGTGCCCAGGCAGCCATGGACGAGTGCACGGACGAGGGCGGGCGGCCGCAGCGCTGCATGCCCGAGTTCGTCAACGCCGCCTTCAACGTGACTGTGGTGGCCACCAACACGTGTGGGACTCCGCCCGAGGAATACTGTGTGCAGACCGGGGTGACCGGGGTCACCAAGTCCTG
>chr1:183471542-183471727
CTACGGAGGTGGTTCCCGCTCGCAGGCGGGTGGAAAAGCCCATGGTGAATGCCTCGGGGTGTCCCCCCAGTTGCTGTGGGAAGTGGGAAGGGAGGAGGAAGTGGACTTCACCACCGGGGAGAACTATATCGATTCCTAACTTGGGGGAGGCCTTTAGATGGAAGGGAAGCCAACGGGGAACCCTG
>chr1:183635213-183635397
CGGGACCAGTTCCCGAGGCAGGCAGGCACTCGGGTGCAACCTGAGGAATCTGGGGGCGTGGAAGGCGCGCGGGGGAGGGCAGGCTTCCAAGAGTGGGACCCTCGCGTCTCCTGCCGACTGGGTAGGAAACGGGGGCTTCCCCCTTGCCCTCTCAGAGCGGGCGATCCCAAAGAGACAGGTTAAG
>chr1:184051711-184051916
GGGCGCGGGTCGTGGTGCACCACGGGAGCGCCGCACCGGCCGGCATGGAGGAGCGCGGCGATTCCGAGCCGACCCCCGGCTGCAGCGGCCTGGGTCCGGGCGGTGTTCGCGGCTTTGGCGACGGCGGTGGAGCTCCTTCGTGGGCCCCTGAGGACGCCTGGATGGGCACTCACCCTAAGGTCAGGAGGCGCGAGAGGAGCAGGGC
>chr1:184754441-184754617
TTGTCAGCCTCACCGAGAAACCCACCCCAGGCTGCCAGCACCCTTACCCAAGCTTCTGTTTCTCCTCCCTACTCATGGGCTCGGCCCCCGCCGTCCACACGGAGGTGGCCGACACCAGGCAGAACGCGGCCGTCGCCGCCACTAGTCTCCATCGCGCTCGCTGGGGAACCGGGGAC
>chr1:184754831-184755170
CGCCCTCCGCCCTCAGTATCCCGGAGCGCCTCCCCCAGCTTTCCGGTGTCGTAGTCTAGGAAACCGCCTCCCCAACGTTACTTCCGGGTAGGGCCGAAGCCGTAGAGCCTCAGGACCAATGGAGACCTCATGGGAGAGGGGCTGTCTCCGGCGACTGGAGAGGGCATTGGCCAGGAGAAGTGAGACGTGGACAAAAGGCGGGACTGGGAAGGGATCTCTCGCTTCGACCCGCCTCCGACCCGCGGAGTTGCCCCCTGAGGACTACCAGTCCCAGTGTGCACTGCTTCTTCCCCGGCTCTCCCGCGAGCCGACTCGGAGCCGTGTCTCTCGCTTCTACCC
>chr1:185316334-185316406
CCCCCTTCTCCCCGCGCTTGGCAAGAAAAGCGGGCAACGTGGAGCGGGAACAAAGGACCCCGCGGCCCACGG
>chr1:185317273-185317565
accccctcgcacgtcaccacgtgcgctgccgccgccgacgcctccCAGCCCGCTTCCGTCTCGAATCCATCTGCAAATCACAGGCGAGCTCCATAAAGATCCCACTCTAAgccccgccccacccgcggccccgcccacatcccgccccgccTTCCTCCCTGGTCTACTGGGGTTCCTTCCTTCTCGGTGTAACTAGGTCAGCGCAAGGTGATCCTGAGGAGATAGGCGGCGCTCGGGGGGCGCCCTCGTTCCTCTTATCGCGCCTTTGTCCCTCCCTCCGTTCCTTGCCCCG
>chr1:186375016-186375300
CACCGCCGCCATGTCGGTGGGGCCAGGGACCCCAGTGGCAGCGGCCGACGGGGTAGAAGCGGAGAAGAAAGGCGAAGACCAGCAGGACCCAGACGCCTGGGCCGCCGCCTCTATCACCTCGCTCGGTGGCTCGCGCGCGCCCGCCCGCCGGAGACTCCCGCGGCGGGACCCTGGGAAATCGAGTCCACCCTCAGCGGCAGCGTTTCAGCAACAGCACCTCACCGCCCGCGACCGAAGTGCGCGCGCAGCCGTTGGAAGCTACGAACCCTGGGAACCCGAGCTCA
>chr1:188450257-188450400
ctctgcctcccgggttgcagtgattctcctgcctcagcctcctgggtagcagggattacatgtgcacaccaccacgctggctaatttttgtatttttagtagagacggggtttcgccatgttggccaggctggtctcgaactc
>chr1:193059147-193059251
GTGACCCCAGGCCCAGGACGGTCCCCTTGGTTCTCACCGAATCCTTTAATGAGCTCGGTGAAGACCCCGGGGTCGCTTTCCATGAGGCACCACTCCCCGGCATT
>chr1:193059864-193060143
GCATCCCAGGGGTTGAGGCTGGGCAAACGCCGCGAAACTATCGCTCTTCCCCGTCCCGCTTCCGCGCCTGTCCACCCTGGGTAACGGAACCAGCATCGCGGTAGGGACATCCTCGCTAGGCCCGGCCGGACCATTCCTCAGGGTGGGCCCTTTCCGAAGCCGGGACCGCTCCTGCTTGTCGGCATCGCTCCCCACAGGCCGACGTCGAGAGGGCCTGCTTTActcctcctctttctcctccttctccCGCGGCTTCTGCGCGGAGAGGCGTCGCCCGGG
>chr1:193105354-193105583
CCGCCAGCGCCGCGCGGCGCCAAATCATGGTCAGAGCCCGGATCTGCAGCGAGCTCTACTGCCGGACACCGCGGATCCCGGGAGcccgcctcctccggcccggcccccgccttgccccgccccgtcccgcccctccggactgcccgcgccgccgccGGTCACCTCCTCGCAGCTGAGCGCGTCCTCCCAGGGCTGCCCGAGCGCTGGATTCCAGCGAGTGCCACCCACG
>chr1:197775078-197775116
GGCCTGGGAGGGGCCGCCGAGGGACGCCCGCCCCCGAC
>chr1:197902452-197902797
TATTTCCGCAGCGGGCCCGCTGGTGAAGGCAGAAGGCTCAGTCCGTCCGCCTCCACCTGCTGCCACGGCAGCGCGAACCGACCCCACGCAGCGATGGCCACGAGCTGCCCAAGACCGGCTCGCCGCGCCCAGGCCCGCGTTGGTCGCCCCTCCGGGCCCCAGCGCCGGGTGCTCCGCCTCCCAAGGCCGGCGGCGGCATGGCGGCCAGGCAGATCTGGGCACGGACGGGTGCCGCGCTCTGCAGGCAACCTTCCGCCGCCCCGCCGCCAGCACCTCTCTGGGTAAGAGCTGGGTTCCGACAGCAGCTCAGCTTAACCCTCTGCCCTGCTAACGAGGGAAACTGCG
>chr1:198156797-198157249
GACAACCGGAAGAGAGGGGCCAGGAGGGGCTCCTCCAGAGCGACTTCGGCTCCAGTAGGGAAACCGCCGAGGCTCCCCCAGCTCCAGGGAGCGCCGGGGACGCAGGCGGGAAGCCTCCATCGGGCAGCCGGCCTGGACTCACGACGCGGGGTGGGGCCGGCGCCCGCCCCGCCCCTCTCCTCGGGGATGCCGGGATGTTTACACTCCTGACAGCGGCGGCAGCAGGAGGAGGATCGGGAGTCGCGGGAGGATGGGCCGCCGCTAGGCTCGCACTCCGGACGCGCCTCGCAGTGCGCAGGGTGGGTGCCCCGCGCCTGCAGCGTCCGCCGGGGCGGCGCGGCGGGAGGTGGCCGACAGGCTCCGGGCCTCGCAGCCTCAGCCCCCGGCCCAGCGCGCTTTCCGACGGCGGCGCCGCGCCGAGCCACCCGCCCGCCCAAGGTCTCTCGCGGGCG
>chr1:198158947-198159136
GTATGGGGTGAGAGGAAGGCCTGCGAAATAAAAAGGCAAAGGAACCGTTTGAGGAGGCTAGTTGCCTTCTCGGGGCCGGTGTGTGTGCGGGGGTAGTGTTAAGGGGGAGGAAGGAGCCCGGGAGCCCGGAGGACCCTCCCGGAGGTGCGGGCCTGAAATTCCGCTGGGTGCCGGGAGGCTCCGCCCTCC
>chr1:200035461-200035569
CTGACCAACACTTTCCAGGTCAGGTCGAGTTGATTGCTCCCAGCTCACGCTCCGAAATGCGGTGCTGAACCACGGGAAGGAGGGGGTGGGGAGGAAGGCAGGCAGTTG
>chr1:200409548-200409824
ACATAACCATACCCTGGGGAAAGGTGGGTTCCATCTCTGCCCTCCTgccgctgctgccgccgccgccgccgccgccactaccaccgccgccggagccgctaccaccgctactgccggtacctccgccgccACTCAGGAACCCACTGCCGATTTTCATACCCCGGAGGAGGCCTGGCTGAAGAAaggaggaggaagagggaagagggaggaaaggaggtggaACCGGGCCCCGGGCCGGGACCACCGCAGCGCTAAGGACCCCGCCGCGCCGCCGCC
>chr1:200620742-200621035
AATTTGAATGGGCGCCCCGCCTTCTGATTGGCTGCTGGGCGTCGCGTCGGGTGCCGCGCCTTTGCTTCCACCCGCCCCCCGGAAGTGCCGGTGGTTGGGCTCCGGTAGCCGTCTCTGAATGCTGGACTCGCCCCACCCTCATCTCCCAGGCAACGCTCCCTCCCCTCCTCGGGTTCTGCTAAAGCGTGGAGCTTGGCCCCCTTTAAATCCGACCAGAGGAAGGGGCGGCGGTCGCGGGCGCAGCGGGCCCCTCGTTGAAGTGGGTGTCAAACGAAAAGCATGACAGTGACACT
>chr1:200669986-200670205
GGGGCCACCGCGGGGGCGGAGCTCGGCTGGGAGCCGGCAGTGGCTTgggagggagggagggagaaggagaggggcgggaaggCTCCTCGCGTTTTCCACGCCCCCGCCCAGCTCTGGGCTGGTGGTAAATCTCGGAACTGGTCCGGGCTGGGCGAGTTCTGGACGGAGGGGCACGTTTGGGAATCCTCTTGGAAGAATTTACGTAATCGAATGGGCTGG
>chr1:200739153-200739288
gagcacagaggaggggacgggccggcggcggcCTGTGAGCCGCAGTGATTTTGACGTTTTCCGCTGCTGCGTCTCCGGCGGGCAGGGGCCGGGCTGCGCTGGGTGGGCCAGCTCGCCCCGCGCTTCCCCCTCGTC
>chr1:201023076-201024068
TTATTCGATTTTCTGATCATTAAGGGCTCCCAAGAGGGGCCCAAAATTACCACCCAAACAAAGCCACCTTCCAGTAGTCGGCGGGGTCGCCGCTCCCCTGCGGCAGACTGGCCAGCGCGCGGCGCCCTCCATCCCGTCCCACGCCGGCCCCTCCTCCGGGAGTGCAGGCTCCAGCCCAAGCGGTGCTCGCGCCCCCCGCCCAAAGCCCACGCGAGACAAAGCCCGAGGCTTCTCCGCGCGCCCCCTTCCCCGCCCCGGGTCCCTACCTGACGGCCACCTTGACGCAGCAGTCCCCCTGGCCGGCCATGGCCCTCTGGAGCTAGGGTCTGGGCGTGGATCAGAGGCGGGGGTCTGGGGGCCAATGCCCGAggcagcggctgcggctgcgggaggcgggggcgcgggcgcggctggcggaggctgcggcggcggcggcTGGAGGTGACATGCTCGCGGGCGGCAGGCCGAGGGGCTCACCCGCGGCCGGCCCCCCGGGGCTGGGCCCGCGCGCCTCCTCGCGCCATCGGGCGGCGGCGCGGAGCTAGCTGACAGCCGGCGGCGCGACCCGCCGCTCCCTACGGCGCGGCACACGCGCACACACCTCCCACCCGGCAGCCACCTCCCGCCGCAGCGCGAACAAAGGGGGCGGGGGCCGATccggccccgagcccgccccgagccagccccgagcccaggccgggccccgccccgcccAGGAGCCGCCAATCGAAAGCCCTAATGAGCAGTGGGGGCGGGACTCGCGCCTTTAAAGGGACCTCTTGGCTCGCGGCCACGGGGTGGCTGggggtagggggcgggattgaagggtgggggtgggggtaggggtgggagtaggggtgggggCGCTGGACGCAGACCACGTTAGAACCTCGGCTCCTGGAGTAGCAGAACCTCGGCTTCAATGGGaccctcatttcataaatgaagaaactgagattcaaagaggggaactaccgaaggttacagagcga
>chr1:201154173-201154496
GAGGGGACACCGCTGCCAGGGGCCTCCAGTTCCTTCTCAAGGCCCGGCTCTGACCCGCGCATCACGTCCCACCGCCCTCCGCCATCTCCGCCTCTGCCCGCCCCGCAGCTCCTCCCCGCTCGGGCCCGACGGGAACTTTTGGGTGCGAGTCTGGGACCCCTGCTCCGACGGCGAAGGCCGGTGCCCACCACGCCCAGAGGTCTTAAGCCGGACTGGGACCCCCAATAGCCCCGCGACCCCCGTCCCCTCCCCCAATGCCGCGTCCACGAACCTACAAGCCCGCTGCAGCCGCAAAAGACCCAGTTGTCCCCGCCCTCTCCTAG
>chr1:201254516-201254935
CCTGGTGGAGGTTAGCATGGCGTGGCTCTCCAGCACACCCAAGGAGCAGCTGTGAACACTGTGGCTGAATCAGTGAGGGCCAGCAACATAATGGCCAGAAGCCCCAGGGAGAGCAAAGCAGGGGTTGAGTGGGTGAACAGAGCTGGAGGGAGCAGGAGAGGCCTGGACCCCTTCCCAAGTCCCTGGGGTCAGCCTGCCATCCCAGACATGACCACCAGGTGGCACCACAGGCTTTGCGGCGGGGCCGGAGCCTGGGAGAGGACAGTGGGCCCTTTGAGACCTCTGGGGACAACCTGGGGCAGGGAACAGGTGAGTGGGGTGGAAAGTGGGCTGGAGCTGGAGTGGTGGGCGCCGGCAGGCCATGTCTCTCTGGGAAAGACGGCATGCTGTCCCCAGGAGGCCTGCACCTGGCCCCGGGT
>chr1:201275342-201275758
CTCACCATTGGTCGCCGTCCGTGGCCTGGCAGGCTGCCTGCCCAGCAGCTCACAGCAGAAACCCCGGCTAGGGTGCCAGCTGCCCTGGGTGTGGCTGCCCTGTCTGCAGGCAAGGGTGGGTGACTCACGAAATTATCATTGAGGCTATACAGGGCTGGGGTTGGGGCTGGGCCCGTGACTGTGAGACGGAAAGAAAGAGTGAGCACAGGGGCCTACTCGGCGCTCTGCCACACACCCCATGCTGATGCCAGCTCTGCGGCTCCCACGGCCTTTCCCTGTGCTGCTGCTCCACCTCCCAAATACCGGCGATGCCTCCAGCACAGGGCAGCGGGAGCAGCACTTACAGGAACCGCCTCTGGGATGCCTCTCTGGCCTTGACTTCCCTTTTAAGGCTCAAACTTGTCACCAAGCCCCCT
>chr1:201300134-201300441
TGATCCTACTTGCCAAGGGACAGAATGTGCCTCTGAGAGAAAATGGAGGCAAGTGAGCGGGAGCGGGCGGGCCGGCTCCAGGGGCACCCCTCCCTGTGGAAGGAGCATGCCGTGTGCTTTCACAGACAAACTGCTGCCACTGGGACACTCCCTGTATTAAACTGAAGGAGAAGCCTATGGCAAACACTGGTGTCTGGGTACTCCTTGGGAGGGGCCCTCCTTTCTAAGCCACAGTCCATCAGAGTGGCTCTGCTTCCCCTAAGAAGCTTCTGTTGCCCTTAGGGTTGGGCTGAGCTCGGGGAGCTTC
>chr1:201467155-201467233
aaattagccaggcatggtggcgtgtgcctgtagtcccagctacctggaggctgaggtgggaggatcgcttgagcccaa
>chr1:201468622-201468884
AAGCTGAGCTCCTTGGGCCGGCCGCCCGTGCCCTTGGCCTCGAAGAGCTGCAGCCCGCGTTCGGTGAGGACGCAGCGCTTCCGCTTCCACAGCTGCAGCAGCCCGCCGCTGCGCTTCTCCAGCACGCCCTCCTTGAGCACGGTAGCCGTCGCCGCCGCCGTCATGGGCGCCCCGAGGTTCGCGGAAAGCTCCAGGCTGCGGCGGGCGCGGCGCCCCTCTCGGCCCCGCAGCGCAGGATTCTGGCGCCCCGGGCTGGCAGGCC
>chr1:201469049-201469438
ACCCGCCTCTGCCAGATGCCTCCGCGCCTCCCTAGGCCGTGAGCCCCACCGCCCGCCCGTTCTCTTGCTCCCCTGGGCTCTGTCTGCGCGCTGGGCGGCAGCTCGCGGGATGTGCCCTTACATGTTCCGCCGCTCGCCTCCTGCGCCGCCCGCCCGCAGCGCATTCCTACCCTGGCCGGCCCTCCCCTCCGCGCCGCGCACCAGCTCCGGCAGGGCCCCGGGGGCGGGGCCGCAGCGGGGGCTCAGTCACTCACTGGAGGCGCAGGGCGCGGGGCGGGGAGGGCCGGGACTGAGAGGGGGCTGCTTACTCAACAGCCCAAGCCTTCTGGCTGCCGTCTGCCGCTTCTCGGAACCGCAGCTCCCCCAGGCCTTGAATGAAGGGGGAGATG
>chr1:201480353-201480624
GAAAGGCCAGGGGATCTCTGGTGGGGAGGGGCGGACTCAGGCAGCCgacagctgtcttcaaatctctgaagcgctgtcatgcaggagagggattagacctgttctGGATGACTCTAGGGGACAGAAATAGGAAGTTCCAGGAAGTCCTCTCTAATCATTAGAACCGTTCAGAGGCAGCCCCAGCTgcggggcggggcggggcggggcggggcggggcggggcgCGGAGCTGTTGGCAGCTAAGTGGTTGAGGTTGAGCGGCCGGGTGGAGG
>chr1:201480818-201481070
AGGTTGGGCTTGGAggcggggccggggctgggcgtggcacggaggcgaggcgcggggagggccggACCTTCCAGTTGTTAATCCCTGTGTTCCTCACTCCGCCACACTCACCTCCACTGATCTAAGTCGGGGGATCGTTCCTCGCTGGGTGCCCCCCTcacttgatcttagccaaaaggtcgagaagcgatTGGGAGCCCCTCTCGAATAATTTCTGTGGCCCTTGATTCAGGGATCACTCCCACACTTAAT
>chr1:201507166-201507386
GGCGTGTCCCGGGCCACGCCAACCAGTGGGCTTTGCACACTGCACCACTCCAGGGCTGATGTCATGGCGCGAAGCCCGGCGGTGCTGCCCTCCTAGGCCCCGGGAAGGCCGGCCGGCAGGGGCGGGGGCAGGAGTCGCCGACTCTGGGGGTGCTCCGAGCTCGTGCTGCGGTCCCACTGTGCGCCCTGTCGCCGCCACCGCGGAAAACGTCTTGCACGTG
>chr1:201538972-201539235
CTCCTCCTGCCCGCCCCCCGGCCGCCAGGCACTCCCCTCCTGGGCCCGCCGTGGAGGCAGCCGGCGTGTGCCTGGGGCAGCGGGTCACGAGGCTCCGCCCCGGCCGCCGTTCCCGAGGGGACGGCACTTTGTTCAGGATGCCGCCTCCCTCCTCATTGTGGGGCCGGGGCCGGCGGCTGCCCTAGTGCGGGGCCCGAGGCTGGAGTGCGCGGCGGACGCCAAGCCTGGTGCGAGGGGCCGAGGCGGCCTGGGGAGCCCCGGGA
>chr1:201648454-201648616
CTTCCTTCCTCGCGTTTCTTTCCCCTGCGCCCTCGGCTTGCCTCTCTCCCTCCTCCCTCGCTCTCTCCCCCTTCTCTCCCCTTCTTCCTCGGTTTCTTCCGTCCTCTCTCTccccctcctcctcccccgcctcctcctcctgcgctcccgccccctgccccc
>chr1:201941633-201941836
CCCGGCCCCGTAGAGATACCATGGACACTGAGCTGTGAACTAGAACCGATGGGGGAGGGGGCTGCTGAGGCTGTGCAGGCAGTGGGAGTGGAAGGTCAGGAGGGCTCAGGCCCAGCAGCCGCTATTAGTAGGTTGCTTCGGGTTTGCTTCTCGAGTTTACCTCTAGGGAGAGCTTTCCTCCACCCCCACCAGCTCAGCTGCCC
>chr1:201982501-201982729
AGGCACGGGTGCAGCTAGAAGAGTGGGCGGTAAAGCGCAGGGAGGGGATGCGGTCGGGAGCAGATTTCGGGGGCGGGGCCCGCGCGGCGGGGGCGGGCCCGCGGCGCTCGGGGCGGGGCTCCCCTCGGGTTCGCGGCCCGGCCGGTGAGCAACGGCTCTGCGGCCATGGCGAGCGGCGAGCATTCCCCCGGCAGCGGCGCGGCCCGGCGGCCGCTGCACTCCGCGCAG
>chr1:202034553-202034700
CCAGCAGGGCATGGGGCGTGGTATGGCAGAGCCAGGACTAAGGGTCTGTAGCCTCCTAAATCAGGGCTTTCTCCGCAGGATTTCCCATGTTCTCACCATCTACAGAGTCACTCCCCTCCACCCTGCTGCCCCGTTCCACCAAGTGGC
>chr1:202035029-202035049
CCTCACCCTGGGAGCAGAGT
>chr1:202075466-202075639
AAGTCCTTCAGGGCATGTCATGCTGTGCCCGTTGTCCTGCCCTGGCTCCTGCCCCTACCCCAGGGTGTAGGGAGGGCCCTGGCTGTCCCTTGTCTATGGGGCCTGGGCCAGTGCACCACCTGGTATGAAGTGAGGCCAGGTGGATGTCAGCCTGTGGCCTCCTGGACTTTGCT
>chr1:202107307-202107377
GTCATGGAACATGGGAAGGGTTGGCAATTCCTGTGTGAGGCAGCCCAAGGCAACCTCGGAGCCCTCCTGC
>chr1:202134292-202134435
ACAATAAAAACAGGAGTTCAAACCTCAGCAGAACAGGACTCTGGGGTCCCCAGAGGGCCCTCCTCACACTGGGTGAGGAGGGGTGGGCTTAGGGGGACGACAGGGGTGGGCGGGGAGCTCGGCTTCAGGTTTAGATGATGACG
>chr1:202143990-202144781
CTGGGCTTGCCCAAACCCCCTCCTCAAGCCTCTCGGCCGCCCCGTCCCGTGACCCTCTACCCGCGGGACAGGAAGGCCCGTGCACTTTCGCCCCGTCATGCCCCCTTGCGCGGGGGCCAGAGGGGGCCCGTCTCAGCCGGCAGCGGGTCCCTCCTGCTTCGAGAGCCCCTCGGtgccgcctgccccgtggcaccggccctgtctgttcgtcccccttcccctgcccccagccGTGCAGTACCGGCCCGGGTGAGAGAGCGGGTCGCGCGCCGCCCCGGTCCCCCACGGCACGGGCCGTACTAGGCCCCAAGCGCTCGGGGCCGGCTCCTCCCCCGCCCGGCGCCCGGCCGTGCCCGGCTATGCCAGGCGGCGACCCCGGCTCAGCAGGGCGCGGCGCGGGCGGGGACAGgcccgacccgcggcccgcgcccggggaccccgcgcccgacgcccTCGTACCGCGATCACGTTGACGAAGGTGGTCTTGCCCGAGTACTGAAGCCCGACCAGCGTGAGCTCCATCTCCTCCTTCCAGAATAGGGCCTTGAACCAGTCCAGCAGCTTGTTGAACAAAGCGATCATGGTCGCTGCCGCCGGCCCCGCCCGGTGCCAGGTCCCCGCCGCCCCTCGCTGCCCTCGCGCTGCGGCCCGGAGCGGCCCCTCCCCGGTACGGCCCGGGTCCCGCGGCTCGGTGCGGGCGGAGGCTCGAGCGCGGCTGCCGACGACTCGCTGCCCCGGAATCGGCTCGCCGATGGGTGTGGCTTccgcgccctcctcctccgccgccgccg
>chr1:202144976-202145000
GGGTCTAATTTATTTTAGACCCTG
>chr1:202209242-202209425
CCATGAGGAAGGGATCCTGGCCTATAAAGGCAACCTTGGAGACGCCACACCTGCCATCCCCAGGGATCCTGGAGGGGCTGCCTGCTGCTGAGGAGGTCAGAGGCCTCTCCCTGCTCCTCCTCAGAAATCCACACATCCACTCAGCCTGCCCGCCCCACAGTGTTCTgggctgcagctagtcca
>chr1:202341681-202342049
GCAGGAGGACGGCTCGGGGGAGCTCTGACCACGATTTCATGCAAAGATACGGTGAGACCCTCCGCTCAACAGTGGCTTTTCTAAGGCTCTCCTTTCAGAGGAGACGAAAACTCCCATATTAGGCGGAAACAGGACTCCTTCCCCCCAAGACTCAGTGACCTTCTCCAGTGTACCTTCTTTCAGATGGGGAACCGGAATACTCTCCTTGCTTACCTGAGCTGACACCCCTCACAACGCAGCAACGCGCGGACCAACGGGGTACCAGCGCCTGCGCGACCTCTGACTGTTGGCGTGGCTCCGCCCCCTGTCTGGGGAAGATTGTGATTGGCCCACAGTAATCCACCGGGAAAGAAGCGCAGCCACCGCTC
>chr1:202625575-202625796
CGGCCCGTTGAGGAGACCTAGCGGTGCCCCCTGCTGTCCGTCCAGGAGGCTGCCGCCTGCCTCCAGCCCCATCTCCACCCAAGCCAGGCCCACGCCCTCCGCACACAGCCGCACCCCCGCCAGGCTCCCTCCCAGGCCCCCAGTCAACGCTCACACCCTGGAAAGGAGGAGGTGGGCAACCGGTGGGAGGCCGGAGGCAGAAGGAGGCTCCATTAACTCAG
>chr1:202800368-202800399
cttgctctgttgcccaggctggagtgcagtg
>chr1:202888514-202888878
GGCGGGTGAGGTCTAAAGTGGGAAAGGAACCCAGCAACACCCGCGGTGAGCGGCGGCCGAGAGGCACCTGCCGGGTCCTGCAAGCTGGCGGGAGCTCCGAGAGCCGGAATGGGGCGCCTCCCTTCCACGCGCCCGCGGAGCACCGGCCTTGGACGGCGGCGGGGCGCACGGCCCGCGCTCGAAGCCCCCCCGGGGGCAGAGGGCCGGGCTGGCTGGGCCGGGTGGCCCAGGGAAGGGTTCCCGCGGCAAAAGATGCCGGGGCGGGACCCGGTTCCCTCCCTAGCCTTCAGCGGCCCCAGGGGCGGAGCCTCGCCGAGCTGAGGCCCGAGGGGCGGGGCTTAAGGCCGCGCGAGGAGGGCGCGGT
>chr1:202967008-202967226
GGCAGAGGGGTAACCTGGCGGAGTCCCGAGCCCGGATGTGCGGGATCGGGACCCCAGCATCCACGGTGGGCCCAGAGCCCTGCGGGGCGGGGTCGGCAGCGACAGCCCCTGGTCCGGAGCTGAGTGGCCAGAACCAGATGGGGAGGGGTCCCCCAGTGGAGGATACTGAATGAGGGTCTTACCGTCTGGATCCCCATGACGGAGCGCCTTTTCCTCCA
>chr1:203026292-203026579
CTGCGGAATAAAACTCTGGCACTTCGCCACCTCCTAGGCTGAACCAAGATGGCGCGCGGCCTCAAAGCGGCGCTCTCGTCACGTGCCCGGACCCGAGGCGCTTGGGGGCGGGAGGCGTGGCCTCGGTCGCGGCAGCCCAGCCCCGCCTAGGGGGCGGAGCCGGGGGGGGTTGTCCGCGGAGGAAGGGGGCGGGGCCCCGCGGCCGCGCGCTTGGGCGGCGGAGGCTGCAGCTACCTCGGCGCCGGCTCGGCTCTAGGACGTGTCGGGCTGCACGGGTCGGGGGCGGC
>chr1:203463685-203463723
CAGGCTTTGAACCACCTCCACGCCCACCCACCATGGGC
>chr1:203513843-203513903
TCCCTCAGTTTCCAACTTTAGGTGCCAGGAATGGGGCTGGGTTTCCCCCACCCTCCAGAA
>chr1:203626912-203627169
AGGGGGGGCACGAACTTCGTGGGGCACCATCCCTCCGAAGAGAGCAAGATCAGAGACACCCGCCCAGCTCTCCTGCACCCTTTTTCTTTCAGGAACCTGAGAGGTCCTTCCCATTGGAGGGGCAGGGGGAGGAGACCCAGCCCACTCCCCGGCCTTAGCCAGAAAGGCAAGAGAGCAAAGCCAGCGTCTCTAGCTTGGTTGCCACACTGGGGAGACTGGTGGGTGGTCACCCCACCCTACCCTCATCCATGGAAACC
>chr1:203628807-203628965
AGGAAGAAGGGGAGTGGAAGAGGCCTCCTAGCCCATGTGCTGAGTTACCCTCCTTGGCTGAGGGTGGTGGCTTGGGGAGCAGACTCTGGGAGGGGCAGGAAGGATGGTGGCAGCTTGGTAAGGCGTGTTCTGGAAGGTGGGCCCTAAACCCTGAAGCA
>chr1:203650438-203650728
CCCCCTCTGAGCAATCGCTGCTGCCCAGGTGGAGTCGGCCCGCCTTATTTGGGGCTTCTGTGCTGAGCCAGGCCTCCAGGGCTAAGGCGTTTGTTTCCCCAGCTGCTTCCCGGGCCGCGCTGGTAGCCAGCTGAGCCCGGCGCCTGCGGCTGAGTTGCACCGCGCAGAGGCCGGGGGAGCTGCAGGTCCGAACTcggccggcccggggcgagggcgggcggggagcggggcgggctagggcgagcgaggcTGCCACACCCCCGGGACTCGCTGGTGCGAGGCTCAGCATG
>chr1:203795842-203795893
GTGGGGGAGAGGGCGAGGGGAGTGGCAGCGGCCTCCCCTCGCCCCTGGGTC
>chr1:204031568-204031606
CCCGGCAGGGGCCTGTGGTTAGGAAGGTGGGTGTTCCT
>chr1:204072554-204072965
gcccggctaattttttgtatttttagtagagacggggtttcaccgtgttagccaggattgtctccatctcctgacctcgtgatccgcccccgtcggcctcccaaagtgctgggattacaggcgtgagccaccgcgcccggcAGAGATCAGGTTCTTAAGGGAAGTCCGGAGAAATGGGGTTTTTAAAAAACCCGAGTCCAGGCTATCTGTTTGGAGGGGTTGGGAGGCTTGGAGCTGGACCAATAACTTCTTAGGTCTTGCTTTAAGGAGTGAAGATTCTCTGTAGCGACCCTCATACCTGGGCAGTGGGAGCGGGCAGAATCCTTCTTTCTTCTCTTCTCTACACCCCCTCACTCCACCCCCACCCTTCCCCGCCGCCCGTAAACCTTAGCTTTCCCCTTTCCAACAGAG
>chr1:204073248-204073632
CTCGTAGGCCCTGACTCGGAATCGAGCCGAGGCGCTGAGGTTGGAGCCGGAGAGCGTGAGAGCCGAAGAGCAGGGAGGGCGGGCCGGCTGCGCGTCCGACGAGTCGCAGAGCAGGACCGCGGAAGGCAGGGAGACGGCCGCAAGCCCAGGGCAGAGGGCAGAGGGCAGAGAGCGGCCTGGCTCGGCGGAGAGGGCGCCGCCCGGCCGGAACCAAGCTCGCCGCCCGGGACGGCGGGCCCCGTGGGGCGCGGACCCAGGGTGGCCGTGGGTCCGCAGCGACTCCCCGGCCGACGGCGGGGGGCGTGCCCCCTcccagcccagcctccccaacccggcccgcccgccGCGTCGCGGGGGCATGTGAGCGGGAAGCCTAGgctgcca
>chr1:204073987-204074146
tgtgtgtgtgtgtAcgcgcgcgcgcgcgcgcgTTCACCACGCGGGTCGAGCTTAGGGTGCACCCCCAACCCGCTCCTCGCCGACCGCAGAGGACTAGGTCTTTCTCATCAGCCCGACTATGCGCCTAGTTTAAGGATTTCTCAGCGGGAAGCCGAAGCG
>chr1:204074525-204075094
CGCACACACAAGGTTGTGTGTGTGCGCCGGCTCTGGCTGCTTCCCGTCCCCAGGCGCGCAGGGATCGCCCGCGGGATTCGCTCAGCTGCCCGCATGGGTCTTCAGGCTGGAGGCGCTCCAGGACTTAACTGGAGCTGGAGAGGACAAGAGACGTGGGGGTTGCCGGACAGTACCGGGCGGGGCGGTGAGCCGGGCCTGGGCGGGAAGTGAATTTTGAACTTCAGCCCTGGACCTTTCCGGGAGGACCCCGAGCGCTGGAGCGGCGGCTCCCGCCCTGGAGGGCCCGCGGCAGCTGCAAAGACTCCGCTGGCGCTCTTGGCAGCCGCCTCGGTGACAGAGGCTTGGAGGAAGCCGAAGAGTTTTCCTGGGAAGTTTGCTTTGACTCTCTGGGAATTTCCGGGCAGGACGCCTCggcgctggcgctggcgctggcgctggTGAAGGGGTCTGGCCAAAGACGGCCAGAGACGATGCTGCTGGCTCTTGACCACTAGGCTGTACTTGGCTCTCAGCAGTCCAAGTAGGTGGGTCTCTACCTCCCGGAGTTCATGCCTTCCAAACCAGTATCC
>chr1:204151680-204151867
CGGAAATGCCGAAGTACGCGACGGCGGCGGCCCTCGGGGGGCCCGGCGGCTCCCGGCAGCTGGCGCTGGCCGCCGCCTTCTCCTCCATGCCCCATGAGCACTGCGGGCAAGGCGTGTGCCTCCTCAGGTGAAAGGACGCGCGCGGCTGAGGGGCCGAAGGGGGCACAGCCATTCCCAGCAGCCCCAC
>chr1:204230368-204230542
GCAGATGCCAGGCTCACGCCTGTGGGTAGCTGGGAAGGCATTACCACTTTGTAGGCTGGCCGGGGACTGGGGTCGGGGGCCGGGCTGGCCGGGAGCTGCAGGCTCCTCCGCTTCTCCCTCATGGAGCCACTCTGGTGCCGCCGCATTCGGTCAATCTGCTCCTCCACGCTCATC
>chr1:204494136-204494566
GAGTGGGGTGAGGGGCAACCTGCTCTGCCCGGCGGGCAGGAGCTCAGGCTCCCACGGCGTCCGCCGCTCAGCCCGCCGCCAGGAACCCTCGGCTGCTTCCATTGTTGCACCTCCGCTGTTGCCATGTTGGAGGGAGAGCCCCCTGACCTCGGCTGCCTCCACTCTGGGGGCACTTTACAGACGCTGGGGCCGATGCAACCCGCAGGATGCGTGTCCTACCTGCGCTAGCTGCTGGCTCTGCTGCAACATCCGACGTGTCTTGTGCCTGGCGACGTGGGCTGCTCGCTCCGCGCCTCCCGGGCTCGCTCTGCGGCTCCAGGCGCCTCTTGCACCAGCGCGAGAGGAGCTGGCCGGCCGCACGCCGCCTGCTCCCGGGCCGCTCCCCTCTCCAGGCTCCGCACAGACCCTAGGCTCCAAGGGGCAGAGGGAG
>chr1:204516456-204516639
CCCCTCCCCCCACCCGGGCTCGGCGGGGGAGCGACTCATGGAGCTGCCGTAAGGTGTGGCTCTTGGCCTTCGTCGGCGGGGTGCCGGGAGCGGGAGCTGGAGAGTGAGGAGCAGGCGGCCGTACCGCCAGTTGTGCGGGTAGCGGGCGGGAGGAGCTTGAGAGGTGGGTCGGGCGGCGTGGGG
>chr1:204684418-204684530
GAGGAAGGGTAGGGAGCACAGTGCTACCCCCGGGGCCCCTCCCCAGGTTCCGGGTCTCCTGCACCTCTTTAGCTTCTCCGCTCGGCCCCAGATGGAGCTCAGTTCCCTCACC
>chr1:204684717-204685233
CCCCAAAGGTCCCATCCCAGGCTGCGGTCGGACCCCAGCCAGCCGGCCCGGGAGGAGCCTAGCTCCTGGTTCCAGATACTTCAGACAGACCCAAGGCCACCTTGTCCCTCCGCACAGACTCGCGAGCTCCAAGGAGGAGAAAGTCCCCAGGCTCTGGAGCGCTTCCAGCCTGCCAGTCCGCCCGTGTCACGCCCTCCCTAACCTCACTGCCACCTCTCGGCTCCTCCACATCTCCAGGGCCCCACTCTACCCAGCAACAGTTTGGGGGAGGTTCTGGCCTCTCCAGGCGAAGGCCCAGGCGCCCTCTCCCTGGCCGCTTCTGGGCATTCTCCAGCCCTCCGTCCCTCTGCCCCTCGGCCGCCTCCCTCTCCCAAGTCTCCGGCTCCCCCGCAGGCGTCTCGGCGGAAGGCAGCGGCCGGCCCTCCTCTGGCCCCCACCCGGGTCAGGCGGAGCTGCGGTGCCGGGGCAGGAGCCAGGAGCCCTGAGGCGGCTGCTCCGGCCGCTCCCGCCGCGTAC
>chr1:204807051-204807360
CTTTGACCCCGTTACCCGCGTTCCTCCCCTTGAAGCCCGGTCCCGCTCTCCCAACACCAGTGTTCTGCTGCCCCCTAATGGCAGCTTCTGCCATCTGCGGCTGTCCGGGAGCTAGATCCACCGCAAAGTCCACCAGCTCCGCTCCAGGATCAGAGACCCCTGAGCAGGTTAAACAATCTTCCCCCTCCACTCCAGACTTTTGGAACCCAAGGACGGCCGGGTCAGAGTACCCAGGACCTCAAGCCCCGCTGCCCCTTGTCCATCCCAGAATCGTGGTTTCCCACTGCCCTCTGCAGTGCCGCGGCGAAG
>chr1:205175111-205175249
ttttttctgagacagagtctcgctctgttgcccaggctggagtgcagtggcgcaatcttggctcatgcaagctccgcctcccaggttcacgccattctcctgcctcagcctcccatgttgctgggactacaggcgcac
>chr1:205227852-205228046
CCCCGCGGGCTTCCCATTGGCCGGTTGCCGCTGTCACTCCCTCCTAGCCTCGCCTTCCCGCTCCCGGGCGGAGGCAGCCGGGCGGGGTAGGTTGCGCGCTCGCCGCGGGCTCGGGCCGCGGTCGCGGCTTTGCGGCAGGCTGCGCGTCAGGCGGGGAGCGGGGCGCGCGGGCCGGGGAGGGGGCCGGGCGCGCT
>chr1:205273898-205273994
ACCTGAATCTCCCTGCTGGGATGAAAAGATGCTGACTTCCAGCATCTGGAACAGGAGGGATGGTGGGAAATGCACCCACCCCAgagacctgggtcc
>chr1:205321613-205321791
AACCAGCGACTCCATGGCGAGCAGGAGGTGAGCAAGGGCGGCAGGGGAATCAGTAGGCTGTGCGGGGAGGGCTGAAGCGCGGGGCACAGGTCCCGCACCAGGACGGGGAGCCACAGCAGTACCAGAGCGCGCAGTAAAGCACAGCATTCCAAGTTGTTATAAACGCCCTGAGCCCGAG
>chr1:205328699-205328727
GGCCCTTGGCAAGGAAAGGCAGGAGCCA
>chr1:205335743-205335928
AGGCCTCTCTGCAGTCTCCTCACTAGGGGGCAGCAGCGGCTACGGGAGGCCTCCCAGCCCTGGGAGGGGGAAGGGAAATGCTGGGCCAGCAGGTGGCAGTGCCCTTCTTGGACCCAAGTAAGGAAAAAGTCCAAGTACCCAGAGAAAGGGAGGGGAAAAAAATCCGTATCCTGTAAAGACCCAGG
>chr1:205440533-205440701
CTCTCCTAGCCCAAGGCGGCACATGCCTCATGCGGTTACCCTGAGAAGAGTCCCCCGAAGCTCTCAGGGCAGGAAAGAAGTTTCACTCCTTGGCCTCCCTGGGGCTTCTCAGTCTCTGGAAGGCATGCGGCAGGTCCTGGGGTTCCCCCTTGTGTGGCTGGGGCCTCT
>chr1:205445213-205445481
CGGAGCCTCCTTCCCCACCCCTTCCCCCAAAGCCTAGCCTCTGCAGGTTTCTGGGAACTGTAGTCTACAAGACCGTGTTGATAAACAGGCAGGCCAGGGGTGGGTGGTGGCACAAACTACAGATCCCAGGACTTCTTCCCGGAGTTGGCACCAGCAAAACTGGGCACAGACCTCCAGTCTGGGAGAAGCCCGCATTCTCCTTGGAGGTTAACTCCTTCTTGGCCTGCTTGAGCCTGAGCTCTAGCCTCTGGCTCACCGAGCTCTCTGG
>chr1:205449570-205449609
acagcacagcacagcacagcacacagcacacagcacagc
>chr1:205450057-205450101
ACTTGACTCACTTGTGACCGGCCCCTCCCCCAGCCCTGAggacg
>chr1:205477176-205477422
CAGGTTTAGAGCAGAGGACACCCCTCACCCATGATCCAACATGCCAGACCCTTTCTCATCTGTTAGCAAGAAAGCCAGTCCTTGAGGGACTTAGATCACTCCCATCACCATTAGAATGGGCTTCCCAACATCTATGACTCAACATCCCCCTCAACTGAGTGAGACTGTCAGATCCCTGCCCCCATCCCCCACCCCTACCTGCTATGGCCTAGCTGAGCTCCAAGGATGAAGACCCCGCGGCCCCAG
>chr1:205504570-205504964
AAAACTCTGGCGGGGGCCGGGCATTTTCCTtcctcctcctcctcctcctcctcctccctcctcTTCCCCACCTTCCTCCACTCCCTCCCTTCCCCTCCCCTTCTACCTCCTCCTCGGCCAGCTCAGGTTGCAGCTTCTCTGGGGAACTGCTCACCTTTCCGGAGCAGGGGAAGCTGCCCCGTGCCCGGGAGGGAGCGGGCGCACCGCGGCCCCCAGGACACGCGCTGTGAGTCCCGCGGGCGGTGCGCCTGGGAGGAAGGGGGAGGTCGGAGGAGCGGGCACCGCGGCGCCGGGTATAAGGAGCAAAGGTAAGCGGAACGGCTCTTAAAGGCGCAGTTTTGCTTTTGCCCTGAGGCGAGAGGTTGGAGGGAAATACCGGAGCGGCGAGGGGAGA
>chr1:205522508-205522577
CCTCTTTTTCCCCTCTTGCCTCCTGGGGCATGCCAGAGCAGAGACCTTCAGGTGTCAGTATCAGAGGTG
>chr1:205527677-205528034
GAATGAGGGGCTTGTGCTGACCTCACTGCCAAGCCCCTGCCCCCATCCTGGTCCCAGCCTTGGAGCAGAGGCTCAGGGCCACCTTCCACCCCACATTTCTCTTCCCCCTCCCCCAGATTTTCATGTTCCAGCTGCTCCGGGGCCTCGCCTACTGTCACCACCGCAAGATCCTGCACCGGGACCTGAAGCCCCAGAACCTGCTCATCAACGAGAGGGGGGAGCTGAAGCTGGCCGACTTTGGTGAGGCTGGGGCTAGGGTGGGGGTCTGACGCTACTGGGGTGCCTCAGGGTGTGGGTGCAGTGGGGGAGGGCATAGCAGTCAACCCCACAGCACCTGTGGACAGAGGTCCAGTGACA
>chr1:205545013-205545291
gcggccaggcagaggcactcctcacatcccagatggtgggcggcggccgggcagaggtgctcctcacttcccagacagggtggcggccagaaagaggcactcctcacttcccagacagggcggcggccagagagaggtgctcctcacTTGACACGTggctaatttttgtatttttagtagggatggggtttcaccatgttgagcaggctggtcttgaactcctgacctcaggtgatcccgctgcctcagcttccaaagtgctaagattacaggcgtga
>chr1:205591946-205592128
TTCCAGATGTCAGAACGGTCCCCGGAACACTGCGGTTCCCGCCTGGTCCACGGGGTGGCGCGCGGGTCACACAGCTGGGCTCCTTGGGCTAGAGAGGAAACGCCAAGCCAGGAGACGCCGACTCCTGGCGGTTCCTCACCACCGATGCTCAGCTTTTCGCAATTCCTAACCGCCTCCACCTC
>chr1:205631456-205631612
TGCGCCGCGGTGCCCGGCGGGCCGGGGGCGGACCCAAGGGGAGCGCGCGCGcccggccccggcccccgcccccacttcctgttgtgccgcgcgcccctcggcccccgcccccgctcccggccGGTGGGGCTGTGGCCGCGAGATCCCGAGGGGGCG
>chr1:205632204-205632364
GACCCAAGCTGCCGCCTGGGCCGGGACCTCGGACTCCTCAAAGGCGCGCCACTTTCTCCTCGGTTGGAGGGAAGAGGTGGCGCTCGCAGAGCAACCTGCGGGGGACCACTTCTGTTGGTGCTAAGCTTTGGGGAGAGTCTCCTCCCTCCTGTGTCCCTCG
>chr1:205749287-205749894
GCCCATTATTTTCCAGGATCCAGTCCCGAACTCTCACTTTTGCCCGGGGGGAAAAAAACGGGTCCCGCCCACGCTCGGCCCGATCCGGGAGGCGGGGCCTGCAGCGACCCCGAAGGACAGAGGCGGGGCCGGTTGGCAGTGCTGCCCCTCCCCCTTTGCCAGGAACACCCCCGTCCGCTACAGAGAGGGCTCAGGGCCCCCACCCCCGCGCCAGTCGCTGGGGGAAGGGGCAATACGGGTGCCTCCGCCCCTCCTCGCTGAAGGTGGGGAGTGGAGCTCGAGTCCGCCCGCCTCCCCGCGCTGGCTCCAAGGGGACGGCCCCGAGGAGGTGGGGCCTCTTGGGGGCGCTGACTTCACACCCCTCCCCCTCCGGCCGCTGGCGGCTCAGGGACACCCCGCCCGCTCTAGTGCGGTGGGTGGGGGAGGCAGCTGAGCAGACCGGAGCCCTGCAGCGGCGCGGGGCGGGGAGGGGCGCGCGCACGGGCGCGCAGCCACCACCCCCGCGCGCCAGCAGGGCCCCCCACGCTCAAGGGTGCGCGCGGGCCCCGAAAGGGAGGAGGCCGCGCGCGGCACCGGGGATGGCGGACTCTAGCCTTCTGTCCCCCAC
>chr1:205774935-205775269
CAGGTGGTCGCGGCTGCCCATGGCTAGCGGGGTGTGCGTTTTAGGGAGGCGGGAAGTGTGGTCGGGGATCGGGGGTCGCTCGTTTTAACCCCTTTGGATCCGGACCCTCTTCAAACTGAAGTGAGGCATTCCCACCCACCGCCTGTCTGGGCTGCTCTGACGAGAAAGCAAAAAAGGAAACTTTGCACTCAACCTATACGCGCTTCCTCCCCGGGCGGCCGCAACCTGGGTGGGGCGCAGGGCGCGAGCTCCGAGCCCCCGGCTGTTCGCACCTTCCCCACCCCCTCCTGGCCTGACTGCCGAGAAACTGGACCAGGCGCCGCGGAACCTCACC
>chr1:206470322-206470753
GGTCCTATTGCCTACCCTTGGGAACTCAGAGCATCCTCTTTCTCTTTTCTGCTGAGCTGGTGGCTGCACCGAGTTGCCTCTGTCTCTTTAagagagaaagagagagcgagagacggaaatcaggaagtgcgagagagctgagagCCAGGACTCAGTGCTGAGCTTGGTGTCCCACCGCCACAAGGAGGCAGGGAAGAAACCCACTAGTCCCAGCTCCTGGGGTGGCACAGACATTGCAACTGGCCCTGCCTGTGGGTCCTAGGGGCCCTTGGCTACCAGGAGGCTAAGAACACTGCTCATGAATGACAGTGAGCCCTGAAAGCTCTGGGGGTGTCACCCAGTCCCACAAGCCTGCATCCCCTGCAgtggagatggggtgagtgtgcagcgtgcggaggggggtgggggtggAATGAGGGGCCAGACAAGGG
>chr1:206684872-206685173
TTTAAGGACCGGCCCCGGACGCAGACGAGGCTGTGACGCGGCCGCCGGCCCGGGGCTGGGTACATTGTCGCGCGGCCGCTTCCCCCCGGCCGGGCCCCCGCCGCCCCGCGGTCCCCAGAGCGCCAGGCCCCCGGGGGGAGGGAGGGAGGGCGCCGGGCCGGTGGGAGCCAGCGGCGCGCGGTGGGACCCACGGAGCCCCGCGACCCGCCGAGCCTGGAGCCGGGCCGGGTCGGGGAAGCCGGCTCCAGCCCGGAGCGAACTTCGCAGCCCGTCGgggggcggcggggagggggcccggagc
>chr1:206685437-206685606
TGGGGCTGGGCATCAACGGCAAAGTTTTGCAGATCTTCAACAAGAGGACCCAGGAGAAATTCGCCCTCAAAGTAGGTCTGGGGCCCGGGGAGGGGAGGCGGGGCCGGTCCCGGGCCCTGGAGCTCCACGGCGTCGGGTGCCCGTCCCGGCCTGGGTCGCGGCGCGGGGC
>chr1:206722724-206722922
gcaCTGCCAGCCCCCCTCGGCCTGCAGCCTGCTCCAGCACCTTGCTAAGAGGTTGCTGAGGCTCACCTGCAGCAGCTGCCCTCCCGAGTCCTCTTTCCTTTACACCCCTCAGAGCACCCGGGCCAGCCATCCTCCATGTGGTGCAGCAGAGGCGCCGGTGGTCCGGGAACCAGAGTGGGTGGCCCTGGCCTGGAGGCA
>chr1:206909559-206909858
CTCCCGCCCCACCGTCATGCTACTactcccagctccacccccgccccactcccagctccacccTGTGGGAAGCCCTGGCACCTGGGAGCGCGCCCCGCTGCGCCCGGCTTTCCCGGAGCCAGCGCACTCTTTCCGCTACTCCCCGTGGCCCGCCCGGCGGCTCACCTGCAGCGTCCGCTCCACGAGCGCGCCGCGGGCAGGCGCTGTAGATGTTGTTTTGGGAGCGCGGTCGCGGCGACCCGCGGGGCCTCTGGGAGCTCTCCAGGGCGCGCATCCTCACGGCCAGTCGGCGGGCCCGC
>chr1:207050644-207050862
CATCCTCCCGGGACTTTCCCTGGCCCCAGCCCTGATTCCTTACCAGATTGGATGGGCAAGTCTTCCAGAATGGTATCCCCATTGCTGAGATCCAGGCACTCGGGAGGGTATCCGACGAGGATTCGCTGACCGCCGGGGGCGATCCCGGTGATGGCGGCAATTTGGCCCTGGAGTTCCCGCACCCGGGTCCGGCTGGACAGCCCCTGCAAAACATGGGT
>chr1:207053065-207053270
CTCCTCGGCGCTGGGAAACTCAGGAGCTTGTGATCTCTCTGGTTCCGACTTCCAGCCGCCTTCCCGAGCCAGTTAGGCGATTGCGACCCTGCCCCGCCCCCTGGGTCCTGCAGGCGCCCGATTGGTGGATGATTCTCTCCAGGTGAGGACCTACGCGCGAGGGGGCGGGGCCAGACGGGCTCACATGATTTGCCGGCGACTGTAG
>chr1:207321573-207321597
CCTACTCCACCCGTCTTGTTTGTC
>chr1:207658601-207658755
CAAGAGGAGATGGCCCAGGATGGGATGTGGTGAACAGCAGCACCCAAGAGTGTGGGGTGCGTGTGGCTCCACTGCCTGGTTTCTGCAGAGATCCTGTGCCAGTGCCCTGTGCCCGCCACACAGGAGCCAGAGGGGGAGCACCATGCCCCCCACT
>chr1:207963170-207963384
TGAAACTTCAAGCAGTAAGAAGACGGTCCACAGCCCGGTTACTGGGGCTCTGCAAATGCGACGTTCCCAGTGGCCCTCTCCCAGGCTCCGGGCCTCCGGGTAGAGGAACTTCTGTCTGTAAAGGATGAAGGCGACCTTGCTCAGGCTGCAGCGGGATGGAGAAACGTGACCCAGCGGAGGGGCTTTCGGCTGCGAGGTGCGAGAGGCGACCCGA
>chr1:208135102-208135223
TTCCATCTCTCCCCAGATACTGCGTAGGGTCTTCAAACAATGCAGAGAATTTCTTAGGGGGTGGTGGGGGGTCTCTCCTGCATTTAAGACCTTCAGGAAAGGGTGGCTTTACAATCTTTCC
>chr1:208243428-208243613
CTCCAGTGAGCCTGCGATCGCGCGCACGCCGCGCTCCAGCCCGCGAAAGTGGCCGAGCCCACGCGGGGACTCGCCCGCCGCGGCCAAGCCGGGTCTTCTGGGGCCGGGACCCCAAAGAGGCGGGCGCGGGAGAAGCCGCCACGGGTGTGCGCGCCTGTGGGGAGAGGGCGGAGGGCGCTGCCGAC
>chr1:208243897-208244284
GCGCTGTCGCCGGCTCTCAGGGGGCACCCGGAGGCGCCGAGGGGGCGTGTGGGGGCGGCCGGCGGTGTCTCTCCTGAGGAAGAAGCAGAGCCCCGGCTGTCTTCAGATTTTTCCAGCGCGACTTTCCGGGCTCCTCTGACATCAGCAATCCCGGCGCTTCCTTCCCTTCTTGCTCTCCGGTTCGTTCACAGTCCCATTTCCTCCGGGAGCCTGGCTTTCCAGATCTATTTCGAGGTTTGCTCCGCTGGCTGCGGCGCTCGCACGCCCTACCGCTCCCAAGCTCTCGGGGTCTCTCTCCGGATCGCTCGCCCTCTCGGCTGAAAAATTCCCAGCAACTGCCCTCCGCCGCCCTCCCGCTCCAGTCTGGCGCGGATGCCGCTCCTCCCG
>chr1:209747673-209747935
GCTCCCTCACACCGTCCTTGAACAGTACCGTGGACCACAAAAGAGCAAGGCTGTCCTAAGGAAAGACTTTGCCTCTTCGCCGGCCTCCCTTTGGGCCGTCAGGGTGGCAGCGCCACCCCGTGGCTGAATGTGGTGGTGTACCACGCTTCACGCAATCTCCTTGCCCAGTGCGTATCAGGTTCTACCCCAGGGCGGCCACCACCTGCACACCAGCGTGCCTACCAGTGAGTCATCGCTTAGGGCCCTGAACTGACCTAGAGGC
>chr1:209828217-209828426
CGAGTTTGGTCCTCTGGTCTCCCAGATAGTGCTGCTCCGGCCTTTTCCCACTATTCCCTGGCTCCCGCTGTGCTCGGCCGGGGAGATTCTGGCGCCATCCCGCCGGGAGATGGAGTGCTTCACGGGCCTTTTTGTTGAGCCTGTAATTTCCTGCTAAGAGGCACGCCCGTTGTGTGGGGGAGGAttttttttttttttttaagacggtg
>chr1:210232703-210233066
GGCATCCTGCAGAACCTCTCCTCGGAAATCCACGGGGAAATGGCAAACAGGATTGACGGGTTTCACACGCTCCTCGCTAGACAGAGCCGCTCATTACCATAACCGTCTGCAGCGACGGCGGCGCAGCGCCCCAGTCGCGGCGGCGGGACCTGCCGGGACCCTTGCCCGCCGCGCACCCGCAGTCACCGCCGAGCGGGCGGCCGGGCCGGGACCCGCGAGTGTGCACCGGCGGCCGGGCTGGCGCCGAGCCCAGAGCGGACCAGCAGCAGCTCAAGCGCTGCGGCCGCCGCCTCCCCGCTGACCCCGCGGTAAGAGCCgggctgggcgcgggccgcgggggcgggagggccgggcagggtggag
>chr1:210251478-210251515
GAGGAGGGCAGCCGCAGTGTGAGGTGGCCCCCCCCCG
>chr1:211326848-211327268
CCTGCAGACCGGCCTCGCGGAGCCCGCGCGCCGAGCCCCACGTGAGTCCGGCGGGTCGCCGCCCTGGGCACCCTCGCGACGGAAGGGCCGGGGTGGGGACACCGACGAGCGCTTTTCATCTCGTCCCAGTTACTTTGAAACCGAAAGCGCCTGCTGGCGTCCGGCCGGTCCCCGACCGGCGGGGAGGGCGCGAGGCGGCGGCTGGGCCGGGGGAGGCGGAGGGGCCCGGGCTTGCGGGAGACCGGCGGGGCAGGTGACCGCCGACGGCCCGGGGACAGCGGGAGCGGTGCGGAGCGGGTTTCTTAGCCGGGGAGAGGTGTGGCGAGGGCGGAGACTGGGGGTCCAAAGCTGGGGAGCTGGTCCAGAGGGCGGCTGTGGACCGGAGGGGCCAGGTTCCGTCGGGGTGCACTGGCGGGGAGG
>chr1:211382818-211383293
GGTCGGGCGTTGGGTTTCGCGGCGCTCGCCGCACTGGTTGTTCAGCACCTTCGGTCCGGTTGAGGTTGTCAAGTCGGACCAAACAGGTTGTTTCTCTGCAGTTTCCAGTAAGTGACCGTTCCAGCCGGGGCTGTGGCTAGAGTGTGAAGGCAAACCGGTAGAAGCCGCGCCGCCATTTTCTTCCCACCTCACTCTTTCCTCAATCTCCCTTCGGTCACTCCGAGGGGACTGTTGGTAGCCCCCCTCTGCCCGGTCCCCCGCTAATGAGGCCGCTCCCAAGCTCTGAGTTTCCCCAAAAGATGTGTCCTTTGTCATGAAAGCTCTCGTAGTATTTAAGTGCTAATACTCGACGGCCGCCGACTTCTCAGATGCACCCTGGAGGGTGTGCTCTTGGCCTGACACTTATTAGCCCTTCCGCTTCCTACAGTTGTGATGGGCCCTCAGATACTCACCAGGAAAATGTGATGCCCGCACC
>chr1:211675492-211675509
CCAGAGTCGCGCTGCCT
>chr1:211830747-211830849
CGCGTTCGCCCGGACTGGCGGGGAGGGGCGGCGGGAGGAAGCGGCGGGAGTCGGGACTGCGGCGGAGCCGCTCCCACAGCGCCCTCTAATGAAAGCGCCGCC
>chr1:212117275-212117306
aaatacaaaaattggccaggcatggtggcac
>chr1:212284741-212285006
TCCAGACCTCGCAACGATTGGACGAGCTCACCTTCTCGCCTTCCCCGGGCCCCTCGCCCGTCAATCACACTGCTTGCTCGCCACCTGACCTCTGCTGCGCCCCCTTTCAGTGGTGTAACACCTGGCGCTCTTTCGCGCCCCAGCCCTCCGGCGCCCCACCAATCGCTTCAGTTCTTCATTGGCCAGCAGAGAGGTGAGGGAAGGGAAGGGGCGCTCTATTTTGCTCTCTGAACGCACCCTCTCAAGTTTCCCAGTCTTCTCGTAG
>chr1:212285222-212285797
TCGCTGCCGCTTAGCCGTGTGATTGGCTAAGAGGGCTGGCATGCTTTCCCGCCCCCTCCCCCGCCGCCGCACCAAGAGGCGGGCGGGACCCCGCGGAAGTTGTCAGTCAAACTCCTCCTTCCCACCCCTTGCGAGGCCCCTCCCCGGGCCGCGCGCCCTGGCGCGCGCACACGCGCACACACTCCCCAGTCGCCTGTACCAACCACCTTCTCAAGTTGTAGCGGTCGCTCGCCTGGGGTTCTCCGTGGGCGGCCGACGGGCGCGTGGGGGAGGGGGTTCGGGCCGCCCAGCGCGGCAAGGAGCGAGTGTGTGCACGCAGAGGGCCGGGGCTACGGGGCAGCGCCCCGGGCGATGAGGGGCCGGCGTTGACCGGGAAGAGCGGGCACCGCGGCAGTGGCTCCGAGGGGACCCGCGATGGCAGCGCCCTGAGAGGAGGCTCCAGGCAGGGCGGGCTGCGCTGGCAGCGGCCGCTGAGGTGCTGGCCGGCCGGCTGGCTGGCGACGGGGGCAGAAGCGACGAGAGGCGCGCTCGGCACCCGCACCCCCGTGCCCCCGCCTCAGTTGTCTAAACTTCGG
>chr1:212286085-212286222
GCTGCCAAGCGTCAGGGCCGCGGAGATGTCGTCGTCGTCGCCGCCGGCGGGGGCTGCCAGCGCCGCCATCTCGGCCTCGGAGAAAGTGGACGGCTTCACCCGGAAATCGGTCCGCAAGGCGCAGAGGCAGAAGCGCT
>chr1:212367918-212368014
taagcaaaccccagtattgcattggtttaggagggacccagggtggtgccagctgtgacagccatgggagtacctgccttacccctccccaactcc
>chr1:212433163-212433504
GATCTGCGGCGAGCCGAGCGGGGACCCAGGAGGCGCCGGCGGCCCAGGAAGCTCTgggggacgcgcggcccgcggcgggcgccctgggccggcggggggcCTCCTCTCTCTAGGCCCCGAAGGATGGCCGAGGGGTGAGGACGAGTCCTCAACAGTCGGAGCGCTCCGCTTTGCCCGCACACCCCACCCTGAACTTCTCCCTCGGTCCCCGGGAGATTTCCCCTCTAGCCGCCTTTTCGTTGATGATCTGCGTACAGACCTCAGAACTTTTTGGTTTTCATGTTAGCATCAGCCGAGGCGTTTACTGTGCCCACGCATAGTGGGGAGTGGCGGGGGACGGA
>chr1:212470000-212470163
CACTGTCTGCAATCTCCTCAGACACCTCTTGGTTAGCCCATGGCAGCCCCAGACCCTTGCGGGCAGAGCTGCTGGACTCATTGCTCTGCCTGGGAGGGGCCTGGGCCTGAGTAGCTCAGTGCTGCGCTGCCCTTGCCCTGCGAGCATGTACACTCGCCAGGCA
>chr1:212608431-212609254
GCGAGTACGCACATCTGGCGGCTATCCCGGGCGGCTCCGGTCCTGATATGGAGAGAGAGGGCGGGCTGGTGTGTGTCTCAGTGAGCGAGGCTGGGGGAACGCGCCTGGGCTGGCTCCTCCCCGAACTTGCATCACCAGTGCCCCCTCTCTCCACCCGCCTTCGGCCCCGCCTTGGCCCCTCCTCCACCCCCCTTCCTCCGCTCCGTTCGGCCGGTTCTCCCGGGAAGCTATTAATAGCATTACGTCAGCCTGGGACTGGCAACACGGAGTAAACGACCGCGCCGCCAGCCTGAGGGCTATAAAAGGGGTGATGCAACGCTCTCCAAGCCACAGTCGCACGCAGCCAGGCGCGCACTGCACAGCTCTCTTCTCTCGCCGCCGCCCGAGCGCACCCTTCAGCCCGCGCGCCGGCCGTGAGTCCTCGGTGCTCGCCCGCCGGCCAGACAAACAGcccgcccgaccccgtcccgaccctggccgccccgAGCGGAGCCTGGAGGTGAGCGCTGGAAGCCGAGGGAGTGAGCGCGACGAGGGCTGCTCGCCTTCATTCCCTTCGCGCCCCTCTAAGTAACCAGTCCGCCGACCCCTGACCCACCCCGGATCCGCGCCCCCAGCCTCCGGCTTGGAAATAACTCTGGCTTAAACTTCTTCTAAGCCACCGCTGCTCCTCGGCGCTTCGAAAAGTTTCCCGCAAAGCGAAAGAACTAACTTTCTCTTTTGACTTGGGGCGCGAAAGGTTCCTGGTGACGGAGGTCGGGCGTCCACTCTGCCGCCAGCCTCGAGCGCCGCTTCTCTCCGCCGACGGCGCTGGCTTGCCCGG
>chr1:212609568-212609762
GATAAGCTTGGAAGTGGCGAGCGCTGGTGTCGCGCTGTCCCGGGGCGGAAGACGGGGAGGGCTCCCGGCAACGGCTGGTGTCCGGACCCCGAGCCCGGGACTCCCACACACCTGGGACTCTCACTCTGGCTTTTCCTTCGGCGGGTCCGCGGGAGACCCACCGTGGCGGGGAAGCGAGGGTGTGGAGCCACTTG
>chr1:212665466-212665954
GCCCCGCGGAGGACCCAAGCGGTCGTGGAGGACGctctcccactccccagcttccctcttccctccctcctccttcctcGCCCCCTGGCCCTGCGAAGAGTGGAGGCCGCATCAGGGAGCCCTAGGCCCAAGGGCGGGCTAGGACTCCCCAGTGACTCCCAGGCAGCCCGGGGACAGCTGCTTctcccctcccctgccctcccttcctctTTCCCTGGGCTCCTCCCCAGCCGGGCCAGCCAGTCCTGGGCCACTGCGCTCCCACAGCACAACTGAAGCAGGATCGCAACTCGCAGACTTAACGACTGCACAACTAAACATCAAAAATGAACTCTTCGTTAGAAGACATCCCTCTGCTTGAAAACGTAGCCGTCGAAGTTCCCTCTATGTGTCAAAAATAAGTTATGCGTAGGAGCCAGAGTCCCGTGCCTGGTGTCACCTCTCTTTCCCAAAATCCTCTCCCATCAAGAAAACCATGCATGTGCGTG
>chr1:212699318-212699368
GGCTGCGCCAGGATGGGGCGGCCCTCAGGGCAGTGCGGAGCCCACGTGCC
>chr1:213015169-213015323
CTCCTGGGCGTGTGCCACACACGCGCCTCCAAGGGATCAGGCCCGCCGAGACCTACTGCGGAGAGGCGGCCTCCCCGCCGACGCTCGGTTCCCGGGACGGTGCTGCGGAGTGTGTGGAGCAGGCCAGCGCTGGTCTGGAGGCTGGGTTGGGGGA
>chr1:214280840-214281025
GCCCTCGGATACCTGGTCCCCGCAGGTGACCCCCCTCCCTCCCACCGAGGAGGAGGGCGCGTCCCGCTCGCTCCGTGGAGACGCCGCGGAGGCGCACACGCCTCACGCCTCCTCGCAGAAGCCACAGGGGCTGCGGCTCTTTGTCGCGGCCACACCGGAAACGGCCCGGAGCGCGCGCGGGGCGG
>chr1:214464585-214464890
CACGCATGCACGCGCACATGCGCACACAGACACACCCCTCTTACCTCTCGCAGCTCCAGCCTCTGGGCCACAGCCTCCAGGCATTCTTGCCCTGTGCTTTCCACCGACAGCGTGCACTCGATAACATTGCTGTCCAGCAGGCGAATCCGTGTGACAAAGCAGTTCTTGCTCAGGACGTTGTAGCGCCGTGTCCGGCGGAGCTTCAGACCAAAAGGCATGGCTATGTGGTCCTCGGACGCCGCCCGCCTATCCTGGCGCACACGCCCCTGAGATGGCCTTAGCAGTTTCGTGACTGGAAAATTACA
>chr1:214491501-214491707
aattctcataaggagtgtgcaatctagatccctggcttgagctgttcacgatagggttccttctcctatgagaatcaactgctgctgtggatccaacaggaggcagagctcaggcagtactcacctcctcctgtgatgccagttcctaacaggccagggactggtactggtctgggacccCTGTGATAAAGCACAACTGGATGGCC
>chr1:214551064-214551221
CCGGGGCGCCAATCGCAAGTTGGCGTTGCCAGCGTCTGCCCAAGTCATCTGCAGGGCGCCCGGAGCGCCAAGGCGGCCTCCAACCTCGGGCCCAACTCCCGGCTTGGACGGGGCTTACCTGCTTACATGGCCCCCGTGGCGCCCCGGAGTCCCGCGC
>chr1:214551755-214552057
GGAGGCGGAGGGAGCGCTGGGCGCGCGGCCGGGGGCGGGGAGGAATgcggcccgggagggcgcgcgccgggggcgccgcgggcgcgcgcTGAAACGTGGAGCCCCAGCTCCCGAGCTCCCGAGCTGGAGGCGCGCCGTCCTTGGGGACGTCACAGCGCTGGAATCCGAGGAATGCCGGGCTGCAGGAGCTCCTTCTGCAGGCCCGGAGAAGTCGCACACTTTTAATGGGGTAGTTTTGGAAAATGTTTTAAAAGGTGGGGGCCGAGGACGGAGGACCGGATGAAACTCCCTGGAGTAAGAGA
>chr1:214603204-214603568
GAATTGGGCACCGGTGGCGGCTGCGGGCAGTTTGAATTAGACTCTGGGCTCCAGCCCGCCGAAGCCGCGCCAGAACTGTACTCTCCGAGAGGTCGTTTTCCCGTCCCCGAGAGCAAGGTGAGCGTCCTGACTGGGTCCGGATCCTGGCCCTggcggcgggcggtaggcggcgggcggcgtgggggtgccgctggcTTTTTGCCGGCGGGTACTGGGCGGGGAGGCCTCTGGGATCACTCTCCCGGCCCTGTAGGTGCCGGGGACCGCCCCCTCCCACCCGACCGAACTGGAGAATCCGCCCCGGGATGTGGTTCGTAGGGGTGTCTGCGCCCTTCTGCTCGGGTTCAAACTGGTCTCGGATTAG
>chr1:215567223-215567662
ATTCCCCTAGCCTCCCTACGCGCCAGCCCCGCGGCGTTGGGAAGCTCCTCCCTGACCTTtccttcctcctcctcctcctcATTCTAGGCGGCAGTGGCGGGCGAAGCGTGAGCGCTGCGGTATTTTGTCCCGAACGGTGACCCCTCCTCCCAggcaggctgcggcggcgtcggtggcagcggAGCACGGAGAAGAGGCCCGGGCGGCCCGGCGGCCTGGAGGCCGCGAAAGGTGGAGGCCGGGCCGCCCTTGTGCACCGCAGGATTGACCCGGGAAGGGGCAGAAGCTAGCGAGCCCCGCCCGGCCGCCGGGAAGGTGGGGGAAGCCCCGTGCACcccccgccctccggccgccgccgccccgctggccctgcagccgtcgccgctgccTCGGGCTACAGCCCCGGGCTCGGCGGTCCCGGCTGGGGAAGGAGGGCGGC
>chr1:217630983-217631006
GGAGCCTGGCCTCGAAGCTCAGG
>chr1:220094112-220094285
GGAGCGCGTGCGCCCTCTTACTCGGCTCCCCTTGGTTTCCTGGGGTCCTGCCCCTTCAAGCTGGGGCGGGAGCGGAGGACCCCGCTCTCAGGGGTTGCCGGACCATGCGTTGGGGGCTGCGCCCTCGCGGGCCGGGCGCGGCCGCCCTGGCCACTGCCCGAAGTTTGTGGGGG
>chr1:220748238-220748515
CCGCCCCATTAGCTCGCTTGCTTTGGGCGGCGTCGCTCCCACGGCGCCCAGGGTACCCCCGCCGCTGTCTGCCTGTCTTCCTCCATTACCGCGCAGGCTTGGTCACCGCATTAAGGCATTCCCGCTCTCCGCGGAACTGCTCTGCCGTCTCGGCGGTGAAAGTGTGAGAGGGTCCGTAGTTGGGTCAACTTTGACTCCTCTCGCCTGCCCGGATCCTTAAGGGCCTCCTCGTCCTCCCGGTCTCCGGTCGCTGCCGGGTCTGTGCGCCGGTCCGCGC
>chr1:220786335-220786407
CTCTCAGACGCCCATTGCCGCTCCCAGGGGCCGCCGGGAGAACTCTGGCCTTGGCTCGCCGGCGCGGAGGGC
>chr1:220786798-220787118
AAGGACGCACTGCTCTGATTGGCCCGGAAGGGTTCAGGAGCTGCCCAGCCTTTGGGCTCGGGGCCAAAGGCCGCACCTTCCCCCAGCGGCCCCGGGCGACCAGCGCGCTCCGGCCTTGCCGCCGCCACCTCGCGGAGAAGCCAGCCATGGGCGCCGCCGGCTCCTCCGCGCTGGCGCGCTTTGTCCTCCTCGCGCAATCCCGGCCCGGGTGGCTCGGGGTtgccgcgctgggcctgaccgcggtggcgctgggggctgtcgcctggcgccgcgcatggcccacgcggcgccggcggctgCTGCAGCAGGTGGGCACAGTG
>chr1:222713331-222713489
CTGCCTCGAACGGGACTGGGCACGGGAGGAAGAGGCTGGGTGGTAAACAGGAAGTGGGCGCTCAGAGCTCGGGGGCGGCGCTCAGGTAGGTTCCTCTGGGGACTCGGGGCTTCCGGGGTGGGGGTCCCTTGTTAGGAGCGGGAGTCCTCTTGTGGAAG
>chr1:222814916-222815150
cgccGGCGATCCCTCTCCCGGGGAGCGGTAGTCAAGCGAGGCCagcgggccgggagcgggccgggagcgggcGAGGGGCGGGACTTCCGGTCCCGCTCGCGACGCGGACCGCGCCAGGCGGAAGCCCGGCTCCGGGCCAGCATCCGAGAGCCCGGACTGGAGGTGAGTTCGCAGCCGGAACGTTGCAGGCACTTGTTTCCTCAGTGGATGCCTTTCGGCGCGCCGCCGCCCGGC
>chr1:223042071-223042265
TGGGTAGGAGCATGGGTAAGAGGTGTTCTGCCAAGATGCATTATAATTGTTCCTTTGGgggcgcggtggctcacgtctgtcatcccagcactttgggaggccgaggcaggcagatcacgagatcaggagatgaacaccatcctggccaacatggtgaaaccccatctttaccaaaatacaaaaaattagccagg
>chr1:223133731-223133762
TTTGAGGAGGAGGGGATGGATGGGTCATATC
>chr1:223143115-223143320
CGCAGGCAGCCGCGTCCCCGCCCCGCGCTGCCTACGACTTAGGGCCCCCGGCCCATCCCCTGCCGCTGCAGGGCGCTCACCTCTGGGACGCCTCCCCGCGCCGCCTGCGCCACGGTTGGCTCCTCCCGGACGCAAAAGCGGCGCCCTCGCTCGGGCTCCTGAAAACCTCGCGGCCCCGCCCACGGAAGGGCCCGCCCACCTGCCA
>chr1:223712290-223712496
GGTTCCGGTGGGAGCCCCAACTCTGGACCGCGATTCGCGAGCCTCCCCGGCGCCGGGCCGCGCCATCCCGGGAGCTGTCCGCAGATGGCAGCACCGGCCCCGGGTCGCGGCGTTCCCGGCGCTCGGCAGGCCGCAGGATGGCCTGGTCCCGGGCCGGGAGCCCAGCAGGCCGGGAGCGGCTGAGGCCACACCCCGCGGGCCGGGCC
>chr1:223712718-223712728
TACCTCAACC
>chr1:223713385-223713583
GTTAGATTTATTTTTCCAAAGGGGAGCCAGCGATACCTCCTCATAACATTGACACTGGTAATTAACCCAGGACACGGAGGTGTCTCATGGTTTCCCTGGCGGGAATCACCCGGGAAACCTCCGGGAGCCCTCCAGACCCCCTTATCCCGTCCCCCAGGGTCTCTGACCTCCCGGCCCTGGGACAACTTGTGCTCCCCA
>chr1:223754775-223754917
TATACACAGGATGTTCTTGGCCTCCGGGCTCACCGAGGGGGCGGCGACCGGCAAGTGCAGGGAGCAGATCCCGGAGTCCcccaggccagccgagccccgccccaggctccccatcagagcccagTGAAGAGAAGGTACCATG
>chr1:223845725-223845823
CGGAGGGTCGCGGATGCGGGGGAGGGGAGCGGAGAGCGAGGCCGCCCGGACCTGTTGCGAggcggcggcggcggcagcggcggcgcgcggGTCCGAAG
>chr1:223992632-223992761
ACCCGCCCTTGTGACGTCACGGAAGGCGCGCTCTTGTGACGTCGCAGGGAACTACCACTCACGCAGAGCCAATCGGAACTCGCGGTGGGGCTGCTGGTTCTTCCAGGAGCGCGCATGAGCGGACGCTGC
>chr1:224183120-224183579
GGCCTGGGAGCGCCACGCGCCCTCCACCCAGAGAggcaggcgggcgggccggggggggcgggGCCTCGGGACTCCGCCCACGCCTCCGTCTCCTCCGCGCTCCGCCACAGCCGGCCGACACCACACCAGCCGGGGAgccgccgccgccgccgccaccTCTGAGCAGCCGGCTGGGAGCGAGAGCCGACAGCTAGTCTGCAAGCCACCGCTGTCGCCATGGGGAGCCGCGTCTCGCGGGAAGACTTCGAGTGGGTCTACACCGACCAGCCGCACGCCGACCGGCGCCGGGAGATCCTGGGTGAGGGCCAGCGGGCGCCCCGTTATGTGCGTGCGTGGCCTCCCGGCGCCGGGGCGCGCTCTCCCCTCGCGGGCCCTGCGCGGTCGTGGGCGCCGGAGGCCCGTTAGCAGCCTGCTCCCCGTCGCGTCCCGTCGCCGCTCGGGCCGCCAGCCCGCGGGTCA
>chr1:224183774-224184000
GCCCTCAGGTGGGCGCCCTTTCCTCTCACCACTCCCTCTCCTCCGGAGCGGGCCGAGGTGAGCGGGTGCCGGCCTTGGGGCTGCCTGAGTGCTAGGCAGGGTGTGGTCCTGGGCATCCTTGGGCCTACCAGCGAGCCCTGCTCAGGGTGTCGGGCGCCGGCGGGCAGTACTGGCGGGGGCGGCCGCAGTCCCGGCCTTGGGCCCGTTAAGGGGGCCGGCGTCCCTC
>chr1:224268842-224268860
agatgcggtttcaccacg
>chr1:224330077-224330110
ACTCGCTGCTTGAGTTTATTATCCACGAACCCT
>chr1:224434794-224435009
AATGGAGTCCAGGCGCTCGCGTCACAGGAAATGCCTATACTGCCCTCCTCACTCACTTCCGGTGGCAGGTATGGAACCTATAGGGGGCCTGTCACCCAGCACGTGCATCGGGGGCTGTCCCGGGGGTCAGGGGAGGGAGGCCAGCGGGCCGGCGGGGTccgccccgaccccatccacgaccccgactcctatccgatcctatccccggccccgCT
>chr1:225428108-225428419
gcttctcccctcccctcgcctcccctccccACCGGCGAGGCCGCCCGGGGCTCCCATTGGCTCCTCGACCTTTTGAATCATCCCCGGCGCTGTCGATTGGTCGCGCGCCGTGGCGCGTCCGCCCCGCCCCACCCTGCCTGGGGGCGGGGAGGCCGGTGAGCGGGGGAAACCGAGTCTGGCGGGGCGGCCCGGAGCGCGACGTTTGCCACCGCCTTATCTCAGCCGCCCAGGCGCCCTCGCAGCACACGGAGCCCGCGCGCTCCCGCCCTTTCCCTCCCAGCGCTCGCAGCAGTGTTTGGGGTGCCAGGTGG
>chr1:225652922-225653436
AGGCGCGGAGCTGGTCCCCAGGCGGccgccgcctcccacctcctcgtggtcctgctcctcctccCGGAGCTTCCTCGGCCGCCCTCTGAGGGGTGCCCGCCGGGGCCGCGCGCCCGGCCGCCGCTCCACAGGCCCGCGCTCGCCGCGCCGCCGCCGAGGCCGTGTGCAACCGGCAGCTGCTGCAGCCGCGGGAGGAGAGTCGGGATCGCCGCGAGGAACCCGGGAGGAGGCGGGGCGCGCGGCGGAGGAACACGCAGGCGCCGCCCTCCTCCCCTCCTTCCCCCGGGGGCGAGGGGGCGGTGCGGGGGGAGGGGAGGAAAGGGGAGGCGGGGGGCCGGGCGCACTCCCCCGCGCCGGCGGCCGGGCCCCCGCCGGACTGCGGAGAGCGAGGCTGGGAGAGAGCGAGCGCGACGGCGGCGGCGGCGGAGAGAGGCTCTTTGTTGCCTCCCTACCCCGCCCCCTGCACCCCTCTGGGATTCGGGCGGGCCACCACCCCCCCCTCCCGCCCAACACC
>chr1:225653721-225653838
TCAGGACGGGGATGAGGGAATCGGGGGGCATCCCGGTCAGCCCAACTGCCCGCCCTCGCCGCGGCTGCGCCCAGCGATTCCTGCGGAGTTGAGGAGGGGCATATAAATGGAAAATAT
>chr1:225810138-225810354
CTGCCGCCGCCGGAGCCTGCGAGCCGAGACCGTAAGCGCCCGGGGCCGGCCGGGCCCGCACTCCCCGGACGCAGACGCGGTTCGGGCTCCGCGCGGGCTCGGCCGCCGGGGTGGGCGGCGGGCCGGGGCGCCGAGGGGTCGGGGCTGCGGTCGGCCCGCAGGGGTGCAGAGGGACTTGTAGTTGGTCCGCCCCCAGCTCCTGCCCCGGCCAGGAGA
>chr1:225882215-225882278
AGCCGTTCCGGAACCGGACACCTGGCGCGCACGTCCCGGGAAAGGCGGAGGGTGCATTGCCCC
>chr1:225883430-225883578
ggtggctcatgcctgtaataccagcactttgggaggccgaggtgggcggatcaccttaggtctggagttcgagaccagcctgacccgcatggagaaaccccgtctctactaaaaatacaaaattagccgggtgtggtggcacatgcct
>chr1:226062755-226062978
tctccaacgccagcgccgcctctcgctcgccgAGCTCCAGCCGAAGGAGAAGGGGGGTAAGTTTCCCCGTCTGCCCGCTTCCCCGGAACCGAGCCCCGCTTGCCGTCAGCCCCGAGCCGGGCCCTGGCGGTGCCGGGAGGGGACCCATAGCCCCTCCGGCTTAGCCCACAAACTTTTTGGCCCAGAAATGGAGGTGAGGAGCGAGTTTCCCTGTTCCCTCTGG
>chr1:226083647-226084133
CGACCTTACGGGCCCTTCTCCGCCAGCCCTGGCTGGGTCACCCCCACGACCCGGGACTCCCCCGCCGTTCCCTCCCGGGCTGCCTGCAGTGAGGTCCGCTCCTGAGGCCTCAGCCTCGCCGGGGGTAGGGCCCTCTCCCGCCGTCGCCGCAGCTCCTTTCCGTCCCGGGGCCTGGGGGGCACCGTCCCACGGGTGAGGGCCGCCTCCAGCGCCTGGCCCAGCCATGCGAACGCCTGGAGCCCGCGAGCTGCAGCTGCGGCCCTGAAGGTGCCGCATATCCTGCCGAGTGGGTGAAGCGTGGCACTTTGGAAAACAAATCGGGTTAGTGCTCAGCAGCCTCCGGGCCGATGGGTGGGGATGTCATACTATGAACTGAGAGCCCGCGAGCTGGAAAAAACAGTGCCAGTCCTGCCCGCGCGTCGCGGGACTCAGTAATTCCCGGCTCCGCAGCGCTCGAGCCTGTTCTCCGCAGCTTCATACCCTCTG
>chr1:226122205-226122453
CTGCTGGGGCCCGCGTGCGTCCCGGGCGGCTCCACGCGTCGGGGTCGCCCCCGCGCCTCCCACCCCCGGCCTCTCGGGGCCGCCGGCTCGCGCGCCTTCCAGGCGAAGGCCAGAGGCCGCAGTGAGGGGCACCGAGTGGCGGGCTCCTCCGCACCACCCCCGGGCTTTATAATAAAAGTCGCCGTTGTTTAAGAGCCAGGTCGGAGGCGCCGCTTTCTGGGCGGTGAAAGCCGAAGCGAGAGCGGGCA
>chr1:226309197-226309469
AGACTGTCTTTGCGAGGGAGGTTCGAATGCGGAGCTCGCTGCCCGCGGCGCCGCGCTGCGCTGCTCCCGCCGCGGCTGGCTGAGGCGGGCCCGGCTCCGCCCGCGCCTGCCCGGGGAGGAGGTGCCGCCGAAGGGGGGCCGCGCCTCGCCCCTCCGCCGCCGCCTCCGGCCGAGCCGGGCGGGAGGAAGGGAGGAAGGAGGCCGCACGGCGAGGCCCGGCGCCGGAGCGCGGGGGGAGCAGTACCAGCTCCGGAGTCCCGCCCGGGCCCCGC
>chr1:226373300-226373373
GTTCCTAGGAGCCTAGAACAAAGGGAATAACCAAATGCATCACAGCTGCTTGTTTTTCAGAGCAGCCTGAAGC
>chr1:226633914-226634100
CTCATGGGTTGCAATTCCAAGTGGCACAGCTTCTGCTCGCCTCCTCTGGGAAGGCCTAGATCAGAGAACACAGCCAAGCTGGCTTCAGCCTTCTCTTGGCTCCTGGGTCTGGCCTGGAGCCGGCAGGTTTCCATACCAGATGGGTGGGGGGCCTTGCCTGAGCAGCCCTGGAGAGGCCACCAGGGC
>chr1:226703190-226703529
AGAAAAACCTGACTGCACACACAATCCTATCCCCTACGCAGGAGAAAGACCGAGTGCTAGCACCCGGGGTGTGAAAGCCTGCACCAAGGGACCCAGGAACCAGGCGTGCCTCCATTTCTCACTCGATTTGTTTACAATGAACGGACGGCGCCGGAGTCCCTCCGCCCTCAGCTCAGGCCCGGTTCCCACCGCCCGACGCTGGCTGGCCGAGGCAGGGGCGCGGCGGGGGATTTCGGGCAGGGCGGTGAAGCAGGGCCTGCTCTACAGGGGGCTTTTCTTCGCCGCGGTTTCTTCCCCTGTCGCTGCCCGGCCCCCACCTCCTCTCTCCTCCCGCGCGCG
>chr1:226828006-226828365
TCCTTGGGTGCTCTGTGAACGGTGACCCCACCCTCACAGGGACCCTGACTCCTGAGGGGTCACCACTCATATCCTGTGAGAGACTACGCTATTCCCTGATTCAGCGGGGTCTCCAGGTCTGAACGCCCAAGGCCAACACAGAGGCCTAAAAATAGAGCCCGGGAGGCCCAGTCAAACCGGAAGAGAGCCAGAGGCCTCCCTGGAGTCCCGAAGACGATCTGAACCAAGGAGCCCAGCGCCCTCTAGCGGGAGACAAGCTGCTTCGCGGCCCTGGTCTCCGGTCAGAGGCACTGGGCTGGGGCTGAGCACTCCGAGGCGGAAACCAAAGGGTGTGCCCCTGGGGACACCGCCTCAAGACC
>chr1:226828760-226828956
gctgagattacaggcgtcagccaccgcgcctggccGACTTTTATTTCtttacttatttacttatttatttattttctgagatggggtcttgctctgtcgcccaggctggagtgcaatggcgtgatctcagctcactgcaacctctgcctactgggttcaagtgattctcctgcctcagcctccccagtagctggga
>chr1:226870377-226870614
CAGGCCCGCAGGAAGATGACAGGCCCGGCCTCCACTCCTTCTAAGGTCGTCGCTTAGTTCCGACGTCGGGATGACCCTGTCATCCACGCGGCGTGAAGGCCACCCTCCCCGCGCGCCCGGGACTCCAGGTGGGGCCCCAGTGGACGAGGGAACGCGGCGTCGCCCAccgggcgtggcctgggcgggcgtggggcggggcctgggccggcgccgggtccggccgggcGCTCAGCCAGC
>chr1:226939423-226939772
AAATCTGCGTGCTGCTGGTGGCGGTGCCTCCCAGGGCTGCTCGGCGGGGACGCCGAGGGCTGCACCCGAGCTCCATCCCGTGTTGGCTGCGCGCCCTCCAAAACCCCGGCTGTCAGCGACTGCGGGCACCTGCACGCCGACGAGACCGGCGGGCGGACAGCGACTCCGGTGAGGGTACTATCTCTCTACCCTCGGGGCGCGGGTGGCAGAGGCTTCCTGTTTTGAGGATGGCGCCACACAAAACAAGCATCCTTAGCCTGAAGGGCCCCGGCCGAAGGGCCGGAAGTGGAAGTGCGCGGCCTTGCCCGCCGCGTTTCCCCTCCTCGGAGTGCTTTTTGTGGACCCTGGG
>chr1:227735060-227735503
CCAGCGCCGCCGGCTGCCCCAGCCCTGCGTGAAGGCGCTGGAAAACACGCAGGGCAGGTTGGGCAGCAAGAAGCCCCGCACAAAGTCGGCGTAGGAGAAGGCGCCCGGCTCCGAGACGAAGGCTACCCGGCCCGGAGCCTGGCCGACGCCGGGGACATCGACCCCCAGGCCTCGGAAGTGGCTGTCGGCGAGGGCGCGCGTCTCGCGGTCCATCCAGCTCAGCACGGGTCGAAGGACCCTCCTCCTCACTTCCGCCGGAGCGGAAACGGTGAGGACCAGCCTCGGAACCAGAAGACGCAGGGCGCCGCGTTTCTGCCCCGCCAGCGCCTGGGGCTCCGGGCCTGCACGCATGCGCGCGGCTCGCCGCGGTCTTCACTGCGCAGGCGCCGAGCGGCCGAGGCGCCGCGGTCGGCTCTGGGACTCGTCTGGCGTCCCTCAGGTGA
>chr1:227794474-227794826
AGCCCCCCGGCACCCCAGCCATTGCAGAGGGAGGATCTAGCCATGTCTGGGCTGCTGGGCCAAATTCCACCACACCAGCTTGGGCACAGGACCAATGCCGTGGGCGGCCACGGCTCTGCAGGAGCTGGAAGTCAGGCTGGCCTCCAGTCAGGGAGCCGAGGTGGGTGGGCCCACTGGGTGCTGGGGAGGAGACAGAGATCAGTTCCACTTTGGCTGAGACTTACAGAGAGGCTGGGCCCTGGACTGGGGGATCACAGAGGGTGAGAGGGGCACTGTGGCTGGCTCAGGGCTGAGGGGTGGTGTGGCCCTGGCAGGAGGGTCCCTGGCAGGACACAGAGGGTAGCTGGGAAGG
>chr1:227946946-227947112
CTGGAGGGTGGCGGGGAGGCCCGGGGCGCTGCCTCGCACGGCGCCACCCTGCACCTCAGCGCGCCCAAAGCGCAGCGAGGGTCCCTGTAAAGGTCGCAGGACTGGGCATCCCAGACCTCAGAGAGGGGGAGGGAAGAAGGAAGGGAAAGAAAGGAAGAGAGAGACG
>chr1:227947586-227948156
AGCCGGACGGGTCCACCCGCCTCTCTAGCCGTGCCGCGCAGCGGACGGAGCGACGCGCGCGCCGCAAACAAACAGCGCCAGGCAACCCGGCGgccccgccgcgccccggccccagccaccccgggtgcctcggggactccggacgaccccgccccggccccgccgcccccgcccACCAGTGCGCGCCGGCCGCCGAAGGCACCTACCCGAAGTAGGCGGCCGAAGGGCGCAGCGCGGCGAGCAGCAGCGTCAGCCCGAAGGCCGCGGCCAGCCAGCGCGCCAGCGGGGACCCATCCAGCATCTTGCCGCGCCTCGGCGGCCGACCATCGCGCTCCCAGCTCCGCGCAGGGCGCGCCGCGGCCGCCGCCCTCTTATAGCGCCCGGAGCGCGGCCAGCTGGGCCCGGCCCCGCCCCGCGCCCGGGAGGGGATCACGCCGGCGCCGGGGGCGGGCCGAAACCCGAGCCGCGCGCGCCAGCCCGCCAGCCCCTCCCGGCCACTCGGGGCCCCGGCCGCCGCTCCCGGCGCGGGTCTCGGGCGCGCCCTGCCCGGCGGGGATGGAGGAAGGGGAG
>chr1:228046030-228046247
CGATCCCTGGCCGCTCCCCTCAGAGCAGGCAGGGGCACAGCAGGTCCAGCCTGAGCCAAGGAAGGAACCGGAAAGAGCCCGAGGGGAGGACAAAGGGCTGAGTGCGGCCTGAGGCCAGGGAGTGGCATTGAGGTCAGGAGAGGAGATAGATCCAGAGGGGGCCTGGCATGGCCAAACTGGCATTGGGCGAAGACCTCAGCCTGCAGATAgtgtgttg
>chr1:228081996-228082575
TCATTAGAGACCACTGTGACCTCCCTTCTGGGCGGCCGTCCCCAACCCTGGGCCCCACCCCCACGGCCCCCGCCTCACCCCGGGGTCCCCAGGCCACCTCCTCCTTTGCTTCATCTGCGGCCAGCTCCCCGGCGTCTGCTCCGGGCCCAGGTATGAGCCCGCGCGTCACTGCGGCCGCCGGGGCGCCGAGGCCAGTGCGGGGACACAGCAAGCCTCCCGCCTTCGGACCTTCCGCCGTGGCCCCGCGAGTGCCACAGGTTTCCACAGGGCCGGGGCACGTGGACCCGCGCAGCCTGGGAGCCAGGAACCCCAACCCCGGCGAGGGGCGCCTCGCACCCCCGTCCTCACGCAGTCCCCGAGGCCTCCCGGTGACTGCCGGGTGTGGGAGGAGGAAGGTGGCAACCAGCCCCGCAGCTCCAGTTGCTGCAGGAGCCCCCCGGGCCTCAGTCTCCAAATACGCCAAACGGGCGGGAGTGAGCCACAGGCTGTCTTCGCGGAAGACTCACAGGCGCAGGCGCAGACGGGTGCGCGCCCCTAGGGTGCGCGCGAGCTAAGACCGCGGCCCGGGGCAGGGTGTCC
>chr1:228103103-228103372
gcccggagcccgCCCACCGCGCGCACCCACCCAGGTAGTTCTCCCGCTGCTTGTCAGTCTTCACGTCCTCCCAGTTGAACTGGTCCTGCCCGCCGCGCACGCCTCCACGACTGGAGCCGAACATGGCGCCGGGAAGGCAGTTGCCTGGGGCCTGCGGCTTgcaacctgcaacccgcaacccgagacccgctacccactaccGTCGGACCCAGGCCCGACCCCGCCTCCGCGTCGCGCGCCGTGACGTCACTCCCGCGCCCACTCGGCTT
>chr1:228149127-228149151
TGGCAGGCAGGGAAGGTGGCAGGG
>chr1:228162700-228162868
CTACGCCCAGGCATTTTCCAGTTCTCACTCCCCTGGCCCCTGCTTCAGCCTGGTCCCTGAAGCCAGGACAGGGGCGGGGTTTCCTCCCCCAGGTGCCAGGCCCCAGTCCCCTGCCTGCTGATAAGGAGAACAGCAGCCAGGGTGGCTGGTGTAGAGTCCAGGAAGGCT
>chr1:228165758-228166215
GTGGCACCCGCCCCTCCCGCTTCCTTGGGCCCTTCCCGCTGCCCCACTCTTGTCCAAGATGGCGACCGCGGCGCTGCTTCGAGGCGCCACTCCGGGGCGCGGCGGCCCGGTCTGGCGCTGGCGGCTGCGCGCGGCCCCAAGGTGCCGCCTGGCCCACAGCTCCTGCAGTCCTGGTGGCGACCCAACGGCCGGAGCGGCCTGGGCCTGCTTCCGGCTGGACGGGCGCACCCTGCTGCGCGTGCGTGGCCCCGACGCGGCGCCCTTCCTGCTAGGGCTGCTGACCAATGAACTGCCGCTTCCGAGTCCTGCGGCCGCGGGGGCCCCGCCTGCTGCGCGCGCGGGCTACGCCCACTTCCTGAACGTGCAGGGCCGGACGCTCTATGACGTCATCTTGTACGGGTGAGCGCGTGCTGGGAGGGCGCTCGGGGGCGGGCACCCAGGGGAGTGGCCAGGGACC
>chr1:228406298-228406830
GGGACCGGCGACGGCGGGTGCAGGCGCCGCGCCATCTCGGCCATCTTAGCAAGCGGGCGGTTGGGCCGCAGGTTCCTCTGCGGGGACAGCTCGCGGCACTCGGGGCACGCGTACGGGCCCTCGGGCTGGCCCCAGCAGCGCCGGATGCACTCGCGGCAGAAGTTGTGGCCGCAGTCGGTCATCACCGGATCCGTGAAGTAGTCGAGGCAGATGGCGCAGGTGGCCTCCTCCTGGAGGTTGGTGGACAGGTCGGGGGCGGCCATGGCGCGGACAGAGGGGAGGAAGGCGGTACTGTCCGCGGGGCGGCGGCGGGCGGCCTCGGCAGCTCGCGGGGACGCGGGGTATCCGGGTGCGGCGGCGCAGGCTCGGGCACTCCGGGGCGCGAGGCTCGGGACTCCCGGGTGCTCGGGCTCCGGGGCGCGGGGACTCCAGGGCGCAGGACTCTGGGTTTCGGTAGCGCTGGGCGCGTAGGCTCCGAGCGCTCGGGGGACGCGGGACGTAGGGATCCCGGATGCCGGCAGGAAGAGGAGCC
>chr1:228457511-228457768
GGTCACGCGGCCCAGCAGCTTGTTGAGCTCCTCGTCGTTGCGGATGGCCAGCTGCAGGTGGCGCGGGATGATGCGCGTCTTCTTGTTGTCGCGCGCCGCGTTGCCGGCAAGCTCCAGGATCTCGGCAGTCAAGTACTCGAGCACCGCGGCCAGATAGACCGGGGCGCCGGCGCCCACGCGCTCCGAATAGTTGCCCTTGCGGAGCAACCGGTGCACGCGGCCCACGGGGAACTGCAGCCCCGCGCGCGACGAGCGCG
>chr1:228458492-228458789
TACACCAGCTCCAAGTGAGGCGTTCCTCGGCGTCCTGAACCCAAAGGCTCTTTTCAGAGCCACCCACACGATCAAGAAAGGGTTTCGAACACGGTGAAGGGTTATGTAACCTAATGTGTCTCCATGCACCCTAGCGGTTGCCGGGTGCGGCCGAATCTGAGCCgtgtgtgtgtgtgtgtgtgtgtgtgtgtgCGCGCGCGCGCCGGCACAGAACGAGAAAAACTGCTCGTTACAGAAATCGGGGTAGAAACTGCTCAGGTGATGTAGCTCAGTAATGTTGGGAGGCGATCAAGGACC
>chr1:228459072-228459295
ggatagtctcgatcttctgacctggtgatccatccgcctctgcctcccaaagtgctgggattacaggcgtgaaccaccgcacctggccCCAAATGTCTTTTATAAGCAAGTGGTGCATTCCTGGATGTTGAGCGCTTGCGCCCGGTTCAGGACCGGGTCCAAATGAGGTTGGCGTGCGCCGTGCAGGTGAGGAGTGCGGGTCACCTCCCCCCAAAAGACCCTG
>chr1:228486777-228486974
CGCGGGCAGGCCCGTGCACGCAGGGCGTGCCCATGCAGGGCGGGTCCGTGCAGGATGAGAGCAGCGGAGGAGGCCCACGCAGGCCATTTCCCGCCCCGTCCCCAGCCCACGCGGGCGAGCTACCGCGGGGGTACGCGCAGCTCAGATCCTAGCAGCTTACAAAAACAACCTTTTAAAAATGGAACCTTCAAGTAAAA
>chr1:228487706-228488049
GGCGCTCGAGGAGGCGgccgcggcgcccgcgcgcgacggcccggccagcgaggccgcgctgcagctgctgtgccgcgccgacgccggcccgctctgcgccgcCTGCCGTATGGCTGCGGGCCCCGAGCCGCCCGAGTGGGAACCGCGCTGGAGGAAGGCGCTGCGCGGCAAGGTGCGCGCCGCGGGGTCCCGTGCCCCACCCCGGACGGTgccctgcgcctctccgcccccgccccggtccccctgagccctgggccctTCCCGTCTCCACTGTTCCTGTCCCCGGATTGTCCCCGTCCCCGGATTGTCCCCCTCCCCTCACCGCCACGGGTCCCCTCTCCAG
>chr1:228621026-228621206
GGTGGGCGGTAAAGGCGGAGCAGAGTCAGGGGAGGTTGGGAAGCATGGCGACTGTGGGGGGAAGGGAGGCAGCCGGGAAGCCACAAAAGCCTACAGCAGGCCgggcgggcgcggtggctcgcgcctgtaatcccagcactctgggaggccgaggcgggtggatcacgaggtcaggagctc
>chr1:228647388-228647602
GGTCTCTGGCGTGTCCTCGGTACTGGAGTTGACACGAAGTGCGGGGCAATAGGAATCCGGGTGCACAGGGACTGTTTTCCTGGTGGTTGGCGAAGCAATGTCCTTCCTCCCGGGTAAAGCAGTCCATGCGTTCTGGAGCGGAGATCTTGGCTGGCGTCTGTGGTACCCGCTGCCCCTGCCCGCCCCTTCCCCCGGTTTATAAGGTTGCGACTGC
>chr1:228735310-228735425
ggcggcgcctcgggcgcgggtgcaggcgcgcggcgcgcaggcggggggcgcTGTGGTCTTGGCGCGGGGACCGAGCCGCTCGGCCAGACCCGCCTCTTTTCCCTCcccgccagcc

>chr1:229270984-229271097
CACCGCCAGAGCGCCCAGCCCGCGCACGTGCTTCCGGCGCGCGCCGAAGTCCTCACGCGCCCCGCCCCGGCCTCCCCGTGCGCACGCGCGAACGCGGGGTGGGCCGGGCCTCG
>chr1:229271312-229271599
CCGGCGAGAGGCGGCGCCGCTCCCAAGATGTCGCAGACGGCCATGTCCGAAACCTACGGTACGAGGCCCGGGCTggcggggcgcgcgggtcgggccgcggggggcgtcggtggcgcggggccgggcctgggctgcgggggtcttgagggtggcggtggcgccggccggagccgggggacggatctcggaggtgtctgggcttgggaccgggatgggggacgcgggccgctgggggctcgggtggggtagcgggtgcgcggggcgcgggggcgCTGTGCACAGCGCAT
>chr1:229342694-229343178
CCGGGGCTGCTGGGGTCGAGGGGCGCGCCGCCGAGGAGGGCTGCTCAGTGGGCGGAAGGCAGGGAGGCTGCGGGCTGGGGCGAGGGGACCGCAGGAGACTGGGGCTGAGCGGGAGGAGGAGCGAGGGAGGGGAGCGGCGGGGCCCGTGATCGGGTGGTCCTGGGGTCTCCGGAGGCGTCCCCTGAGCTAGGCGTGCGGTCCCGCGGGGCTGCCTTACCTCCTTCCCGCCGCGCCCGGCCGATCCTCTGCGCCCAGGCCCGAGGCGCGCGTGGCGCAGCAGCTAAAGCGCAGCTCGCTCTCCCGCGCGCTTTCCTCCTGAGCAAGATGTCGCCGCGGCGGCCCGCGCTCCAGCTGCAGGCGGGAGGCGGTGGCGCCGCCTCAGTCCCGGAGCCTCCACGCGCGCTCCCGGCCCCCGGGCCTCCGCCCGCTCCGTGGGGGCGGCTGCTTCCGTAGAGAGCGCGAGGCGCGGGGGTGCGGGCGTGCC
>chr1:229508330-229508396
TAAGGGAAGAGATGGCGCGCGATGATGACGTCAAACGCAATGGCTCCCGCGGGTTGTGGTCGGAGC
>chr1:229558335-229558448
GCAAAAGCCCCGCACCTGCAGCTGCCGGGGCCGCGAGCCCACAGCCCCAGGAGCCGCGCGAGGCCCAGGACGCCCCGCGAGGCGCCCGGACCCCCGCCCCGGCAGCCGCTCCT
>chr1:229558708-229558747
AGGACCCTCCCGGCCCGGCCCCGAGCAAAGGGCGTGGAC
>chr1:230067935-230068069
GGGGGGCAGGGGCGGCCGCTCCCGTGCCAAGTAAAGCCCCAGGGCCCGTGCGAGCCAGGGGCCAGTGCGCCCCTGCGCCCCGAGCGAGGCCAGTCCCGGCCGTTCCCTTGCGGCCCCAGCGTTACCCTCTGCCC
>chr1:230642390-230642485
CAGCGGCGGCCCCCGCGCCCCTCTTGGCCAGAGCCAGGCGCAGGCCGGCTTGCGGTGCCGTCGTTCATTGGCCGCGGCGCGGGCGCTGCCATGTT
>chr1:230978560-230979097
gccgcACTCGGCAGAGTACTGGTCCCCCCAGTCCCCGGACTGCGGgctgcagccgccgccgcccgccggggcctcctgctgctgccggtgctgcagctcctgctTGAGCAGGGAGAGCGGCGAGTAGTGCTCGGTGGCCAGGGCGCCTGGCCGCAGCCCGGCGGACAGGACCCCcagcagcagcagcagcaggacacgccgggcggcgcccgcggcggccacagcgccgccccagaagcagcagcagcagcagcagcCGGCAGGTGCCATCTTCCCTCAAGGCGCATGCGCGACAGCCCTTGCCCGGCTCTCAGGCCTCCCCGCCTCTAACCTACGGCGGGCAGGTGGACCGTGGCAAGGGGGCGGGACAAGGGGAGAAGCATTGTGTGCTGGGAATGGTAGTCCCAGCTCGGCCAGCCCGGGGCCGCCTTGCCGGTGCCGGGACTACGAATCCCAATAAGCCCGCGCGGCGCAAGTCTTCCGGTCTGGCGTCTGACGTCTTACCCTCCACAGAATCGGAAGTTCTGGACTGCAGTT
>chr1:231216630-231216821
CTCTGGGGAAGGCAGGAAATAGAAGGGCAGTATCAGGTACCTTGTCTCCCAGCTTCCCACTGTGAGACTGGGTGTGCCGAGTCTGACCTGCCAGGGCAGGACTCTGGAAACACCAGGCTTCTCCCTTGAGATCCACATTGATTCATCCACACCTCTCAGAGACAGCTCATGGCAGGGGTTTTGAGCCTGCC
>chr1:231241061-231241224
GTCGGAGAACTGGGAGGCGTGGAGGACCCCGGCCCTTGCTCCTGCGACATTGTGGGGTCAGCCGAGGAATCAACCCTCATTCTGCCGCGCTGCACCCCCGCTTCCGGGTTCCGCGACTGCGCGCATGCGCTGCAGGGCCCTGCGCGGCTTCCGTCCTGGCTGA
>chr1:232629943-232629955
CGCCCGCCGCTG
>chr1:232630727-232630780
GAAGCGAGACCCTGCTGTGTGCCGGCCCCCGGAGGGCGCCCCGGGCCCTGTGG
>chr1:232950469-232950847
AACTGCCGCGGCACAGGCGCCAATGCCGAGGGCTGAATGCGCAGGCGCGGACCGGGGACTCGGGAGAAGGCGCATGCGTGGTCTTGAGGGCGGTGCTTCCGGTCAAAGCACCGCTTGGGGGCGGGGCCTGCGACACGCGGTGGGCGGGTCCTGAGTCGCGACCCTGGTCCGGACCTGACCTGAATTGCGACCCCAACCTGGACTGCTCCCCTGACCGCAACCCCTACCCCCGCCCACCAGTATGGCCCGGCACGTGTTCCTAACGGGGCCCCCAGGTAACCCTGAGGGGATCCCCACCTCCAAGAGGTCGAGGGGGTGGGGGCGCGCGGGCTGCGGGCGACCTTGTGCTGTCGGGGAGGGTCTCCGGCTCCAGGGCTC
>chr1:233328335-233328785
ccgccagccccgcgccgccgccctcgcggcccagctccccgGTACACGTCGCCTTCGAGCGGCTGGAGCTGAAGGAGCTCATCGGCGCTGGGGGCTTCGGGCAGGTGTACCGCGCCACCTGGCAGGGCCAGGAGGTGGCCGTGAAGgcggcgcgccaggacccggagcaggacgcggcggcggctgccgagagcgtgcggcgcgaggctcgGCTCTTCGCCATGCTGCGGCACCCCAACATCATCGAGCTGCGCGGCGTGTGCCTGCAGCAGCCGCACCTCTGCCTGGTGCTGGAGTTCGCCCGCGGCGGAGCGCTCAACCGAGCGCTGGCCGCTGCCAACGCCGCCCCGGACCcgcgcgcgcccggcccccgccgcgcgcgccgcATCCCTCCGCACGTGCTGGTCAACTGGGCCGTGCAGATAGCGCGGGGCATGCTCTACCTGCATG
>chr1:233614577-233614745
CACACACCCCGGCCCCGGCGCCCCGGGCCCCTCTAACCCTCCCACCCCACCCCCCACCTTTCGCCATCCCGGCTCCTCCAGCCCGCCTCCCCTCACTGTCCTCCCGACCCTCCGACCTTCCCCTTACTGGCGTCCCCGGCCTCTGCCTGGGTGACTCGGGAGGGCAAG
>chr1:233786410-233786592
ctcagcctcctgagtagctgggactacaaacgtgcgccaccacgcccagctaacttttgtatttttagtagagacggggtttcaccatgttggccaggatggtcttcgtctcttgacctcatgatctgcccacctcggccttccaaagtactgagattataggagtgagccactgcacccgg
>chr1:233904781-233904937
CGGTGACGGGCGTGGGGCGCGGCGCTGCCTCGGCTGCCGGGTCGTTGCGGCGAGCGCGCGGGCCGGCCTGGAGTCACCGGGCTGAACCGCCGCGCCTGCATCGTGCCGCACGCCGCGGAGGCGCTCGGGTACAGACCGCGCGGGCGCGCACAAAGC
>chr1:233905430-233905949
CTCTTGCTCTCGCCCTGGGATCTGCTCCTCACGAATCCCCTCCTCTCTGTCCATGCTCCCCCTGCCCACCCACCTGCCCGTGGCGCCTGCGACCGCAGTGGCATGAGGAGGTCACCGGACGTCAGCCCCCGGAGACTGTCCGACATCAGCCCCCAGCTCCGGCAGCTCAAGTACTTGGTGGTGGACGAGGCGATTAAGGAGGATCTGAAATGGTCGCGCTCCGTGGAGGATCTCACCAGCGGGCCGGTGGGGCTCACGTCCATCGAGGAGCGGATCCTGCGCATCACTGGCTACTATGGCTACCAGCCCTGGGCAGCGAGCTGCAAAAGTAAGACCCCCTCACGTCATGTTTCCCGTTCACTGGTCCATCTTCTTACCATTGTCACAGCAGCCTCGGGGAGCGCACGCAGTGAGGCGTCCAGCCACCCCCTCCCGCCCTGCCTGCTGATACAGACCCAGGTTTGCAACTTCGAGGAAGAGGCCCGGAGACGGAGTTCTCCTGGACCTCTGAGGCGTTCT
>chr1:234478558-234479273
ccggcctcatccccgtccccgcccccgcccAGCGCCAGGGCGACGGCGGTCCCCGCCACGCGCTCCAGTAGCGGCCCGTCCTCGCGGGGCCGCAAACATGGCCCGACGGCTGCTAGCACTTCCACGGCAGCCTCGGCGCCAGGCGCGCGCCACCCGGCGAGCAGATCGCGCAGCGCCTCCTCAGCCAGCGCGGCCGCCAGCTGCGGACGCCCGGCCAGGCGGACGCACGAGCGCAGGGCCGCGCCCGCCGCCCTCAGCACGCGCCGGCGGTGGCGAGGCTGCAGACTGGGGTCCGGGCCGCCCGCGGGGCGTCCGCGCAGGCTCCGCAGCAGTGGCACGAGGTACCCTGCAGCCACCTCGCGCGCCGCCTCCGGGAGCGCGCCTGCGCCCCCGCTGCCGCGCGCCTCCTCGTCCTCGAGCCGCTGCAGAAGGAAGCGCAGCGTCTCCACGCGCTCCGCGGATGCCTCCCCTTGGCACAGCGCCCCAAGCAGGGCCCGGGGGTCCCGGCTCTGCGAGAGCAGCGCTTCCGCGAGCACCCACTCCATTTGCCGAGCGCCCGCGCCACCGGCCCGGGCTCCCAAAGGAAGGCGCCGGCGTGTGCGATGCGTGCGCACAGGACCGGCCGGCCCCTACGTGCGCGTGCGCCGACGGAGCCGGGCGCGCGGCCGCAGAGAGGGGGATCCCAGCCCGGCTTGGTGCAGCTCAGCTTCCCTTG
>chr1:234525194-234525238
TATCTAGGCTGCTAGATGAGAAGGCCTCCTTGCTTAAGTTTCTA
>chr1:234608559-234608588
AGCGCCAGCAGCGTGTCGCGCACGGTCTT
>chr1:234917950-234918186
CAAATGAAGTCTTCGGTGCCACCAATTGCAGTGGGTAAACGGCCTGCCTCCCACTGAGGGGGCCGAAGGGCCGAGACCGGAGGTAGGTAAGATGGAAAATGCCCAGGTCGCTGCCTGCAGAGCAGGTGAGGACCTGTGTGTGATGAGCACGCCTCTCCCAGGGGCCGACCCGGGGAGAACCACCCCTGACCCTCTGGACGACCGGCACTCAAGGGTCCTGCAGGGCCTGCCCCAAG
>chr1:234971103-234971241
TTCCAAGTCTAGGCAAACATTTGTAACCTGACCCTGCAGTACTTTTGTTTCCCCTTCAAATTGCTTTTGTCAGCCCCACTGTTTCAACAGGGGCAGCCGTGGACACCCTAGGGGTCTGGCCCGACAGTCACAGGGTGA
>chr1:235010133-235010159
GAGCTCAGGAAGGCTCAGGTGGCTGG
>chr1:235128707-235128918
CCCACCATCTTCTCTACAACGCTGAGCGTGGACGGTGGCGGCAGGGACCGCGAAGGAGCGGTGGGCCACGAACCCTCAGAGCGGTCGGCGCAGCTCACACCCGACGGCCGCGGGCCAGGAACACAGAAAGGCCGAGCACACGCCACTTCCGGTCCCAGTCAACTAAGGGCCTCGAGGTCGTCCGCGGCAGAGCCTGAGCAGAGGCCCAGAG
>chr1:235155363-235155467
cagggtcttgctctgtcacccaggctggagtgtagcagcgtaatcacagctcactgcagcctcaacctcccaggctcaggcaatcctcccacctcagcctccca
>chr1:235161147-235161405
AGGTACTCGTGCCGCGCGCCACTCACCCCTCCTGGACACTTCTCTTTCTCTTCCGTTTGCTCATCCCTTCCAAGGCCATTCTTACTCCAAAGACTCCCAGACTGCAGCTGCGCGCCAGCTCGCACTTCCGGGTTCCGGGCACTTCCGCTCTCTGGCCACGCCCCCTCCCCTCCGGCAGTCGGCCGCCGGGCGGCGGCGAAGGGAGGCGCTGGGTGAGGGAGCAGGTTTGTCGCCGTCGGTTGGTGGTCCTCGCCGTTT
>chr1:235327333-235327705
GCCGCGTCCGAGCGAGAGGCCGGCCGGGGGCCACCGAGGGGCCAGGAGGGCCTGTGGGCCGCGGGCAGGACCGGCCCGCCACAGAGCCCCTGCCCACGTCCCGTTCCGGGCTCAGACCCGACAAGTGGGAGCGAGATCAACATCTGGCCCCGCCGCGGGGACAACGTGAGGGCCGAGGGCCCCGGAGGCGGAACGGCCCCCACCCTGCCCGGGCCCCCGACCGCGGCCGCTAAACCGCTGAGTGTGCGGCCGCCCAGCCAGGGGGCGGCTCGGACACAGCGGCTGCGGGGGGTGGGGGTTCCCGGGAGGCCGAGGCCCCGAATTCGGGCGCCGCAGGGACCACCACCGCGATCTTCCTCTGCTCCTTGGCCG
>chr1:235504320-235504680
AGACTGAGGGGCGGCGGCTGACGAGCGACCACTCCGAGCACGCCCGCCCTCGCGCTCGGCGACGTCTGGGGGGCTCCTCGCAGCTCCCGGCCCCGCTCCTCCGGTCCCTCAGACCGCGGGTGGCCGCGGCTTAGCCGGCCGAAGCCCCGCCCCCTCCGCCTGGCCTTCCCACCGGCTCCGCCCACCTTTTCTCCCACTCGCCCCGCCCTCTCCTCCCGCGTTTCCACACGCGCCAGCCAGCCGGCCGGGAGCTGAAGTCCCGCTCTGGGCCCAGGCAGGGGGCGCCCGCGGTTTAGAAACCACATTTCCCATGAGCCTAAGCACGCGCTTCCGTCACTCGGCGGCCGCGGGGGCGAAGGG
>chr1:235867088-235867182
GTGACGCGTGGAACTGCCGAGCCAATAGGGAAGGCAGGGGGGCGGGCCGACCCGCGGGGCTGCAGCCGGGGCCCGGTCTGGGTTTCTCAGCGGT
>chr1:241519437-241519457
GGCCCGCCACGCCGGCACGG
>chr1:241640528-241640595
CTAGCTCGCCCCGCCCCCACTGGCTGGGCACCTTCCGCTGGTCGGCGTGGACGCGCGTCGCGGGATA
>chr1:241992997-241993150
agactccgtatcaacaaaaaatttaaaaaattgactgggcatggtggtgcacacctccatagtcccagctactctggaggctgagtcaggagaatcgcttgagccgggaggtggaggttgcagtgagccgagattgcactactgcactccagc
>chr1:244451537-244451606
AGTGGATCCGGGTTCTGGGTCCGAGTTCccgggcaccaggagccaggcagcccgagctcccgggcccgg
>chr1:244652721-244652741
AAAGCACTGCATGCTGGGAG
>chr1:244652934-244653139
ATTTTAGGTCCCGAGGTGCGCCGGCCGAGAACCAGAGCGCAGGCGGGCTCAGTCCTGGCGCCGGGCCGGCCCCGCCCCCGGGGCGCCTGGCGCCCGCCCCTTGCTCAAGCCCCGCCTTTCCCCACGTGTCTGCCGCCTAGGGGAGGTGCCTCATCCGGAGCGGGCCGCCAACGGTCCGGCCCCGTCCGCACAGACGCTCCTGTCG
>chr1:244862991-244863581
CACGTGTATCCCGAAGAGAGCGCAGAGAGGGGGAGGGGCCGAGCCCGGCGCGGCGGCGCTCCCCTCCCCCGCGGGCCCGCGCTCCCCGCGGCCGCATTGTACTGATCTTCCGCCccccgccccgccccgcccggctcctcccgccGGAAGTGACGTCACGCCGAGCCCCTGCGCTCCTTGCACAATACAGCGGCGAGGAGCCGCCAAAGCGCGCCCGCCCCGGGACCTGGGGCCTCTCCCCTCCCCCCGAGACATGTGCCCGCACCGCGCGCACGCAGCGCGACGGCGCCACCGCGGGCCGACCGGGCTCCCTCCCGCCGCCCGCCCGCGGCTCCTCCCCCTACAGCGGCAGCTGCAGCTCCCCCCGGCTCTCGAGCCACATAATGGAGGCGCTGCCACCGCCGacacacacacacacacacacacacacGCGCGCGCGCACACACACGCCCCGAGCCCGAGGCCTCTCGGCTAATCTGGGATTCCCCGCGCCCCCTCCCCCACCCTCACCGCGGCGCCCTCCCGCCCGGGGCTCCCTCCCCCTGCGGGGCTCCGGCAGGCCTGGGGCACGGTCCCCACCCCGCGCGGGC
>chr1:244863891-244864166
TGGAAACCCTGATCGTCGCCGTTCTCGTCTTCCGAGGCGGCCTCCTCCTCCTCCATCGGGCCCGAGTCGGCCGCCCCCGCGGCCCCGTTCTCCTCTCCTAGCTCCATCTGGTCGCCGTCCAGAGCGGAGATTCcttcctcctcctcttcctcttcctcctcctcttcATCGCCGCCGGCCGCGGCCTCCTGCTCGAGGCCTGCTCCCGAGCGCCCAGCGGAATCCCCGCCCAGGTCTAGGCTGCCGTTCCCGGGCTCCATGGCGGGGCGGCCCCC
>chr1:244864474-244864702
ATTCCTTTCACCGAGTTCGCGAGGGAGACGCGGAGACTCGCCTGGCGCGAGCGAGCACGCAACGTCCTCTCGCAGGAGCGGCGCCGCGCACGTAATATAGGCGCCCCGCCCCCTGCGCTGACGGGAGCACTGCGCAGGAGGAAAGCCGGAGCGCGCCCGCGCTCGGCCCCGCCCATTACCGTACTTACCTCCCCGCCCCCACGCCGAACCCGGGCCGAGAGCGCGGTG
>chr1:244970026-244970380
ACAGGAGGGGGCGAGGGGTGTGTGCGCGCGCGTGCTGTCCCCAAATGGATGAGAAATAAGGGAAAGGAGGGGTTGGGGACCGTGTGATGAAGCAACATGCTAGGCCCGGGACAAGTCCGGCTCCGGCCTCGGGTCTGGAGGGACAAGGCCGGGGGCCGGGTGGCAGACGGGGCCTCTGGTCTTCCCCCAGCGCGAGGGTCGTGGCGCGAAACGGGGACAGGGCGCGCGCTCGGAGCCTCCTCCCCGCCCCGCCCCGCCCAAGGGTCTTCCTCCCCCGGGATTCAGAGCGGCCCCTCCTCCAGGCCAGGCTCGCCGCGGGGCGCTGAGCAGGCCGGGACACCGCGGCCGAGGTTA
>chr1:246566439-246566750
CAGTGCTCTATGCTccgcggtcgcgggccgccagcctccagccggccagccgcgagGGGTGCGCAGAGGGAGGCGGGGCGGAAAGGCGAGAGGTGTCTCCTCCACCGGAGCCAGGGGAGACCCGAGCAAGCTCCGTGACAGCACGTCGGCCGCCATGTCGCCGAGTGGGGCTGGAAACAGACCCGGCGCCCAGCGGTAGCCCTCCTTGCGCCTCCGATTCCCAGGTGAGGAGAGGAGGAGCGGGATGCAGGGGACCCGCCGGCTCGCGGCCGGGATGGAAAGCCTTTCGGAAGCCTCTCGCTCCTCCCCCT
>chr1:247330959-247331246
GGGCTGGACGCATTACAGCGCTCCCCACCACCGGATCGCTTCCAGGGCGGCTCCGGCATCTGGAGCCCGGGGTGGGCCCCGCCCGCCCTGCTCGGCGGCCCCCTGCGGCGCCCATCACACACCTGCAGCGCCCAGGACTACTCAGGCCCGCCCCCCCGAGCACCGGCGCCCACCCGGGCTGCCACTCGGATCGTCTCCAACCAGACGGCCGCGTCCGTCTTTGTCACGGCGGCACCTGGCGCGTCGGAGGCTCGGAGGAGATGCCTGATGAATGAACTAACGTGAGT
>chr1:247331496-247332079
GCAGCCGTCCTCATCCTCCCAGCCCGCCCGGCCGGGCGTACTCGCTGAGGCGGGGTCTCCGCAGGCGCCCGGCTCCTTTCCCGGCCCGTCCAGACCGCGTCTCCCGATCATCCGGAAAGCCACGGCTCGGCTCGGGGGCAAATGGAGGCGCCTGAAAAACAATGGTGTTGCTTTCTCCCCCGCCCGCACCTTCCTGAGCGCTGGGCTCTgggctgggaggcggcgccgcggaggccgggcgcgggccgaggagggcggggcggggccggccgcgggagccggggTGCACTCACCGCCGCGGCGCGTCCCTGTTGGCGGGCGGCGCAGGCCTGGCCGCCGCGGGAGCCCGCCGGACGCCGAGGAAAGGAAAGGCCGGAGCCCTCCGGCTCCCTCCCCTGGGACACTTCCTGCTCCGCTCTAGGACTGGGGAGGTCTCCGCATCTCAGTGGTTCGCTCCCCCGCCCCCCGGCCGAGGTGTGCGCTGGGGGTGACATCCGACACCCccggcccgccccgctccgcgcgcgcctgggcctggccgccgggccgggGGCTTTGTGGGTCAGCCACGTCGCCGCGCCCG
>chr1:247332352-247332432
GGGACGCCGAAGGTAGCGCTCACATCCGCGCCTTCCGGGCCTGGCGCCCACGTGCGGAGTCCCCGGGTTAGGAAAGGCCG
>chr1:248858274-248858425
CTGCAGGACACGTCCACCGCCGGGGAGGAAGCCATGTGCACCAGAGGCTGGAGGGTGGAAGGGACGTCTTCAGCGCCCTGCCGATCTCGGGGGTCGGGGACCCGGctccacctgccgttagggcctcagtttcctcatcagtgaactgggg
>chr1:248859069-248859236
GCTGTAGCCCGGAACTGAGGCCCGCGCCCCAGAGGGAGGGGCGAGTCGGAGGCCGACGCCGTGCGCCTGCGCACTGGGTGCCCCGCGCAACGCCCGCCGGGAATCGTGGTTGCCCGACTCAAGTCGCCCGCGCGTGTCGCGGAGCCCCGCGGCAGTTGTGGTTGGGT
>chr10:135277-135286
AGGCGCGAC
>chr10:931920-932222
CGATTGGCGCGTGCGCGCACATcgccccgccccgcgcacgccgcacgtccgccccgcccgccccgcccgccccgcccgccgtccccggcgcgaccgGAGCGCCTGACGCTGGGGGGCCGTGTGGGCCCTGACTTCCGGAGGGCTGGGCCCTGGTCCTCCGCCACCGCGTGCGCCCCTTAAAGACCCCTGCCCGCCGCCCAGGACGGATGGCGACCCCGGCCCTAGCCTGTCCCCAGACCCTGGACCAAGGCCCCGGCCCTGCCCCGAACCCCTCATCCCACCCCCAGGACCCAGGCCCCGAC
>chr10:987962-988279
TCATCTGCTCCACACCCAGAGGCTGGGCACGCCCCGCACGCGCGGCTTCCTCCTCCTTTGCGGGGCTCGCCGCGACCCAGGACCCCCAGACTCCCGGATCCCCTAGACCCTCTGGACTCCTAAGCCCCGCAACTCCCAAATCCCAAGACCCCGGACCCTCCAACCCTGGCCCAGGGCGCGTGGCTGGGGGCCTGAACCCGCTCCAGAAACCCGCAGGGCAGTCTGTCGGAAACCCCCGCTTTACTCAGCAGGAATTTAGTCTCCGCGCTCCCCCTAAAACCCGGGCGTCCTCTCCTCTGTACCCTCGCTCCTGAGGC
>chr10:1056390-1056989
GAGGAGCCGAACACTGACCGCGCCGTCCCCGCCAGGCTCCCGCGCGGCCGGCACCGCGGCCCTGAGCGCAGGCGGCCCCGGGTCTCAGGCCTCAGGCGGACCGCGCCCCGGGCTCGCAGCCCTCCCGCCCCGGCTGCCGGGCTACGGGGCAGATGGACTCGGAGCGCCCCGCCGGTGAGTAGCTACGACCCCCGAGGCCACCTCCCGCGAACCGCTCGGCGGCAGGAGTACGTGACCAAGGGTGGGGGCGTTGGCCCAGCAGCCGAAGGGGTCTTCAGCGCGCCCAGACCCCTCGGGGCTGCGGGGCGGAAGCCGGGGCGTGACTTCCGGCGCCGCCGGGTGTGGGGCGGAGGTGTGGGGCGGCTTCCGGAGAACCCAGCGGCGCGGGACTGGGGCGGGACTTCCGGCGACACCGGAAGTGCATTAGCGCCAGGTTGGGGTTGTGGGGTCGCGTCAGTGCGGAGACAGCGGTGTCCTGCGCGTCTTCGGGTCAGTACGGGGGGCCGCGTCGTAGGGACTCACTGGCGGTGCGCGACCTGGGCTGGCTCCGGGGGTGGCGGGCGCAGCTGCTGTGACAGGTGAGTGCCGCCATCTTCCTA
>chr10:1544297-1544459
TGGTCACCACCTGGTGGGCAGCAGCATGAAGCCCCCGGGGGTGCGGAGTGTTGGGCTGTGTGCCACCTTCGGGGGCTCTGATGAGCAGCTCCACTCCTTGGCCCAGGGCAGGCTTCTCAGGAGCAGGCTTGGGGGTCTGTGGCTTTTCACACGGGACGTGGA
>chr10:3068251-3068445
CGCCTCGTGCCCTGCGCGGCGTGGGCGGGGTCCTGGCTGCTGCAATGCGGGACGCGGCGGGGGTGCGCGGGGTTCCCGCCTGGCGTCTCCAGGGCGGTCCGGCAGCCCCTCGCGTTTCCGCTGGGAGATTTTTAAAAAGGGTTTCCTGCGCTCGCATGTGCTGTCGCCTTCCGGCTCGTGACAAAAACGAAAAC
>chr10:3119881-3120076
TGTCTGACAGGCCTACCTGGGACTCCTGGAGCTGTCAGCCGCCCGGGAGAAGCACGAGGAGTTCTGTGTCCCCATGGTCATGGTTCCCGCTACTGTGTCCAACAATGTGCCGGGTTCCGATTTCAGCATCGGGGCAGACACCGCCCTGAACACTATCACCGACGTAAGTCCGTGTGCGCCCTGCCAGGCGGGCGC
>chr10:3172382-3172648
GAGCAAAGCTGTCAGCGAGAACCGCAAATGCCGACCCCATTTACTACCCCCGTTAAAGCCCACGCTAATGGAGGGCCCCGCCGGGAGCGCCGCGGGCAGGCCCGGCCCCCAGCCCGGGGCATCGCCCCTGGGAGTAGGAAGGAGCTCCGAGGTCCTCCGGCCTCGGAGCCTCGGATGCGGGAGCTCCAGGAAGGGCTCGGGGTGCGGGACGCCCACAGCTTGGGGAGCTGCCAGCCCCGGGCGCAGGGACGAGGACCCCTACGCCT
>chr10:5888876-5889297
TATAAGGGAAAGTTGGGCAGGAGGTCCCTGCCGCTGAGCAGGCCTGGGGTGAGAACTAGGAGCTGAGAACAGCTACGGTGTCCAAGGGGACGGAGAAGCACAGGGAACTCGCTACGACTCTGCGAGTAGAGGGGAGGCGGGGTGTCTTTCCGCTCCACACCTACCAGTCGGCCTTCTTCAGGCAGTCGACCGCTGCCCCCCGGCCCAGCAGGTAGCGCACGCAGTCTCGGTGGCCCATGGAGGCCGCCTCGTGCAGAGGCCGCTTGTAGTCTCGGTTGGTGGCCTCGATGTCCATGCCCCAGGCCTCGGCCAGATAGGCCAGCACGTCCCGATGCCCGTGGCGCGCGGCGCAGTGCAGGAGGGTATCCCCGGCCGGCCCCGGGCAGCCCCCGGCCGCCTGCAGCTCCTCCTTCAGGGCGCG
>chr10:5889852-5890074
CCAAGCGTGACCTGCCCCGCACGCGTCCTCAGGGCCGCCCCAGCCTCCAGCCCCTGGGGGCCGGCGTTCCTGGGCTCCGCCCCCGTCCCCGCCCCTCGACCGCCGCTGCTCCGCGGGGACTCGGGGAGCTCGAAGGAACTCTGGGAAAGTTTCCCGCTCCGCCCCGGCCCGAGCGGAAGCGCGGATGGGGCGTGGCCCGGTAGCTGTGGCCGCGCCCCCACC
>chr10:5890464-5890593
GGGCGCGAGGCTGGGCTCGGGCAAGCGCGGGCGTGGGGGCTCGGCCGTCCGGGCCGTGGGCAGGTGGAGGGCGCGGCGGGGGTGCGCGGGGGAGGCCAGGGCGCTCACTGAACTCGGTCGGGAGCGGCC
>chr10:5977531-5977747
AGCGCTGCCCAGGCCGGGGGGAGGTGGCGAGCGCTGCTCTGGGACCTGCCGCCCCGCCAGTCGCATTCGCTTTCGCTTTTGCTTTGGCCCCCGAGGGCTCGGAGAGGTGCAAAGCGGTGACAGATCCGTGACTCAGCGTCCCCACCCCTGCTGGGGAAGGAGCCCCGCCGGCCGCCGCGGCACCGCACAGCCACCCCTGTCCCCGGGACGCATGGG
>chr10:6202815-6203148
CTCCTCCCCACGTGGAAGGGGGCTGGGACCCAAGGAATGCGGCCCGCCCCGAGGCTGACGTACGCGTCTGCGGCCAGCCCGGACTCTTTAAAAGCCGGCGGTGCGCGGGGCATCCCAGCCAAGCCGGAGAGGAGGCGAGCAGCAGGGCCTGGTGGCGAGAGCGCGGCTGTCACTGCGCCCGAGCATCCCAGAGCTTTCCGAGCGGACGAGCCGGCCGTGCCGGGCATCCCCAGCCTCGCTACCCTCGCAGCACACGTCGAGCCCCGCACAGGCGAGGGTCCGGAACTTAGCCCAAAGCACGTTTCCCCTGGCAGCGCAGGAAACGCCCGGCCG
>chr10:11742706-11742879
AGCCGCGGCCCACCAGCGCGCGGCAGCTGGACGGCATAAGGTCAGCCCCGGGCCGCGCGGGCTCCTCGCGTTGGTGCCGAGTCGGGGTCAGGGCGCCGCCATTGACCCGGGGAGGACCCGGGGAACCGGAGCCCCGTTTACGCCCCTGGGGAGGGAACTCCCCGTGTCCCGGA
>chr10:11875953-11876012
AATGCCTTTCAGGGGTGGGGCTGAATGAACAAGGGAGCTGCGTGCCGGGCCTGCACAGC
>chr10:12071546-12071721
ggatcaccaggtcaggagttcaaaactagcctggccaacatggtgaaacctcgtctctagcaaaaatacaaaaattagctgggtgtggtgcagacgtggggccaggcacagtgactcacgcctgtaatccccgcactttgggaggccgagacagacagatcacttgagacagggt
>chr10:12328270-12328602
gctggagtgcactggtgccatctcagctcactgcaacctccacctccctgctccaagtgattctcctgcctcagcctcctgagcagctgggattacaggtgagcgtcaccacacccagctgattttttatattttagtagagatggggcttcgccatgttgcccaggctggtctcaaactcctgacctcaggtgatccacccatcttggcctcccaaagtgctgggattacaggtatgagtcactgtgcccggtcTGAAACtttttttttttgagacagagtttgcactgtcacccaggctggagtgcagtggtgctatctcggttctctgc
>chr10:12349203-12349361
AGGCGCCCCCTCCCGCCGGAGACGGGAAAGCCCCGGCGCCCCCAGACTGGGCTCCGTTTCCAGCTCCCGGAGGGGCTGGGGCTCTCCCGCGTGCGCCCCGCACCTGCCGGGGGCCCGTACCCGCCCTCGCCGGGGCTCCAGGGGGCACGACGGCCGTG
>chr10:12697553-12697689
atgcctggctaatttttggatctttagtagagacagggtttcaccatgttggccaggttggtctcaaacttctgacctcaggtgatctgctcgccttggcctcccaaagtgctgggattgcaggcgtgagccactc
>chr10:13299446-13299688
TATATAACTCAGTGGCAATGCCGTAGTCCAGCAGGGAGGCCGCCCTGGGCAGCGCCTGCCTGGCCAGCTCCTGCCCGGGAGGGCACCGTCCTCTCCCCTCCGGAGAGGTCCCGGTCACTGCCTGCCTGGGCCGGTTCCAGGCAGCCCTGCGCGCCTGTGCACCGTGCGCCTGTGATTGGACATCTCTGGGTCTCTGGACAGCTGCCGGGGTCACGCGCCGCCGGTGAAACGACGTCTCCACA
>chr10:14604052-14604099
CCGGGCGCCGCGCGGGGTGACCCGTGGTCCCCGTACGCCCGCTGCCC
>chr10:14837790-14837929
CGCGGGGCCGCCGCCATGCAAGCAGTTGTCACACCGCTCACCTTCACAGTCGGCCCCTGGCCGCCCCCCGGCCTCCTGGCCCTGCGTCAGCACCGGGTGAGAGACCAAAAGCCCGGCGCAAAAGGCCACCACAGCAACT
>chr10:14878690-14878995
CCGGGCCTAGCTTTGGGGCGCAGGCGCGCTGGCCGCCGCGGCGGGGGGTCGGCCGCCAGTGACGTCAGGACGCCGTGCGGGTTCCGTCCCCCAACAAGCCCCGGCCCCCAAGTCCCGCGCGGGCCGGCCAGGGGCGGGGCGTCGGGCCAGCTGAGCTATCCCGTCAGACCGCGCCAGTTTGAATGAAAGCTCTACAAGATGGCGGCGGTCGGGGCCGAGGCGCGAGGAGGTGAGGCTGGAGCGCGGCCCCCTCGCCTTCCCTGTTCCCAGGCAAGCTCCCAAGGCCCGGGCGGCGGGGCCGTCCC
>chr10:15167945-15168065
CGCCAGAACTTTGCGCAGTTCGCCGCCTGCGGCCCCGACACCATCGGGGCACCTCCACGCCGCTCCACCCACGTCTTTGCCCATTCTTTTCGGGTGGCGGCTGCGGAGAGGGAGTCTGAA
>chr10:17228330-17228446
AGTTATTAAAAACTTAGGGGCGCTCTTGTCCCCCACAGGGCCCGACCGCACACAGCAAGGCGATGGCCCAGCTGTAAGTTGGTAGCACTGAGAACTAGCAGCGCGCGCGGAGCCCG
>chr10:17228711-17229071
CCCCCTTTCCAAGCGGGCGGCGCGCGAGGCTGCGGCGAGGCCTGAGCCCTGCGTTCCTGCGCTGTGCGCGCCCCCACCCCGCGTTCCAATCTCAGGCGCTCTTTGTTTCTTTCTCCGCGACTTCAGATCTGAGGGATTCCTTACTCTTTCCTCTTCCCGCTCCTTTGCCCGCGGGTCTCCCCGCCTGACCGCAGCCCCGAGACCGCCGCGCACCTCCTCCCACGCCCCTTTGGCGTGGTGCCACCGGACCCCTCTGGTTCAGTCCCAGGCGGACCCCCCCCTCACCGCGCGACCCCGCCTTTTTCAGCACCCCAGGGTGAGCCCAGCTCAGACTATCATCCGGAAAGCCCCCAAAAGTCC
>chr10:17644113-17644415
GATTCCCGACAAGCTCCGCGCGGGGGCTTCCTCGGCTCCTTGCTGTTGCCGCCGCCGCAGCTGCTGCCGCGGTTGGTGGGGTTGGGTGAGAGGAGGAGCTGTCGCGGACCCTGTAGAGTCGGTCTCTGTTGCTCTTTTTGCCTGAGGAGTCTTCCATCCTACGTCGAGCTCTGACTCCCGTGCTGTCGAGAGGGAGTCCCCGGGGACACCTCGGCACGCAGCGGAGATGCCTCTTTTTGCCACCAATCCCTTCGATCAGGATGTTGGTAAGTGTTTTTGCCTCTCCCTGCCCATTCCTCACC
>chr10:21185527-21185736
agctctgtcgcccaggttggagtgcagtggcatgatctcagctcaccacaaccctccatctcccaggttcaagtgattctcctgcctcagcctcccgagtagctgggattacaggcatgccaccacacctggctaatttttgtatttttagtagagacggggtttcgccatgttggccaggctggtctcgaactcctgacctcagttga
>chr10:21495693-21496531
TCAGCACACTCCGGCCGTTCCGGACGGTCAGGCCCGCCGCTACAGGGAGAAGTGCGGCGGATGGAGCCAGGGCTGCGGGTTGCGCGCGGGCTGGGAACCCGGTGGTGCCACCTTAAGAGTCGGGTCCGCGCAGCGGCTGCGGAGGCGCCCGGCACCTGCAGGGGGCGCTGCTGCCCCGTGGTTTCTCCCGCGCCGCCGCGTGCAGCGGGCCTGGCAGCTCCGGGGCCCCGGTCCCCGGAGGGGGTGGGGACGCTGGGGGAGGAAGGGAGCGAAGTGCAGCCGTTAGGTAACGAACCCGAACCCTCCCGGATTCAGAAGCGGCCTCAGTGAGGCGTTTGCTGGAGGGAGCTTTCCATCATTCGGCCGCGAGAGGAAACGTGGGGAGGCGccctcccctgcccccaccgcctgccttcctgcctccctccacctccgctcccCGACCCCGACCGTGCTTCCCAGACCCTTTGTTCTCGAGGTTGGGAACGGCTGGGTGGGGGTTCCCCGGGGAAGAGGTCCCCCGCGCCGCTCGGAGGGGAAGGGACTGTCGCCTGCCCCGCACCCCAGCCCTCCCCAGTGCCGTCCCCCTTTCCCCCGGCCCCTTCCATCGCGTCCACGCGCTTCCGTTCTCACTCGGACTCCCCCAACTCCCGAGCTCCGGCTCCCCAGCCTGCACGGTCTGCAAGCCCGCCTCCCTTCCCACTTCCCCGCCACCTCTGAGGTCCCCGGGAAGAGGGGAGGAGAGGGAGACGTGTGGGGGAGGAGAAACCACAGAGCCTTCTCGGCGCGGAGCATTCCCAGGGACCCTTCCAGGCCCCGACCCCTGGGACCCGCTGCA
>chr10:21516730-21516973
GTGAGGGGGGTGGTGACTCTGCTGCGGCGGCTGGGCCCggtggtggtggtggtggtggtgatggtggtggtggtggtggtggtgCGGAGGCGGGCAGAAGCCGTTGACCAGATGAAACCTCTCCAGGCAAGTGGCCCCCGCGGCGgccgccgccgccgctgccgccgccgccgccgccgccgccgccTTGGCTTTGTAGGACCTGGGCAACAGCAGCAGGCGCCGCGCGCCGGCGTGAGGCGC
>chr10:21526217-21526365
ggaggggagggacggggagccgaggggaggggGCGCCGGCCTCCCGGCTCAGCTGCCCCACTGAGGCCTGGACCTGTTGACTGCGATTGGCCCGCCTCATCCCGCGCCCTCTCTCTGCTCGCAGCGGCCCCAGCCCTTCCGCGGCGTC
>chr10:22003053-22003329
TCCTTCCAAGGCTGAGGACCCCGGTGACCCGAGCTGAGGGCAGCCAGAGCCCGGGGTGACCAAGCCCTGCCCTACGTGTCCGGCTGTCTCTGAGGAACCGGGTCGCCTGACGCCTGCCCTGGCCCCTCTCCGCCCGGCCCCGCGCGCCTCCTTGCTTACCTGCTGCACCCCGAGGAACTGGTAGAAGTTGAGCTGCACCTCCTCCACTAAGTCAAACAACTCCAGGTCTCCGCTCTCCCAGCCGCGCGCCGGCGCCACGGCGGCcagcagcagcag
>chr10:22229097-22229243
CGGTGGCCCCGTTACATTTCACGCGTCACGAAGCCGAGCAAGACCAGCCCGGGCCGCCTTCCCCGTGTACGCGCGGGCCTCCGGGGACGCGCAGAGCTGGAGCGGCGGGCGCGCGCGGCAAACGGGCCCGCGCGGCCTCTGCGCGT
>chr10:22713293-22713521
TTCCACGCGTTCTCCAGCCTTTCCCACACCCCCCACAGCGGGTGCGGCCAACTCGGGACCCCCTccgcccgcgcccgccgggacccccgcctgctgtccccgccccggccgcccttccgcAGTCGGTGACTTCTGCCTGACTCCCCAAAGTGGGGGGAGGCGACGAAGGGAGGAAGACTCCCCGCCAAGGGCTCTCCAGCCCGCACAGCGGCAGGGCGATGCGGGAGA
>chr10:23439215-23439424
CGGCAGGGGTCGAGCTCGCGTCCCGTCCCCGCCCCCCTGCGCTGTGGCGCAGCAGGAATTTGGCCGGGACCCGGGCGCTATTCGCGGCTGCTGACTCGCGGCGGCCGGCTGCCTTTCGCTCATCTCTATTCTGGGGCCGTTGGGTCACCGCGCTCCGCCGGCCCCCTCCCCCGGGCCCGGAGGGTGTGTCCCCCGCTCCGGGGCTCGCC
>chr10:23439743-23439846
CCGGCGCGTCCTGCAAGCCGCCGCTGCCGCCGCACTACACGTCCACCGCACAGATCACCGTGCGGGCCCTGGGCGCCGACAGGCTCCTGCTGCACGGGCCCGA
>chr10:24724611-24724872
GGAGCCGCGGCACAACCGCCACCCTCCCCACCCAATTCCCGGGCCTTGTCACAGACCCCGGCAGCTCGCTCCGCCCCGCCGTGCCTCACAACATCTCCCGCTGCAAATTACCCAATCGGGAGACGCGACGAGAGAACGCGAACCAATCAGGGGCTGGTAAATCAGGCTTCCCTCCGCCCTCTTCCCCGCCCCCGGGTGAAGGCCACCGCCCCCTCGGCCTCTCCTTCCCACCCCGCCCCGCTCCGGGGAGGTGGCTCCCCG
>chr10:27100031-27100104
TTCCTGCCCGCCTACTCCAGTGGCACTCAGTCCGGGCTTGCGACGCCTATTACCTGTTCATCTTGTCTCTATC
>chr10:27504059-27504254
GGTTAGGTTGAGGCTGGGGCGGAGCTAGACCTCAAGAAGAAGCCAACAAAGTCACACACAGCGCTCCCCACCTGCGCTTGCGCAGGGGAGGAACACGCAGTCCGGAAAAACGCCGGGGATTCTGGGTCGCGCAGCCGTGGAGCTACCTCAAGGCGGAACTGGGGAGTCCAGGGCTTCGGCAGCCTGAACACCCGG
>chr10:27504538-27504734
GGCTCGGGCCGGCTCCGCTCGCGCCCTCCTCGGCCTCTGGGCCGCGCTCTCCCGCGACGTTTGCTTTCCTCTCCCCACCCGCGCCTGCCTGGTTCCCGGCCTTTGCCAGGCCCAAGTTCTCTGGGTCGCTCTCCCTCCTGTAGCGCCGAGAAAACACCATTCCGAGGGCCGCCGCTCGGCCGGCAGGTTTGCTGCG
>chr10:28302504-28302686
GGAGCCGGACTCTGACTCAACTCCGCAGTTTTTCCTCCACCTGTCGGTTCTCCCCGCTCTGGGTCTGCCCCGCCGCCGCCCCCGCCCGGAGTCCCGCGCGTCAACAGGGGTCTCCAGGGGTCCTCAGGGTcccgcccgaggcggccccgcccctgccccggccccgcccccacctccTCACA
>chr10:28522163-28522352
gaggcccaggcttgcggatcacctgaggtcaggagcccaagaccagcccggccaacatggtgaaactctgtctccatctccactaaaaatacaaaaatgagccgggcatggtggcacatgcatgcaatcccagccgatcaaggggctgaggcagaaccacctgaacccaggaggcggaggctgcaatga
>chr10:28532985-28533145
AGAAAGGCCGGAGCCAGCCGAGGTTTGCCGAGGGCGGTGTTCCGGACCCGCGCGGTGCGGGGAGGAAGGCCGAGGGTGGGAGAGGAGGGGCCCGGCGGAAACTGCCGAGGTTTCCCGAAGGCGGCAGCGTCCGAGTTGCCCGGATGTAGTTGGTGGAgcg
>chr10:28533712-28533952
TTTGTTGTTAACCCTGATCCGGATCGGGTTGGGGAGGAGGAgcggccgcgcgggcgggcgggcgggaacgcagtgtggcggggagcgggggcccggcTTCGCGGCATTTCGCCCTCTCCGGCCCTTCCGGAGGCTCCGGGTTTGTGCCGTGTGCGTGCGGGGCTCGGCGCTGGGGCGCTCGGTAGGTCTCCCGCGGGGAGGGGCGGCGGGGGCCCCGTTTTCTTCCTCCCCGGCCCCCCA

>chr10:29736509-29736653
GTCGCCCGAGTGAACTCTTCCAGCAGGTTGGCCTCTCAGGCTGTCCCCTGAGGACCTGAGCGAAACTCTGGAGGGGACCAGGAAGAAGGGAGAGAGGACATCTCCGAGACCTTCCCGGGGGTGCGCCCACACTCACGCGCCCAC
>chr10:31928037-31928423
TTTAAGGTCAACAGTCCTCGAGGGACGCCCCAGGTGGATTCCCCGGGTGGGCTCCCCGGGTGGGTGGAGGCCTGCAAGCCCCACCGCGATTAGGGAGTGGGCCCAGGGCGCGGGAGGGGCCGGGCCGGCCTTTTGCGcacacacacacacacacacacacacccgccttttgcagacacacgcgcgcgcacacacccgccttttgcacatagacacgcacacacccgccttgtgcacacacgcgcgcactctcccgcactcacacacacacccgcgcaccctcacacTCTCCTCCCTGGGGGCGGGGCGGGCGGGCGCTGCCCTCACACAGGAAGTCAGGAAACCCAGGGGGCAGAGAAGCCACAACTTCGGGCCATTTAAACCCT
>chr10:31928609-31928725
GCCCCGGCGCGCCTTTGTGCAGCGCCTCGCCAACCTGCCCTCCGTCCGCCAGGACCCGCGCCCTGCACCTCACCGGGAGCCCGGCGGCCTCGCAGCAGGCGGCTCCCTTCTTAGTC
>chr10:32347491-32347668
TCCACCAGCACGCCGCCGTTTGGAAAGGCAGCTGGGGAGAGTGGCAGGCGGGGCTCGGGCCCCGGGCACCTGGGGCTCGGAGGGCTCGGACCTCTGGGGTGCTCGCCAGCGGCTGCCCCGGGGCCACGGCCGCCCCCACGGGGCTTCGGAGGGGCGCTCCAGAGGCGCCGCGCGCCG
>chr10:33005714-33005912
TCCCTCCGGGCTTGGGGGCTGCAGGGACCCAGCCGGCACACTCCGCACGCCCTGCGGATGACTCACTGCGTTTGCACTGCCGCAGGCGGGCTCGGTGGTGGTGGTGACGCGGCCCGGCAGCCCGGGAACGCAGGCGGGCTGCACCCTCTGGAAGCCAGCCCGGGTCTCCGCGCTGTCTTTCCCAACATCAAAAATGCT
>chr10:35090331-35090711
GTGCGCCGAGGCCGCCTCCCCGGCCGGCCGCCGCCACCGGCCCCGGAGACGCGGGGGGTGGGGAGCGAAGCCCGGGGAGCCCGCGCGCCGACACTCACCTGTCTCCGCGAGGAAAGACAGCAAAGTCCAAGGCCGCCGCCGCTCCCCGGCGGGACAGGGGCGGTAGGGAGGGGGGGAAAGGGGAGAAGGACGGGCCGATCACGGGATCCGTAAAACAATCGTCCTCCTCTGCCTCCGGCTTTGCCCAACACACACCCTCCGGTCTCCTTCTTCCGCTGCTGCCAAATCCCCCCCGCCACCCGGAAAGCAATGGTACAGGCCGCGTTACGGCAAGCGCAGGGAGCCAAGCTTCGTGTGATTGCGAAAGGCCACGGAAATTA
>chr10:38094815-38095087
ATGCCGAGGCGAATGGGGTGGGGGGAAGCGCCCGCGGGGCGGGGAGGGACCCTGCAGGCGCGGACTCCACACCCAGCCTCTGGCCAGCGTCACTCGGCTTGCTGTGTCCTCGCAGGTCGCAGCTTCATTGCCTGATGTCTTCGGGAAGTATTTTGAAGTCATCGTGGCTGTGGATTGGGGAATTTCTTGTTTCCACTGACCTGTGAGGCCGCGCACGCGGAGGGAGGCACCCCAGGCCCTCCGGCACTGTCCAGCCTCGCCTGTGTCCCCAT
>chr10:41844659-41844973
TGTTAATTCCATTAGTTTCCATTGGATGATGATTCCATTTGAGTCCATTCGATCATGATCACATTGGATTTCATTCCATAATTCTATTCTATTCCATTTCATGATGATTCCATCTGATTCCATTTGATGATTCCATTCGATTCCATTCTATGATGATTCCATTCATTTCCATCTGATGATGATTCCAATTGATTCATTTCAATGATTCCATTCGATTCCATTTGATGATGATTGCAATGAATTTCATTCGATGACACCATTTGAATCCATTCGATGATGAGTCCATCCATTTCAATTTCATGATAATTCCATTC
>chr10:41851356-41851631
TGAAGATgattccattcgattccattcaatgattccattcgattccattcgatGATGATTCCATTCGTTTCCATCTGATGAAGATTCCATTCGATTCCGTTCAATGTTTACtccatttgattccattcgctgattccattcgattccatttgatGATGATTGCATTCGAGTCCATGGATTATTCCATTCTATTTTATTAGATGATTCCATTCGTGGCCATTTGATGATTCTCTTCGATTCCATTCGATAATTCCGTTTGATTCCGTTTGATGTTC
>chr10:42089005-42089499
GTATTGAATGGAATTGTCATCAAATGGAATTCAAAGGAAACATCATCAAATGGAACCAAATAGAATCCTCATTGAATGGAAATGAAAGGAGTCATCATCTAATGGAATCGCATAGAATCATCATCAaatggaatcgaatggaatcattgaatggaatcgaatggaatcatcatcagatggaaatgaatggaatcatcatagaatggaatcgaatggattcattgaatggaatcagatggaatcatcaaatggacttgaatggaatcattgaatggactcgaatggaatcattatcaaatggaatcgaatggaatcaccgaatagaatcgaatggaacaatcatcgaatggactcaaatggaattatcctcaaatgttatcgaatggaattatcgaatgcaatcgaatagaatcatcaaatggactcgaatggaatcatggaatggaatggaatggaatagtcaatgaactcgaatggaatcatcattgaatgga
>chr10:42099316-42099552
gcatcgaatggaatcatcgagtggaatcgaatggaatcatgatcaaatggaaatgaatggaatcatcacagaatggattgaatggtttcattgaatggaatcacatggaatcatcgaatggacttgattggaatcattgaatggactcgaatggaatcatcattgcatggaattgaatggaatcatcgaatggtctcgaatggaatcattaccaaatggaatccaatggaatcacc
>chr10:43407223-43407509
GAAgccgccgccgccgcccgttgcccttcgcgcgcagccgccagcgcgcgcctcgcgtcccgccACGCAGATGGCCGGCCCGAGCCCCCAGCGCCCGCGAGCAGTTTCGAGAACTAAAGAGGCGCGTCAGCTCGTCCCCGGGCCGCCCGCGGGCAATGGCCGAGCTCGGCTCTCCTTCCACCCTCCGCCGGGACACACGCGGAGCCGAGCGGGGGTCCCAGGCGCCTAGGGGGAGGGGTTCCCGCGCCCGGGGCGGCCTTGGGGGGAGGGCGAGTCGGGTGCCTTG
>chr10:43408569-43408741
GGCCCAGTCCCCAGGTAGTCCGGGTACGGGGCCCTGGACTTCGGATAGTCTCCCTAATCTCAAATCCCACCCCCCGTCCCCACCCCCAGGGGGACCCGGTCCCCGCTAGGTCCCGGGTGTGCGGCCTTCGACCTCGGAGACTTCGGCCGCCCCTCACCTCGGCCTCCGAGTC
>chr10:43420508-43420541
CACCCGGAGCAGGCGGGGCGGCCGCAGGACCAC
>chr10:43436971-43437322
AGCAGGGTGGGATGCCCGTGGCATAGGGCCGAGCCCCCGCTAGGCACGCGGGAGCAGCAAGGCTTCCGGAAGCGCAGGGAGCGCTGGACTGGCGGGCGCCCGGGATTCGCGCAGGCCCCGCCCCTCGGCGGCCCCGCCCAGGGAGCGCTGCGGCAGTTTCCATGGTGAGATGGTCAACAAGCCTGTAAGTTCCTCAGCTACGACTACCAGGTACCTCGGGTTCCTCCCTCCTCCGAGAGACCGCCGAGGTGCGGGCTGTGAGAGGGGGAGCGTGGAGCCTccgaggccgaggtgaggggcggccggcgggcaggggccgggtctgaggtcgagggccgCACACCCAGGATC
>chr10:43455596-43455861
CTGACGGGAAACGGCCCCTCTAGGTCCGTGGCGCGGCGCGCTTGTGGCAGCGACGGGCACTGCCGCGCATGCGCGGCCCATTTCCGAGAGTGGCAGGGCTGGGCGCGGTGGGGTCGCCTCTGGGGTCAAAGAGCACGCCGAGCCCGCCGGAGGGCGGGGCCGCGGCCTTGGCCCTTTGGCGCGTAGGAGACAGCGCGCCAGGCTGGCAGCCGGCCTTAGCGGCGTTTGCTGCTCTTGTGCGGACGCCACTGCGCGCCCTAGTGGG
>chr10:43574173-43574454
CCCCCCTGCAATAACGCCCGTCACAGGCGAGGAAAAGGCCGGCGTGGCCAACCACGAAGCCCCCAGCCGGCCCAGGCCAGAGCTCGGCCAGGAGGGAGGAGGGGCCATCGGAGGCGCGGCCGCTCAGCTGCAGGGCCCCACAGGCTTCGGTGTGGCCGCAGCCCGGCCCCGGGGGCGCAGCAGCTCGGAAATGCGGCGCCGGGACACACGTGCCGCCGCGGGCCGCGCCTCCGCTGGTCGCGTGCCCTACCATCGCCGCCCTCCCGGCTTCCGCAGCTCGG
>chr10:46284596-46284733
CCACCGCCCAGCCCAGGGCGCGGCTCTGAACTTGGCGCCAGCGCCCAGAGGCCACCAGGCCCCGCCTTCCTGGCTGCACCCGCCTTCGGGGCGGGGCTTGCGGTTGGGCGGCTCCGGCGGGTAGGGCGTCGCGGGCC
>chr10:46523270-46523475
GTGGGAGGCAGGGAGGGCTTCCCGCTTTGAGGCGCCCCACCCCCACCCCTGTGAACAGGGTAATTATGGATAGACTGGGCTGAGTGATGGCCTGGGGTCTCGGGCATCTGCAGGCTGCCCCCAGGCTGAAGCATGCCTGCCAGTGGCTTTTAGGCCCATATGAGCTGGAGGGTCCTTCCTTCCTTCCCAGGCTCACAGAACCCCT
>chr10:46523674-46523774
GGGCACCCCCTGGCTAGGCTTGTGTTTCCCCCCTAAGAAGACCTTTACAGAGCCCAGGCTGGAGTCCTGGACGTGGGTGCAGGAAGGGAACTCAGAGCTT
>chr10:46524593-46524778
ctgccatcattttctcactgttataatttttgcaaagtcattttcaGGGGGAGGAGGAGTTTCAGTGCTGGGGCTTGGAATGGCCTGGCATCCTGCCCCAAGGAGCCCAGGAACCCACCTCGGGCTGCAATGGGATCAGAGCTGGTTCAGGGGTAAGGGTCATGTCCAGAACACCCTGGGACTGG
>chr10:46526738-46526950
tgcacacgctgttccctctgatgggaagcccttccGTGGGGCTGTGACACCTCCCACCCCAGGATCAGTGACCCCTGTCTgccccacccctccctgagattcccatgtaactatgagggggttcccaggcagcccggaaactggcactttttcaaagctctcaggtgattgtaatgcacagcagagttgagagcaactgCACTAGACCTGTG
>chr10:46528225-46528490
AGTGGTTCAGAGACCACCAGCCCTTTCCTCCAGCTCCCGGTCCTCAGCCTGGAGTTGGCCTGAGAGTGGCCCAGGACCAGGCCCCCTGGCAGCCCAAGTGTCCCGACCAGGCCTGGGACACAAAACTCCAGGAGCTGGTACCTTCTCATGTCCTGGTGGGGGGGGGGCATGGCTTCATGGGGGTCCTGACCTCTCACACTAATCCGCAGAGGCAAAGCTGTCCCCAGGCCAGCCAGCACATGGGAGAGACTGTCCCCACGCTGAG
>chr10:46541141-46541441
CACCCTTCCCACCTTCTCCATCTCTGTCCTTTCTGGAAGCTTCCGCCCTGCTGTCCAGGTTGGCCCGAGCGCCCGAAGATGAAGAAGGGTGGGGGATGCGCAGGGACGGTCCTGTCGGTGAGGGTGGGACTGTCCTCGGGGCCTTGGGAgccctcccccgccccgccccgccccgccccACGGCGACTCCTCCCTCCCGAATCCCCTCAGGCTCCGAGGGTCCCGGCTTGGAGCGAAATGCCCACCAGGAGGCGTCGGGTCCTGTCACGGGCCGCGCCGCCCAGGACCACGCCTGGCCCG
>chr10:46558941-46559340
ACTACCATTTGCTGAGACTCTGAACCCTGACAGAAGAGGAATGAGTGTGGGGTGCACTCAGGGGTCCAGCGGGGGCACACTGGGATGTTTGAGGCACCACGTGGACAGGTGGGTTGCACATTACAGGATTGGAGGGGtttttctgtttgtttttgttccttgagatggaatttcactcttgtcacccaggctagagtgcaatagcgtgatctcgactcactgcaacctccgcctcccgggttcaagagattcttccgcctcagcctcttgaatagctgggattacaggtgcccatcaccatgcccagctaatttttgtatttttgctagaggtggggtttcaccatgttggccaggtctcgaactcctgatctcaggtgatccgccccctctgcctccc
>chr10:49538863-49539200
GGCGAGGCCAAGGCGCGGGGCCGCGGCCCGCCCGAGAAGCCTGAGCTGGGCCCCGACACCCCCTGCCCGACATTCGGCCGGGACCCCCGAACACTCACCCAGGGCCGCGCGAGCGCCCACAAGGAAACAGAGACGCTACCGCCGCCAGCCGCCTTGGAACCCAGCTCGACGGGCCGTGGCGCCTGCGCCCTCAGCTCAACCATAGACACCGCCCCCAACAGCGACTCCGACTTCTGCTGGTGCGGGGAGGCCCGTGGCGCATGCGCCTGGCTCAGCGTTTGTTTTTAAGCACGGGCAAGACCACGTGGTTTGGAGGGACGGGCTCAGCAGCGCCTTT
>chr10:50623871-50624046
cccgacctgcccgccgcctgccgcccgcagccgctgcccCGCTGGTGCGAACGCTTTCGACTTGCCACCGCGAGCCTCCCGGGCTGCCGAGCATGCCCAGTCCGCTGCCCGAGCCGGCCCGGCTTCCCGCGCGACGCGACTCCGCTCCTCCGGGTGTTCACTGCGGCCGGGGGGG
>chr10:50624648-50625112
GGCTAGGCCGGGGTCGGAGCCCGCGCATGCCCAGTAGCCCCACGTGGTGCAAGTCGCCTGAAGGAAGGTTTTCCTCTGCTCCCCGAGCGAAGCCCCAGCGCCCAAGTTAGGATGGACAGCGGGGAGAGCTGGCCTTCCCGCCCCGATGCCCGCCGTCCCTGGCCGGCCCGCGCCGCACCTCGGTGGCCTACAGGCAGCCCGAGGCCGTGCCTCCCGCGGGGTCGGGGACTTGGCGAGCGGGGGAAGGGGCGCGGCTACGGGCCCGGCGTACCACGTGACTGTCCGCGGCGCTCCGGGCAGCCATCTTCCGCCCGGCCATCGGGCCGCGGGCGCTCGGAACCGACCTGGGAGCTGGCGGGACCGTCCTCCCCCGCCACGCCCTCCCATCGGGCTTTGGGCGCCGGACTCTGGCCACCGCTCGGCACCTGCCTCCGCCTCGCCTTGGGGTATAGGAGTCCTGTACC
>chr10:52314094-52314249
CGAGCGACTAAGCAAGGGAGGGGCGGGGTGAAGAGTGTCAAAGGCCCCCCTTCATGTACACAAACACACCCCCTCCCAGCCCCTCCCAGCGCTTTGAAATCCCATCCCGGCTTTGTTGTCTCCCTCCCAAGGGGCCGGAATGCTCCGGGCCCGCG
>chr10:58334977-58335151
CAAAAGAGTCTCGCCGGCGTCCCCGCCCGCACACTCGCGCACACTCGCGCTCGGGCGCACACGGAGCAGGGACCGGCGCCCGGAGCGAGCCAGGGAGCGGCTAACCGGGGACCCACCGCGCGGAGCCAGCCTAGCTGCCAGCGAGCCCAACCCGCGACGACCCACGCCCCTGAG
>chr10:58385114-58385360
ACGGGCGGACACCGGCCAACGCCGGGTTGGGGTGAGGCCGCCGCCGCGGTCCCTCCATCACCCTCCTGGCCCGGCAGAGGAACCCACTGCTCCGGGCGGCCGGGGACAGAGGTGGCTCAACAGCGCCGCCTCGAAGCCAGAGCCCTCCGCAGGCTAGAGGATTGCGGTTTCCCTTCATCTCCGCGGCTCTTATTCCTCCCCCGCAAGGCCGCCCACCGGGGTACGCTCTCCCGCGCCTGCGCCAAT
>chr10:58513264-58513501
TGCACAGCCCGGAGTGGAGCGAGGAGCGCTTCCGCGTGGACAGGAAGAAACTTGAGGCCATGTTACAAGGTAGGCATCCCTCGTGTTCTCGGACTCTCCGACTGAGCCTCTAACTCCTTTTCGGACATCCCCACCGCGCGCTCCGGCGCCCGCTACTCCAGCCTACGGCCGGCCGGTTTAGCTCCAGGCCCGCTCCCCCGCGGAGCCGGAGGACACCCAGGGACTGGAGACTTCGCG
>chr10:59906455-59906717
CAGCAGGGAGGCGGCGGCGACGAAGGCCGGGCTGCGAATGAGTGGGCGCCGGGCGAGCACAGGGGAGCGCCGAGCTGAGCGCCTGGCACCAGGGCGCAGACTCGGAGCGGCGGCGAGAGAAAGAGAGGGCGCTTCCCGCTGCCAAGGGACCTCCTCTGCCAGAGAACAGAGACCCCGCCCGGGCTTGGGCAGTATTGCACTGGGGCTCGCTCCAGCCGGGCTGGGCGCGCTCCCTAGGCCGCCCAGCAAAGCTGGCTGAAAG
>chr10:62268224-62268408
TTCCCCGGCATCACCTACACCTGCAAAAAGACAGGCGTCCAAAGCCTGGGGAGGGCAGCGGACAGGTGCGCCCGCAAACGCGCGCCTGGACCCCGGCACCGCCTTCCCAATCCGGACCTCAGCTGCCTGAGAAACTCGGGGGTTCCGATGTCCAGGCCCTTTAGAGCCCCAAGAGCGCAGTCTC
>chr10:62268612-62268969
CCAACGCGAACTGTCCGGGCCGTCGCCACTCCTTCAAAGGGAAGATTTGAAAAGCCCGCCCCTGGCAGGAGCCGCAGAGGACGCCAACCGCCCGGCCGTACCAAGTCCCAGTCGCAGGGGCCGGGGGCGCAGGAGGAGCCGGGCCGAAGCGCACGCGCAGTGGGCGCGCCTTGCGCTCTGCAGCTCCCGCCGCCGGAAGTTGCCGAGACCCCAGGCTCTAGCGCGGCGGGGCGGGGGAGAGGGCGGCGGTGCCGGACTTAAGTCCCGGACAGGGATGTGGGCGGGCCTGGGACGGGAGTGGGAGGGGCCGCGGGGAAAGCTTCGGCGGCGGAGCGCACCTGTCCCAGCTCAGGTTTC
>chr10:62804845-62805038
CGTGCGCGCTCAGAGGGGGCTCAAGGCGAGCGCGCCGGGCAGTTGCGGGCGCGTGGCTGCTGAGGTTGGCGGCGGTGCCGCGCGCCCGACGGGCCGGTGGTTGCGGGGCCTCCCGCCTCGACCCGGGCTGGGGGCAGCCGTGGCGGCCGCCGGGGACCGCAAGGGGCGGAGGAAAGGAGGGGGCCGGTCCCGG
>chr10:63521729-63521979
TTCCTCACCTTGGTCCACGTCGCTGCGGAGCTCCCTGCGACGGCCGAGGGCCTAgctgcggcgactgcggctgcgacggcggcggcggctgtggcgctgctcggctgcgtgcggtgcggcgcggcgcccctgctccggcggcgctgggtgggcaggcgctcagggcaggcggcgcgcgCTCCCCGCTCCTGCTCCCCGCGCAGCGCGGCACCGCCCTGCGGGCCCGGGAGCGGCGCGCCTCGCAGCTGCT
>chr10:68527402-68527549
GGTTGCCAACTTACAGAACACCGGACGGGACCATAGCCGGAACAGGCGGTGACAGGAGGCTGACCGCCCCGCCGGCGGGGCAAAGTAACACCCGGCGGCGCGGCGCCGGCTGATGGCGTACAGCAAGGGCGGGGCCTGTGTCACGCG
>chr10:68608134-68608180
ggccaggatggtctcaatctcttgacctcatgatccaccctccttg
>chr10:69124007-69124267
TAATTTGCCCGCCCCTCTCCACCCTCCGAAGGGTGGAGCCTGAGGCCCCGCCTCCAAGCGGCCTCTCCCCGGAGTGCCTGGCGGCCAGCAGGGCGGGGCAGGAGGCTGGGAGAGGGACGGGTGCGGGGGTGGGGGAGAGGAAGGGAGCGGTCACGTGTGAGGGGCGGCCCGAGGTCACGTGACGGAGCGCCGGAGCGGAGGGAGCCGGGGCTGGGAGTTCTCCTGAGGGAAGAGGAGTGGAGTAGGGGGGACGCGGCGGC
>chr10:69180203-69180313
CTTTCTGGACAGCAGGCGCTGGAGGTGCGCGTCACTGTCCGCCGCCGTGTCCGCGGCTGCGCCAGACAGTGTAGAACCTGCGGCCTCGATGTCCTTCTCCCGTGCCCTAT
>chr10:69318231-69318390
CCAGGTAGGCCGGTGCGTTCGGCCTGGGTGAGGAAGGCGCGGGACCCGGGTGCGAGGACTGCGTAGCGTCCCCGGCTCCCGCTTCCGCCCGCTTTCCACGCCCACTTCTGCAAGTCCCCTCCGGCACCTCGGCGTCCACCGGACTCCTAGGGGCGAGCC
>chr10:69318566-69318843
GCTCCCTACGTGGGGGACGTGCAGGATGATGCGGGGTCGGGGGGGATTTCGCTGCGTCGCCCGCCCCCTTTCCGGCGCAGGAGGGAGCGGCCGCCGCGTCCCCGCTCCCCGGCCGGGACGCCACCGCCGGGCGTTGCAGAGGCGCGCCGCAACCAATGGGCGTGGAGGAGGTGGGTCGGCTGGCGGCTGTCACCCTCCAGGGGACGGGAGCGCGGAGACCGGGAGCGCGCGAGCTGTCGCCGCGCCCCGGGCCgagggggaggagccgggggaggag
>chr10:70132587-70132757
CTCGCAGCGCCACAACTGCGCGCACCGACCTCCCCACGCCAGACGCGGCGTGAGCCAGGCCTCTAATCCGCTCGCCCCTCTTCCGGGTCCCGGTCCCGCCCGGGGCGCCCGGGGTCTCGAGAGCCCGCCTGGCGGCGCGATCTCACCTGTCGGCCGCGCCCGCGcgctct
>chr10:70146255-70146632
CGCACTGGGGCGTGCACAGCCCTGGGCGGCCCCGCTCCGCGCCGCCCCCGGGACCCGCGGCCGTTGGGGCCCACTGCACGTGCAGGCGCAGGTCGTCCCTGCAACTGTCGCCAGGCAGGAAGACGGCGCCGGCCGCGGTCAGGACTTCGCTGCCAGCTCGCAGGAAGGGGACGAAGATGCCCCCGTGGCAAAGCACCAGGCCCGGGCTACGGCTCAGGATTACCCCGCTGCAGCTCCACGGGCCCGCCTCGGGCTGTCCGGCCCGGGAGGCGCTCACCATGCAGCCCGCCTGCTCGGCCGCCCTCATGGCAGACCCCCACTGCCTTCTCATGGCCTCTAGGCCGGACACTCGGGAGCTTCTCCGAGAAACAGCAAGC
>chr10:70170525-70170706
CCCCGGGACTTCCGGGCGCGTAATGGGCCCCGCCCCCTCACAGCGTTACGCCTCTCTGCCCCGGTGCCGTCCCACCAGCGACTCGGGCCGCGGAGGGGCGGGCATAAGGCGTGACAAAGCGCGCTCGGGGTCTGGCCCCGCCTCGGCCCCGCCTGCTCCCGTCTGGCTAGCTGACCGCGCG
>chr10:70233079-70233574
CGCCGCCCCGACCGGCGGCGGCAAGTATGCAATGTGAGGCCGGCCAGGCCCCACAACGCGCCCGAGGAGACGGGCCCGCGTCGGAGACCTGGGGCCGAGCGCGGGCCGCACCCTCCCGGGGAGGCAAGGCCCGGGAATGAATGGGCGGACGGGCGCGGAGGGGCCACGGGCCGCAGACACTCACTGAGGAAGACTCGGTACTCCAGGGAGAAGGGCGCGGCGCGCTCCTCGGTGCTGAAGCCGCTCATAGTGCCGGAGTCCTGCCGCCGCCGCTGCCACAGAGCCACCAGCCCGCACGCGGCGCCGACTGACAAGGAGAGAGCCCCACGCCTGCGCACTGCGAGCACTGGACCGGCGGGCGGGGCGGGGAGCGCCTTTAACGCGGCTCTGCTAGTGTTCCCACCCCCGCCGGGCCAACCCCGTGCGCAGGCGCACTCCGCCAGGCCCGGGTGTCCGCACTCCCCAGCCCCGCCCCTCGGGCCCAGCCTCCGCGAT
>chr10:70816299-70816614
AAGCAAGTGGACGGCGGGCGGGCGCGGGGCCGCGGTGGGGCGGGTCTGGAGCCCACGCCTGCCGCGGGGTAGGCATGGGCGGCCAGGATTTGCTGGTCCTCCGACGGGAGGGGTGACAACGAGAGCGAGGCCGTGCTGATTCTGAAGGGAGTGCGGAGGAGGCAGGACCCTGGTAGCCTCGGCACCTTCAGCCCGGGTTAGGTGGCCTGGGCTGGGCTCCCCACCCCGATCGCGCGCAGACGGGGCGTTTCCCCTAGTTTCCACCTGGGTGGAATGCTTTGTGGGAGTCTGGGTCTGGATTAGTTTCATCAGCTG
>chr10:70887927-70887936
CGCCCCCGC
>chr10:71212408-71212676
CGGGTCCCCCAGCTCTGCCGCGGCCGCGCCCAGATGGCCGTCGGATCCCCCCTCAAGGTCCCCCTGTCGGCTCCGCCCTCGGTCGCCCAGGCCCCGCCCCGGCCGCGCGCGGTCCCCTCGGTTGGCGAACTCACTCCGGCGAGCGAGCGGCGGCGCTCGGCATTGTGGCAGGCGGCTGGGGCCGGCTAGGGCGCCGGAGCCGCACGCAGCCGCGGGGCTCCGAGAGGCGCGCACTGGGGCTGGGACTGCGCGGCGCCGCCGCTGCGAG
>chr10:71319186-71319415
gaagcggcggcgtgctgccgcgaggggcggggcggggccgggggaggAGCCCGCCTGCCGCCTGCCAAGCCCAGTGGTCCTGGCCGTgcgccggaggcagcggcggcgtggcgcagcggcgACAGTAAGTGCGGGCCGGCTCGGGCTCTTCCGGCTACGGTCCCGGCCGCCCCCAGACTCGCGCTCAGCGACCTCCCTCCCGGGCCCTGGGGGCGGCTGCGGGCTGCCA
>chr10:71964717-71964881
GAACCGCCGCCCAGCCCGGGGGAGGCCGCCCAGCCGGGAGCCCCCGCCTTCCGCGTCCAGGCGCGCGCGCCAGACTTTGGAGGGAGAAGGGGGCGAAGCGGACGGTGGGAGGTGGAGTTCCCAGCTCGGGGAAAAGCCCAGGCAGGCACCCACAACCCGCTGCA
>chr10:72215933-72216257
TCCTCTACGCGAGCGCGTTCTCTGCTCCCCTCCTCGCGTCTCCGCCCCGGCCACGCCCACCACGGCACGGGCGCGCGCACGCCGCCTTCGCCGCTGGCTCCGTCTGTTGGGGGGCGAACACGCCGCGGTCCTCGTCGTGGTGAGCGCAGCCACTCAGGCTGGTCCTGGGGGTGGGGCTGTAGGGGAAAGTGCTAAAGCCGCTGAGGTAAGAGGCCGAGGGGTCGAGGGCCCTCGGGAGCTTGGTGAAAAGGGAGTTAACCCCCAGGATCCTACCTGCAGGGACTAGAAAAATGGAGAAGGTAGGAGGAGAAACAGGAGACTGCT
>chr10:72260845-72261075
CACCCAGCCGCCGGGGCCCCAAATGCTGAGCTCAGCATCTCTGTGGCCTGGCTGCCCTCCTCCCGGGCAGTGGGAGGAGCCTCCTTCCTCCCGAGGGTGGGCGGGGCCAGGGCCAGccccgccctcctccccgttccccctctccctccatccccctcccGTTCCTCAGTCGCACGTTCTCCAAGTCACGTCCCCCGCTTCCCCTAGTAGGGGGTCGACGGAGATTGGAC
>chr10:72297998-72298202
AGCGTGACCCCGACCCAGGGCCACGGCTGCGCCCGTAGGATCGCGGGCGCGCGGGTCTCCATGAGGGACTGGGAGAGATGCGTCACCCGCTAATCCCTCAACTGGGTCGCACCCGGTCTGCCTTGGTTGGTCCCTTCTGATGGCGGAGGCGGGACCTCGACTTGGTGGCCAATGAGGAGCCTCGTGGGGGTGCTCTCGGCTGCC
>chr10:72325738-72326095
TGGGGTGTTTATACAAAGTTGACATGGGTCAAGCtgagaggtgacagcgtgctggcagtcctcacagccctcgctcgctctcggcgcctcctctgcctgggctcccactttggtggcacttgaggagccctgcagcccaccgctgcactgtgggagcccctttctgggctagccaaggtcagagccggctccctcagcttgcagggaggtgtggagggagaggcgcgagcgggaacccgggctgcgcgcggcgcttgcgggccagctagagttccgggtgggcgtgggcttggcggccccgcactcggagcagcccgccggccctgccgccccggggaatgaggggcttagcacccg
>chr10:73178285-73178412
gttctagaccagactgaccaacatggagaaaccctgtctctactaaaaatacaaaattagccgggtgtggtggtgcatgcctgtaatcccagctactccagaggctgaggcaggagaatggcttgaa
>chr10:73730287-73730525
CCGTCACTCTCCCAACGACCCCGGGCACACCTCCGGCAGATGCGAAATATGCTGCTCCTCAGGAGGAAAGATGACCCGGAGGACCGCGGGAGGACCTTCCCACTCGCGATCTTCCCAGTGCCCCAAAGCCAGGGACCCCACTGCCGCCTACCCCAGCCCGCGGCACCGAACTTGCTCACAACTGTGACTCCTCAGGTCGGATTGGACACCACCGGAAACGGAAATTCACCGTCGCGCC
>chr10:73744495-73744843
ACTGGCCAGATTGGGGTCCGGTTTCAGAAAGAAGGGAGGAGCCTGGGGGCGGGGCCTGGGTAGAGACCCTCACCTCACGCATCCACCATCCAGGAGCAGGTCCTAGACCATCCCTTCGTCTCCCGGCCCAGATTCCGGCTCCTGCTTCCTGCCCCGAGCCTGTTAAAAGGTGCAAGACGTTTGGTCTCTGTGCTTAACAGAGCAGCCCCCTCTCTTAACGTGGCCCTAGAAGCCGACTTGGCTTCTCGGTTTTGATCCTCGGCTCTCCGAGGCTCCATGGCTTGACTACTTTCAGAGTTCTAGGAAGCTTGCCCCGCCCCCTTGGGTTGTCACCCTCGACTATCCACC
>chr10:73874163-73874516
TGTCCGCGGCGGCGCGTGGGGAGCAGCGGCCCCGCCAGTTGCTGCAGGGCGCGGAGGGGGATGCGGGGCAGTGCGCGGGGGGCGCGGGGACCGAAGGCGGCGGGCGGGAAAGGCGGGGGTGGGGCGGCCGAGGGGGAGCCGCAGCGGCCGGTGCAGGGCCGGGGGGCGGGGCGAGAAGCCGCATAGCTCCCGGGCGGCAGGGCAGGCAGGGGACCGCGGCGGGCGGGCCGTACTTGCCAAGCTCCTCGAAGAGCTGGTAGTCGTCGGTGAAACGGGTGCAGGTGGCGGTGGTGGCCATgctggcgggcgggcggacgcggcggTGCAGCCCGCGCCGACGTCGGTGCACAGTC
>chr10:73906754-73906858
TAGTTCCCCTTTCATGGTGCTACTGACGACAGTGTAACCTCAGGGTTCAGCCCCTGGGCTCTTTGCTTTCCATGAGTAAGGAAGCAAGAATGCTGCCTCCCTCC
>chr10:73940725-73940878
TTCCTTCCGCGGCCCGGGCGCGGTTCTGGCTTCATCTGCATCGCTCTGGCGGCCCCTGCTGGGCTGGCGGTGAAAGGCGACCCGGGATGGGGCGGTGCCCCGAGCTCTGGCTGGAGTAGGAGACACTGCGTGGGGGTGGCCTGGTGGGCAGCA
>chr10:74176935-74177234
CCGAGCGCGTGAGCACTGTCGCTCCTTCTCGCGGGTGGTCTGGAGCCTGCCTCCGCCTCTGGTCCCCCTCGTGTTGGGGGTTCCCTCCGCACTTTTCATTTGGGCATTTCTGCTTTCCTCAGAAGTTTTCGGGTCTGTGGCACATTGCGGAGTTCTGTGTGTCGCTGCTTGGTCGAGGTGACCCTCGCCCAAATTCCAGGGTTGCAAGCGTTCTTGGGTGTGTAGTGGATTTCCCATGAAAAATGTGCCCCACCCGCGCCCCCGGGGGCGGCCCAGGGCCGGAGGGAGCGTGGCGTGCA
>chr10:74825171-74825723
GCGAAGGACGAAGTTTGGGGCCCACAGCGACGGGAGTGGGGACGCGTTGGCGAGGACCGCACCTCAGTCCCAGCCCTGGCGGGCACACTCCCCGCCCCAAACGGCCCAGGCGTCCCCATCCTCCCGCGGACACCAGCGTCTCCGCCCTCCCCCGAGGGCGGCGAGAGGAGCCCCCCGGGGCGGAGGCAGGTACCCCCGGGGCGGAGACTGgggcgggcggggtccgggctgcgcccccggccaggccgggcgggctggcgggcggcgcggggggagcggggctgggcggCGCTGCCTCGGGCTCTGTGCGCTGCAGCCCGGAGCCGAGGAGGAGGAGGCGGAGGAGGAGAAGGAGGCGGCGGCGGTGGGTCCCGGGCGGGGGGAGCGCGGCGCTGCGGACCCGGGCGGCTGGCAAAGGACGAGGCGGAGGCTGAGGAAGGCAGCGGGGAGACCCAGGCTGCAGCAACAAAGGGCAGCGAGCGATTGGCCGGGCTGCAGGCGAGGTTAGCCGGGGACCCGGGTGGCCGGAGGCAGCGGCGAGCGGTGCACGTG
>chr10:74826410-74826424
GTGTGTTTATGTGG
>chr10:75210082-75210122
GAAGAGAAAGCGTAAGGCGGCGTGGAAATGGGTGGGGCAC
>chr10:75210360-75210560
CCCGCAGGCACCCTATGCAGGGCTTTGTTTCGGGGGGGAACCCGCACCAGCGCGTAAGGGGAGTAGGAGAGATCTACGTGACCCTGGTGCGCAGCCGCGCCCTATCGCCCCGGCCACGCGCCGACGCCCCGCCCCGTCCGTGACGCGTTCGCGCGGGGCCTCCGCCCCATCCCCCTCCCAGGCGGTCCCCAGCGCGCTGC
>chr10:75234196-75234509
GGTTGCAGCACCTTCCCGCGCCACAGGACCTGCGGGAGGGCGGGGCCAACCGGGCCGTGGGAGGCGGGGCTTCGGAGGGAGGTGCTCGGGCGGAAGGCGGGGGACTGGGAGGGAGGTGCCCGGGCGGGAGGCGGGGTCTTGGAGGGAGGTGCCCAGACGGAAGGCGGGGTCTCGGAGGGAGGTGTCTGGGCGGGAGGCGGGGCCTCGGAGGGAGGTGCCCGGGCAGGAGGTGACCAGAGCTGGAGACAGAACCAAAGCGGAGGAAAGCCTGGGTACCGGGGCCGGAGCCCCGGAGGGGGTGTAGCCTACGTGA
>chr10:75235035-75235211
GCAGAGCTAGGCGCGGGCGCTCACCTGCCTCCACAGGGGCCGTCCCAGCTCCGGGGGCTGCGCGTCCACCTCGCAGGTCACCACGCGCCCGTCCGCGGGCAGCGCCAGGGCCAGGGCCAGGGCGGAGTAGCCCGTGAAGGTGCCTGGGACCAGGACACAGACGGGCTCAGCCCAGA
>chr10:75235384-75236073
AGAGGGTGGCACCAGCCATGCAGGTCACCCACCTTCGCCCTGGGGGTCCCAAGCCCCAGGGGCGCGGTTCTGGGCGTGGCCTGGGGGACTGGCCCTTCGGAACGCCCACCGCACCCGGCCCAGGGAAGCCGGAAGCCCAGGGAGGGCCAGGGCCCAGCCCAAGGTCACACAGCCACGTGGGACCCGCAGGGGTCGAGAGGGACGCCCGTTTCCGTCCCGCGCCCTGCTGACCAGCCTCAGGCTTCGCAGCGCCGGGTGCTCCCGCATGGAGCGGCTCAGAAGATACTGCCACAGGCGGCTGTCCTCGGGGGGAAGCAGGCACTGCTCTCGCCGGCCTCGCCATGGGGGGCACCGCCTCCCTGACGGGGAGAGGGTGTTGGATTAACCTGAGCCACGCCGCGCCCTACTCTGCGCCCGCCCACCCGCCCGCCGGGACCAGGTCCTGCTCACCCAGGAAGAGGCCAGTGGCGAAGGCGGCGCCCAGTGCGGCTGAGCCCAGGGCCAGCGCGGCGGGCACGGAGAGCCGGGGCACCGGCTGGGTCATGGCGCGGGCAGGAGGCGGCGGGAGGCAGTGACAGGTCACGTGAGCTGGAGCTCCTGGGACAGGTCTCGGACTCGCGGGCCCGCCGGGCTCCACCTTGTCGGGGCACTACCCGCGGAGCCGCGGTCTCGGGCATCATCTGGCGGCC
>chr10:75401123-75401357
GTGGAAGGCAGGGGCTGCAGGTACTCGGGGTGCAAAATGTGGCCAGTTCGTGCCGTCAGCATCTTCAGCACCTTGATTGGCAGGCGGTTGGCCTGGCGCAGGGGGTCAGAGGGGGGCACGGCGTGCACAAAAGGCTTGGTGCTGCCggccggggacgagcctgggccggggccggagcTATTTCCAGAGAGCGCGCTGGTCCAGGCAGGGTCTGCAccgccgcctccgcctccg
>chr10:78303217-78303339
CTCGGCCCGCGCGGCCATTGTCTGCGCCAGGCGCCGCCTTGGCAGCAGAAGGTGACATCTGGTGACTAATGGCCGCGGCTGCGCGCCGCGCTCCTCCCTCCCGCAGCGCCCGGGGCGCAGCT
>chr10:79150612-79150813
ctgtagaaaaacagggagaggcagacgctctgcccagcaatgagcatcccatgggataaAGGGTTTGGGGTGGGTTGAATGTGTGCCCTGTGAAGACAGCCAGGCTTGGGGGGTGATAACACAAAACCTCCCCATCCACCCCTGTCTGCCTGGAAAGGAGCCCCTTCTCTCATCTCCCAGAAGCCGGGCGACGGAGCATGC
>chr10:79445351-79445659
TCCTGCAGCGACAGGTAGACCCAGTTGAGCAGCTGGGCGGGCTGGTACACCGAGGCGGCGCTCGTGTCGATGGCCGACAGCAGGCTCATTTTGTGGCGGCGGTGCCGGCCCCTCCCCGGCCGCCCGCTCGCGGCCCCCCTCCGCAGCGGAGGGGCGGGCACCGGGGAGCCTGTGCCCACTGCCCGCCTCCCGAGCCCCGACGGTGATCGCCccgcgccctgcgccccgcgcgctgcccgcagccgctgccgctgccgccgccTCCCCCCGACTGCGGCCCCGGCGCGCGCAGGCGGTGGAAGGAGGCA
>chr10:80078469-80079021
AGGAGTGTCTCCCCTACAAGATGATGACCAGCCCTCCAGACCTGAGCCCAGGTGTGATTCCAAGGCCCCTGTACTGGGGCCAGACAGGGAGACTCGCTCTCAGGGACTTCCCAACCAGCACCATCTTCTCCCTGCGGGGATGGCGAGGGAGCGCGGGCCGGCCCCGGCCCTGCCTCCGCGCTCGCGCTCGACGGTGTCCTGAAGCGCGCTCCCGGGGAGGTGTTGCAGCCATGGCTACGGCAGCCGGCGCGACCTACTTTCAGCGAGGCAGTCTGTTCTGGTTCACAGTCATCACCCTCAGCTTTGGCTACTACACAGTAAGGACAGCCGCTGGAGCGCTACGGTCTGACGAACGAGCGAGCGCTCGGTTCACCCCAGGACCTGGGCTCACAGGCCGCGGGCCGGGGGAAGTCGTGCAAGCACAATCCCGACTCCCGCGCGCTAGGAGCGGAGGGGAGGGGACCAGACTCCGCAATGAGAGCAAGCATACTGGTCCGCCAGGGTCTTGGGCGGGCGCCCAGGGCCCTGAGAAACCGGCTAGCCAGGCTTTTC
>chr10:80137321-80137444
GTTCTGACTTCCAAAGCAGCCAGACTCCCATTTGGCTGGCAGGGTCACACTGCATCCCCCTGGCCTGAGCCTTACACGGGAGAGTGGCTAGGGTCTGGGAGAGGGCAGGTGAGCCTCAGAGAA
>chr10:80505384-80505555
TGGCAGGGGTGCTGGGGAGGCAGTGAGGGCTGAAAAAGGCCAGGGAGGGAAGAGGGGAGGGGAGGGAAGCAGTAAGGTGGAGCAGGCCTGGCCAGAAAGAGCCAGGAATAAAGCTTCCTCTAGTGTCTTGAGCCTAGGCCTTCTTCCTTCAGTGGAACCTCCCTTTGCTTC
>chr10:84328808-84328817
GTGAGATCC
>chr10:86400430-86400463
CCCCGCGCTCCTGGGGTGGGGCCCGCCTCGTCA
>chr10:86400658-86400744
CCCCACGGCCGCCGGAACGCCCTCCCGACCCAGGGAGAATCAAGGCCAGGGCTCTCCACCGCCCCTTCCATATCCGGGTCCCCGAG
>chr10:86521807-86521988
CCCCGCGCGGCCGCCCGACCCCGCAGCCAATCGCGCAGCCGCTTACTCAAACCGCCGCGCAGGCGCTGCGCCCCGCATGCTCCGGCGCCCGCCATTGGCCCGGCCGCGGAGCCCGACGGGAGTTGTAGTCCAGGTCCGCGAGGTCgcgggccgaggaccaggcgcgggagcgggagcgggC
>chr10:86711116-86711823
GAGGGGAGGCTGGAGAGGAGTTGGAGGAGAAGCGGCGGGTGGAGGCGAGGCCTTGCCGGGGCACAAGGAGGACATTTCCGTCTCTTCCTGGGGAGGCGCTTCTGGCACCTTCCGGGGCGGCCTCCGGCTGTCTTCGCCCAGCCCGCCAGGCGGCGTCAGGGCTCCGGGGGCGCGCGGCCAGCCCGCCCTGCGTCTCCTTCCTCCTCCTTCCCGGGCTGGGGCCCAGGCGAGCGAGACGGGCCGGAGCCGCGGGCCCCCGCGCCGTTCCCAGGCCGCGCAGACATTAACTCATTCCTGCCTAGGGGGAAAGAGGCGGCCGGGCGGGCGCGCGCTGGAGTCGGCCTGCCTCCACCTCCCTCTCCGGGAGGCCCGGCTGCCAAGCGGAGTCCGGGGGCGGCTGGCAGGCGGCCCCGTATGAAGTGGGGCGTGTGGTCCCGAGCCCCCCTCCGCTCCCCTTCCCTCCAGGCTCTTCGGATCCGGGCGTCAGAGAGGGCGGGGAGCCCGCGCGGGACCCGGAGCGCCGCGGCCGCAGCCGCAGCTCCCCCCGGGGCCTCCTCCGGGCCGAGGGCGGCGTTCGCAGGCCGGATCTTATCGCTGGCGCCCGAGGTGGGCGGCCGCTCCCCGGAACACCTGAGGCCCGGGAGGGGGCGGGCGGCGGCGGCGCGGAGACCCTGCGCGCGGGCCGGGGACGGTCACGTTGGCCCGCG
>chr10:86969718-86969732
AGGAGGGAGGAGGC
>chr10:86971144-86971621
CTCAGGACTTCAGGCGGCCGGAGGTTGTGGGGACGAAGCGGAGTCGGGAGCCGGGCTTCCGGCCCTCACTACCCCGTCTCGGCCCGCGGGTTGCCTGCGTGCCCGCCCCACCCAGCGGTGAGTCATGGGGCAGGGCCCGCGGGAAGCTTTGTTGAGTGGGGCGCTGCCGCCCGGCGGGGTCCCGCCCCGCCACTCCCcggggaggggcttcggggcacggggccgtgcacgtgagaacgaagcacggTTGTGGGGGGGGCATGCACGTGCGCGCTCGCGTGCGGGAGACCCCTCCCTTCCACACCACTTCCTTTCGGGACAAACCGGTAACCTCCGGCCCTGGAAGGTTTTGTCTAGTGGGTTCCGGATGGACTGGTGTTCCCAGCACCCCCCCGGCACGTGTCCACGCGTGTGGCCCCGGTACGGTGTATGCCTTGCCAGTAGGTGACTCAACGTGGCACTGGTTGAGCGCCGGAT
>chr10:87094262-87094302
GGCCGGAGGGGAGGGCCGCAGGGGAGGCAGGGAGGGCGGG
>chr10:87504819-87504889
CGGCCGGAAGCGCCCTCCAGACCCGCCCCCTGCCCTCCGGAGCCGGAAGCTGGGCATCTGCAGCTGGCTC
>chr10:87659667-87659859
GGGGCTGGCGGAGCGCGCGCCCGCGAGTAGGGGCCGGGCCGGGGACCCCGCCTAGGCGGCGGCGGCCGGGTCCCCAAGGCTGGGCGCTGCTTGCGGAACCGACGGggcggagaggagcgtggcgggaggaggagtaggagaagggggCTGGTCAAGGGAAGTGCGACGTGTCTGCGGAGCCTTTTTATACCT
>chr10:87660170-87660237
TGGAATTCCCGGGGCAGTCCTCGCCCCGCAGCCCCTCTCCACCCCGCGACTCTGGGAATCTGCGCTC
>chr10:87818100-87818291
TCCTTAAAGGACCTCAGAAGGATACGACAACCATCCCATGAGGCCCCACGGGAACCAGCTACTCACCCAGGGGCAGAAACAGCAAGAGCAAGTGCCCTCAGCCGGCCTCACACAGGAAGGAAACGCAACCTGGGAGAGAACGCTTCCGGCGGGAGGCGCGGCGCACTCCCTCCCACGGAGCATGCGCGACC
>chr10:91611465-91611685
gtttctcttctcctgggacagggctgacagcaggactgctgcccaggcagatgtctagccagtaaacatgacattagtgatccccttagcacccccaactctcctttggcttggaggagggaaaacccctgttcctggtcctgctcctgggaatatgctcacaaggaactctgtacctcctccaggctgaaaactctgagccccttattccagcccagac
>chr10:91612527-91612667
ctcactgcaagctccgcttcccgtgttcacgccattctcctgcctcagcctcctgagtagctgcgactacaggcgcctgccacagcgcccggctaattttttttgtattttttttagtagagacggggtttcaccgtgtt
>chr10:92239894-92239957
GGAGAAAGTGCCTCCGAAGACTGGGTTGACATGGTGCGGGAAGTTCTGGAAGAGCATGGTCCC
>chr10:93465918-93466187
GCCCTGTGAGGCTGGGACCGCCCTGGTGGAATATTTCTTCCACGTGGCTCCATTCCAGGCTTCTGAGTTTCCCTGGGGCAGCTGGCATGTGAGCAGTGACTGCTCCTCTCTGGCAGGCAGCCTGGCAGCCTCCAGGAGCTGGCTAATTTCTACTATCAACAAGGGGCAGAGAAGTTTCTGAGAAGGGCTGGCAGAAACGCCTCCACCCTGGGGACTTGAGAGACACCTGGGGGAGCACAGGGACACAGGGCCCATCAGGTGGACCCCTC
>chr10:94362926-94363116
TCCCTACACTACCAGAGCCGGAAACGGCCTTCAGTCCCTCCCAATCCTCCGCCGCCGGAAGTGAGGGCGGGACTTCCGTAGACAGGTTCGGGCTCGCGCCCTCTCGCGGTGACTGTCTCGCGGCCCTGGACCGGTTGCCCCCCGGCGTGCGCGCGCGGACTGGCACGAGGGAAGCCCCGAGGGCGTCGGT
>chr10:95656486-95656779
CGTCCCCGCTCCAGCGGCCCGGCGCTCACGCCCCTCGCGCTTGAGCCTGGGCGCGCAACAGCTTCCGCAGAGACGCGGGCGCCTAGCCATCCCCGCCGCTCGCCGCGTACCTTCCTCACCACCGCCGCCTTCGCCCCCTGGCACTACCGCGGGTCCGCACTCCACGCCGGGCTGATTCCGGCGCTCGCTCACTCTCTTTTTTCTTCCGTCCACGTCCCGCACGATGACGTTACGTCAGTGGCGTAAGAGTAAACCTGGGCAGCCGGCCCTACGCTGTTGACGTGGGGCGAGGG
>chr10:96586704-96586928
GGGCGGCCGCGCCGGCCGGGGCGCCTCACCGTGTGTTCGTGCTCGTCCGCCCGGGTCCGGGGCAGCAGCAGCAGCAGCAGCCACAGCGCGGCGGCCGCCGCCACGCCAAGAGCGCCAGGCAGCGGCCTCATCCTCCGCGCCCCTCCGGCCCGGAGCCGGCTCACCGACTCCTCCTCCCGCCGCCGCCTCCTCCGCCGCCGCCGCCTCCGCCGCGGCCGATTCGC
>chr10:97318877-97319120
TCCTCACCAGACGCCCGCATGCCGGACCTCAAAAGCGCAAACGCTAAAAACCGGTTGAGTTGACGCACGGAGAGAAGGGgtgtgtgggtgggtgggtgtgtgttagtgtgcgtgcttgcttgtgtgtgGAAGAAACCAACAGGGTTCACGCTGGTGCCCATTTCTGGAAATGCCAATCGCGCCCGACTGCGGGAGCCAGGATCAGGTCCCCAGGGCGCCCTTGCAGACAGCACCCTGAGCGAA
>chr10:97319299-97319315
GAGTGCCTGGCGGGCT
>chr10:97426158-97426325
GAGCGGTCCAGAGCGAGTGGAAAGATTTGGGCGAGAACTTGCGCGGGAGCCGGACTGAGCGGTGCGAGCGCGCAGGCGCGGCCGACGGGGCGGGCTGCTACTCCGGAATCTGCTAATCCCAGTCGGTGCCGCATCCCCAGCCCGCCGCCATGGCCGCCTACAAACTG
>chr10:97446203-97446430
GGGTCCGCTGCCTGGCGCTGCGGGCGGCGGGCCATGGTGGTTTGGATTGAGCCGGGCCCGGCCGGGGCGCCGAGTCGGAGGGGGTGGCAGTGAGCGGCGGCAGAGGCTACGGGGCTCGGTTTGGCTGACTGGGGAGTCGGCAGGCGGCAGGTAAGGGCGAAGCCTCGGCCCTTGCTCCCCATCCTAGTCCCTTTTTCTGGGTAGGGCACTGCCCTGGGGCCTTGTCT
>chr10:97498807-97499107
AGGGAGAGGGGCCGGCCTGGGGCGGGGTTAGGCAGGTGAGTGACAGGCTCCAGGGGGCCGGCCCCTGCCTGGTGCCCCGAGCGAGCCGGGAGTAGCTGCGGCGGTGCCCGCCCCCTCTCTCCGCCCCTCCAGCGGAGCTGGTCTCCGGCCGGGCACCGTCGCGGGCCCCCCTGGCCCGGCCACCTGGGACCGTGCTGGGGAGTCTGCCACTTCCCTCTCTCCCCTGGCCCGCAAAGTTTTGGCGGAGCCATCGCTGGGGCTGAGCGCGCCCCCGGGGGGAGATCGGGGAGCGCCCGATGC
>chr10:97640617-97640759
GGCGGGGCCAAGGAGGCGTCGCGACCTGGTTGGCCGGCCGGGGCCTGGGGGATGTCACGGATTGGTCGCGGCCGCGAGCGCAGTGGTGTGGAGCGCGCCGGGTCCCGGAGCCGGCTGTCTGAGGGATGGACGAGACGAGCCC
>chr10:97714324-97714658
GCCACGGCCTCTACCTGCTTTCGGCGCTCTATGGCTGCGGGCGTCGCTGCCAGGGCAAGCAGGAGGTGGCGTGAGGCCGCCCGCGCCCGCCGCGGCCCCGATCGGGGCGGGGGAATCCCCGGAGACCAGCCTCCTTAATCCCTTCCCCCGCCGCCGCCCCGCGCGGGTGCGCCCTGGCACCCTCTCCCTGCCCTCCAGCGTTTCCACTGTCGCCCGCGCCCGGGAACCCTGACGCTCAGCTCCCGCCCGACGGCAGCGCCGCCGCCGCCCAGAATCCCAGCCCAGAATCCCGACCGCCGCGCCGGACGCGCCGTCTCCCGGGACAAGCGCAGGC
>chr10:98134912-98135122
TGAGAGGGACCCTCCCGGGGCTCTTTTGCACTCACTGGGGCTCGTGCTCGCTTTGGGCGCTCGCCCCAAATGATCCTGGCGGAAAGGACGTGCTTTTTCTGGGTTTCAACAGGTATTGAGCGGGGTCCCTGGTTACCCCCTCGGGGCTGCGGGGCCGTGGGCCCCCAGGGCTGCCGGCGGTTTCCGGGCTTCGCTTCGAGCCTCGCCTTT
>chr10:100009723-100010054
GGCGCGGCGCGGCGCGTCTctcggggtgcgggtcccctccgcccgcggccccggaccgcgacccccgctccccgcccggcccccgcccggctccggcctggcccggcCTCTGACCTGCTTTCCGCCGCCCGGCGGTCCCTCGGCGCGGCAGGCAGTTGCAGCCGCCAGTCCCCAGCCCGCTGTCACCTCCGCCCCTGGAAGCGGCGGGCGGGTCGATCCCGTGTGAGTCAGCGCGccgccccgcctcccgctcaggcttccgcctctgccggcgcggtccgcGCGGCCCCGGGGGCGCCAAGCTCCGCTGCCCGCGCGCCCACCTCTCCGG
>chr10:100185808-100186047
CTCCTCCGCCCCCGGAGGCCAGTGGGCCGCCCCTGCTCGGTGAGCTTCCTGAAACTCCCTCTCCCAAGGGTCGCTCCCGGGTGGAAGGCACTAACTGAGAAGAAGCCCAGCCGCAGGCTCGCGAGGAAAGCCGACCCCTCGGCCGCGCCTCACCGATCAGTGACGCATCGCCCCCGCCCGCACGTGCAGCCGACTCCCGCGCCGAGCCAACCGCCGCCAACAGCCGGCCCCGCCCACTC
>chr10:100912682-100912894
CAGCTGTCCGCCAGCTGCTGCCCGCGCCTTTCCGCCCCCGCGCGCCGGCCAAGGCCGAGGCGGCCGGGACCAGAGGCGCGCGCCCTCAGTGCATGTGACGGGGTGGGAGGGGGAGGTTTCTTCCTCCCCCGTCCCCAAGCCCCGCCTTCTCCAGAGAGGCTGCGGCTTCCTATTGCGCCACCACCGAAATGACCACCGTGCCAGCCAATCAA
>chr10:101031101-101031261
GTCAAACCACCCGCAGGCGAGAGCTACTGCCGCAGCCGGCAAACCCCACCCACGCTGCGCGGAGGCTGCGGGAATTGGGCTGGCCTGCACCGCCCCGGGCTCCCATTGGCTGGTAGGGCCGCCAGTCATTCTATTCCGGCACCTCCCTTAGGCGCCAGGG
>chr10:101062659-101062785
tgacgccgccCCCGACCGGCGCAAGGCCATCCCCAGGCCCAGATTACCTGCGGCGCGGCTGGATGCGGCTGCTAGCGGAGGGCGAGGGCTGCGCTCCCTGCCGGCCAGAAGAGTGCGCCGCGCCGC
>chr10:101067504-101067724
GCTTTTAGCTGAGCCGGGCTGGGCGTACCTCTCTCCTCCATCTAGAGCAGGGTGTGAAGAGGAAGCCAGAGGGGGCTGTCTGAAAATGACCCTGACCCCCTCCTCGGGCTGTCGTGAGGAGGAGGGCCGCTTCGCCCGGCTGCTCGTCACCGCGAAGGCTCCAAAGAAGTGTTGCGCAGCCGTGCTGGTATAACTGAGGGTGTCCTGGCGAAGCCCAGCC
>chr10:101694960-101695237
GCCCCGCTCTCGCTTTTCCCTTCCCCTTCCCCTTCCTTCGCTTCCCCCTCGCCACCCTCCCTTCCTGCAGCTTCCTCGCCTCTCCGCCCTCGCCCTCGCCGGGCCCGCCGTTCCCGGGGGGCCCCGAGCGGCCCTGGCTGCCCATGAGCGgccgcggggccggcccgacgcggagcccagcccgagccGCCACCGCCGCCGCCCCGGGAGGAGGCGACACCATGTCGGACCGGGTCACATGGGGCGGCGCGGGCCGAGCCCTGGGCACGCCCCTCAC
>chr10:102055799-102056030
GGGATGCGGGAGAGGGACGTGACCGGGACCGTGTGGTCCGAGGGACCGGCCGCTGGAAGAGCGAAGCCGTTTCTCTCTAGGCTCGGCCGCCCCCAGGCCCAGCCCTCCCCGGCATACGCAGCTTCAGCAGCCGTCCTCCCTCCCTCTCCCCTCGCGTCCTCGTCGTCCCCGCGGCCAGCGCAGGCCCCGCCCCCAGAACCGCCTCGGGGCCAAGGCCTAGTATGGCAGGAC
>chr10:102133580-102133782
GGGGAGCAATTTTCCCGGGAGAACTTGTCTGCCTCCCCTCCCCCTCTAGGCGGCCCGGGCATCCACGTGGGTCGGGCTCCTGGTGGAGGGGGGCGCAGGCAGCGGGTCCACGTGGGGGCGGGGAAGGAACGTCCACGTGGCTCCCGTCCCAGGCTGTCGGGCATCTAGTATCGGCCTTGGAGCCTGGCTGACGCGAACTGGG
>chr10:102230044-102230071
CTGGAGTAGGGGGGGTGGTGAGTGGGA
>chr10:102230281-102230454
GGGAGCTGGTCCCTGTTCCTGGCTTTAGTCCCAGGGGCGCGGTCTGTGTGTAGGGCCTAGTCCACCCCTCAGGGCTGGGAGGGGAAGGCCCTCTCCTGAGCCGGTGCCCCCCAGCTGCCCAAACACCCCTTTCAGACCCTGGGGCGGGAGCAAGCCAGTCAAAATGACCCCAG
>chr10:102230631-102230658
AGGCTCGAGTTACACGGGTCCCGATAG
>chr10:102232106-102232216
AGACACAGACCAGGGTAATGGGGGTAAAATCTCCGGCTTAGCTAGGTCCCAGCAGCGTTTCCTCGTAAATTCCCTGGCGCCTTTCTCAACCCCAGCCGTAAAGCTGGGGC
>chr10:102394028-102394606
GGGCCGGGGCCGAATGGAGTCTACTCGCGGGCCCAGGGAGGCCGCCAGAGGGCGCCCGGGACCGACCGCAAGAATAACTTCCTTCCTCTTCCGCTAACTTCCCGGCAGCGCGCCGCTCAGGGTGGGGGCCCCGAGGGCTGGGGCCGTCGGCTTCCCCCTGGGGATCCCCCGCTTCAGAGAAAGCCAAGCGTTAGGCGCAGCCAAAGCCGAGAGGCAGCGGAAGCTCCCGGCCCGGGGTGGCGCTGGGTCAGCGGGTACCTTCTCGGCGGTCCCCTGGCCGGCCGAACTCGCGCCTGGTGTCCTGTCACCCCGCTCCCCGCCCTGAGTGAGCCTGTCCCCTCTCAGGGGCGCGCCCGAGTCGCTCCGGGTTGGCTGCGCCAGTCCAGAGTTAAACTTTCAGCCAATGAAAAAGGGCGCGAGGCGTGACGCACGGAAACGTCATGGGAATTCCCCCCTCCGGGGGGCCGAGAAGGGGCTTTCCCGGCCCTGAGCCCTGCTGGCAGGCGAGGTGTCGCGACCGGTCCCAGGTGGGTCGGGCGCGGAGAGAAGCCGCAACCAGAGCCGCCGCCACGGTGAGT
>chr10:102422145-102422246
GAGGCGCGGCGCTGGTCTCCGCAGCCTCTCTCTGGCCGTCAACGCCAACGTGGGGGACGCCGCGGTTCAAGAGTTGGCTCGGAACTGCCCAGAACTCCACC
>chr10:102432712-102432738
GGCTATGGACGGGCTCCCTTGGCGGC
>chr10:102918700-102918730
TCATCGGGCTGCGACTGGAGGACACGAACG
>chr10:103368530-103368729
CTGCGGCTCCGGGTAAAGGTGAGCCGTGGGGTCCCGGGTAGGTACGGCCGCCGCGAAGGGGAGCAAGCCGGTAAGGCAGGGGCTGGCAGGCCTGCACCTCTGCGGGCTTGTTTTGAATTTCCTGGGCCCGCCTCTAGGGCCACATGCCCGCCCCTTTCTCTAGTGCGCGGGCTGCGCAGTCAAACCCCCTTCCGAGCTG
>chr10:103584754-103584918
TCGACGGCGACCTGCGTTTCCACGCCCTGCGCGCCGGCGCGCACGTCCGCATCCTCGACGAGCAGACGGTGGCGCGCGTGGAGCACGGGCGCGACGAGCGCGCGCTCGTCTTCACCAGCCGGCCCGTGCGCGTGGCCGAGACCATCTTCGTCAAGGTCACGCGC
>chr10:103678400-103678563
GCCTGGAAGATGAGAGGGTCGGGAGTGTGCGGCTCTCTGGGGAGCCCCGAGTTAACCCTTCAGCACCACAGCTCGGCGGCTCTGTCTAATGCTAAGCTTCcagagaggggagaagccaggaaggaggcctggtgctcagtgctcagccctggccctggttgcc
>chr10:104121834-104122023
CATTCCGAAGCTCAGCCTCGCCCGCCCCGAAGACCTGCTGCGGATcgcggccgcgcgcgcgcgcactcacgctgctctcgggcgctgggcggggagagccgcgcgcACCGGTTAATTCTGCCAATCATGCGTCTGGGCCTCCCATCGTGTGGGCCAAGCCCCGCCCCAACCACCCGCTGGCGGAGGCGC
>chr10:104255064-104255277
GGGAACGGGTCGGAGCTGCAGTGGGACGCGGGGGCGGTGGGATACGGGGGGTCTCGACACCTCTCTGGGCCGTAATCGCCTTCGCTTCTCCCCGGCAGGAAGCGCGCCCCCGGGGCCGGTCCCGGAGGGCTCGATCCGCATCTACAGCATGAGGTTCTGCCCGTTTGCTGAGAGGACGCGTCTAGTCCTGAAGGCCAAGGGAATCAGGTGGGC
>chr10:104268854-104269061
CCCGGCTGCCGGCGGCGGACCACCTCTGCTGCCGCGCGCCTACCGGAGCCGCTTGGCCCTAGTGCTTTCCAGCGGATTTCCCCTCAGGTGCGGAGCCGGGTGCCGGGGTCCCACAGCCAACCACTACCGGTTCCTCTTTCGTCAGCCACCGGCGCCGGCAGGACCCGCGAATCCCGATCTCCAGGAGCCTGTAAGGAGGCCGCCCAT
>chr10:110210444-110210826
AGATTTCCCCGAGAGCTTGGGGCGCCGCGCCGTGCCCAGTTTGGCTGCAGAGACCCCGCTCCAGGCCCTCGCCCCGTCCCCAACAGCTCGAACAGGCTGGGGTGACCTCCGGCAAACTCCGTGCGACCATCCGCCAGGCCCTCTGTTATCCCCCTTGCAAAGAGAAGCGGTCCACGGGGGCCACTTTATCCCACCCCCTCTCCTCCCCTCCTCCTGCCCGGTCTAGGTCTCTGGGTACGGAAAACGGCGGGCCCTACATCTGCCTCGTTTTATGGGGGGCGCTTCTTCGCGCTGGCGGCGCTCGTCGTTGTTTTCTGCTCGCTGCACACAATGCCCGCGCGTCACGGCAATCCGCGTGTGCACAGCAATAACGCGAGTCGGG
>chr10:110460647-110460843
GAACCTTGCAGAGAGGGAGGTGCTGGGAAGGGGGTTTGAGCGGGGGTGGGTGGAGGCAGAAGACACGTGCAGACCCCAGGTGGCTGTTCACGGAGCACCAAGCCCTGACAGCACTGCCTTCATCCGGTTTTGCAGGCAACAACCTCTCCAGCAGAGGTGTTGCCTAAAATACCACGGCCCAATTGAAATGCACCTG
>chr10:110497723-110497950
CACTTCCTCTCGCTCTAACGCCGGCACCCGCCCCGCGCGTCCCTCGCCCCCGCTGCCCCGCCCCCTGCAGGGCGTGGCCACGGCCCGAGGGGCGGGGAAACACCCATATTTGGCCTTATATGGGCAGCCGCGTCACGGACGGCACTCATTCACATAAAACGCTGCGCGGCCGGCGGAATCCCCGGCTTCTAgggcggcgagcggccgggctggctatcgagcgagcg
>chr10:116742300-116742932
GAACTGGATGCAGCGCGGGCGTCCCCACTTTTCCACGGCGCGCGAGGGGGTGCGGAGCGTTGGGCCAAGCGCGCCTCCTCCCTCCCTGCCCCGCCAGCCGCGGCCGCAGGACCCGCAGCCTGCGCTCACCTCGGGGCCCGTCGCTGCCGCCGGCCTCCTTGTCCGCCATGGTCGCGCAGCCCCGGACCGCGAGGGGAGCCTCCAGCGCAGCGCCCGTGCCCGTGCGGGTCTCTGTCCGCGTCCGCGGCGGCGCTCGGGCCGTGTCTGAGCCGCCGGGCAGCGGGAGCGCTGCTCTGACGCGGCAGCCGCCGCAGCCACGGCTCCTCCCCGGGCCCCGCCCCGGCCCGCCCGGCGCCCCGCCCCTCCGAGCTCGGGCCGGCCGGGAAAGGTCGGGGAAGGCGGGCGCGGGGAACTGCCTGGCTCCGGAGCTGCGCTCCCCGCCCGCCCAGAGCGGCCCGCCGAGGCCCGGCCTCTCCTCTCCCGGCTTCGGGACCGAGCGGTCGCCCCGCAGTCGACCGCGGCGGGGGTAGTGGCGCGCCCGGGGCTGCGCTGCGGGAGCGGATTTCAGGCCCTCGGGGCCCCGCGGCGCGTCCCCTCTTTGGAAGTCACCGAATGGCCAGGCCTGGAGCCCT
>chr10:118046958-118047011
AGGTCAGGGGTCAGCACCTCCCTGGTTGCCGTGGCGACTGGAGGCGCGCGACG
>chr10:119029426-119029626
TCTGGTCTGCAGCCAATGAGCGCCACGGCTCGAGGCGGCGCCTCGCCCGCCCCCTCCCGGAATGAAGGCCGCCCGACAGCTGGCGAGGCTGgcgcagcgcgcggggcgcgggagccgcgcgggctggagcggagcgcgcACACAGCCAGCCCGCCTCCGCTCCGCCTCCGTCCggggcgcgggcgaggtggccggggcgg
>chr10:119165336-119165640
AGCTTCGATTTCCCCTGCGTCCCCTGCCGCGCCCTAAGGGGTGAAGGCCGGTGGTGCGCGTTCCCGGCACAACTCCGAGAGGAGGAAACGGAGACAGGGGGCGCCCACGTGGCCTGGCCAAGGTCACCCGGGTCAGCCCGACTCCACGCGGCCCGGCCCGCCCCCTCCCTGCCCCTAGTCGCGCCGGGCCCGGGCCGTACTTGGCGCTCGGTGATCCAGAAGCGCACGTTGGGCTCAATGAAGGCGGGGACGGCGTCTCTGCGTCCTAGGAGCCGCCCAGGTTGCGTTTCCTCCTCCTGTTCCA
>chr10:119178546-119178928
AAGAGACCGCGAGGATGGAGTGGGGAAGGGCGGTTCTGCGCAGGCGCATGGAACCTTCCCGGAGGGAGGCCTCTGGGTCCGTTACCCGCGGAAACCCTCCAAGAAGGGCGAATGGCCCTCATGCCCAGAAGCGCGGGGTCCTGTCTGAGAAGCACGTTCCCGGAGCCACCAGTGTCTCCACGCCTGTCCCCAGCCGACAGCCACTCACCGACGCTCGGAGCAACCGTCCTACAGCAGCCGCCATCTTCAGTGCACTCGGGCGCCACGGGGCGGGCAGAGACGCAGGGGCGGGGCCTACGGGGTGGTGAGCGGGCCCTCTGCTGGTGGGGGGGCGGGGCCGGAGGAGCCACCGCCTCCCCGCCTCCTGGAGACCCTGAGGGAG
>chr10:119542725-119543052
gaggaggaggaggagggcaaggaggaggagCGGGCTCAGCACCGCCCCGGAGCTCTAGGTCCCCGCCCGCCGCCCTCCTCCTAGCCAGGCGCCGCGTGGCGCGCTCAGTGCGCCCTGCCCGCCCCCGCTGGTGAGGACTCGCGGTTCCGCTCCGGGGTGCCCGGGCGGGGCAGGGCAGGGCAGCCCCGGGTGACCCCCGATCGCCCAGAGTGTGCCCCGCGCCTGGGATAAGGTGCACTGGCCCAGAGGGAGCCCGCGCCGCCGGGAACTTAGTAGCCCCGCGGAGGCGGTTAGCGCGTCCCGGGGTCCCTGGCCCTCGCCTGAGAT
>chr10:119651134-119651378
AAAGCCGAAACCCGCCCGGGGCGCACGGAGGACGGCCCCAGTCCAGCTCGTCCGGCTTCCCACCCGCAGGCGGACCCCGAAGccgcgcccgcgcccgcccgcggcgactccggcccgggcacgcgcacgAGTCGGAAGGGGGAGGGGCGGGAGGAGGTGGGGGAGGGGCGAGCGGGCCGAGGCCCCGCCCCCGCTCCTCTGCCCCGCCCGCCGCGATTATAGCCGATGACTCAGGGCGGAGCTC
>chr10:119872548-119872634
CAGCGGGTGGCTGAGCCAATCCTCCCCACACGGCATCTCGCCAGGggccggggccggcgaagaccgggcggaggcgatccgcgggc
>chr10:119873357-119873547
AGGGGAACCTCGGAGGACCCCACGCTCCTTCTGCAGTCGCGTCAGGCCCTGTGGCTCAGGGACGGTTCCTTACCGAGGGGCGGGCGCTCTAAACGCTCCGGGCCCGGCCTGCGCCCTGGTTGCGAACACCGGGTCGGCGTCTGTCTGGAAGCTGGCAGCCGCCGTCGGGGAGCGGTGCGAGGCTCCTGCA
>chr10:120979696-120979845
GTCTCCGAATGTTCTCAGGCCCTAAGCGCGCAGCCCCGCACCCGGGTGCAGCCGGCGCGGTCCCACGTGTCCCTACCGCGAGCCGCTCCCCGCGTCCCTGCTGCCGCCGCGCGCTTAACTCTGCCTGcccgcccgccccgccccgcccg

>chr10:124461995-124462228
GCCCCGGGACGCCGCTGGGGCCGCCGAGCTCTAAGCTCAGCCCGCTCCCTGGCTGCcggcagggggcggggcggcagggggcggggccgcggcgcaggcCCCGCCTCGGTCTCCCCCTTCCCACCCCGGTGCGCGCACAGTGCTGACCACGGACGACCCCACTGTTGCCCCCGGCGAGCACCAGGACTCTGCTGGTTAGGGctgcgcggtcagacagggcggccacctggtac
>chr10:124744227-124744315
gcacccgccgccgccgcggagccgccagaccgcggctgcGTGAACTCGGCCCGGCGCTTAGCGGGCGGTGTCGCGGGCCCGggcgcta
>chr10:124917285-124917345
GGGGGGCGCCCCACCGCGGCCTGCCGGGCCCCTCGCTCCCAGGCGGCGCCCAGGTTGCCG
>chr10:125159011-125159304
CCACGCCGCTGGGCCTCCCGCGGGAGAAAGGCCCAGGCACGCCCCGGCTCCCGCGCGCCTCTGCCCAACTCGCCCGGGGCGCTGGGGGCAGCGCGAGGGAGAGAAAGAAAGGCGCTTCCCCTCGGCCGCGCGGGGCCGTCCGGCGCCGCGGAGGGCTGGGAGGAGGAGGAACCGCGGCGGCCCGGCTGTCCCTGCGCCGCACCGGGTCCCTGCCGCCCGGGGCGCGCCCTAGCCAGCCCCTCCTGCTAAACTTTTTCTTTTTGATTCGCCCCACCCGAAAAGTGCGGCCCGGG
>chr10:125160280-125160483
cggcggcggcCCCAGCCCTCCCCCGGGGCCCCCCTTACCTCGTCCCGGACGGTCGGCGTCCACGGCGAAAGGCGCCCACCCTggaggcggcggcggcggcgtctcccgcccctcccaccccacccggcggcggtggcggtggcggcggctgtgcggcCCCCCCTCAGCGCGGCATGGCTCCCGGTTCGGTCCCTCGCTCCTCG
>chr10:125161175-125161531
GGGGATTAGTGGCTCCGCGAAAGTGCACACAAgcgcggcgggcgggagggccaggggccgggcgcggcgggcACTCCCTAGCCCGGCCCCGCCCGGGAGGCCCTCGGGAGGCGCGGGGGCCTCGGTGGCAGGGGCCGAGGTCCTGTCGCGGTGGCTCGGGGTCCGCTGCTCCCCTGGCCCTTCATCCTCCTCCGCCCCTTCCACGTGGGGTACCGGGCAGCCGGCCACGTGGGGGAACGCGAGCCCCGGGTGGCCCCGGTCCCATGGGGCCCCGCCCAGCCAGCGGCGCCAACCAGCCCCCTTCCCGGCCCCCGGGCTCCAACTTCCTCCTGGTGCCCCGCACCGGCCGCTTCTGC
>chr10:125719102-125719234
GGCATGCCGGGCCCCCAGAAGACTCCGAAAGCCACCCATTCCCTAAACGGGGAGGGCCTCGTCCGCGCGTCCCAGCGCCCTCCCCGGAAGCCCCGCCGCTCCCACACCCAGGATGGGGCCACATGGGCACTA
>chr10:130136799-130136978
CGACCTTCCCGGCCTCTGGCCTGGGCGGCCCCGCCGCGGGACGGAGGCGGTGGTGACTCAGCCGTGCCGCAGTGGCGGGGCGGGGGACGGGGCGGCGCCGAGACCCCGGCCCTCCGCGCCACGGAGCGGGACCCACGGCTGCGGGCTCCACCTTTCCTGTGCCCGCCGGGAGGGAGCGG
>chr10:131900915-131901124
gcccgccccgtccgctgcccgtccgAGGAGGCGGAGGGCGATGACGTCATCGAGCGGGGCGACGGGCATTGGGCGCCATTTTGAAAAGGGAAAAAAATCCCTCCCcggcggcggcggcggcggcggcggcgccggcggtggtggcggcCCCGGGGCTGAGCGCTCGGCTGCAGCGGCGCGGAGGCCGTCTCCCTGGTCTGCCGCGGTCC
>chr10:132308271-132308627
CCCCACGGGTATCCTGGGGCCCCGGAGGTCGGCGTCCCTGGCACGGGGACTGCTGTGCCCGGCACGGCGGCGGGACCTTCTCGCGGTCTCCGGGGGCCTCCCTCCCCTGCCTTCTTCGTGAAAACAGCCGGCGCGCGGGCTTCCGCCGCCCAGTGCGGGGAGCCCTAAACTCCAGCCTTCTGCTTTGCGCAGGGTGAGGCCGGGCTGCAGGCCCGGGATGCGGGCGGCGGGAATCTGCCGGGCAGAGCCCGGCTCACGGTCAGGAGGCGGCAGGCTGAGTCCAAGCGCTGCGCCAGAGGGTGGGGTGGGGCAGGGCGGGCCTGGCTGCGCGCGCGCACACGCGGGCGCCTGGGGTG
>chr10:132320794-132320882
tgactatatttggaaatagggCTCCCTGTCCCCAGGAAGGCCAAGGCGTTGCCATCATTGTGATTTCCTACAGTCCTGGCGCATCTGG
>chr10:132395783-132396093
GGCCACACAGAGGAGGACAGACACTCACTGGGCTTCCAGGCCTCCTCTGGGACTGTCCCCGGCCAGAACTCTGGCTCATTCGGCCTCGGTCCCTACCCCTGTTCTAGCCGGACGGTCAGGTGTCCCAGGCCCCGCGGGCTCCCTCACTCCGCCCTGGCTCCTCTCTGAGGCTCCCACTGCCGCGCGGCCGCCGGAGGGCGAGGTCGACAGGCGCCAGCGACCCGACGGTCCCCAGTGGCACCAGGGGCGGTGGTCCTCAATTCCCAGGCTGGGAGGAGCCCTGCCCGGCGGCGCTGGGTCGCCAGGACAA
>chr10:132396371-132396395
GGCGGAGGCGCGCCTGGCCCCTGG
>chr10:132396676-132396729
CCAGAGCCCAGCGCGGGGCGCTGCCGGGACACGCGGGCGGCCGACCCCAGGCG
>chr10:132447041-132447271
GGACCTTCCATGCGGCTCTGGGGGGCCCCTGGCACTGGCAGGTCAGGGGTCAATGAGAGGAGGGAAAGGTGGCCGGGAGCAGCTGCTGGGGCGGGGGAGGGCAGGAAGTGCATGAATCAACGCATGGGTGGGGGTCCCCTGAGAGGCCCATGGGAGCCCCTGAGCCCGGCCCCTGGTAGAGGGGCACCAGGCCCAGCTGTGGGATTGTGCCTGGGATTCCTGCGGCTGGG
>chr10:132453078-132453314
cattacccaccccccaacactgttctgcagaatgtgcagaaaattgcaggtggtgacgcttctgcaaacagcagagccccgggcacCTGTCCAAGGCGGCTCCGGAAGGCCCCGCGAGTCCCGTGCGCGGGGACTTCCCAGgggcggggtcgcggggcagggcgggcgctggcTCCACCCCCCGCCGGCCCCGCAGGAACCGGAAAGGGGCTGGACGGTGTAGCGGCGCCCCCTGC
>chr10:133009151-133009250
AGGTTTAACCTGAGAAAAATGGTCCTGGGGGCTGTGGTTTCTGAGACAGCAGCCGTGGGGAGGGCCAGGAGAGGCCCATGCTGACACAGAGGCAGCACC
>chr10:133009595-133009625
GTGCTAGGAGGGCTCCTGGGGGCTGGACCT
>chr10:133356606-133356674
GCCTTTTCCCCACAACTGGGGCTGCAGGCTTACCACACAGCCGGCCCTGCGTAGGATGGACTCGTACT
>chr11:819404-819484
CGGGCGGCAGCGGAGGGCGGGGCTCCAGCGCGGGGGGCCGGGTCAAGGACGGGGGCGGGTCCCGAGGGCACGGCCGTTCC
>chr11:2902326-2902554
ACCGGCACCCGTGCCCAAGCCCGCCCCTGCAAAGGCAGGTACTCGAGCACACTCCGGAGAGGGCGGCCTCTGAGCCCCGAACCCCGAACTCCGGCGCAGCGTCGCACCTCTGCCCAATGAGGTGCCCCTGACGTGCCTGCTGCGGCTGCCCTGCTCCCCCCAGCCTCCCTGCATCCCGGGATGGGGGAGGGCGCCAGGCGCAGCTCCCGGACCCTCAGGGGTCTCCCC
>chr11:3164883-3165049
CCCCACCAAGTGGGGAGCCGAGCTGGGCGCGCCGCTTCCCACTCGCGGGCCCCACCCGCCCCAACCCGCCAGGCGCCGACCCGTCCTGGCCCGGGGCGCCCCCAGGCTCCCGCGCTCCCCAGCTCCCCAGCGCGCGACCGGCCCCGCGGCGTGGTTCCCCGCACTG
>chr11:3165219-3165468
TACCGTGCCGCGAGCTCGGTGCTCCGGGCCGGCCGGGCGCGCGGGGGCTCCACTGGCGGCGCGGGCCTGGCTGCAGGAAATGCCAGCAGATGGTCCCCCCGCGCgaggcggagcgagggcgcggcggagggaggaggcccagggagcccggaggcgggaggaggaggCGCGGCGGCCGCAAAACCCGGGCCGAATCGCCGCGCGGAGCGGGCGCCCAGGGGCTGCCCCCCACCGGCTGCCGCTTCTCCT
>chr11:3581249-3581431
TGGGCATCGGGGCGGGCGCTGGCTCCTCCGCGGGCCGCTCCTGGCTCTCTGGCGCCCTCTGCTGGCCGCTCGCGCGCACCGCGGACACGCCGGGCCCTGGCCTGCGCTGCGCTCACCTGCCCCGGCCCAAGCGGTCGCTGTCCCCTGCCTGTGGCCATACCCGCTCTGACCAGGCCCTGCCC
>chr11:3642038-3642293
cccccgccccaagtctccgcccccgactccccacaccccTTCCTCAGAGCCTCCAGTCTGGGGACCTTTCCGAGACTGTAAAGGCGGGGCCGCAGTTTGGCTCCGCCTGAGAGGGGAGGGCCGGGGGCGGAGGACCCACTTGAAGGCTGCGGAAGCCGCCAGCGGGAGGGAGCGCCGAGGGCTCTGGCGGGCGCTGCGCTGTCCCCGGAGGAGTCCGGAGTCCGGCTGAAAGCAAAGGTTCTCGAGGCTAACTGT
>chr11:3797494-3798209
ccgctaccacccctgccaccgaccgccgcTTCGGGCGCAGCGCGCAGAGGGCCCGACTGCGTCACACGCCGCCCGGCGTCAGAGGCTCGTTGCGGACGCTCCGCCCTCGCCGTCCGCGAATTGGTGGACGCGGCCGCCACTCTGGGTCGACCCTGTTATTCATTGGGCAACGCGTCTTTTGAAACCGAACTgaagggggaaggggcgagagggaagaggaggggcagaaggaGTTCGGGGAGGCACAGGGTAGGAGCGGTGAGAGGGCCGTGGAGTCCCGCCCCTCGCCGCCGCGGTTGGCGGGAGCGTGTCGTGACGTCACACAGGGCCTCTCGAAGTGGGCTTGTGAATGGCTAGATTGGGAAGCACCGGCGGGGTGTCGGGAAGGGTGGTGACGCAACATAGAGACTCCGCCCCCTTCCTTGGAGCGCCGCGACTCGGGCTGAGGGAGCTCGGGCCAATCAGAGGGACGGCCCCAGAATGGCATGGTAACTATTCGACCCTTTCCTTGCCCCGGTCCGCCGGCGCTGCTGGGAAGGCTTCCTAGTCTCTCTGCCCGCACTTCCCGCCCAGACCACGTGCGGAGCCTGAGGGCCCTCTTGGAAGGTCTGTCTGTCCAAAGAGTTTGCCCGAGGCTTCTTCAGGGCCCTAAATCCTGACCCTATTCTCTCCTGACCCATGCTCGCCCCAGCACTTTCTTTCCCTCCCTGAATTT
>chr11:3808708-3808892
GCGCGGTCTGGCCTCTGCAGGGCCGGGCCCCACGCTGTGGGAGTCCTGGTACCTGCCGTCCTATCGCACACACTCTGTTTCCCAGGAACTGCTGCTCTCTGGACTTGCCGAGCTGGCCCCCTTCTTCTCCCTCCCCAGCGTGGGGCCGGGTGTGCAGGGGTTGAGCTCTCCCTTTATTCCGCGG
>chr11:3855219-3855642
GGCAGCTCCTGGGAGGCTAACGTCGTGTCCTGGGCCTCTGTTTAGACAGCTCTAGAACTGAGGCGAGTGGAGCAGCACCAAGGCCCGGAGATCGGGGCAGGGCAGCTGCTGTCGCCGCCGCCGCAGGCCTGAGTTACCTGAGTAACTGCGGGTCAGGGACCCGCCCGACGGCCCGCGGTTGGCGCTGGAGACTCTCGGTGGGGAAAGGGAAGCTGGGACTTGATCCTTTGCGCGGGATCCTGGCAAAGACTAGCGCGGGCCGGGGGTCCGGGAGAGCCCGCTAGGGGCGGGGATTCCGGGGAGCCGTCTTCACCGGTTATTCCGGGATCCAGCTGGGCGCTGGGGCTGGCCCGGGCTTCGCTGGGGACCGGGCGGCGCGGGGCGGGCGCGGAGAcgcacgcccccgcccgccccgggcccgcc
>chr11:3855865-3856051
AGGTGCCCCCTTCTCGCCtctcttctcttctcttctcttcctcctcCACTTCTGTGCCCGCGGAGACTCCGGCCGCCCCCTTCCGCAGGGGTGTAGTAATCTGCGGAGCTGACAGCAGCCCCGCAGCCACCCTGCCCGAAGTCTCCGGAAGCGGCACGAGCTCAGGCCGCCGCAGCCCCGGCGGAC
>chr11:6234572-6234818
GGGCCCGGTTGCTGCTGCGGTGTTAGGTGAGTTCAGGCCGCCGCCATCGCTTCTCAAGCGCACCAGccgcgccccgccccgcgccacacgcagcccgcgcccccgcgcaccacacgcaaccgcccggcgTCGCACGACTGGGCAATGGCGTGCCAGCTCATTGGCTGAGCCGGACCAAACCCGAGCAAGGACGCTTGTTTCCTGGCAACGGCTAAACGCAAGGGCGGGGTCGCCGACGGCTATCCG
>chr11:6612146-6612380
CCGGCGCCGCCTCGGGGTCCGCGCCGGAGCCGCTGCAGCTCATCGGGCCGGTGGGAGAGGCGGCGAACAGAGCCGCTTCCGCTTCCGCTCGCGCCGCGCACACCCCGGGGTGACGTCACGCGCCCACGACTCGCCCCGCCTGTCTCTGTTAGTGCTCTCCAGCCCGCTCCCCGCCTCCTCCCATAGTGGATCTGCGGGTTAGAGGAAATAGGCTGCAGGGCGGAGACCGAGCCT
>chr11:6682956-6683009
CAGTCTTCCATTAGAGGCGATGGAGGGGCGGGTTCAGCCCAAGGTTCTGGGGG
>chr11:8682413-8683064
CTCAGGGCTGGCGCATTTGGTGAGGAGCTCAGACAACGAGGCCCTTAGGGTCGGCTTAGGCGGTTCCCTGACCAAGGCGCCAGAAAAGGGCCTGGCTCAAGCAAGCACGGGCGGCGTGCAGTACAGCACACCTAGCCCCGATTCTTCAACAGTTCTCGCCCTCCGAGCCTAGCACAACGAGCCTCACCGAAACCGTACACCGCCACCAGGACACTCCGTGATGGGGGATCACCACCCTCAGAAAGAGGAAGCGACTAGCAGGCGCGCAATCCCGCGAGACCAGGAGGCCCCGCCCGAAGCCCGGCCTCTGTGACCGGAAGTGAGGCGTTTTGCCCCGCCCCCGTGGCCGATACCTCGCGAGACTTGGCGAAGGCCTTCCTTTTTCGTCTGGGCTGCCAACATGGTAGGTGTTTCGTTTCTTGCCTCCTCTTCCTTGCCGGCGGAGACCCCTAAGCTGTATTCCCATTGCCCCTAGTCATCCACTCCCTACCATGGTCGGGGCTTCCAGGCTGCGCATGGCCGCCTgcggggcagggtggccggcgcgggcccggggcggggcTCCCGGAGCCGTGTGTTAGGCCCGCGGTTCGGATCTCTAGGACACGCGGGCCCCTGCGCTACCGTGGTGAGACCTCACGGCCCTGAGCG
>chr11:8870765-8870995
CGCCCGGGAGGGCGGACCCCACCAGCCCCGCTCCTCTGCGCCTGCGGCGGCCCCCACGCGCGTACTCACGGAGCTGGACACCGCTGCCGGGGCCGGGAGTCGGGAGCAGAGGGAAAAGGGCTGGGAGGGCAGGGGCGGGACCGGGCGCGCACGCGGGAACCGGGGCCACCCGGCCCGGAGGCGCTTACCTCTGCGTTCCCCAGCCGGGCCGGGCGCGGCGCCTGGATGGG
>chr11:8871441-8871499
GTTTCAATCACTGGAGGAAAAAAGCGGCTCTTCTGGTATGCGTGAAAAGCCGGAGCTG
>chr11:8911486-8911706
TGGACCGACGTTCCCTGCAGCGTTCAGCAAGGCTGGCTCTAGAAGTGCTGGAGAGGGCCAAGAGGAGGGCGGTGGACTGGCATGCCCTGGAGCGTCCCAAAGGCTGCATGGGGGTCCTTGCCCGGGAGGCGCCCCACCTAGAGAAACAGCCGGCAGCCGGCCCGCAGCGCGTTCTCCCGGGAGAGGTGAGGGTCGCTGTGCCGGGGGCCGCCCCAGTCCT
>chr11:8964302-8964496
AGGGTCGCCATCGCTGGGGGCCCAGCGGTCCCACAGCCCGGAGCCCCCGCGACCGGCTCCCggctcgggctcaggctcaggctcaggctcaggcacaggctTGGGACCCGGCTGGGGATCCTCCGCCCGCACTTCCGTCTGGACGCGAAGGCGTCACCGGGCGCGCCGGGTCAGATGCAAAAAGCATCCGCCCC
>chr11:9264803-9265092
CCTCCAGTCCAAAGCCCCCTTCGCCCGCGCCCGCCCTGGTCCTCCCGGCCGACACTCGCCCGGCTCCCGGGACAAAGCGGGGCTGAAGGAAGGTTTCTTCTGGGGTCCCCGACGACAGCGGGCGCGGGAAAGCGCCCCGGGCTCGGCGCGCACTCACCCGACAGCTCGTCCGGCTCCAGCCCGGTCTCCGTGTCCAGTCCGCAGATGACAAAGTAGTCGGCGAAGCGACTGGGCGCCGAGCCCCCTCCGCCGCCGCCGCCACTCATGGCGCCGGGGCCGAGACCGGCCG
>chr11:9573199-9573569
GAGGGGCAAGAAGCGGCCTCCGAGGGCAGCGGCCGAAGGCCATTCGGTCCCTGGCTCTTCCCAGCTCGCAGAGACCCGGAGGCGCTGCCCGGCCGCCTGCCCCTCTTCAGATCCCCCAGCACCGGAGGAGCAGCGAGGGGGGTGCGTCCAGGCCGGCTTTCGGGTCGGCTTAGGCGAATCCAGCTCTCTTTTGCCCCTCCCAGAAggcccagccccgtccgggcggtgttcgggcggcgccgggccgggccCCCCGCCGCCCCAGGCTCGCTCATAGGCCCGGAACACCACAGCCCGCCCAGACTTGGCTGGCGCCGAGCCGGGGGTGGAGCCAGCGGGTTCCCGCCAAAATCGCGTAGCTGGTCCTTCC
>chr11:9614072-9614363
AGAAGGAGGTGTTGGGGCTAGGGGTAGGACTGTTCTGGAGGCGTGGGTAAGGGGGAGTGGGCTGTGCTGTGCGCCCCTCCCCTCGCTATCTCCCCATTCATCCGCAGACCCGGGGCCCCACGCGCCGCTCCTGGGCAGGGCCGTGCACCCGGAAGGCGCCGAGGCGCGCCCAGCAGAGGGAGCATGCGGGCAGGGCATTCCGCGGGTACCCGCGGAGCAGGACGGCCACCCACGCCGGGGCCCCTGGGGCTCCACCCAGGACGCACACCCGGAGAGACCCAATGACTGCGT
>chr11:9664336-9664566
CTTGGGTGGAAGCGGGACCTGGCGGGCCGTGACCGCAGGGCGGGGCGGGTCGGAATGCGCCCGGTAGGCCCGCTTGGGGCGGAGTGGGTCTGAGACCGGGATTTGGTGTTTACTGCCTCCCCCTTGCCTTCGGGCCATGCCCTCGGTTGGATGTGTTAGTTCCCGCGGGTCTCCCAGGGACTGGGAAGGGTGGCGGGCATAAGGCTGGGGTGAAGTCTGGAGGGCCAAGT
>chr11:10540899-10541116
GCAACTGGAACCCGCCGGGCAGAAGACGGGCGTCAATAGAATGGCCTCCCCAGCCGTCCCCACGCCCCAATCCGAGGCCCGGGGAGGGCGGCGGGGCTAGGCCTGTCTCCCCGCGGAAGCCTGGCTCGGCAGCGGAGGGCCCTCTGGGGTTTCTCTTCCCAGACCCAGAGTCCTGGAGCAGCTAGCAAGGGAAACACGAAAGGACAGCGCCGCGGAG
>chr11:10751179-10751475
CCCCCGGGAGTGCTTCCGGGACAGGGGGCGGGGTCGCCGGAAGTGGCCGTCCGCCGTCCGCTGCTCGTTGTTTAAGCGGCTGACGGGAAGGAGAAGCCAGAGCTCCAGCGGCGCCGCGGGGCGGCAGTCAAGACCAGAGCCGGAGCCGTCACTCACCTCTGGATTAGCCTGAAGCGGAGACTACCGGCTGCGGAGCGGCGGGGCGAGACACTTGCTCGCCTTTTGACCCCATCATGTCGCGGGGCTCCATCGAGATTCCCCTCCGGGACACTGACGAGGTAAGTGTCGTGTATGGA
>chr11:10931088-10931357
TGGGACTCGTGGCGCCCGCGCTCCAGCCCCCGCCCCGGGCCGCTACTCTTCGGCGGGGCCCGCGGGGCGCAGGCTGCTCTGCCGCTGGGGCTCCGGTCCGCCTGCACTGTGACGTGGGCAGCAGCTGGGGCGGGCAGTGCCTCGGTCTCCGCTCGGGGACGCGGTGATTTTCTTTTTTTTTTCCGACTGCCGGAGCCCGTGGTGGTGGTGCTGGGGGGCGGGGTCGGCGTGGGCAGAGCTGCGGGGGCTGCCGCGGAGGCCGCCCTAGG
>chr11:11841923-11842194
CCGCCGCCATTTTTCCATTGATTGCAGCGggctgggggaggggccgacgacgaaggcggctgtggtagcggcggcggcggcggcggAGCCCTGGGTCGGTGTCTGCGCGCTGGTGTCTGAGGCCCAGGCTGAGGCCTCCGCTATTGCTGGAGCGCAGGCGGCGGAGAGGATGACTGCCGCTGCCATTCTCTCTTGAGCTAGCGAGCCGCCGCCACCCTCCACCCTCCCCCGGCAGGGCGGAGAGGAGCGGCCGGAGTCAGCGATGGTGCCC
>chr11:11967941-11968074
CTGCCGGAATGTCTCTGTTTGTCTATTAGGATGGGTCATCCCCAGGGGAAGCAACAGGTGTAGGGACACCTCCTCTCCCTTCCCTCCCCTtctcgaactcccggcctcaatagatccttctgccttggtctcc
>chr11:12110529-12110835
CCGCGCCGCTGTCGGGGGCGTTCCCCAGCCCGGTCCACCGCGCGGCGCAGAACCGCAGGCGCTCGGCTGGCTAAGCCTGCGCCGGGCCGCCTCGCTCGCTCCCAGCTCTGTCAGTGGCCCGCGGGGCCCGATCGCTGCGCCCGCGGCCAGGGCCGAGGCAGGCCTGACCCGGGGCCGGGCAGCCCGCGCGACTTTCGGTAAGGCGGGGGCGGCGCTGGCCTCAGGGTGGGGAGGGCGGGCGGGCGCGGGTGGGGACCGTGCCAGCCTCGGCTGGACTCTGCGCCGTGTCCAACGCCCGGGAGGGTC
>chr11:12673930-12674366
CCCTACACTTGCAGACTTCCGCGAGTCCGGGAGCACTCAACGCAGTCACCCGCGCTTCCGCGTCCCGGACTAGGGAAACTGAGGCACGGTAGGCGCGTCGCGCGCAACTCCCGCCTCGGCGCCTGCCCCCTGGAAGAAACCCAGGCTTCCAGAGTTCTTCGCGCGAGCGCAGGGACTTCCAAGccgcgcagctcccgtccgccccgccccgccccgccccgGCTCGGGACAAAGCCCGGAGCCCGCGCCGGGAGACGGAGGGCGGCTCCCGCGCGAGCCACGCTCCCCCGTGGGCGCGAGACTCCGCCCAGCTGCCGAAAGCCCGCGCCCCAACGGCGAAGCAGCCGCGCCGGTCCGCCCCGATTCCCCATGACGTCACCGGCGGCGGCAGGCCCCGCCTCCAGCCCCGGGCGGCAGGCCGCATGACGTCACCGAG
>chr11:12674773-12674824
GGAAGCGGCGCCGAAGTTTGCCTCGGACTCGCCGGGCGCTGCGGTGGCTCC
>chr11:13010435-13010949
GGTCCAGACCGGGAGAGGAGCCAGAAGAGGTGGCGGCGGAGGCGGAGGAGGCGGCGGCGGCGCCCCCTCTAGCCGGCGAGGCGCAGGCGGCGGCGCTGGAGGAGCTGGCCCGGCGCTGCGACGACTTGCTGCGGCTTCAGGAGCAACGGGTTCAGCAGGAGGAGTTGCTGGAGCGCCTTTCAGCCGAGATTCAGGAGGAACTCAACCAGAGGTGGATGCGACGGCGCCAGGAGGAGCTGGCGGCGCGGGAGGAGCCCCTGGAGCCCGACGGTGGCCCCGACGGCGAGCTGCTGCTGGAGCAGGAACGGGTCAGGACGCAGCTCAGTACCAGCCTTTACATTGGGCTGCGGCTCAACACGGACCTAGAGGCCGTCAAGTCGGACTTGGATTACAGCCAGCAGCAATGGGACAGCAAGAAGCGCGAGCTACAGGGCCTTCTGCAAACTTTGCACACTTTGGAGCTGACGGTGGCACCGGATGGGGCTCCTGGCTCTGGCAGTCCCTCGCGGGAACC
>chr11:13277294-13278148
GCGGGCGGCCAAACGCCAGCCGGCAGGGGACCCAGAGAAGAGGGACATCCCGGGCGACCCCGAGGAGCGCGGCTTGGGCACCGCAGTGGCCGCGGCTagtgggagacctgaggggaaagggagagggcaggggcgaggAACCCAGGGAGCGCGCGCGGATTGGTCCTCTCCTCGGGGCGTGCGCTCCTGTGCGCCAAATGATTGGTGGCAGGAAAGTAGCAGGTAAACCGGCTCCCGCCGCCTCGCCATTGGTCAGCGGCCTCTCTAGCCGCCACACAACTGGCCAGCGGGCTGCCGAGCCGCGCGCGGATTGGCTGGGGGCGGCCGCCGGGACCGGCTCCCTTCGGGCGTTCGGATTGGCTGGCGGGAAGAGGCAGGTATCCGGGCGCTGCGGCTCCTCCATTggtgggcggggaaggggggttgggcacagcgattggtgggcggggggccgggcctgggccggcggggagcggATTGGTCGGAAAGTAGGTTAGTGGTGCGACATTTAGGGAAGGCAGAAAGTAGGTCAGGGACGGAGGTGCCTGTTTACCCGCGCCGGACTCACcgccgccgccgccgcgggatccgagtgcgggcgcgggcgcgggcgcTCCCGGCGAGCCACGGTGAGTGTCAGGCCGGCGGCGGCCAGCGACGCGATCCCGCGCACCCCGTCGGGGGCCGTTAGCACCCTCGCGGGCGCTGCGCCCCTGCCGCCGCCCCGGGGGCAACCCGGCCGCCGAAGAACCCTGCCCGACGTGCCCGCTGCCGGCCTTAAAGGGCCCGTGACCGCTCCCTGCCCCCACCCGGGCCGTGGGGAGGCTGCGCCCCTTAAAGGCGCCGCGCCCGTC
>chr11:15074909-15075165
CAGGTGGACCCTGGCCTCATGCCCGTCCCCTGGGAGTCGCGGTGGCCACATCCCCAGGGGAAGAAGCAGAGACCAGGAAGCCTGGCTGCCTATCCTGGGGAGGGTCAGTCAGGGGCTCACAGCCTGCAAGGAGTTTGCTTCCCTTCCACAGGTCTGCCCTGGAGAGCAGCCCAGACCCGGCCACACTCAGTAAAGAGGACGCGCGCCTCCTGCTGGCTGCACTggtgcaggactatgtgcagatgaaggccagtga
>chr11:27363050-27363409
CACCACCTCCAGCCCCTGCCCACGTGCGCCCGTCATAGGGACTGAGCAGGAGTCCGAGGAGGGCCGAGACCTGGGTCTGCAGTCAGCAGAGAAACCGGCGTAGGAAGAGGGAAAAGTAGGCCCCCAGCGCCCCGCCGCCCACATCTGGCCCGCCAAGTTCAAACTGGCGGAGCCGCGGCGGGGACGCGCTTTCCCAGCGGGCCCTGCGCGCGCCAGGCCGGCCAATCCCGGCCAGCACAGACCCCGCGTTGCCATGGCGACGCGTGGAGGCCGGGAGGACTTTGTCAGGGCCTGCAGAGCTTGGCTTCCTCCGCCCCGGCCTCCCTTAGCCAGCCCTTCCTCCTCAGTGGCAGGAAGGT
>chr11:27471701-27472486
CTCAGCCCCGCCAGTAGCGGAACTCCTGCCCGCTGAGCGAGGGCCCTCATGAGAAGGGAAGGTCGCGTGGACAGGCTGCCAGGGGCAAGCGTTTTTAGATTACTTCCTCCTTCTTGGCCCCAGATGCACTTGTGAGTTGGGGGTGTGCGCGGTGGGGTGGGAGGGTGCTTGTGCCCAAAAAGTCTGGGAACGAAAGCTACTGCTGGCTCGAACCCGGACTAGCAAAGTGCGGAAAGCCCGTGGCACAGGAGTGGGTGCCAGGCAGCCCGCACGCAGGTGACCGGCGGACCCCCTCCCCAGGCCCgggcggcggcggggcggggtggggtgggACTGACCCCTGGCTCCGCCCCGCGGCGCCCCCCGCTGGGCCCCGTTTCCTCCCCCCCCCTCGCGTCCCCGCCGCCCGCACTCACAGCGCTTGGGTGAAGGCGCTGAGCCCCTCGGGCACGGCCGTCAGCCCCTTCCCGGAGCAGTCCACCCGACGGTCGCCGTCGCAGCTGCAGGGCGCCGCGCAGAGAGGCGGCGCCGCGCCGCTGGGCCCGGCCGAGCCGAGCAGCCCCAGGGCGAGGAAGCAGAGCAGCCCTAGCGGGCCCGGCATTGCTGCGGCCGCCTCCCGCGCCGGCCTCTCCCGCGGCGCTGCTCGCTCCGCTGCCCTCCGATGTCCCCCGCCGCCCCCGGGCAGCCGGCCTGCGGGCTGGAGCGGGGGTCTCTTCCTCGGCGGTCCGCGCGGGCTCGGCCCCTTCAGCAGTCCGCCGCAGCGGCGCAGGGACGCGGCGCTCCGG
>chr11:32091406-32091831
ACCTTCGACCAGCTCACCCCGGACGAGAGCAAGGAGAGGCTAGGGTGAGGCCGCGGCCAGGGCCCCGTGGGGGGCGGCGCAGGTGTCCGAGGGCCGCCTGGGCGAGAGCCACGCGGGATACCACCGCCAAAGCGAAAGCGAAATCGCGCGCGCGGCCTCGAGGATGGGGCCCTGCCCAACTCGGCGCTGGGGCTCAGGCTAACTTGCTGGAGGGCCCCGGGACCCCAGCTTGGAGATCGCCGCCGCCGCGCCCCGGCCGGGGTGGTTTCTCGCGGGGAGGCGAGAACGTGGCAGCGGCCGCGGGAGCCAGGACGGCGAGGGCCCGCCCCCTCCCCCAGGTTGCATCAGAAGGGAGGGGAGAGTGCACAAAAGAAGAGTTTGTCCACAGTGGCCTGTTAGTGCCATGAGTTCCTCCCCACTCTCTC
>chr11:33039159-33039256
TTCTCCGCCTCCCTTTCTCCTCGCGTCACCCGCACCAGCGGCTGGGATGCGGCGCGCGTTCCGTCTTTCCGTATGGAAACATGGCGCCTAGGGGCGG
>chr11:34105719-34105905
TTTCGGAGTTGTTCCGTGCTCCCACGTGCTTCCCCTTCTCCACTGGCTGGGATCCCCCGGGCTCGGGGCGCAGGTACCCAACGCGGGAGGGCCGGGTATGGATGCCAAGATCGGTGTCTGTGTTCTTCCTGGGTCGAGAGGGGACCGGCCTCAGGATGAAGGCTCTGCATCCGGACGGATACCTGG
>chr11:34243319-34243478
tggagtgcagtggcatgatcttagctcacttgaactccgcctcctgggttcaagtgattctcctgcctcagcctcttgagtagctgggattacaggcgtgagccaccacgcccagcCTCTGGCAAATCTCTTAACCCTACTAAACCCCACATTCCTCAT
>chr11:34438599-34438932
AAAACTGGCAGGCCACCAACGGCCGCGTCCCAGGGCGGCCTGAAGGATGCTGATAACCGGGAGCCCCGCCCTGGGTTCGGCTATCCCGGGCACCCCGGGCCGGCGGGGCGAGGCTCTCCAATTGCTGGGCCAGAGCGGGACCCTTCCTTTCCGCACCCTCCTGGGTATCTCCGGTCTTCAGGCCTCCTTCGGAGAGCCCTGCTCCGAGCCCATTGGGCTTCCAATCTTGGCCTGCCTAGCGCCGAGCAGCCAATCAGAAGGCAGTCCTCCCGAGGGGGCGGGACGAGGGGGTGGTGCTGATTGGCTGAGCCTGAAGTCGCCACGGACTCGGGG
>chr11:34439192-34439345
CACTGGGCAGGGGGGATCCCCTTCGGTGCAGACGGACTTTTACATTCGCCGAAGCAGGGGAGGGGGGTCCGGGTAGTGGGGCGCGGGACTGCAGGCTTTGTTGTCCGCGACAGGCTCGGGTGGTTGCTTCAGAATTTTGCACTTTTGCCAACT
>chr11:34915851-34916171
AGAAGCTTGGGGGGCGCGGTCTTCGCCCCAGCTCCACTTCGGTGCTTCACGATTCCTTCTCTGGCCTGCCTTCCTGATAAATACCCGGTGAGGTCACCTAAACGCTCTCCTCTCTCAGTTATTTGCTTCTTTCCAACGTTTGGCGCCCAGCTCCCGCCATCGGAGCGCCCCGCCCGAGACCACTGATCTCCTGGGGCCTCGCAGCCTTGCTTCCGAACGCCAAGGTCGCGGTGCGCCGGGGTAGCGAACGGCCAGGCCCGAAACCCCGCCCCGCAGCTAAACGCCCGGCCCGCTACCCTGCGCCCAGCTCCAGCCGCCGG
>chr11:35618338-35618607
gaggcggaggagggggagggggaTCCCCCTGGCTCCCACGTGGTCCGGGCGCCTGTGAATCGCGCCCACCGGAGGGTCTCACAGCGAAATACAAAAGCAGCTGGGAAGCGGCGGGGACTCGAGTTCCCAGCGCCGGGCGGAGCGCCGGACAGAGCCCCGCAGCGCCCCGCGGCCGCGATGGGGCCGAAGCGCCCGAAGCCCCGGAGCCCACAAACTGCCGGGCCCGCCTCGCCGCCGGGACCCGGGTGCCTGGGCTCGGCTTGAAGCGG
>chr11:35619001-35619025
CTTCTGGAGCCGCGGCCTGGAGGA
>chr11:35619206-35619444
GAGGCCCTGTCTTACTATCTGGCGCGCCTGCTGGGCCTCCAGCGCCACGTGCCGCCGCTGGCACTGGCTCGGGTGGAGGCTCGGGGCGCGCAGTGGGCGCAGGTGCAGGAGGAGCTGCGCGCTGCGCACTGGACCGAGGGCAGCGTGGTGAGCCTGACACGCTGGCTGCCCAACCTCACGGACGTGGTGGTGCCCGCGCCCTGGCGCTCGGAGGACGGCCGTCTGCGCCCCCTCCGGG
>chr11:35943846-35944006
AGACCGAAAGGCTGAACCCTCCGCCGCGCTCGGCGGCCCCTCGGAGTCAGGACACCCAGGGTAACATGCGGGTGGCCACGCGCAGCCCAGGCGCTTGCAAAACTTAGcggagccgggccggggccgggcccggggaaggcgggagggaggagggccaggc

>chr11:43880825-43881080
GCTTCACTCTTAAGGTTCCGATCACAGACTGCGGAGTGGGTCAGGGGCTGCGAGGGCTGCCCCAAGTCCTACCGGGTTTGCACGGGCGCGCCCGGCTCCGCCCGCAAGTGCGCCTTCCTGACTTACTGCTGGGTGCGCGGGGCTGGGGGTGCGAGTACCACCCCTGAAGTCTCTTCCTGGGCGACCTCCGGGGCCTCATTCTAGGCCTCCTTAAAGAGAAGGATCTAAATTAGGAAAAGGAAGTGCCCTTATCCA
>chr11:44950695-44950942
GCTGGGCTACGTGGAGCTGATGCCAGGCGGAGGCTCCGGGCTCGGACGCCTCACATCGCGCCGCCCGTGCCgggccgggcagtgcagggcagggcagggcagggcagggcaggacagggcagggcagggcagggccgggcCGGCTGGACTGCGCGCGGCGCCCTGCGCGGCCGGGGCTTACCGAGTCTGGCGGCCCGCGCTGGTCCCTCCTCTCGGTTCCGCGCACAAGCCAATGGCGCGCCGTCCC
>chr11:44980851-44981034
tgggttccgattctggcttaacctttgcggtctgtgagctgatcagagcctcagtttcctgtcagataagaatagtcaccctccccgcctcggggaggaactgtgaggaccagatAGAAAGGGCCCCGGGTACAGTGCTGCTCTGGCCAGAccccaggagtaaagtctgagatgaggattcct
>chr11:45146192-45146302
GGTTAAATGGGACCGGGAGGGGGCCAGCCGCGGAGCCCTGAAAGGGTTAAAAATCCAAACGCGTCGACTCCCCCCGACTATTTGGTTCCAAATGGACAGCCACGCGACCG
>chr11:45899928-45900043
GTCAGAGGCACGGCTGGATCGGGGAGGCGGCGGCCTCGCGCTTCCTCGCGGCGGACGGGCGAGAGCGCCCCAGTCTCCGGCGGCCCCTGCTCGGCTCCCCTCGTGCCCCCTTCGC
>chr11:46121990-46122246
cggtgatggggccgagcaccgagcggcggcgaaggcagcCAAACTCCGGGGCccgtgcagcgccgcagctcggctcccgtgcagccgcagccgaggcgaggccggagcccgcggcggcCCCCCCAACTCCGCGGCCCGAGCCCAACTCCCCCCTCCCGCCGGCGGGAGCTGCAAAGGGGCTCCAGAGCGGCCCCAACTCCCTCCAGTGCAACAGCAGTTTGAAGGGGGGGGGGGAAAGCCGTGAGGGGCAGGAGCG
>chr11:46239128-46239318
GTCTGAGCATCGTCCCCGCTCAGCCCGCAGGCGTAGGATAGGGAGGCGTCTCCGGGAATCTACTCCGGGACGGGTCCGCGGTCCTCAGTCGGGATGGAGCGGGGGCGGAGGCAGCCGGAGGGAACTGGAGTCCCCATTGCAGAACTGCGGGGCCGGGCTCTGGGCTGGGCGCCTGCCCCGCGCGGCCGGC
>chr11:46243410-46243756
TGAGTCCTGCTGCGGGGCGCCGGGAACCGGGCCGACGCGCATGCGCGGGCTGCGGCCCCGCCCCAAAGGGCGGAGGGGGAGCTTTTCACCAGATGTGCGGGGGGCGGGGCCGGTCGGCCAGGGAGACCTCTGGCAGCTCGCGCCTGCGATCTGAGCTTAATTAAACTTCTCCCGAGGCATTGGCTGACTGATTGACCCAGTGATCCAAAAAAATCAGAGAGGCCCAAATCTCCCCAAACGCACCGGCAGAGCGAAGTTGGGAAGTTGGCTTCGGTTTCCAGACTTGGGCCTTTGGATTCGGCGTCCCTCTCCTGCGCCCCCGATCCGCAGCACTGTCCAGGATCCA
>chr11:46347429-46347559
CCAGCTATGCGGGGTCCTGCGGCCGCGGCTGGCGGCACTTCCTGGAGCGGCGGCGGCAGCGGCTTCCCGGGCACCTGGGCGTGGGGAgcgggggcgcgcggcgcggggcgggcggagcgagcgcgcgcCA
>chr11:46367744-46367982
CTGGTGAGTGCTCGTAGGGGCACGCCGCCCCCTGCTGGTGGAGCCAGTAGCCGCAGCCCTTCCGGGAACGTGGGATTGAGCCCGCTCCCTGGCACCCCTGCTGTGGGCCGCCCCAGGATGGTGAGGGGTGCAGGGGCTTTGTCCGGATGCCAGGACTGGGGCTTCCCAGTGCACACAAAGGGCAGCTGTGCTGGGGCAGGCAGCCTCCGAGATAGACTTACCTGGTGCCTCAGGGGCC
>chr11:46389454-46389542
ACACCTCGGGGTCACCCGCAGACATTCCGACCCCCTCTGGCGCCTTCCCTGGAATCCAGATACGCCTGGCATCTGGGGAGCGAGCCGC
>chr11:46700394-46700622
CAGGAAGGCCAGGCCTCTGAGCCCAGTTCCACCCCCGTTCCCCTCCTCGGATCTGCTCCGGTCCTCCCCATCCGGACCCCATCCCTTCGGACGACCTGGCCAGCTCCTTTCCTTTCCCCATCCCCACCCGGGGAGACCCCGCGCCCAGCAGCTCACCGCGCTCGGGCACTGCTCCCTCTGCCACGCCTGTCAAGGCTCGGCAAACATCCGGCTCCGCGGTGGAACGGG
>chr11:47161466-47161519
GGCCCAGGTCCCAGGCCTGGTCAACTCGGTCACAGCCAGTCCAGAGGCCAGTT
>chr11:47257756-47257933
ACATGGAACTTGGCTGGTCTGCAGGGAAATGCCACTGTTTTGGCCGGGAGTAGGGGGCGGGAGTGGCGGGAGAGGGGGTGGCCGGCTGGGGAGGAGCCAGCCTGGTGGAGAAGCTGCCCTGTGGGCGGGGGTGAGGAGGGGAGGGCTGTGGTCACCAGGCAGGAAGGAGGGGTGGCC
>chr11:47269912-47270592
CTGTGGGTCCCCCACTTGGCACGCGACGGCGCTGGGTCGGCCTGGCGCGCCCTCCCGCGCCCACGGGCGCTAGGCTAGGTCTGTGCGCAGCCGCTGTCTCCCGAGGTCGGCCCCGCCCCGCGGCGCTCGGCTCGGTGCAGCCCCGGCCCCCCGGGCTGAATGGTACGGCCCCGGCCCCGGCCTCCCCCTCCGCACCCCGCGCGAGTGGTGCGTGCCCCCCAGTGCAGACGCGGAACTGGCGCCCGCTCGGAGCGGCGCCGCGCTGGGGAGCGACTGACGCCCCGCTGCCGGGGGACGTCGGGCTGGGCCTGGCCAGTCCCCCAGAGCTTGGGAGGTAGGAGAGTCTGGGCCGGTGGGGTCCTGGGCGAGCGTCTGGGGACTCCGAGCGGGAGACGGGCTCTGAGAGGACACCGTGGCTCTTGGAGGAAGGGGTCTCTCAGGAGGCCCTGGGGGAGTGTGAAGGGGCGTGGGGACGGGGGTCTGCCGAGGAGGGGCGGGGACGGGGATGGGGGCGCCCCGGGCAGAGGAGGGGGCTCAGGCTACTGGGCTTGGTTCCTGCCGAGCGGGCGGCTCGGGTTCAGGTTCGGGGCGGGGGCGGGGGCGGGGGAGAACTGTCCAGCAGGTGAGGGGGCGGGCAGAGCTGGCCAGCCCTGGGGCCGAACCCGCACAGCGCTTGGCGG
>chr11:47408016-47408145
AAAAACCAAAGCATAAAAATAATTCGATGAGTAAGAATAAAATTCCCTCTTCTGAGGTTCCCGGGGCCAGGCCCCTCCCTGCGGCAGGCACTTCCCCTTTCCCTTGCTCATGGAGGAGCCAGGCCGGGC
>chr11:47552694-47552799
TAGAGAGTGAAGGTAAAGGGCGCGGGGAGAGGAAGCAAAGCCACGAGGAGGGCGGGTCTCCCTGGGCGCGGGGGCACGCGCTGGGCAAACGCGACAGGACCCGGG
>chr11:47553062-47553369
ctgctgaggccgaatcccgggggagcctccgcgtcccgccgccgctgccgctgccgccAGAGCAGAACACCCCAAAATGGCGGCACTTCCGGCACCTACCACCGGCggggagggcagaggaggagggggagcgcggcgagggggaACGTATCACCGCGgcgccgcccgcagcgccgatgcgagcggagcgcggcgtaggggcgggccgagcgccgggcgctgcagcgccCCCTCGGGCTGGGAAGTGGAGGAGCAGCCGCACCTAAGCCCCTGGGGCCGCGGGCGGAGCCCTCAACCTAGGGAGCTG
>chr11:47557049-47557147
ccaccacgcccagctaatttttgtatttttagtagagtcggggtttccccatgttggtcaggttggccttgaactccttacctcaagtgatccgcccg
>chr11:47565194-47566021
GAGGGTTGGGGGGAGTGTCCCCTCCTCCCTCGGCCGGAGTCACAGTTCCACACGCAGGGGTCCTTCCTGCCCCTCTCACCTGGGGTCACAACCCCCCTCCCTCGGAGGAGGGAGGTCACCGGCCACAGGCGGGGGCCTCAGTTTCCCACGCTACAGGGCTCACACGTGTCTGGCCTGCGACGCGCTCTCCCTTCGCCGGGGTCCCAGTTTCCCGCCCAGGAAACCTCGGTCCCTCCTCCGAGGCCGCCGGGCCCTCCTCCAGAGTCCCGCCAGTCCCCCAGAGTCCAGGCCAGTCCCCGCCGTCACCCGGTGCGAGCCCGCGAGAGGCCTAGTGCAGCTGGCAGCCCCGCCCCGGCACCCGCCTGCTCTTCTCGCGGGTCCGGACCGCGAGCGCGGGGGCCGACGGGTCGCCGCTGCGCCGGGCCGGGATGGCGGCCACCGCGCTGCTGGAGGCCGGCCTGGCGCGGGTGCTCTTCTACCCGACGCTGCTCTACACCCTGTTCCGCGGGAAGGTGCCGGGTCGGGCGCACCGGGACTGGTACCACCGCATCGACCCCACCGTGCTGCTGGGCGCGCTGCCGTTGCGGAGCTTGACGCGCCAGGTGAGCCGGGCCGGGGAGcccgggcccctgccccgtccccgccgctccgtccctgtcGGGCCGCTGGGGTCTCCACCGTCTTTGCTGAGCCACCTCTTTGCCTCGGCAGCTGGTACAGGACGAGAACGTGCGCGGGGTGATCACCATGAACGAGGAGTACGAGACGAGGTTCCTGTGCAACTCTTCACAGGTGAGGGACCGGGCCGAGGGGCAGGCTCGGGGGCC
>chr11:47642421-47642744
GTGAGACCGGAGCCCAGGAGCACCTGACTGGCCGCGTCCGCCATGATGGCACCCGcgggcggacggacagacagacggaGCCACCAAGCGACCCGGTGAGCCGGTCCTAGGTCACGTGCCAGGGCCGCCGGTTTCACTGgcccgcccgcggcgcgcgcgcacgcacgcagcagcacgcgcctctccgcccagtccccgcccccccgtcccgcccCGAGAAACGGCAGGCGCTCGCGAGGGGGCGCTGAGGTCGGGGCGGGGCTTAAGGGACAGAGGCGCATGCGTTCTGCCGGGGGCTCGCCCTTCACCAGGAATGACGGTTT
>chr11:47848320-47848599
TCCCGCCGTCGCCGCGACGCCCAACGGAACAAAGGCAGGGCCGCGCGGTCGCCGTCACTTCCGGGGGTGGGGCGGGCGGAGCTGCGGACAGGTGAAGCATTCCGGGAGCAGAAAGGCGGCTCCGGCCCTTCGTTGCGAGGCTTCCACCGGGAGAATGAGGGTGGGCAGCGAGGAATCCAGAAGAGAAGGGGGCAGGGGAGGCAGACTCTATCTGCGGGAACCTTCCAGTGGCCGGCTGGAACGCCTCCGGAGGGCGGTGCTCTTTTCTCAGCGGCCGCA
>chr11:47858678-47858791
cactgcaacctctgcctcccaggttcaagcgattctcctgcctcagcctcccgagtagctgggattacaggcgtccaccaccatgcctggctaatttttgtgtttttagtaga
>chr11:47874866-47874956
gtagagatggggtttcaccatgttgaccaggctggtctcaaactcctgacctcaagtgataggcccaccttggccacccaaaatcctggg
>chr11:47915705-47915781
gggcaccctggatgagctgcatccctcctctgaaggccacggcccttgtcaggtggccttctccatgcagctgcca
>chr11:47981179-47981456
CGATCGATCCCTTTTCCGGCTGCCCAGGATCGGGGGAGAGAGGCGGGATCCGGGTGCCGCGGTGCCCGAGCCTCCCGGGGAAAGCCTCCGCGCGGGCTCCAGGCCGTCCCTGGCCCGGCTCTTCCCGGCGCTGGGCACATCTGGCGGGCACGGGCCCGGCTTCCTAGCCGGAGGCGGCCGGAGGGGGCGTGTTTGCGGAGGTCTGGGGACGCAGAGCCGGGCGGCCTGGCTGAGCCTTTGCCGACAGACCTCCGACCCGGCCTGCAGGGGCCCGAGG
>chr11:57324565-57324933
gccccaagccctcgccccctcccccCTTTCTTCTGGCTCTGCCAGCACGAGCTCCAAGCCATGCGCCCTCCGCCTCCGCGCACACGCGCCACCTTCCCCCGGGCCTCCAGCGTCCCCAGCGCCCTCGGCCCCTGCAAACTTTCCTGGTGACCCCCCGACCACCACCACCTCAACCCGAGGTGTCGGCTGGAAAGCACCCACTCCTTCCATGcccctcccccgccccatcccggaccccgccccctccttcgcccgaccgcccccgcGCACTCACGCGCTCGCCCGGGGTCCGGCTCCGCTCGGCTCGGGGCCCCGATGCCAGTCCccgccgccgccgccgctgctaccgccgccgccgccgccgTCAC
>chr11:57349668-57349955
AGGCCTGGGCTCCGGAAGGCGGGGAGAGATTGCACAAGACGATCTTCCCATGAACCCTGGGCTGACCTCTCTCTCTGCTCCTCCCCAGGGGAAACCTCCTTCCCAACCTGACAGCCAGGGACATGAAGACCTGCCGCTTCCACCCGGACAAGGACCCTTTCTGCCCCATCTTGCGGGTAGGGGACGTGGTCAAGTTTGCGGGGCAGGATTTTGCCAAACTGGCGCGCACGGTGAGGACCTAGCCATTCTTCCGCGACCCCAAACTCCCCACCTTCAGCCCTTTCCCA
>chr11:57460998-57461139
ACCTGGGGAAGGGGAAAAGCTCAGCGCTGGGGCCGCGCCCCCGCCGCCAGGGCTGTTCTCAGCAGGAGGGCACTTGGCTGGGAGCCCGCGGGCGCGTGCGAGGAGCTCGTGACCGAGGTGGGACGCAGGGGGCAGGTGGAC
>chr11:57667993-57668297
AAGGGTTCGAGACCCGGCACTGAGGGCAACGGCCGCGCGCCGGCTCCGAGACGAGCGACGCCTGGCGGGAGCGCGCGGCAGCGGGGCGGGCGTGGAGCGTGCGGGGGCCGCGCGCTGCTTCTCTGAGGCAGGACGGCACTGCCGGGAGGCGGCGGTGACAACGACGGCGGTGGTGACGGGCACCGGGCTCGCGGGTGAGTGCGGAGGACACCGGTCCCTGCGGAACCGGAAGTGCCGTACCAGCGAGGTGGGAGGGGAGGGTGACCTCTAGGGAAGGGGGACCGAAGACGGGGAGGGTATTAAG
>chr11:58579378-58579512
CCCCTGAGGCGGTCGCGGCGGCGCCTGCAGGGACCACTAGCAGCCGCGTGCTGAGGGGAGGTCGGGACCGAGGCCGGgccgctgcggccgccgccgccgcagcTGTGTCCCGCCGGAGGAAGGCCGAGTATCCC
>chr11:59142869-59143007
CCGGCGACTAGGATGCTTTCGCTTTCGCTCTCGCTTTCCAATACTCGGGACTGGGGAAACCGGGAGAATAGAAGCAGGCAAGGACCGCCGTGGGCACGGGGTCAGTGAGACAGGGTCCTGCTCGCGGCGTCAAGGAGG
>chr11:59668859-59669395
CTTCCGGTCGCAACAGCTCACCTCGTAGCGGAACATTCTTggggaggggggcagggagcggggaggggagagggggagggAGGGAAGAAGCGCTGACTCCCCGGCTCCTCCGCGCGCGGGTCCTCCACCGGCTCGCGACCCCTGGCCGCCGCCGTACGCCGGAGCGTGCGTGGGGACGTGCGCAGGCGCGCCTCAGGCAGGGCGGCCACCCCGCTCGGCGCCCGGCGGCGGCGGCTGCGCAGGGACAGATTTGGCGTCCCGCTTCCTAGTCTCAGCGGCGGGAAGGAGGTCCCGTGGCGAGAGACTGCGCACGCGCTGCCCGTCTTCGGCTGCCTGGTGATCTGGGCTTGTAGCTCCGCCCCCTCTTTCTCCGCGCCCTCTAGGCGCTCGGCTTGGAGCTCAGGGGCCGGTCACGAGTTCTCCGTCACCCGTGGGGCGGAGAAAACCCTTGTGATTGTCACAGGATATAGCTTTGAAGAATCCTGCGCTTAGCCTGGGCTGGGAAAGATGAGATTCCCGGGCAGTTTTTCCAACGT
>chr11:60914230-60914355
CGAAGTCGCACGTGAAGGATAGCAGTGGCCTGAGAAAGGTGAGAGCGGGCCGAGGTCGGAATGTGGGGCAGCGCACGGGAAGGGGAGACAGCAGCCGCTGCAGGCGGCACCAGGCGGAGCCGCGA
>chr11:60914563-60914825
gcccgagcccccgaaccccgacccacggcccagcctcctgcagcctcggctcgagcccTTCGGGGGGCCCCAAACTCATGGGTCGCGCCACGTTCCTTGCCAGCGACGCTACCCCTCAGCGCTTGGCAGGGGACGCGCCGTTCGAAATAGCACATGCCACTGACACCCTGTCTCCGGGAGGCTGCGCCCCGGTTAGGGCGCGGAGCGGCAGGGAAGCTGCCCCTTTGCCGTCGCCCTGCCCCCAAACAGTTGCTGGGCAGCA
>chr11:60924359-60925033
CGGTCGCCTGAGCGCGCAGGGATTGGGGATCCGTAGGGCACTAGGACCCGGCGGGGCGGAGGGGGCAGCCCATGTGCTGCGATTCGCTCCCTCCCACCCCACTGCTCCCGCTCCATTGTCTGGGAATTgcagccgcggggcgggcggcggcggcggcggcggcggccgggacccagcgggccaggtggggacggcgcggagcgggtgcggGAGATGCCGTGCGGGACTGGGGCCACCTGAGCCGCCCGCCTCGTCCCCGCCTTCTGTGGGAAGGATGTGCGCGCGGATGGCCGGTCGCACAACAGCGGCCCCTCGGGGGCCCTACGGCCCCTGGCTCTGCCTCCTGGTGGCCCTCGCCCTGGACGTCGTGAGAGGTCAGCGGGAGGGGAGGGCCGGGGCGAGGGGCGGCCGGGCCCGGCCGAGTGGGAGCGAGTGATGCCCGGGAGCCACCAACCTTTGGGTTCTCGGACTGAACCCTGAGCGGGGTCGCCCCGCAGCGCCCTGAAGGTCGGAGAGTTCTTGCCCTCGGGAACCTGCCCCCAGCCACTCGCCCCTAAGGCTTCCTTCACCTTGCACGACCCGGCAACTCCTTCCTGACCCGGGGCAGCCCGGCGCAGGGGCTTCCCCGTCCCGCACCTTCTGCGAGGGACCCCTCAGCCCGGGCATCGAACCCG
>chr11:61161477-61161631
GGATGTGACCCCCTTGCAACGTCCGGCGCCCCAGTGGCGCGCGTGCTCGCCCCGCGACCCCGTTGGCCGCCCCGCCTCGCGCGCCTCTGAGTTACCACGACATCGTGCCACACACACACGCTCGCGGCCGCCCGGGCCACAACCACGGGAGCGC
>chr11:61333284-61333396
GGCGCCTTCGGATGTGGCGGATGCGGCCGTGAGCCGGCGGGGGAGGTGCGCCAGTGTCCTCCGAGCTCGCCCGCAGACTCCCCACCCCGTTCCGCGCCCTTTGCCCTTCCCC
>chr11:61429966-61430224
ccgctctccgccccaggtcccgccccccccgccgccggcGTCACACGCACCGCCACTTCCGGCATGCGCAGGGACGCACCTTCCGGCTCAGCTCCTCCGTGGCTGCCGTGGTCGGCTGGCCGGGCGGCTAGGAGTTCCCGGAAGTGCCCGCGCAGCCGGTTTCCGGTGCAGGTGGGGAAAATGGCGGTGTCTACAGTGTTCTCGACTTCGTCGCTGGTGAGGAGAGAGAACGTTCTAGCGTCCGGGGCGGGCGGCAGC
>chr11:61477726-61477821
TGGGGCTGTGGCCAGGTCGACGGAGCTGCTCTGTCCCCAACTCCTAGGACCCCCCGACCCCGGTCTTAGGGATTCATCTGCGGCATCTCCTGCAG
>chr11:61551670-61551855
CTAGGACCTGCCCCACCCACCTCGACCCGAACCTCATCCCTGACTCCCAGGGATCAGCCCCTCCTGTCTGCCTATCTCCTGGGGCTCTGGCCTAGCTCCCAGAAACACAGTTCCCTCTGCCACGGACAGACGGCTCTCAGGCGCCTGGCCACGTCACACTGTCCACGTCACCGCCCCCAGATGGT
>chr11:61680224-61680427
CGCAGGGCCGGCGCCCGCGGAAGACTCGGCTCTCCCTGGCCTCGACGCCGCTCCCCTCCCTGGCGCCAGGGGGCGCTGCCTCCCCACGACCGTCGCCATGGTCACCGCTGGCGGCGGAGAGGGGTTTACGTAAAGGACGCAGCGTCCCCCGGGGGGCGGAGGCGGCCTTCGCGCCGGCGCCGGCGCCCTGCGGAAGCGGCGTT
>chr11:61696461-61696637
AAAGATCCCTCCAGGGGCCACATGCCTCCCCTCCCCTTCCCCTGTGGGAGAGGCAGGAGAATAGGGAAGCCATTGATTCCCTCCATCCCTCCCAGAGTAAGAGGCATTTCACAGACTGGGCGACCCGGGGTTGGGGGTGGGGTGGGGTGGGGTGGGGAGCTGTGAGAGGCAGGAAG
>chr11:61697157-61697381
CCATGGACAGCTCCAGTGACTCTGATGAGGCTGTTGGCTGTGCAAATTCCTTTGTGGGTAGCCCCAGGGTAAGGTGGCCCTGGAAAGGAATGTGGTTGGTAGGCCCAACCCTACCCAGCCTCCTGAGCTTGGCCCGCTGCTGTGGTCAGGAGCATAGAAGCCGGGCCAGGGCGAGGGAAGGCCTGGCCTAAACTGAGATGGGCCCTCCAGGCAAGGCCAGCATT
>chr11:61815293-61815421
ATGCGCCGGGACACGCCTGCGCCCTTGGCCGCAGTCAGGGCTCCCGAGTGGTCACTCTGGTTGACCCGCGCAAGCTCTGGCCTCGCCCACTAGGCTGGTCGCGTCAGAGGGTGGGGCGGGTCTTCGCC
>chr11:61816215-61816966
TCCCTCCTAGCCTACCCAGCTCGGGGTTCTGTCCCCGCCCAGAGACCTGAGGCTCGGGGCTGCAGATGGAATGCACGGCAGGGAGGCGGGACCCTTTGTTTGTGTGTGCGTGTTGTTGGCCTccatccccactccccagactccacttctccaggcctctctcccGCCTTTTCATCCCGCATCCGCAGGACACCCAATCACCGGGCAACAGGTATGATCAGGCGCCTCCGGGCTTTCCTCCGAATTAGTCGGTGTTTGGCTCGGAGTGCGTAACTCTGTCTCCCCTGCACTCAGCCTCCGGTCCCGCCCTCTCCTGTGCCCCCGCCTGGCTGCGCTCACCGTGGCATCCTGCCCGGCGTAGTGGCTGATGACCCGGGAGCCCCCTGGATGCCGGCGGGTGAACTCGCTGATGTTGTACACCTTACGGTCGATCACTAGCCACCGCTCCTCGCACCCTGAGCGCTGGGCCACCTCGTCCCAGGTGAAGTAGCGCGGGGTAGGTCCCTGAGCCGCGGTCTCGGCGGCCACCGGGTCGGGGGCCATAGCTGGCCTGGCGACGCCGCGCGCCGGGCCAGCAGGGGCTGTCAGGCGCGTGCTCGGGGTCCGCGGGCTCCAGGAGTGGATTTGCTGGCGCGCGCCCAGAGCCAGCCGCCTGCGCGCCGGGTTTTCAGCACCGCAGGGCAGACCGGCGGGCCTCGCAGCGCGCGTTCCCATTGGCCGAGCCTCGTGGCGCGGGGAGCGAGATCCCGTC
>chr11:61891392-61892222
GAGTCCTGGGGATCCCAGGCGGTGGCCGAGGTCCGAGCAAGACCCCGAGGGAAGCGAAGAGCGCTCCCGGGcgccgcctccgccgccgcccgctgctccggccccgccctgccgccgcggccgccgTACGAGCGAGCGTGCGCCTCCCGGCTCGCGGCGCAGGGAACTCCCCGCCTTATAACCGCGCGGACGGCGcccgcctcgcctcgcctgcccccccgcccccggccaggccccggcccCCAAGGCTGGCTGACCCCCCGCGTCCGCTCCAATCCAGGCGCGGGGCCTCGGTCTCCATTGGCCGCCAGGGAGGGCGGCGTCGAGGCGGCCCGCCCCTCCCGGGAGGACAGCGGCCGCCACCCAGCCCTGCCCCGGGGCACCGTCCCGCCCCCTTTTCCCGGGCTGCCGGCTTCCAGGTTCTTGACTCCACCCGGAGCGCGGGGCCTGGGGACACAACACGCACCTGTTGGGCGTCCCGCAGCGCCTCGCCACGCCCTCGGGAACCGGAGGCGGAGTCCCGGTCTGTGAGCAGCGGGGCCTGGGGGGCTTCCAGCCGCGCGTCCTGCAACGTCAAATCCAGTGCGCCCAGAGGGGGGACGCTGTCTCGGGGTGCCTGTGAACAGCCTTCAAACCATGGGCCCCAATCTCTGCGGGGCCCCCACCGCCGCTGCAGCTCTCTCGGAGCCCTCTGCTGGGGGCGGGTGGCCTCCCCTCCGCCCTCGGCGCTGCAGGGCTGGGGATGCCCAGGGGTGGCCAAGGGGGAGGTAGGGGAGCAGGAGGGCACTGGCGCGTGGAGGCGGGCGCTGCCATCCATGGGCTGAGGACAC
>chr11:61967707-61968014
CCGAGCCCGCTCCTTCCGGTGGGCGCGGGACCCCGCCCCTGCTGTGGGGGAGGGGCGGCCGCTGGAGGCCCTCGCGCGCTCTGGCGGAGCTCGGGAGCGGGGACCGGTAGCCGACTGCCTCTGGGACAGCGGTGGCGTCTCTGTGCCCGTTTAGTGGAGTTGGAGGGAAGCTGCGAGGAGGCGCAGGAAGTCCACCTCAGAACCCCCCCCCCGGTCTAGGGGCGCCCGGGCGTTGGAACCGGCGGGGGAAGGGTGCGGGGGCGCATGGGGTGATCCTGATTCGGCTCCCATTTTCCCGAACGGGCAC
>chr11:61968191-61968460
AGAAGTGGGGCGCACGGCGGGTTTCGGGTCCGCCCCTGCCCTTCCGACTCCTCCGACCACGTCTGCCTTTGGCTGAAAGCAAATATGGCTCCGTGTGCGGTTTCTGCAACAAAGGCTGGGCGGGCCGGGTTTCCCTAGGGATGGGGACCGCCTCCCCGGGGAGTCGTGGGGGTGAGCCACCGGGGCCTCCGAGAGAATCGCTGGTGTCGCTTCGCACCCAAGGGACACATCTCGGGTTAGAAAGGAGAAACGACGTGGATCTAAAGGCG
>chr11:61973657-61973711
AAAAATGTCTTGCAAGTCTGGGCAGGGACCTCAGCAGCCAGAGGCCTTGGCAGC
>chr11:62003668-62003835
tgcctgccaccctacccagctaattttttgtatttttagtagagatggggtttcaccatgttggccagggtggtctcgaactcctgacctcaggtgatccacctgcctcggcctcccaaagtgctgggattacaggcgcgagccactgcgcctcgccttcttttttt
>chr11:62124154-62124374
cgcagtcgagtgagtgcgcgtgggcgtggggattggggggtggTTCGCGATTTTTTCCCCGGTCCTCTGCTCCGTCCCTGTCGACTCCGGACCAGGGTCGTGACTCCCCACCCCAGCCCCTGGCTACCTGGGCATATGAGGGTCACCTCTTCCAAGTGGCGAGGTCGCCTGCCTTGGTTCTCGGGCCCGAGATGCCTCCCACCCTTTCCACCTAGGCCCT
>chr11:62601638-62601917
agcTATCGCCTCACTCCCGGGACGCTGAGGCTGGCCCCCGTCCGCTCGGCTTCTTCCGGAACGAGCTCGGCTCCTGCCAGGCCAGAGCCAGGCTCCAGCTACCCCCGCCCCCGCGGAGTCCCACTAGTCGTTGGGCTCTGCCGGCCGCAGGGAAGGCTTGCCGGGCCCGCCTCAGGGTTCGCCTCCTTCCGGAACACCTTCGGCCGATCCGGAGAACAAGGCCCACTGCTCGGCTCAGGTCGGAGAGCGAGACCCCGCAGATCGGCTACTTCCGGAAGA
>chr11:62612769-62613126
GGAAGCGCGGGAGGGGGGGCGGGCCCGAGGGGGGGCCGGGCCGCTTGGTAACCCCTCCCTGTCCGGGCCTCGCCGCTCAGTACGGGGGCGGGGCTAGCCGGCTGACCCCCTGGCCTACTCCCGGCCTCCGGCTCCAGGCCCTTCCCGGATCCCCGCCCCCGGATTCCCAGGGGACGGGGAAGGGAGCGCCCGCCCCGATATCTCCGCCCCCCAGCCCCTAACCCCTCAGGGTTGAGCGGACCAACCCCACCACTTCCGCGAGGGGCAGGGGCGGGGTCACAAAACGGGCCCTCGGCCTAGGGGCGGAGTTTCTCGTAAGGGGCAAGGCCAAGGCATCTTGTATTGGGGCTGACAGGG
>chr11:62653013-62653341
TTTTGGTGAAGCAGTCCCTGAGTTCTGGGAGGACCTGACCAAGAATCTGAGAACCCTGACGTGAGTTCTCGAGGTAGGATCCGGGTTTCTACCGAGAAGGCTAGGGATCGGCGCGGGGCCGCGCGATGGGGGGAAGGTGCCAAGGGCTCTAACTACCTGAGAGGCGCGGGACCGTGGGTGGCCGGGGCAGGCCCAGGTGGCCCTGGGGCCCCGGGAGGGTCGCACAGCGCGGACATCCCGgagcccgagccgagcccgaggcgcgagcggcggagcgcaggcggcgcatgcgcgCTGACAGGAAACGCGAAAGGAACCAGCTACCAGG
>chr11:62665496-62665607
GCCCCCTCGGCGTCATGTCTTCGGTGCTGGCGGCTTCCCATCCGCTGGTTCTATCCTCAAACGCCGGGACACCGGGAATCTCGGAGAAGGACAACCGAGATCCAGCTGGCT
>chr11:62727286-62727536
CGCACGCACGCAGGAGCGGAGGCCGCGCACGGTCCCGCTGCGCAGTGTTTGCTTCTCCTTCGTCTCCCCTCCCCCTTTCGGCTCACGGAGCCCAAAACAACGCAGCAGGGAGCTGTTTCCCCTCCAGGCCCTTGGTTCCCCAGCCGCGGGCAGGCGCGCGCGGAGGACGACGGAGTTCCTCCCGCTTCCTCCCGCCCTCTGGCGCCCCCGGGCCAATCGCCGCCGGTGCTTTTATCGCGCAGCCGCAGTG
>chr11:62728407-62728760
GAGTTTTAGCACTAGTCCCGCCCACTCCCTTCTACTTCCAGGTCGGGGGGGGGCGGGTCCAATAGAAAGGCGGAAGCCAGTGTCCCAGGCGTTCTCACGCCCGCAACAATTCCTGAGTAGGGCCTTGCTTGAGTTCTTCGGAAAGTCTCATCCACCCCCACATCGCCTCTTTAGGAAGTCACTTAATGTTGGGCTTCATTATTCCCACATCCCTTTCCTTACTACTTGCCTGCACTTCTTGAGAAAAAGACTGCAGAAAGGAGAGGTGGGGCTTTCAGTAGAAACAAGCAAACCGCAGGTCCCTGTGGGGGGACTCTCCAGGAAGAAGGGTAATTTCCTGCCTCCTTAAATTG
>chr11:64186408-64186482
AGGTGAGGGCCGCGGGCGGCGGGCGGGAGCGGGATCTTTAGCGAGGCCGGCCGCGGGGAGCGCCCATCGCCCCC
>chr11:65316724-65316987
GGGTCTTGCAGTTGCCAAATCTAAATTCCTGGGGCGTGAGGGTTGTAATTCCCAGCTCTCCCCTGGGCCGCTGATGCTGGCCTCACCCTCGATTCTCCCCACATCTGGAATTGGGTGTGTACATCTGGCTGTGAGTGAGACAGCTGTCAGGGACGCCCAATTTGTTGTGGAAACACTCAGGCTGTCTTGGCGCTGCCGTGTGATGGGGTTGGGGGTGCGGGGAGGACCTGGCCCAGGCTCTGGGTACATCCCACCAGTCAGCC
>chr11:65333604-65333762
GGCTCCTGCTCCTCTAAATATTAGAGGCAAGCCTCGAACCGGAGCTCCGGGATGCATGCCAATCTCCGGTTGCGCCTGCGCGTCGGGCTCCCGTGGGGTCCACGCATTTCCTACCCGGCCCCCGCGAACAGGCGTAAAGCTCTTTCTTCAGTGCTCGC
>chr11:65354676-65354782
CACTGAGGACCAATCTGCTTGGGCCGGGGCGGGGCTGCGGCGGGTGGGTGCAGAGGGGCCGCACCGCGGACTTCGCAGCCGGGAGAGAGCCCGgcgcgggcggcgc
>chr11:65355000-65355211
GCCCCGCCGACATACTCCGGGTCGAGGGGGAGTGACCGGCCAGGGCACGGAGTCCGGCTGCCGGCCTGCCTGGGTCCGGGCGTTCGTTCCCGCGCCCTGGGACCCTCCCAGGCCACCACCCTCCCCGCGGGGACACCCCGCCCCTCCGCTGCCCGCAGCCTCCTCAGGCCTCCCGCCCTTTGTCGCTCGTGCACCTGCGCCCTCGGCCCTG
>chr11:65445584-65445794
GTCCCCGCAGTGTTGCTGCTTCCTTCCAGCTCCCTCCTCCAGGCCTCTCCTCCCACCCCACCAGGGATATCTTGTCTCCTAGAGGGGTAGCATTGGGTGGGGCACCCCAGGCCTCTCCCAGAAGCCCTCCTGCCCTGCTATCCCCTCCCTCATCCTCTGGGGCCCTGGGAATACAGCAGGGGACGTGGGGCCACAGGCAGCTGATAACTT
>chr11:65477110-65477439
TGGGGCTGACAAAGCCGGGGTGGCAGCCCGTCCCACCCCACTCAGTGTGGGTTCCCGCGGTCTGTTCGGCGCAGCCACAGGGTCCTCCCACCACCCTCGCGGCCCTTCGCCAGCCCAGATACCGTTTTCCCGACTTTGGAACGGAGACCACAACACCCGCCCCGGAACTACTGAAGGCTCAAGTTAGGTCAACCCGGCAGGAAACCGGTTCCCAAATCCCAAGGCGGACCCAGGCCCGCGGTTCCCTCCCTCAAGGCTGGAACAGCGCGCAGTGGCCACCGCCGCCGGGTCTCCAGCCCCCAGGAGCGCGGCCTCCTCCCGGACTCTCT
>chr11:65525032-65525324
cctggcccccgggccccgcccccgtctgacgcaggccccgccccctctccgccccgccccgGCTCGGGCGGCCGGAGGACCCGGAGCTAAGGCGCCCGAACCCGCGGCGGCGGTGGGGACGATGTGGTTCTTTGCCCGGGACCCGGTCCGGGACTTTCCGTTCGAGCTCATCCCGGAGCCCCCAGAGGGCGGCCTGCCCGGGCCCTGGGCCCTGCACCGCGGCCGCAAGAAGGTGAGTGCGGCCGAGCTCCGTAGGCCGCGGTCGACCTGGGCCTTGCCTATTCCGCGCCGC

>chr11:65576915-65577141
AACATCTCCACAATGTCCTTAAAAGGGGAAACTGAGTGCTGGGAGGATTGAGGAGGGAGGCGGGGAGCAGCTTAAAGGGGCCTGAGGACCTAGGAGGTTGTGGGTCCGGGAGGAGAGGGTTGCGGAGGGCAAGGTGGCAGGGTGAGGGGTGATTCACCAGAGGGTGCAGGCCCCAGCCTGGACTACCAACAGGTTCAGGGGCATCTCGTTCACATGCCGCCACCCA
>chr11:65577665-65577958
CTGCCCTCCCTAGGCACCCCCTGTCCGCTTCCCCTTTCTGGGAAGGCCCCTTAGTTACCCTTGCTCTGCCATCGCTGGCAATTtgggcttggggaagggaacttggctctgggttggagggctctaggctcaaccgtgtaaacttgtttggctccaaacctctgtgggcctcagcatcctcagggttaacagagaggcacttatcctggcttggcctCAGACGAACAGTGAGCTGGGCAAACCCCAGCATCACGAGAGGGTGCAGGCATGGGGCTGGGTACAGGCAAGGCCAG
>chr11:65652514-65652898
TCAGCCGTCGGCTTCCTCAGCGTTAGGAGCCTTCTCACCCCGCCCGCTTCCTCCCCGACCCCGCCTCCCAGGCGCTCCCCGGCAGCTTCGCCCGGGTCCTGACCTGGCCACCGCGAGCCCGGGCTCCGCCCCTCGCGTGGGAGTTccgccgaggcccgccctcgctccaagccccgcccctggccgcccccccGGAGCCGGAGCCCCGTGGAAAACGCCACTTCCTCGACGGAATTGGCCTGCCGTCTCGCCGGCGCCGCCCGTCGGAGCCTGCACCCAGGGCCTTTTCTGTTCCTAGGAGACTCGCTGAATTTTGGGACGCGTCCCGCTGACGATAACTCCTTTTCCCCTGCTATTGTCCTCCCGCGACGGTGCGAAGCCCAA
>chr11:65662659-65662930
CAGAcccctccccgcctgccccgccccgcgccaccATCCGGCAGGCCGACCGCTCCCTGCGCAGCGCCCGTCGGCGCAGGAAGGGGCGGAAAGCGGCGCGGGGGCTCCCGCCACAGCCGCGGCGGCCCCGGCGATGCCACCCCGCGGGGTCAGAGGGCGACCTCACCGTCCATGGCCGGGGTCCCGGGGGCGGGGCCGGGGTCGCAGCTGGGCCCGCGGCGTGCACTACAGACGAGCCATTCGCCAGAGGCGGAAATGCGCCGCGCGGCCC
>chr11:65720581-65720835
CTCACCCTCGGGGCCCTGGCGGATGGCGGGCGTGAAGAAGCGCCCCACCGGGGCGGGCCCGTCCACCGCAACCTCGCAGGGCAGCAGATGCAGTGTGGCGGGTACGGCGTCGCGCAATGTGGCGGAGCGCAAGTGGACGCGGTGCCTCTCGATGGCCGCTTCGTCGCCGCTCTCCATCCTCCCTCCTACGCGACGCCAGGGCTCGCGAGCTGACACTGAAGCTGGCGCGGAAAGCGCGCAGGACCTCTCAGGAA
>chr11:65857866-65858340
GCGGGTGGGGGAGGGGAGCCCAGGCGGAGCGCGAGCGACGTCCAGACCGGCCCTCCCCGGCGCCCACGGGCGCGCACGCGCATTCCGGCACCGCCCGCCCCTTCGTGCGAGACCCTCATCCCGCCCGGGGCGCTGGGGGAGGGGGTGCGGACGTCGCTCCCCAGTCGCTTCCCGCGCGCAGGCGACCGACCCGCAGCCGCCTCCCTCAGGCGCCGTGGCCTGCCGCTCACCATGTTTCCGGAAACGAAAAGGAGAGGGCACCGAGAGCCGCAGAAGACGAGAGCGCTGCAGCCGCTGCCGGGACCCGACTGAACGCGGCCTCTCCCGGCCCCTTCCGTTTAGTAGGAGCCGCACAATGAGGGGTGGGGCGGGCTTCCGGCGCTCCCACCGCGAGCCGACGGGAAATGGAGTCCGCTGGCCCTGCGCCGCCGCCTCGCTCGCTGGGTAACGGAGTCTTCCCGCCGGCCGGCTCCG
>chr11:65873602-65873808
TTTCCGCCTCCGCCCGAAGTGGGGGCGTGTCCTTGGGGCGGAGTATGGGCGGGGCTGGCTCCCAGGAAGGGCGTGGCCTCTGTTTGCCCACGTCTTTGGGCGGGGCCAGGCGGGAAAGCACTGCGTGTCCGGGGATCCCCCGCCTGGGGCCCGCCCTTCCTTTCCCCTTGCCATCCCTGCTTATCCCCGCAGTCGCCCTCCACGTG
>chr11:65891221-65891407
GAATGGGGCCCCCGCGGCGGCCCCAGCGGCGCCGGGGGATCAGGAGCCGGGCCAGCACCCGAGCTTGCCTTGCCCCCGTGCGGGCCCCGCGACCTAGGCGATGGAAGCTCCAGCACTGGCAGCGTGGGCAGTCCGGATCAGTTGCCCCTGGCCTGTTCCCCCGATGATTGAAGGCACTGCTTCCTC
>chr11:65915937-65916097
AGAGCTGTGTCCCAAGGGGCTCCCTGCCAGACACCCTGGCCCCCAATCAAGGCCAGGGCCAGGCACGGGGCTGGAGAGGTGGCGGGGTGCAGGAGCCAGGCTCCAAGGCTACAGCAAGTCCCAGCAGAGTGGGGCGGCCCAGTGAGATCACGTAAGTGAA
>chr11:65918945-65919226
CGGGCCCGGCTCCGCTCCTGCCGTGGCTCCGCGCCACCGCCACCGCGCCCCACCCCCGCCACGGCCGCCGCCGCCGCCGCCGCCATCTTAGCGCCGCGCCACCTCAACAACAACTTTATAGACAGGCGCAGCCACAGGGCGGAGCCGCGGGCCTCAGCGGCCGCAGCGGCCGCGCTGTggggcggggccggcaggggaaggggcggggccgacggggaggtgctgactcgggggcggggccatcgcgggaaccccgggaggggcgggccgcggggggcggg
>chr11:66069827-66069887
GGTGGCAGCGGGCCCCGGGTCTCCGCCGACCTCTCTGTTTGCCGGGGCCGCAGGGCAGGG
>chr11:66070414-66070448
cgccgccgcGGGGGAAGCCTGGGAGCCAGATCGG
>chr11:66258138-66258338
GGAGCGCCTCCGCAGGGTCGGCTCGTCGGGAGGATGGGCTCCGCGGCTTGGCCTGCCTTTTGGGGATGGGGCTGTCCGAGGGGCTGGGCCCGGATCGCCGGAGGGGCCAGGGTCTCCTGCACAGGAGTGAGCCCCCACGTTCCCCATACCTGTCCTGGTTAGGGGGTCCCCGGGGAAACCCGGACACTGAGCCGCCTAAG
>chr11:66289471-66289507
ACGTACTCCAGGAGGGAACGGGGCGGTCGAGTTCCA
>chr11:66438683-66438779
ACGATCGCCCGGATCACACCGCCGACCTCGGGCTTCCTGAGGCCCCGGGCGGCCCGGCCGAGCTTTGACATGATGCGGGGCTGCTGGCTTCAGTTC
>chr11:66546062-66546132
ATAGCGGCAGACGGACGTCTGCTACGGCCAATAGAAGCTCGGAAGGGGGTGCGGCGAGCGCTCAGACTCT
>chr11:66593046-66593354
AAAGCCGAGGGGTTACTAAGGCAACCAGGAGCCCGACGGCCCGAGTGCGCCTGCGCGGCCGCCACCCGGTGGCTGACGAAGCAGGGCCTTGCGTGCGCACGCACTAGGAGGAGGAGTTAAGGGTGGCTTTAGAGGCTCAGTCCCCGCGACGCCGCGCTGGTTGGTGCTCCTGCGCCGGAGGAGTTCTGCGTCTCGGGGTGGTGACTGGGTCCAGAATGGCTTCGGATTCGGGGAACCAGGGGACCCTCTGCACGGTGAGGGTCGAGGCTTCGTGTGGAGCCTCGCCGGGCAGAGAGCCTCGGCCCCTG
>chr11:66727496-66727656
GCGAGCAGGCCTTGCTGGGTAGTTCCGTGCGGGGCGGACCGCACAGCCCTATCAGCTTCCTGGCCACAGAAACGCCGCACGCGGCCGCTTCCCCGCCGCCCGAAGCGTCTGCTTTCTCCCCGGGCCAGTTCCGGCCACCACAGCCAACCGCGTGCCCCTC
>chr11:66727927-66728134
CAGAGAGGCCCGAGTCCCCCCCCCTCGGCCTTGGCCCCCACCGCCCTCATCCCGGTACCTGTGTGGCTGGCACGGGACCCTCTCCGTCCCGTCCCCGCCTGCTCCCGCCCCGGCTCACCCCGGCCGCCGGGAcccgaccccgaccccgaccccgaccccgCCGACCGCACGCGGCCGGACAAAGCGCGCCGCCCCGCGGGCCGGGAC
>chr11:66728737-66728951
CACCTTTGTCCCTATTCTGCTTTTCCTCCAAAATCCGTATCCCCGAGACACGCGATCCTTCCTCTAATGACACTGCCGACGAGGTTTCCCGAGATCCAGCCTCCGTTCCCCTTTCCTCTCCGGGCACCTCCAGTCCGTCTCCGCTAAGCATTCCTCTCACCCGTCCCCTCGCTCTCGCGTCCTCCTTCAGGCAGCTGGGCCGGCTCTCCCTCCC
>chr11:66744663-66745286
gccctgcagcgtcgagtgcgcaggcgcggcgggcaggtgggcggggcgtgcgcgggcgcaggcgcgcgcgcgggaagggatgggctcgcgctgccgggcgtgggcgtggactcgggcgtgggcactggcgGAGTTCCAAGCCCGGGCTGAGGAGGGggcggcggcggcggcggcggcggcggGCGGGTACCCTTCGACTGGGCGTTGCCGCTGTTCCCTGCGCGGCATGGAGGGGACGGCCGTGGCCGTGTTCGAGGTGATGCTGGGAAGGGAGAGAAAGCGGAGGACACTTTCTGAGGAGACGGGCTTTGTGAGGAGACCGCGAAGTTTGGGCAGAGGGGTCGGGCGTCGCCTAAGGTGAAGGAGGAAGGTTCGGGAATCGAGGCCCGTCTCCCACGGGGAAGCGAGGAAGTAGGAGCAGATGAGGGCTCTCGCTCGCGGGGTACTCTGTGGGGGAACGACGCCCTCTCTCCAGCCTACGGCTCAGAAAGCTGCGGCGTTTGCCGAGCACCGGCGGACACCCAGGGGCAGAGCCTGACGCAGCCTCGGAGGTGCCTGCCGGAGCCCAGCGCCTTCCATGCACCGGGTGCTGGGAGGGGGCGCGGAAAGAAGGAAAGGAATGG
>chr11:66843325-66843736
TCCTCTTCCGCGTCTGCTTCCGCGTcgggcccgggcggggcggggcggggcgtggagccgcgccgcggCCTGACGTCACCCACACCTCCCTGGGACTGCGTCACTGGTGCGCGCCGCGGGTCAGGGCGCAATGGCGGCGCTGGGCGGGGATGGGCTGCGACTGCTGTCGGTGTCGCGGCCGGAGCGGCCGCCCGAGTCGGCGGCGCTGGGCGGCCTGGGCCCCGGGCTGTGCTGCTGGGTGTCAGTGTTCTCCTGCCTCAGCCTCGCCTGCTCCTACGTGGGCAGCCTCTACGTCTGGAAGAGCGAACTGCCCAGGTGCGGGGGCTGCGCGCGACCGGAATCCGCGCCCTGCGGGCGGAGCTTGGGCGAGCCGGGGGCGGGTCCGTGCTCATGGGCAGCCGCGGGCCCCCT
>chr11:66859399-66859645
TTCTGCCTCTGCTGGTGCCATCCCCCCACCCCATTCCCCTCGCTTGCCTGCGTCCTGTGCCAGTGCACACACCCATCTCCTGGCCACACTCTCCAGCCTGTTCACCTTCCTGAGTGAACCCAAGAGCCCGAGTGGCCCCAGGGGGAGGGGTGTTTGGAGCTGGGAGCACGGGAGTGGGGAGGTGAGGATGGGGCTAGACCCCAGCCCCGGGCTCTGACCACCTGCCCTTGCCTGCAGGATTGTCCC
>chr11:66887044-66887204
ATGTGTGGAAGGTcctctcggctccacagagtgcttactgggctcttttccaggcagcgaactggaagcttccgttccaggaaccaggagtcctgcagctactggtatgcagtgggctccccagggagcccagtctcatctcccagcgagaggaccaggg
>chr11:66892686-66892783
atacaaaaaaattagccaggcacggtggcgggcgcctataatcccagcttcccagctactcgggaggctgaggcaggagaatcgcttgaacccagga
>chr11:66958019-66958213
GAATGAGGCAGCCCGCAGGCGGACGCTGCGGAGGGGCGCTCGggggctgcagccgggggcgggtccgggggcgggtccAGCCGGCCGAGCCCCCGCGCGAGGGGGAGGGGCGCCGTCCGCTGCGTCGCGTCGCGCACCGCGCACAGCCCGTCGCTGTCTCCTCCAGCCGTCACTCGCGGAGCCCGCGCCGCCTT
>chr11:67421195-67421563
GCGGCGCGCGACTACGGGCTCCAGGTGGGCGGGGCGCGGGGCGGGGCTGGGCCCCAGGTCCTGGCCCGAGTGGTGGAGGCGGGACCCCGGGGCGGGGCCTGGAGCAAAGGGGCGTCCTTGGGGCGGGACCAGCCGCGCTAGAGGCGGTGCTTGGGCGGGGCATCCTGGCCAGGTACAAGTAAGCCCAGGAGTAAGGGCGGAGTCCGCCGCCCGGTGAGGGTGAGGGGACTCCGCTAGTTCTGGAGTGAGAGGCCCTGGGGAGGGCAGGGAGTCCTCCACAGAAAGAGGAGAGGAGCCCGGGTAGATGGGCTGGGCGAGGGACAGCGTTAGCGCCAGAGTGGGGGCCTTGAATGCCAGGCTAAGGAGCC
>chr11:72223235-72223390
CGGCTGGAGGCCTGCGCCTTTAAGGAGCCAGGGGGCGGAGGGGCGGGGCAGGAAGACGACTCCCCGGAGACGCCGCCACCGGCTAGGTCTTTTTTTGGGAGGGGGCGGGCCAGACCCTTTTATGGGCTCCGCCCCCTTTGCGGCTGCCGCGTCCC
>chr11:72223849-72223887
ggcggggcgggcggcgcggagggcgggggcgcgcgcgg
>chr11:72224119-72224260
CGGGGCTGGGAGGGGCTGCGTGAGAGGCTCGAGAACGTCGCACCTCGTCTGGGCCCCCCGCCAGAGTAAGAATCTTCAGAAGCCTGGTTAGCCAGGGAATCTCCCCGCAGGCTTTGCCGGGGGACGGTTCCCGTGGAGTTG
>chr11:72238044-72238235
CCGTGCCTGCAgggcgggcgggccagcgggctgggcgaggcaggcATGAGTGCCTGGCTGCGGGCCATCGGCTTGGAGCGCTATGAGGAGGGCCTGGTGCATAATGGCTGGGACGACCTGGAGTTTCTCAGGTGGGGGAGGGGCTGGCCCCGGGGGCGGAGCTGGGGCCCTCAGGATCCCCTTGCCCATCT
>chr11:72752332-72752530
TTGAGTAAAGACTCCACGCGGGGACCAGGCGTaccggcgccgccaccgacttacaccgccaccgccaAATTGCAGCAAGGGGCCGGGCGCGCCCACCCCCCCGGGCGCTTCCGCCCGCCCCACGTGACTCCCggggaggggaaggtggggctggggcagggcagggcagggcCCCGCCCCCTCATCGGCCCCTCCCCC
>chr11:72814036-72814555
GCGACGGCCTGGGAAGCACCAGCGGCTCTCGAACTCGGCCCGGGCGCGGCGGGGTTAAGACACCCGGGCCTTGAGGGCCCCGCCTCCGGAGCGCTCCACCCGCGTGGGGGAAGCCTCCCCGGAGGCTCCGACCTCGCTCCTGCTTATGACCCTCGCAGCCACAGGAGCCCCCACTTAGGTGAACATTTCGGACGGGGCCCCGGCGGTTCAGACCCGGAGGCGGCTCCTCCCGGAGGCAGATCCTCCCGGCGTCGGCCTTCGGTCCTCCCCGCCAAAGCCCTCTTGGGACAAGCCGGGGATTCCCCGCCGCCGCCCGCCCCCTGGCGTCACGGAGTCCCCGCGAGGCCCCGCCCCGGCCTGGCGCCGTCCTGGGCGGGAGGAACGCGCCGCTAGGCGGGAGAGCGCGGCCATGGCGGGGCCGGGCGTCCCCGGTGCCCCCGCAGCGCGCTGGAAACGCCACATCGTGCGGCAGCTGCGGCTTCGGGACCGTACGCAAAAGGCGCTTTTCCTGGAGCTGGT
>chr11:73218026-73218410
CTGGCAAAACTTTGGCGTCTCTGAAAACCTCTGGTAACCAGCTCCCTTCTAGCGTGAGGGAGCCGGGAGGCCTCCTTCTGGCCCGGCAGTGAGAGCGTCGCCGCCCGACCCTCCCGTTGCAGCACCGGTACAGACACGCTGACCCCGCGGCCTTGTCGCTGGGCGGCGTCCCGGAGCGGGTGGCGCGGTGTCTACCCGGGCGGGTTGAGGGCGGTGCCAGGGTCAGTCAAAAGTCCGCCCCGCCCCCTGCCTGGCCCGGCTTCGGGGTTGGGGAACAGCGCAGGGAGGTGGGTAGCCGGGCTCCCAGGCACGTGGGTCTCTGCGGCTGCGGCGGGACCCGGGCACTGGCACCCGGGAGCGGCGGCGACGGCACCCTGAGAGGAG
>chr11:73309026-73309180
GCAAGCTCTTCGGCGGTCCTGGCTCCAGGAGGCCCAGCGCCGACTCTGAATCCCCAGGAACGCCCAGCCCCGACGGTGCCGCGTGGGAGCCTCCGGCTCGGGAGTCGCGGCAGCCACCGACGCCACCCCCTCGGACATGCTTCCCCCTGGCGGG
>chr11:74493541-74493781
CCCCGCGGGCTCGCAGAGCAGGAGCGCGCCCGCCTCAGTCCCCGACGGGGCCTCAATGCCTGGCTCGGCCTGCAGCCGCCGCAGCCAGCGGTCCTGCAGCCCCAGTAGCTCGGCGTACGGCACCCGACCCAGGCGCACCAACCGAACGGCGGGTTGCCGCATCGTGCCCACCGTTGCGTCCGCGGGGCCCCGCCCTCTCCGTGGGCCTGGGGGCGTGGCCTGAGGGGCGGGGACTCGGGG
>chr11:75384242-75384388
gtagctgggactatgggcgtgcaccaccatgcccggctaatttttgtatttttagtagaggcggagtttcaccatgttgccccggccagtctcgaactcctgacctcaagtgatccttcgcctcggcctcccaaagtgctgggata
>chr11:76206377-76206585
CGCCTCGCAGACCTGCGGCCGCGCCCTCATCGTCGCGCGGCGGGCGCGCCCGGGGTCACACCCAGGAGGAGCCGCGCCGAAGTCCTCCGCCTGCACGGCCGCCGCTGGTCCTGCACGCCGCCTGCAGCCGGGGAGAGCGGAGGCGGCGGGTTAAGGCGGCGCGCGGGCGGGGGAGGCGTTTTATTCAAATTACAAAGGAGGGGTCGGG
>chr11:76318839-76318909
CTCCAAGCCTCATCCCTGGAGATGGGGCCCAAGCCCCAGGGCCAAGTGGGACAAGGGGTCTGACCCACTT
>chr11:76445488-76445786
GGGACCGGCGCCGAGAGGTCCGGGTGAGGAGCCTGGGCTGGCTGCTCTTGTTGTGGTGCTGCTAGGGAGTGCGTGTTTGGAGAGGGGGCGGGGCGGGCTTGTCTCCTTGACACTTGAGTGGGGAAGGATCCTACAAGATCCTGGTTCCCCGAGCGGGCTCCGGAAACTACTGCCCGGGTTTCCGATGCGTTGCGGCCCCGCTCTGGGGTCCCCTGGCTAGGACGCGCCGGGATGCCGTGACGTGGTGCTCGGTTCGAGCAGTCGCCGGCCGCCTCCAAGATCCTGTCGGGAGGCGGGG
>chr11:77066591-77066882
CCAGCCCCGGCCCGATCCCTCACGGTGCAGCCAGCCCTTGGGAGGCTGCCCATGGGGATGCGCACCAACCGCAGACAGATAGGCTGGGAAGGAGAGAGAACGAGGGCCCGACCGAGCCGGTAGAGGCGGTGGGTGCCGCTAGGGGCCCCAAGTCCGCGTTCAACACAGGGGCTGGAATGAGACCGCTCCTCTGAGCGGCCGCCCACCGCACCAGTGCGCATGGGCGCACCCGGCCACCGGGCCGCCCACCCCGCCCCACGGGAGACCACGCCTCCGGCTCGCAACGGGCAA
>chr11:77994615-77994904
AAACCCGCTTCTTAAGGTGCGCCGCCATGCCTACCCGCGGGCCCTCTCAGCTTCCGTACACTAGGAGGGAGGCGGGGGTGGACGGATCCGGAAAACTTGCGTAGGCGCGGGGGGTGGGTGGATGACTTGCCGAGATCCCACAAGGCAGTGGGATTTGGGGAAAGAGCGACCGCTTCCTGTTGCTCGACTGCCTCGCCACTGTACGGACTGATTTGGCGGCCTACGCCGGAAGAACGGAAATAAGAGCTTCGCTTGTGGGAGGCGGGGCCTCTGGCGGGAGGAGCTGAGA
>chr11:83062738-83062876
acctgtaatcccagcactttgagaggctgaagtgggcggatcgcctgaggtcaggagtttgagaccagcctggccaacaaggcggaaccccatctctactaaaaatacaaaaaaattagccaggcatggtggtgggca
>chr11:83072081-83072251
GGGGACTCGGCCGCCATGTTAGGAGTACTGGGACGATTCCGCGGAGCCGGGCAGAGGTTTTAGGGGTGCGCAGGAGTCAAGTGGTGGTTCAGTGGGGACGGTGAGGTGGAGGACGATCTGGTCGGATAGCCGCGGGCACGAACCTGGGAACCAGAGGGTGGAGGCCATGC
>chr11:86068618-86069214
ggggagcgggggccgCGGTCGGCTTCACTCACAGTCCAGGTGCTTTTTCTTGGGCCCCATGATCTCGTGGGTCGTGGCCTTGCATACTGTCTTGGATACGGCAGAGCCGGTGACACTGTGCTGGGCGGCAGTGATTCGGTCCGTCAGGCTCTGGCCGGACATCTCTGCAGCTCCTCCACCACCCCACCCGCTCAGCAGCCGGCGGGGACTGGGACCCCCAAGAGCCGGAGGGTccccaccccccaccgcaccccctacccccaccGGCTCCTTCCCCGCCTGCCGGCCTGGGGCGCGGTTCGGGGCCGCGCGCTGCCACCAGTCCAGAGAGAACCGGCTCGTGTCACCCGCGGAGTCGGACAAGATGTCGGGCACTCCCTTGCCCCCGCCTCAGTTCAGCCCACCCCTTCCCGGGTCAGCTGGAGCCGGGCAGGGTAAGAGGAACAGGCAGCTGCAGGAAAATGGCGGCGCCAGGCTCCTCCTCGGAGCTTTCCGGGCTGCCCCGGGTCACGTGACTCGGACACCGCccctcctcccttctcccgcccctttccccttccctttcctcttcgacgcccgccctccctcgctcAGCG
>chr11:86244840-86245056
GGTGAGGGAGCATCCCTTTGAGTTTCGCCTCTTCTCGAGGCGGTGGTGGGAAGGGAGACATACTTAATACTGCCCTCTTAATCCAACGGACCTTACATCGTGTAGACTGCCGGGAGGGCGGCGGGAAAAGGGCAAGACGGGAGTTGGGGAAGGGAAGGAGCCAGGAAGCcgcgcgggagggcgcgcgcgcgcgcCCCTTTTTCAGCAGTGTGGCGG
>chr11:90223210-90223302
GGGGGTCGGAAGTGGAGCCCAGACAACAGCGGAGGAGAAATTTCCGGGGCAGAAAATGAAGGTGTCCGAGAGACTGACAATTCTCTTCTGAC
>chr11:90490347-90490458
tctgctagggcagtgcagaaggaaaatgtggggacagagcccccacacagagtccctactggggtaccacctagtggagctatgagaagaggactactgtcctccagaccc
>chr11:93542714-93542807
CTCTATCCCGCCCCCGCCTCACCTCTACTCCCCGACCCCCAGGCGCCGACCCTTCTCACCCGCAAGGTCCGCCGCCGGACTCTTGTCCACTCC
>chr11:93661372-93661680
tgggctcaagtgatcctcccgccttggcctcccaaagtgctgggattacaggcgcgagccaccgagcgcggccCATACGGGAAAACGTCAAAGCCTGACAGGTGTGACAAATAATGGGCCCCTAGGCAGgctggggctggcgcgtgcctgtgcgcgtgcgcggggcgcgggGTTTTTAACACCGCGCAGCCTTCCCGGCGGCCCCCGAGGAAGGCGGGACAGGGCCTATTCCCGCGGTTTGGTCCGGCCATTGGCGGGCGGTTTGAATGACGGAAGTGACGGCGGCTCGGCGATGGCTCTCCCGCAGG
>chr11:93661839-93661957
CTGGGATTGTATTCCGGAGGAATGGGATCCCAGGAAGGCGCCTTGTTGCGAACGCAGGTACGGCTCGCGTTTCTCAGGCTCCGCAGGCCGTGGGCCCTGCCCGCGGTCGGGCTGGCGG
>chr11:93784565-93784811
AGGTCCATGAGGTGGGCCTGGATGGCACCGAGACGTACCTGCCCCCGCTGTCCATGTCGCAGAATCTGGCGCGTCTGGCCCAGCGGATAGACTTCAGCCAGGGTTCGGGCTCCGAGGAGGAGGAGGCGGCGGGGACCGAGGGCGACGCGCAGGAGTGGCCGGGCGCCGGGTCCAGCGCAGACCAGGACGACGAGGAAGGTAAGGCCTGCATCCGCTGCCCGAGTCCCCCGGTCTGGGTCCCAGCAC
>chr11:94768365-94768905
AAGCTCTAGGACCCAGCAGCGGTTGTCGGGTTTGGGGCTGGAGGTGAAGCCCTGTGTGAATGGGGTTGATTGTCCGGCGCCACTTCCCCGCGCTGCCCGGCAGCCGTCTTCCCCAGCCGAGGGACTGAACTAGCCATGATCGCCTCATGTGGAGGGCAAAGTTGCGCCGGGGAACTTGTGAGCCTGCGGTGAAAGGTAACCAGCCCCCACTCGAGGTGCCGGGAGGGCGTCTCCGAGTCTCCCACGCGAAGAACCCAGTCGCCCCGGGCTCCCCGGGCCCCTGCTGCTCACGGAAGGGGGCAGCTTCTGGGGGCCCGGGGCTGAGATCCCAGATTGTTGTTTTTAAGCGGGTTCCCTTGCCCCGCTCCAGGTCCAGTTGCCTGCGGGCCGGGCCTCAGCGTCTTGCCGCCCCGCGACCCACGTTGACTGAAGTTGTGGCCCCGGGGTTTGGGCCCCGGGGTGCTGCGCGCCCGACGCGGGGCTGGCCTTTCCTGAGGGGCGCAGCCATATGGCCAGACACTCCGAGgcgcgcccgcgccc
>chr11:96389952-96390100
CTGGGTGGGGCGAGGGGTGGGGCCAGGCGGCGGGAGGGATCATCTTCCGGGAGCGTGGCTAGGGGCGGAGCGACTGCCGCGCGATAGTCAGGGAGCTGTGCGGGTCCTGGTTGCAAGAGAGGTGGGGAGAGGGGCCTGGCGGGTTTTG
>chr11:102110079-102110238
AGAACTTCCTGCAGCCAAGGGCGCCCGCGTTCTCCGCAGACACCACAGTTCGGACCCGGATTGGACCCATCGTTTGCGGTTCGCGGGGCAGAATACGGGGCACGCTTCGGGCCCCTGCCCGGCTGAGCGCGGGCGAAGGGCGGACCGGGCCAGGGCGAG
>chr11:102111150-102111191
CAAATCCCACTCCCGACAGGTAACCTCGTTGCCCCTCTCCC
>chr11:110093680-110093906
CCGCCGGGATTTCGGGCGAGGTGAGGCCGGGCTTCCCGGCCCCGCGGCCTAAGGCACCGGTCCCCGCCCGCCCGGGGGCATAGATCGCGAACATGGAGGCGGGCTCGGGCGCCGCGGATGGAAACGGACACACTGCGCTGCCCCAGCGGCTCAGACTCGCGCGCGCTCGTGGGGCGAGACATCTCTTGGCATCTCGGATCCAGCCCTGGCCATTCGCTTAACTATC
>chr11:118912301-118912366
GATGGGGCTCTGGGAACACGTCACCGTGCCTCCCTCTTAGGGGGTTAGGTGGGGAGGGGTAGCAA
>chr11:119206238-119206313
GGCGCCGCCCACTCCCCTCCCCACGGCCGCTCCTCCCTCCGCCCGGATAGCcggcggcggcggcggcggcggcgg
>chr12:547058-547166
TGGGGACACGAGTCCCTTTCCCTTGCGGGGAGGGAGCGTAGCGCGGCCTCAGAGCGCCCCCTGGTGGCCCACGCGCGCTCACGCAGGCGGGAAGAGCgggcgttgctg
>chr12:569888-570105
GGGATCAGGGTGTCCCCGCCTGCTCCAGAGTGTCCACACGGTGGCGCGCGCGGTCCAGAGACGTGACTTGGGCGCCGCGGCTGCCGGGGGGCGTTTCCACCCCGAGGAACCCACGCGCAGGACGGGATTAATGGGAAACCTGGACCCCTCCGAGGCCCAGGACGGGAGCCTCGCCCGCAAGTCTGGATGGGCCGAACTAAAACCCACCAAACGCGTG
>chr12:642701-642931
TGAAGGAGCTGCGGGGCTAGTTCTGAGCCGGGAAAAGGTGAGGGCGGCCCTGGGCCTCCCGCGGGGGAAGGAAGAGATGAAGCCACGTGACAGGGCCCAAAGCCGGGCCCCGAGCGCGCCGCAGACCGGATGCGGGAAGTGGGCTCGGGGCCCCGCTCCCCTGCCCGGCTCGCCCGCCCGCGTCAGCTGACCTGGCTTCCGCGGGCCCTGCGCCCTCGCGCTCCCGGGCC
>chr12:950340-950377
gcgggctgatcacgaggtcaggagttcgagaccagcc
>chr12:1594720-1595006
CCGCGGCCGTCCGGCCGGAGCGCGGCTCGGCGCAGACCCCGGGCGAGCAGGCGGGCCGTGCGTTTGGTAgcgcccgggccggccccggctccgccgccctgcagcgcgtcccctccgccgctcccgctcccccgcgcccgcgcAATGGTACGGGCCTGCGCTGCCGGAACTGTGGAGCCGTTGCCCTGGAAACCGAGTTCGGCCTGGTCCCGTGGCCCCTGATTTTTAACCCTGTGGGCGCCACGGGGGAGCGGCAGCTGTCAGCAGAGCGCCTCCCCACCCGGCT
>chr12:1690709-1691089
GAAAAGCATCCGCGAGCCGGGGCGGCCCCCTCCTCCTCAGCTCCAAATTGCTTCCTTTTTCGGTGGGAGAAAAAACTCCGAGGAGTTGTGTGAGCGCCTAAGGAGCGCACGCTCCTCCGGCCCTCAACACCCAGTATAGTTTTCGCTAAGTTCCTGGCCGAACCACAGCTCCCACGATGCACCCAGGTTTTAGAGCGGTCAGAGGGGCGGCTTCCGGTTTAGGACAGCGCGGCTGCGCACGGCGTGTGGTCTTATTGGCTCGAACCGCCTCGTGCGATGCGCGTCAcggcgacgtgcggtcgtgggggcggggagacgcggcggcggcggtcgctgtcgcggcggcgagagcgcgattccagaagcggcatcgcggcggc
>chr12:2583061-2583249
AGAACCCCATGGCGGCGGAGGTGGGTCTGGGTGGAAACCTGCAGCTTTGGCATGGGTGAGGTTCACCTTCCTGAACCCTCCGGGCCCGCAGCGGCGCCGCGCTCCGGGCGGGCTGTCGCCGTAATCTGGGTGAGCGGCGCCCCCTGGCGTTGCGGCGTGTGCGGCCACTCACACCGCCTGCGATAGGG
>chr12:2794877-2794977
CACCCCGCCCCCTCTGTCTGCGCTCCCGCTCCTCCCAGCCCCTCCCTCGCGGCGGGGCGGGACCAATCGCTCCCCGAGCCGCTCCTGACCCACCTACCCC
>chr12:2795363-2795452
GCCGTCCCGCCGGGGGCCGGTGGCATCGCCGTCCCGGACCGGGCTGCGTCGTTTAAGGCACCGAGGCCGGCCATGCGCTCGGCAGGGGG
>chr12:2796004-2796023
GCCGCCGAGTGACCGCTCG
>chr12:4320995-4321253
GGGCGGGGCCTCCCGCACCTGCCGCGCGCCAATCACAGGCCGGCGCGCAGGGGCGCAAGCGCCGCAGCCCTGGGCGGGGCCCCCGTGGCTCCCTCGTCTCCCCCGCCCCGTCGGCCTCGCCCGGCCCTGAGTGGCCTTCGGGGATGACGTGCGAGGCCGCCTCGGCCTATGGCGGCGGAGCCGGCCGGCTGCTTGGCGGAAGTGGTGTGGGGGAGGTAGCCCGCAGTGCAGGGGCAGCGCGGCGCGGGGCCACCGACG
>chr12:6383830-6383941
GCCCCTCGCTTTCCAGATCCCGCACCCAGCTGTCCCTTGCGCTCTCTGGAACTCCCTCTGCTCTCCCTGCGAGGCTTGTCCAAGGGCTGACCCCGGGCCCGCCGCCCTTCC
>chr12:6606118-6606312
GAGCTCCGCAGAAGGGAACCACTCCCTTCGGATACCCTCCACCTCCGGCTCTGCACAGAGACAGCGGAGCAACACAGCCCTGCCTCACCAGAGGAGTCACTCGGGAGAGCCCCAGATGTCTCCTTCCCGCCATGGGCCCTTGGGGAAGATGTTACCTGGGTGGGGTGGGGGCAGGCTGTTGTTCAAAAGTGCAT
>chr12:6688828-6689339
TCCCCTACCCCTTTCTCAAAGACCCTTCCTTGGGACGTCCCTCCTTCCCCTCCAGGGAGCTGAACTCTGCCACCCACCAGACAGGCACCCGCCCCCTAAACCCCCCCATTCCTTCCCATCGCCCGCTCCTCCACAACCACTTCCGGTTCCGGGACGGACACACACACAGTCACATCGTGGACCCCCCCTTCCCCGCCTGCCCAAGGAAAAGGGGAGGGGGGAGGAGCAAGCAGCTTGGCGCGCGCCGGCTGTAGCGGCGCGAGACTCACCGggcggcgacggctgcggcggcgccagagcctgagccagggcgcgggaggggcggcgTTTGCTGGGAAAggagggagccgaggagggtgggaggaccaggaaggggcgagggagggGAAAAAGCGCAAGGCGCAGCGCGCGGGCACGCACTTCTGGAGCGAGACAGACCCACACACTCACACGCACGGAACGCGCGCGAGACACCCGCAGGGCGGGGGCGCGAGGTAGTGGGTGGCCCCCC
>chr12:6753592-6753711
GAGGATGGGCAGTTTTCCTGCGGGGGAGGCGCTTGGGCCTGTCCCCGCTTGAGGAGGAGCGTTCCTGGCAGGGCGGAGTCCCCGGAGTGACGCAGAGGAGGTGAAACTCTCCAGCCCAG
>chr12:6765616-6765741
GGACCAGGCGAATAAAAGTGAGGTGAGACGGGCGAATAAGAGAGGTAGAAGATGGAAGAGAGCTGGAAGACAGCAAAGGAGACCAGGGGGCCTGACTCCCCCCGGCTCACAGCACGGGGCCAGGA
>chr12:6766255-6766413
TCCCCCTCCCCTCTCCTCTCCTCCCCGCTCCCGCCTGCCCCACCCCTGGGAAGCCCCTCCCGTCGGGCAGCGCCGCCTTATAAGCGGGTTCCCTTCCcgggggcggcagcggctggtcggcggcagctctgctggtgcgggggcggcgAGCCCGGGAT
>chr12:6851942-6852027
GAGGAGTGGGATTGGTTCTTTCAACCATCAATTGCCTTAGGAGCGCTTCTCATTGGCGTCAGTCAAGCGCGGGGCAGGGGCGGAG
>chr12:6873502-6873510
AGCAGCCG
>chr12:6891278-6891426
CCTCGCGCGCGCCCCACAGCGGCCGCACGCGTCTCGGGCTCTCCTCCCAGTAGTTCACTCCTTAGTGGCTACAGAAACTGGAGCCCGCCATCGGGCTTTCCCCTGAACTGCAGCTTCCGTCCCCGCCAATCTCTTCTCCGGCCCCAGC
>chr12:6946443-6946547
CAGCAGGCGGGCCTGCTGTACTCCCGCTTTGGGGCTGCAGGGAAGCTGGCCGCTGTGGGCGGTCTCGGGCCAGCCCCGCCCCACCTGTCCTTTTCCTGGAGACT
>chr12:7108186-7108504
TCCCACAACCCCGGGAATCTCCCTGGCCACAGTCCTGGCGGGACCCCCCCCATCCCCAGCTCACTGTGACAGAGTCCCCTGCACAGTCCTGGGACGGCTCCAGGTCGAAGTCCTGGAAGACGAGCCTCACAGCAAAGCCCTCTGGAGCCTTGATGTCCGTGCTGCTCTCTTGGCCTTTGCCATACGGCTCTGGGTACCCGGGGGATGTCAGCTGCTGGGGTAGCTCTTGGGCCAAGAGGACGGAGCCCCGGGTTGGGCAAGCCTGGAGGACTCCCCAGAGAAGCAGCCACCACCTGTGAGTTGGGGGGAGGGCAAGGT
>chr12:11648910-11649020
TTCCCTTCCCGGAGCGCGTGCTCGGCTCGGGAAGCGCCCGCGGCCGCCGCATCCCCGAGCGGGCGCGTGGCGCCACCTCTTTCCGGGGCGCCCACCTTCCCCGGGAATCC
>chr12:22046434-22046659
CCTGGCAGCCCTAATTCTGGCCCGGGGAGGCAGCAAAGGCATCCCCCTGAAGAACATTAAGCACCTGGCGGGGGTCCCGCTCATTGGCTGGGTCCTGCGTGCGGCCCTGGATTCAGGGGCCTTCCAGAGGTGCGCATGTGCGAGAGTGGGCGGCGCGGCCTGGGCGGGGGTCGGGAGAGGGAGTCGGGCTGCTGGAGGGGCTGGGGCCTCCGGGGCCACCGCTCT
>chr12:25251186-25251340
gccgggccggCTGGAGAGCGGGTCTGGGCGGCGCCTTGGCGGGAGGAGGGACTGCCGGACCCACGCGGCGGCCCGCCCCCTGCCTAGCCGCAAGGCTGTCCCCGCAGCCGCCAATTCTGACCCGGAGCGGGACCGGACCGCGGCGGGCTGTGCG
>chr12:26125928-26126116
CCATCCCCCCGCCCCCCCGCGCGATAAGAGACGCCCGGAGTGTGCAGAGCCCACGTTTACTACCGCTGGCACCTCCAAAGCCTCCCTCCTTAATCCGGTCTCAAACGGGTACCAGCACAGGGCCAGCAACGTGATCCGACCTGCCGCTGCTGCCACATCACTGCTCGGGGAACCcgtgcgcgcgcgcg
>chr12:26937984-26938157
gcgcgtgcgcgtgcacacacacacacgcactcgggctcgcgcgtgcgcacagcgcTCTCCGATAGCCCGGCCAAGCCTCCCTTCCCCCTCGTAGGGCCAGGCGTCCCAGTCGCCGAACAGGAAGAGGGCGGGGCCAAGGAGGAAAAAAAAAGCCTCCACCCCTCGAGATTTTC
>chr12:27333401-27333458
GGGAGCCAGCGGGGGACCTTGCACCCGGCGCTGGGAGCATCCGCCTCCACCCACTGC
>chr12:27710741-27710953
GCCTAGGGCGGTGCCAGCCCAGGGAGCCTGCGCTTAGCGGCCCCAGGCCCGCCCCTGACACTGAACGCCGCTTGTCCCCTCCGGCTTGCCGTCCTCGCAGCCATGGCGGCCGCCGCGCTCCCAGCATGGCTGTCTCTGCAGTCGAGGGCAAGGACTCTGCGTGCATTCTCCACTGCCGTCTACTCGGCCACTCCGGTCCCGACACCTAGCCT
>chr12:27780087-27780470
GCGCTCCGCCGGCCCTTTTTTGGCGCTGAGGGAAAGGAGAAGGGCAGGGCCGCCGCCTCGCGGGAGCGGGCCCCGGGAGGAGGGGCCGCCGGAGAGGCCGGGCGAGCGCGGGCGGCCCTCACCTCGCCGCTCCTCCCGGGCCGCCATCCCTCGGCGCCCCGCCCGGAACCGGCGCGCGCGTAGGGGCTGGGAGGCCGGCGCGCAGATCTGGCGGTGAGCGCTGCCGCCCCGGGGCCCCCAGCCATGTCGGCCGAGGAGATGGTGCAGATCCGCCTGGAGGACCGCTGCTACCCGGTGAGCAAGAGGAAGCTCATCGAGCAGAGCGACTACTTCCGCGCCCTCTACCGCTCCGGCATGCGCGAGGCCCTGAGCCAGGAGGCCGG
>chr12:30695697-30696026
CTTTAGTTTTCTTTTGACCCTCTCAGCCTCCTCTTCCGCGACCCCTGGATTACCTCACACCCCACCCCCCGCCACCGTCGCCACCTGCGGCCACTTGCTGCGCCACTCTGACTCCGCGCCCCCTGTCCTCCCTTTTTCCCCCCCACAACTCGCTCTCCATTCACCGTTTTACGACAGCCGGTGGGAGGCGGGAGAAGGAAGAAGAGGAAGCAGAGCTTCCTTTACGGCGGCCTCTTCCCCCGGGCGTGATGCTATGACCGCCTCCCGTCGGCGGCCGCCATGCTGCTGTACGGAAAACGGCCTAGGCTTCTTTCCCGGAAAGGAACCCG
>chr12:32679667-32679748
AATCCGGGGCCCGGCCAGGGGCGGAGCCGGCGCGGCGGGCCTGGCTAGCCCGGCGGGTCCCGGGGACAGGAGAGGGAAGGA
>chr12:38905564-38905863
CGCCCACAACCACAGCTCGGGCGGACTGAGGGCTAGCTCCCGTCAGGCGgggatgggggttgagggtggaggcagaagaaggaggcggaggcagcgcgcgggatgggggagggaagggaggaggCGGACCTCCGCGCAGAGCCACGAGGGAACCGCTAGCCAGTCCTGGGTGAAACTGACGCTGCCAGGCAAGTGGCGCGCGGGGATCCCGGTTTCCCAGCCCCCTTCCGGCAGGCAGCAGCCCGGGCGGGGGACACACTCCGTGATCCCCTCCTGGCTGGAGGGGTCAGGCTTGGTGG
>chr12:42144310-42144646
ACAGGAGGAAAGACGCGGGAGACGCGGCACCCACCGGCGAGCAGCCCGGGCTAGGCCGAGcccgcgcccagcgccccgcgcccgccgcgtcccccacaccgGGAACTGCCCGTACCTGTCCGACACGCCGGGATGCGCTGCGGGGCCCGCGACGCCGGCGCCTCTCACGGCGCCGCGTCCGCCGCCCGCGAGCCAGGAAGCCACCGCGGCCTGCGGCTTCCCGCCACCGCCGCCCGTTCCTTCTTCCAGGGACACGGCGAGCTGGCTGAAAGCGTAAAGGAGCGAGCAGAAGCCGCAGGCCACACACAGCACCACGACGCGCAGGTAGcgccgcat
>chr12:42238148-42238372
TGTTACCTGGTGGGGCTCTTCTTGTCTCCCATGGCTTGGCTATCACCGCACGCCGAGAGTCGCCGCCGCGACCGCTCTGTTTGTCAATAAGGAGGATAATAAGCCGGGCGGAAGCGGGCGGGGGAGGAGGGAGGGAGGGGGCGGGGAAGGCCGCACCGCCGCGCTCGGGAGCCGCCGCCGGATCCCACGCAGCCTCCAGCTGTCGGGGAAACTCCTGCCTGGGC
>chr12:43758788-43758992
GTGTTTCAGCCTCCGACAGGGGCGTAATTAAAGGGGCAGGCGCCCACGTAAAGACGCGCCCTACGCAATACGTGGAGTTTCTCACTTTGTGGAGCCGCCTGGAGGCGCCAAGATGAAGCCCATCGGGGAAGTGGGGCGGGGCCAACCCGGCAGGCCCCGCCCCTTCGCGGCGCTTCCTAGTTCGGCTGGTTCTTCTGTCGCCGG
>chr12:43836283-43836408
CCCGGCTGCCACCTCGTCACTGCCCGCGAGTGCGGAAGCAGCCGCGGAACCCCGGCCCGGCCCCCGAATTCTCCGGCGCCTCTGCTCCTGCCTTCCTGGGGATGGCAGCCAAAGAGGCAGGGTGA
>chr12:46268693-46268836
CGGATTTCGGAGGAAGGTGAAGGGCGGAGGCTCCTGGCGACCTTCTGGCGGAGTGGCGTGGCCGCCCCAGTCCGCGCTCGCCTGGCTCTCCTCCTTTCCGGGCCGATTGCATCAGAATCTCCCCTCACCACCAACCCCCACTC
>chr12:46269203-46269577
CTGGCACCGGGAGCAGAGGCTGCGCGCCGCCCTGGCACCTGCCCCTCTCCCTCCCGGGGCCCGGCGGCGTGTTCGGAACCCAGCTGCGGCTGCAGCTGGAGAATGAGAGCCCTTAGGGATGGGGGTGGGGCGGCTAAAGGGGCACCGGCGGAGGACAGGAGGGCTGTGCGTTCCGCTGGGGCCTGCATTTTGGGTACGCCAGAGCCCCGCCGGGGCCGAAGGAGCGAGGGAGTTGCATTGTGGGAAGGGCGCAGCATGAGGATGGCCGCGGGAGTGGCAGGTCCGAGCGCAGCCCGGAGAGCCGCGGGCAGCGCCTGGGACTACGGGCAGCGTTGGAGCGGAGGGCTGGCCCTGGGCACAGCCTGCAGATGGCC
>chr12:46371886-46372400
GAAAGGGCCGACACTACTCCTCTCTCGAGGGGGGCGAACGCCCGGGCCCCGGGAGCTGGGGGTTTGTTTACACACGCGCGCCAGTGCCCTCAAGCACACCCGTCCACAGGCAGCTGGCCCGCGAGTGCTACGCCCGCCCAGCCCCTCCTATGTCCGGAAAGAAAACTGATGCAATATCGATCGTCGATTGTCAAATGTTCCCAACTCGTCTTCCCCAATCTTGGCCTCTCCTGTAATACATGCCCAAGCCCACCTCCGCCGCCCCCAGATTCCTGGCTCCCTGGACTTAATTTTTTTTTTTTATTAAATGCAAATCAGTCACAAGACTTGCCGCAGCAGAGCCGCTGGCCGGGCTAGCTCCCCTCCCCCTAATGGGAAGATGCGGCTCCGCACCGTGCAGGCACGCGGCCCCCGCCCAGCGCCCGCTCTCCTACCCACGTCGCGGGCGCGACACCCGCGCGGCGGGCCAGGGTGGAAGGCTGGCCAGCCCAACCGACAACGCCCGCCTCGAAAG
>chr12:46372727-46372948
AGCAGTACTGGAAAGGCGTTCTAAGGCGGCGGCGTCGCGCGGCTGTGGAGCAGCCCTGCGAGCGGCGGGTTATAGCGGCACCCCGGGGACGCGTCAGTGGGCGGGACCGCGGCCGCCCGGGCGCCTTCTCTTTGTGTATCAACACCACCTGGGCCCCGCCTCCGACCCGCCCAGACCTAGGCCCCGCCTCCCTGCCCCTCCCTCTGCGGCCCGCGCCCGCG
>chr12:47705626-47705705
ACGCCGCAAGGGGGCGGGCCCCACCTCGGTCTTTGCGGGAGGGCGGCTCTGCCTTCCCGAGCACTGCAAAATCGCAGCA
>chr12:47758909-47759221
CCCCTGCGCTGCCCGCCCCCTTCCCCTCCCCAGGACTGGCGGAGGGGGCGGGGTGGAGGCGCCCTGCCTTACGGTAGAGGAATGCGTAGGGGAAGGGGGCCGGCACTGGCAGGCTTTGGAGTCCGCACCCGGGGGTACCAGAGTGGACATCCGCCTGAGCCCAGAGTATCCCCAGGGGGCAGGAGCGGCCCCGAAGTGTGTGGAGGAGGCCGCAACGGCCGGGGTGTCAGGGATCCGGCGGTGAGTGGCTGCACTGGCCGCCACGTGGCCGGGAGGAGAAATGCAAACAAGGAAACCGGGGAGAGCGGGGAG
>chr12:47759578-47759658
GTGGCCGGGTAGGTTGAGGCGGAGAccgggcattccagcgccctgctaggcaggcttgctaccgaggctccacgcctccc
>chr12:47819934-47820176
GCCCGGCCGGCCGGGTAGGATGACAATGGAAGGAAATGCTTTATCTGAGTCTGAGAGCGGGCCAAGGGGGAGGGGAGGGAGGGGGCAGGCGCTCGCGGCCCTGGGACACACCACCCCGGCAGACACTGCACCGCGCGGCGCACAGGCGGGCCGCAGACACCGCGCGCGGCCAGATCGCGGCGGGGCGCGGCGCACTGCCGGGGAGGCAGCGCCGAACCCGGAACGCCGGCCGCGGCTCCGAG
>chr12:47821215-47821421
GAGCCCACAGTGGCCTAGGAGGGCTTGGCCATGCTGGCGGTGAACTTCAAACCATAGATTCTATTCCCTTCCCTCAGGCACAGCTCGGGACTCACTATCTGTTGCTACCGGCATATTCAGCGTGGGACTTCTTACTTCAGCCCCTTTCCTTGTCCCAGTTCTCCTTCGGCAGGCAGATCCAACCCCTCTGCGCTTGTTAACTTACC
>chr12:47963434-47963729
CCAACAGCAAGGGTCGCGGCTCCCCGGCGCTCTCTGCCGCCCTCTACCGGAACCGAGGGAGCCAGACAGCTGCGATATTGGGAAGGCCTCCGGAGCCGCGAAGAgcgcacgcgcgagcgcgcgcccgcgTTCTCCTGGCGGGCTTGGTATTTGGCGCCTGCGCGCTGAGTGCGTGCCGCTCCGCCGACCGAAGAGGCTGGTAAGTCCTCAAGCTGGCAGGTGGTCGGGGGAGCGGCCGGAGAGGAGCTGCCGGGAGTTCGTGCCCTGCAGGTCTGCGACGCTGGCGTTCGCTCCT
>chr12:48001497-48001603
CGCTCCAGCCCAGACTACAGGAGAGCCCACCCTCGCCCATGAGGACCCAGGGAGGAGAGGGGGAAATGCTAGGAGAGGGGCCACTCCCCGTGCGGATCAGATTTCC
>chr12:48105881-48106080
GGCGGGGCAGAGGAAAAGGCGCCGGCCCCACAGTGCTCCCCGCTTCCGCCCAGTCCAGCCCGGGCCGGCTGACCGGGTCCGACACAGTCTCCTGGACCAGGCTCCCTCCATCCTCACCCCTCCCCCAGCTTCCCGCCGCCACTCACCGAACCGGAACCGGCTGCCATGCGAAGGGGTTTCCGGCCGGGCGCGGAACGCA
>chr12:48717062-48717192
GGGCGGCCGCCCACGCGCCGCTTGGCGGTTCTTACGAGAACTTTGTTTGTGACGGCAGTGGTGATGTAAAATGGGGCAGATGggccgggcgcggtggttcacgcctgtaatcccagcactttgggagccc
>chr12:48956593-48956858
TCCTCCTGTGAGACCGCCCCCGCTCCGCCTGGGGAGGAAGGCCCCACCTCTCTTCTCCCAGGAAGATCAGATCCCCCTCCTCCTTCTCCTGCCTCCTCTCCACCCTCTCCCCACTTGCTGCCCTCTTCCCAACCTGCGGTTCCCTAGACTCGAAAGCGCAACCTCTACCACAATAGCGCCCATGTGGTGCCCCAGCAGCCTGCCCTGTTGGCTAACCCCCAACCCCCCTACGCACCCCTGCCCTATGATGGGGGAGGGGGTGTAA
>chr12:48970961-48971189
AGAGGGATAGGGAGGAGGTTCCCCACCACCTAAGGGGGTGTCACCTCCAGGTGTCATCAAGGGCAAGTAGGCTCCATGAGAAAGGTCTAAGAATGAGTTCCCCACTCACACTGCCCCCTCCCTGAGCAGCAAGGAAAGAGGAGAGGCTCCAGGTGCAGGAAAGATGGGGAGGAGAGCCTGGCTCCCTCCTAAAAGGGACCGTGGCACAGACTGAGTCCTCTTCCCTAT
>chr12:49060053-49060266
CGCGCCGCCCCGCGCCTGGCCCGGATGGAACGTGAGACCCTCGCAGGAGCGCCGAGCCCCTCTCCCCGCCCcggccggcgcccggggccgcgcgagctacggcgacgcggggccggcggGGCCGCGGGGCTGAACCTGACACACACCCAGCGCCGGGCTTCTCGACCCCGAGCGCTCACCCTCGGCGGCTTCGAGCCCCCCACCTTCTGCTCC
>chr12:49060453-49060917
TGTGATCGCAGGCGGCCTAGAGGTGCATGGCCCAACCCCGGCTCCCGGCACCGGGGGGTCAGGAAACTGAGCGGAAAGTGGGGAACGAGGCAGCCATTTGCAACCGGAGAGGAAAGTAGTGCAGCGCGGCGCCGCTCCGCCTCCCCCCCTCCGCCTCCTGTTCGGCCGGTAGGGTGGTTCCTGCGAAGGGGCTATTTCCTGGCCCAAGAGCTGGGCAGCGGTCGTGAAGATTCGTGAAGCCTTCGGCGCTAGATCCGGGGGGGCCTTTTGCCCGGGGCACCCCACTCGAGAGGGGGAGAAAGGAGAAGAGGCGGCCCTATTTTGTGTTGGAGCGGAGCGGCGGAGGGATCCCGCCCTCTCGGAGGAAAGGCTGTGACTCTGCAGTTCTACGCACACGCTGCGGGATCCTTCCGCTCCGGGTTAACCCCGACCGCGCCGGGCCGGCAGCAGGGCAGACACGTGGG
>chr12:49069893-49070139
GAAGCTGCCGTGGGCAAGTTAGAAGGAAACCAAAACAAGCGCCGCGCCCGGAGCTGCCCACGTGATCACAACACAGCACGTCTAACGCCAGGGAGCCGGGCGCCCGGGGAACTACTGAgccgcgccgcgccgggctccgccccccaggccgcTCGCCATTGGTCCATTAGAATGGGTAAGGGCGGTGCCGCCAGCAGGAGGGAAGGGTGGGCCTCACGTGGAGCGGGAGAACTGGGAGCTGCGCGT
>chr12:49110202-49110493
AACAGGAAGACGCGCTGGGTGAGGGGTGGGAGGGAGGGGCAGGGGAGGGGCGTGTGGGGGAGGAACGGAAACGACGGCCTTTGTTTATCGCTCAGGGACCCAGCTGATCCCATCTAGGGGATCGCTAGCCGGGCACCCGCCCTTCTGCCCGGACGGAGGCCTCCGTCGCCCGCCGCTGGCCCAGGCATGGTTTGACGGCACTCTGAGACCAGGTGGGCTCGGACCCCAACCTCCCCGTCTCCCGCAACCCCCGCTTCTCCTCGCCGGGGCCCCGCACTCACAATACACTCG
>chr12:49265283-49265442
CCAGACTACCCCGGGCCCCTCCGGTTAACCTGGCTTGTGGCGGCCGGGCTGGAAGGTCGAGTTCACTTGGCAGACACCAGTTCGGGCCGGAAAACCTGGCCCGGGTGCGGCCATCAGTGGAAATGGAAAGCCCTCTTGATCCTAGTGAGGGCTTTCCCC
>chr12:49336709-49336763
GCCGTCCGTCAAGGGGAGGCCCCTCGTGGGTTACGTCAGGGGCAGCTCCCGACG
>chr12:49344874-49345126
TGCTAACCCAAGGATGGTCACACCGTGTCAGGGCTCGGGCACGCGCGGGTCACTTCACATTCTGAGCACAGACGCCTGGTCGATGCCCTGCTGtccctccctcctcccaacctccctccgcctggcccccgccccctccgcccgcctGGAAAAGGCAAATTTGACATTTTTAAATCCCGAGCCTTAGAGGGATCGATGCGGCCCGGGGGCCCCGCCCGGGGTCGATATTCCTGATTGGGAAGCGGCCGCTTC
>chr12:49347648-49348074
CAGATAGGAGCGTCCCTTGCTCCTGCCAGGCAGCCCCTCCATAGGGGCAGTCCTGTGCTGCTGTGCCTCGGTACCCGCACAAGGTGTCTGGGGACCGCCCGGACCCCCCCTTCCATCGGCGGCAGCGCCACCTGGCGGCCATGGTGCGGTGGTGTGGGAGGAGCTGGGCCCGGGCTGGGCACTGAGCCCACCGGAGCTGCAGGCGTCTGCAGAGCCTTGCACCGAGTTTCCCCGCGAGGGCGGGCGGGAGGAGTCCCAGGCGGGAATGTGATCCCCAGGGGGCCGGGGAGGGCCCTGGGGAGGAGCCTGGCCTGGGGAAGCCGGACTTCCGTGACACAACAGACACAAAAGACAAAGTCCATTTGGATGGAAGTGGGAGCAGGGCGAGACGGGCCATTTTCACTCTGTGGTCAAAGGAAATGACTG
>chr12:49366680-49366936
TCGGGAAGGAGGCGAAGGGGAAAGCGGTGTGAAGTCCTCGGTACGGAAGAGTGAGCGGCGCTGTACCCGGCGGCCAGAGAAAAAGCTTCCCAACCCGGACATTGAGCAAAAGCCCCGCGCTCGACTCCCCTAGCGGCGCCCGCGTTCGGCCACCTCCGGGGGAGTTTCGGCTCTTTCCGTCAGTTCAGCTCGGGCCCTCCGTTCCCGGCGCGCGCCGGGTCCCTAACCGATGCCGCCGGGTACGAGCTGTGCTGCA
>chr12:49435222-49435289
ggtttcactgttttagccaggatggtctcgatctcctgacctcatgatccgcctgcctcagccttcc
>chr12:49538746-49539109
CTCGGAGAGCCCCCGGGCTGCAGAGAAAGACGCCTCCCCTCTGCGGCTGAGGCCGAGTGAGCCAAAGGGGGCCGGCCGCTCGCCAGTGGTTCTCCGAGGTACGGGCGGGGAGGCCCGCGGGGTGGGATCAGGGCGGCCGCCACCTCCCCGCCCCCGCCGAGGTCCCGAAGGGAGGGGAGCCCTCCGCGGGAGGCCTGTCCCTTTAAGGAGGCGGCCCTGGCTGGGTGTGCCCCGTCTCCATGGTTACCCCGGTGCAGGCGGCGGGCGCGGGAGGGAGGGAGGGAGGCTGCAGCTTCTCCCCGACAGACGGAGGGAGCTgccgagagccggcgccgagcgaagccgagcggaagcccacccgca
>chr12:49539440-49539505
GCGCCGCAGAACACCTTCCTGGACACCATCGCTACGCGCTTCGACGGCACGCGTGAGTCCGACCC
>chr12:49706946-49707131
ACCCCGACTGAAAGGGTGGGCGGGACGGGGGCCCAGCACAAAGTCCCAGCCCGGGCGTCGGGACCTGAGGGGCGGTACGCGGGGGAAGGGGCTGGGCTCAGCTCTCACCAGCACCAGGGCGAACCTTTCCTCCAGCTCACAGGGCTCAGGCATCGGCATCTTGCCGGGCGGCAGCAACAACGGGA
>chr12:49827872-49828147
GCCTGCGCTTTGGGGAGAGAGCCCCTCCCCCCGCAATAACCCGGCACCGCTAAGCGGCACCCGGACGGTGGGATGCGGGTTGGGTGGGGTGAGCAGCTGGGGCAAGGTCAGTGCTTTCAAAGAGGGAGGGGAGCCCGGCCCCCGGAACATCCCCCACTCCCGAAAGTTTCCCTTCCGGGGCCACGGAGTGTGCGCGAGGATGGCGCggggggcgggagggggtggggtgggggTGCACAGAGTCGCAGCCGGACCCCCGAggagggtgcggctgg
>chr12:49828502-49828772
CCACGTTCAGCCTGGATGCGCGCCCCTCCCAGCCCCCTCCAGATGTTCCCAGGACGCGAGCTAAGTCTGCCCGGCCGGCGCGCGCCGCTTCCGCTTTGGTGGGAAGGACCTCCCTTCCCCCTTATAGAAACACTTTCTCCAGGCCGGGCCGGGCTTGGTAAACCTCAGCCGTGCCTGGGTAGAGGACGCCGGGCTGGGCCGAGCGGGGGTGGAATGAGGGCGTCTAGAACAGAGAAAACTAAGTAGGTGCGCGCGGGCCCACAGGCATGC
>chr12:49867011-49867239
GGACAGCAGGAGTGTCGGGGGTGTGGCAGCTGGCCTGGGTCCCTGGAGCTGTGTCTGCCCTCAGGGACTCAGGAGAACGGCTCAGGGAGGGCTTGGGAGGGGGTACACTGTGTCCGAGAGATGCAACCATCGTTCGGCAAAAGAAAACAGCGGTGGCTGATGAGAAGACAGGTCTGGGGAGGTCTGAGGAGAGCTCGGGCCAGATCCTGCCCCCAACCTCCAGCCACA
>chr12:49869592-49869863
CCAGAACATCCAGCCGGAGGGCCCAATCACACCTCACTCAGCCTTAGGCCTGTGGCAGCTGCCTGGCGGGTGGAGAAGTGAGTGAGAGGATGTGGGTCTCGGTCCTGCAACCCCAAATGCCTCCCAGGTGGACGCGGGTCTGGGTGGATTGGCTCCCCAGCTCCCACTTCCCTGGGAGCCCCAGGGCAGGCCCTTACCAAGGAGCGGGGCCCCCTGCCCTCACCTCCTGCCCCAAAAGAGCTCTGTCATGACCCGGGAGGGCCATTCACAG
>chr12:50057460-50057572
GAAAGCGGCCGCGAGGAGGGGCGAGGCGGCGCGGGGAGCCCTGGGTCCCGCTCCCGGATCCGGGGCCCCGCGCGCACACCAGCCCAGAGACAGCCTCGCAGACACTCGTAGG
>chr12:50085143-50085630
CAGAGCTCTTCTCTATGGTTTTCCCTCCCGGACCGTGAAGGCGGGAGGGCGTGGCCAGCACGCCTTTTCCGCTAGTCGCCCCGCTCTATCCCATAGTCTCGCTGCCCTGAGCCTCCCGTGCcggccggccggccgggggaacaggcgggcgctcggggggcgctcggggggcggggggAGTTCCGGTTCCGGTTCTTTGTGCGGCTGCATCGGCGGCTCCGGGAAGATGGCGGCCCGGGCGGGTTTCCAGTCTGTGGCTCCAAGCGGCGGCGCCGGAGCCTCAGGAGGGGCGGGCGCGGCTGCTGCCTTGGGCCCGGGCGGAACTCCGGGGCCTCCTGTGCGAATGGGCCCGGCTCCGGGTCAAGGGCTGTACCGCTCCCCGATGCCCGGAGCGGCCTATCCGGTGAGTggggcaggaggaggggcgcgcgggccgggggcggggccgAGCGGGGACATGGGAGTGACAGGGGTGGGGGGAGAAGTA
>chr12:50283474-50283673
CGCTCTACCTAGCGCACCTGTCGCGACCAAGCTGCTAACACCTACTGCTCCTGCGGCCCCGCCCCGGACCCCGCCCACCGCCGCGGGGGCGCGCACGCCAGACAGCCTCCCGTGCGGCCTCGGGCTGAGCGTGCGCGCCACCGGCTACGTGCCCAGCGCTCGCGTCTGCTCCAGTCGCTCTGGCGGTGCGGGGCGCTGG
>chr12:51025921-51026117
AGACCTTGCCCTGTGCCCGTCGGCCTCTTTCGAGGCGTCGAAGCAGGTCAGCGCACCCCGACACAGGCCGGGCGCGCCATCCGGTGCAGCTGGGAGCTGGGCCATGTGTCCTAGGCCGCGGCGGGGAAGGGGCGAGACCCCCGCGACCTCCGGCGTTCCCTCCCTGCCCCCATCTTTGGGTCTTTCTCTGAATGGC
>chr12:51172750-51172949
GTGGCTTGCTGCTTCCCAGTCAGACCAGCAGCAGCCGCAGGAAGCCAGCCCGGCGCTCCCACGCTGCTTTTGCACCTTTTCCCCCGCCCCTTTCTGCTGGAGGCCCCCTCCCTCCCAGGTCTCGCTCTCTCTTTCCCCTCCAGGCCTCGCTTCCGGTCAGTCCCACGATCACTTCCGGTCACCCCTTCTCAACCCCACG
>chr12:51217141-51217433
TCGGGAGAACCGTGACAGGTCACCCTGGCCGCCCCAGCTGGCCCTAACCGCCGGGAACCCAGGCGTCCGTGTTCTCCAGAGAGGCAAGGATCCGCTTCTGGTCGCCACTGGTTCTGTGTACAGAGCGTCCCCTGTGGTCCGCACCCCACAAGGGCTCCAGGGGCAGAAACGGGGAGGGGCCAGGTCGGGGTTCCCCACCGGGTCCACCTGGCGGCCGCCCCCTCCGCTCCAGGTCCAGAGCGGCCCGCGGGCGGGCGAGGGCGCGGCCCCCGGGTGTCTAGCCCCAGCTGGG
>chr12:51217692-51217874
TAGAGATTCATCTCACAgcccgggccagggggccggggccggggccggggccacggcggccgccgCCCGCAGACAAAGAAGCCAGTGcggcttggctgggctcggctcggcccggGAGCTGGTCGGGACCCGCCGCCGCCCCCAGGCCCCCAGCCTGGGCTGGGCAGAGCCGAAGGGGGCTC
>chr12:51218105-51218202
GGGCGGCGGGCTgggagggcggtcagggaagggaggggagcacgggagccaggagcgaggggtgggggtggggaggggaCCCTCTGGCCCTGGCCGA
>chr12:51270411-51270569
AGAGGCCGGAGGGGGTGGGGGGCAGGCCGACGGGGTGGGACAGGAAAAGCGGAGAGAAACCGCCCTCTGCAGGTCCCCTTGGCTCCCCCGGGAGGAAAGGCAGCCTGCCCTTCTCCGATTGTCACTTTACTCTCCATCCGGAGCCGCTTCCTTTCTCG
>chr12:51951740-51951939
ACTATGGCGGAGTCGGCCGGAGCCTCCTCCTTCTTCCCCCTTGTTGTCCTCCTGCTCGCCGGCAGCGGCGGGTCCGGGCCCCGGGGGGTCCAGGGTGAGTCCTGGGACGGGGGGCGGGGGCCGGGATGGAGAGGGCCCGGCAAGGGCGAGGCCTCGAGCCGCGGCCGCTGGACTACAGCGCGCCCCCTCCCCACGAGCA
>chr12:52050722-52050884
TGACGTCTCAGGGGCAGCCTCTCAGCCTGAGACCCTGCTGGGGAAGCCGCGTCCTGTGCACTAGCTGCGCCTAGGGCTGAGGTGAGGGCGCAGGCTCCCCAGGGTGTGTCCGAATTGCCCGCCTCAGCCCGCGGCCTGTCCTGACCGCCCAGCAGCGGCAGC
>chr12:52051071-52051553
GTTATTCTGGACCTGGGGGCCCCCAGCTGGGACCCGAGTCCGGTGCGGGGAGCCTAGTGGGCCTGGGAGCTGCTATTTTTAGCGGGCGCGGCGGGCGCGAGGAGCCTATTTATAGATCAAACAATCCGCGCTCCCTGCGTCAATGGAACCCCGCGTGCGTCACGCGCGCAGACATTCCAGGCCCCCCCTCCTCGCCCCGCCCCCTCGGGCTCCCCGGGCCGCACCTCCCCCTGGCCGCCTCCCGCCGGAACCGCACCGCCCCCCGCGCCCTTGTATGGCCAAAGCTCGACGGGCGGCCTGCGTCAGTGGCGCCCCCGCCCCTCCCCGTGCGTCACGGAGCGCTTAAGAGGAGGGTCGGGCTCGGCCGGGGAGTCCCAGTGGCGGAGGCTACGAAACTTGGGGGAGTGCACAGAAGAACTTCGGGAGCGCACGCGGGACCAGGGACCAGGCTGAGACTCGGGGCGCCAGTCCGGGCAGGGGCA
>chr12:52147065-52147274
ACTGAGGTCCTCTCCTTCTGCCTTGGTTTCCCTCTGAGTCCAGCCCCATGGGGAAGCTGGGCTCCTGGGCCTCAGGCCTGATGCTCCCTGTGCCAGGGCCTGTCCCCTGCTACTGCACTGAGCTGGAGTCGGGGGCCTGGTTGTGGGCTTCTGCTCCTGGTCTCAGCGAGACCTCCAGGCTTCCTTGGGCCCAGCTCCTCATCTCAGCC
>chr12:52152453-52152514
CGGCGCTGCGGGAACAGAGGCTTCTGAGCCCCGCCCAGGGACCTGGCGCCCCACCCTGCCC
>chr12:52164963-52165168
GCTAAacagaatttcatggtattggcgtagaagggatctgcggggtcactcagtctaacatctttatttacagatgaaggaaactccagagagggacgtgacttgccccaggtcccacacagcacagggctgaccagaacTGGGGGGACTTGGGCACAACAGGGAGCCCCAGGCCAGATCctggctaccccacatcagttcagag
>chr12:52182716-52182760
CAGAGAAGGACACCAGGAGTCAGGGGACTGGAGGGAGCATCCTC
>chr12:52279087-52279242
CCGGGCTCCGCCTGCCTGCTCCAGCCCCGAGCAGGCTCCGGCGCCCTGGAGACGAGCGCCCCTGGCGGCGGCTACGCGCTCTGCGGCTCTCCCGGCTGTGTCCGTGGGCTTTAGCTACACAGCTCCCGCAGATGTTGAACCCTTCCCGCCTCCCT
>chr12:52874033-52874420
CCCGCAGAGCCACCCGTGCCCCTAATCCACAGGTGGGAGTGGCGGGGAGTGGCCCCTCGAAGAGGAGCTGAGACGTCTCCGCTCGGTTCCCCTGAGAGCCCTGTGCTCCGTCACCGACAGCCTCTCTCCAGAAGTAGAGACCATGGAGTCTGGCTGGGTGCCGCGTCAGGGGTCTCTCGGGGCGGCTAGAGGCCCTGGGAACCTGGAAGCCCGCGGGGCGCGGCGGGGCGGGGCAGAGCGCTAGAGCCGGGTGGCGGCCGCCGATTGGCTGGGCCCGAGCGCTCCCACGGCGGCCGGGGGCCCCAGGGCGGCGCCGGCCGCGCCCGCTCCGCGGTGACTCATCCAGCACCCCACCTCTGGAGCTGGACGGGCGCCCGGCCTCTTCCC
>chr12:52945996-52946059
TGGTGGAAAGGGGCAGGCTGGTGCTGGAAGCCCGAGGTCGGTATTTGCCCCATGCTGCAAGAA
>chr12:52948908-52949127
ATGCCCGGTTGGCCACCCCGTTTCTGGGGGGTGAGCGGGGCTTGGCAGGGCTGCGCGGAGGGCGCGGGGGTGGGGCCCGGGGCGGAGCGGCCCGGGGCGGAGGGCGCGGGCTCCGAGCCGTCCACCTGTGGCTCCGGCTTCCGAAGCGGCTCCGGGGCGGGGGCGGGGCCTCACTCTGCGATATAACTCGGGTCGCGCGGCTCGCGCAGGCCGCCACCG
>chr12:53047473-53047876
CGAGAGGGCGCGGGGCGCGGGGCGCGGCCCAGGGCTGGGGCCGGGGGCTCTGGCTGGCCGCGGAGAGCTGGGAGCAGCGGGAGGCCGGGACAGTGACTAGGGGGCGGGGCGCGGCCGCGGCCCTACTCGATCAGGCCGCCACGCCTTCCAGCACCCGGGGCGCACGGGGCCGCACGCCGTGCCACACACGCAGGCCCGGGACCCGGCAGCAGCTGGCAGCGGCGCTCGGGCCCCGGCCTGGCAGGGTGCGGGCGAACGTTTTCCTTTCCTGCTTCACATGTGGGACAGAGGCCGTAAGCGGGCACAGATGAGGCTGATTCGACTCGCCAGCCCCGCTCTGCGGCCCCCTCCAGTCTGCCCCCATCCTCCAGACCCTTCTGGGAACACCCCCAGAGCCGCCGCC
>chr12:53052918-53053096
AACTGGGCCTTTCCAGGTATAAGCTGTGGATAGCACCCACTGTCCACTGGGGACCTGAGACAGCCCTGTCTCTGAAGAGGTCCCCTGGTCCTCTTCCTTCAGGACAGGGGGAGGAGGATCCCAGGGCCCTGGAGCTGGCTTGGGGGAGCTGTGTGCCCAGGGGCGGGGTCTCCCGGTG
>chr12:53053256-53053283
GGAGGTGCCCTTAAATAGCGCAACCTC
>chr12:53180976-53181199
ggagggaggggaAAGGCCGTGCGCGCACACCGCCCCCTGCCCGCGCGTCCCGCCGCGTCCCCGGCCCGGGAGAGGGCTCTCGGAGGGGACGCGGGCGCGAGCACGCATCTCGCGCGCTTCTCGGCACTCTCCGGCTCTGCTCCCGGTTGGTGCAGCGGGTGCAGAGGCTGGCTGGCCGGAGCGAGGCGGGCGACACGCCGCGCCGGGCTTCGCCTGCCTGTCC
>chr12:53220611-53220822
ACACACGTTTGTGCAAACACACCTTGCTCGGGAGAATGCTTGCAGGCATACTCTCCACAGCTCATAGGCTTTGCATGCATTTGCACTGAGGCGCGTGCCCAGGTCGGGGTTGGAAGAAGGAGAGGAGGAACCAAGCATAAGCATTTCCTTTCAGAGTTTTCCCTCTCCCCAAACTCTCCCTTTTTCACACTAGTCAATACAGGGGTGTTAA
>chr12:53221563-53221750
CTGTTCCCTGGGTTGCCCCTTCCGGCACTGAGCGCCCTCGCCCGGCGGAGAAGGGGGTGAGGTGGGCGGGGGGCTGGCCACGTCAGAAGTTTGCCCTGGCCCGGCAGGGCCGAATGGGGGGACCCTGGCCCCGGACAGCGCCAGCAGCGGCGACTCCCGGAAATCcccccctcccccgcgccccgcc
>chr12:53299686-53299887
GGCGCTTCCTCTTCCGGGTCGGCGCTCCTGCCTCCCTGCAGGGAGCTGCTTATGGGACACCAATTCCTGCGCGGCCTCTTAACGCTGCTGCTGCCGCCGCCACCCCTGTATACCCGGCACCGCATGCTCGGTCCAGAGTCCGTCCCGCCCCCAAAACGATCCCGCAGCAAACTCATGGCACCGCCCCGAATCGGGACGCAC
>chr12:53344679-53345018
ATAGGCACCCTCAGAAGGACAGGACAGGTCGTGAGCTCCGGGGCTGCTGGGAGGTCTCTTGCGGCCTAGGCCAGGCTCAGGGCCGCCGGGGATCTCGCCTCCATCCCGTGCCTCAGTGTCCCGGCGCGGCCGAGGGGCGGGCGGCAGGgggcggggcgcgggcggggccggccgggccaggcgcccgggcaggAGGCAGCTGCATATCTGCGGTCCCGACCACAATTGCTGGGAGTCGCGTCCCGGAGACTGGCGGCGCTGACTCTGCCCGCTGCGGCCGCCGCGCCGATTAGAGCCCGAGAGGGAGCGCCAGCCCGGGGGAGGGGGCGGCGGCGGGGG
>chr12:53380189-53380721
gtccggtccgggttcgcttgcctcgtcagcgtccgcgtTTTTCCCGGCCCCCCCCAACCCCCCCGGACAGGACCCCCTTGAGCTTGTCCCTCAGCTGCCACCATGAGCGGTAAGGATGAGTCCACTCCAAGCTTAGGGGTGGGAGGCGAGTGAGGGGGCGCGCGCGAGGGCCGACCGGGCGATCCCCGCCGTGAAgcgggggcgggcgggaggcggcggcggcggcggcCTAGGTCCCGCCCGGGGCGGAGGGAAGGGAGGGAGACGGGGCAGTGGCGGGGCCTCCGAGGAGGAGGGGGATGGGCCGCCCGCCCCGGGGGAGGGGGCAGCGTGGCCTCGCCCGCCCCCTGCCCGCCCCGGCCACGGGGGACGGGCCTTACCCCCCACTACTCGGCCGCCCGCCTGAGGCTCCTCCCGCCGGGGGCTGGAGCCGCGGGGGCGGCCCGAGCAGCGAAGGCCCCGCCCGGGCCAACCGCCTGCCTGGTCCGCCCTCTGGTCGCCGCCTGCTCCAAGGCCCTCCTCCCCCCACTTT
>chr12:53441798-53442215
GGGTATCTGGATTCCATAGGTTTTTCCTTTTCCCCTTGCTAGGTCAAGAGTCTCTTCGCAGCTTGGGGCTAGGATCTTCATTTGCCTTTTTTCTTTTTTGGAGGAAGGGGGCTGTGTCCACATATTTAAGTATTTGAGGTTCTTGGGCAACTTCCTTCTTACTTCGCCTCGAGGCGTATCCTTTTTTTAGCCTGAGGTGGGGTCCTCCCCAGGGAGAGAGAAAGTTGTTTGAGATCCTTTCTTACTCTGTGCGTGGTTAAAGGCCTCCGTACTCAGTTCCAGGGAAAGGGAGATGAGTGATGGTGGGGCCGAGACTCGCGGGTACTGCCTACTTCCGAAGAGTTAGACGCTTCCACCTGGGTGGAGGGGCCCTGGGAACTAGATTCCTGTGTTAGGAACCAAGTAGGTATTGAGGGC
>chr12:53493076-53493156
gTCCGGGTGGGGAAAGGGAAGGGACACGGCCGGCTGGGGGAAGCGCTGGGCGCTGCGGCGTAACCATGACGACTGGGCCT
>chr12:53501146-53501350
ACGGCGGAGGGCCCGCTCCTCCCAGAAGGCGGTGCAGCCTGCCCGGGCGAGCCACGCACGCAGAGGGTTGTGGGGCGGATAGCTCCCCTCCAGATGGAGGCTCACGAAGTAGGGTGGGCGGGGGACTCCATATCCCAGCGTGCCCCGCGGCGGGCCCTACCGGCCGCGACTCCGGGCTTGGCCCCGGCCCTAGCTCGTCGGCTG
>chr12:53994522-53994708
TGGAGCAAGCGGCGCGCGGGGCGCGGCGGTCAGCGTGGGAGAGGCTGCAGGCCCTGCACGCCTCTGCAGCTGCCGGGCCGTGTCCGGGACGTCTGAACTGAGGCCGACCAATGGTCACAGCATGAAAAATAAATGCAATGGAAGGTCTTTCTGTCTTTTCTTTTCCGCGTAAAAGGTCCTTTCTTT
>chr12:53995688-53995915
GGAGCGTCAGGGCGGGGGCGCCGGCGGGAATGCAGGCCCGGCAGGCCGTGGCTTTGAGAGAGCCACGTTCACAGGCCCTGGGGATTTCACTCCTGCTGGGCCTCGGGACCTGACTCCTGGTGTGTAGGGATCCCAGATACCCACCTTGGGTGGGGGCAGGACGCGGGTTTCCTCGCGGCAGGCCAAGAGAACTCAGTTTCTGCTTCCAGCGCAGGCCTTAGCTAGGA
>chr12:54018740-54018980
aggcagacacacccgGAGGCGTGGGGGAACATATTCCAGACGAGGTCCGAGAGAACCTGGGGGCCAGACTTACCTTAATCTAAGCCAAGACACCCCCTCTACCCCCACCCTCTCCCAGAGGCGCGACTGGGATTCTGCGCCAAGTCCCAGTGGGGGAGGGGATCGCTCCACGATTTCCTGTTTAAACCCTGACCCGTCGCCTGTGGGGGGGCGGGGATGGGGGAAGAAACCTGTTTTTAT
>chr12:54217183-54217368
GGATTTCCCATTCTTAGCGCAAGGAAGACCCCTTGTGGCCATTGTGGGAAGAGTCAGCAAGGGAAAAAAAAAAAAGCGGGAAAAAAAACAAGCCAGAGCCGGGAGATGACAGCCTCAGCCCAGACTCCCTTCCAGTTCTTGCCTAGCGTGGGGACTTATTCTTTGGTCGTTGGGTGGGGGAGAGG
>chr12:54279764-54279930
CGGCAGCTCAAGGCAGACCCAATTGGCCTATACACAAGCCAGTCAAAGTCTTCGGCTGCACAGCTCCAAAGAACCTACGGGGATTAAAACATCCCGCCCCCTGTTCTTCTATTGGTTGGCCCGACCCACCGCTGCCCCTTCACTATCCCCCCACCCCGCCGTCCAT
>chr12:54359465-54359622
GGAGAAAAAAAAAGGCGATAACAGAGGTACAGGAGATGAAGACAGCCTACAGGAGAGACGGACAGATGGAAAGAGACAAAGAGAGGCAGTGAGAGATAGCGTCAGAAAGTCAGGGATAGAGCTCGGACTCGGGCGAGAGACTGACAGAGATAAAGAG
>chr12:54370676-54370908
GGGCTTCCCGGCCACGCCGTCTCGGTGCCGCCGGCTGGAGATGTGCTGCGGGGGCCAGTGGATAGGGGGCTGTGAGCTCCCGGAAAGGGGCAACAGCGAGGGAGTATAATCAAGCTCCAAGCACCGGCCCCCTCCCATCTGGCCCCCTGGGGAAAACTCTGAAGAAGGGCCTTTACTCAAGCTCCTTGCTCCCCTTCCCCACTTAGCGGGTGGAGCGTCCCAGAATTCCTGG
>chr12:55716336-55716553
AGAGGCTTTTTTTGAAACTCCTTTCCCTTGCCAACTGGCTCCGGTCCCTTGGGCAATACTCCGGTCCCCTCGGCAACGCCCCCAATccccgacctgccgcaccttagccccgcccctgccccggagcgccctgccTATTGGCCCTGGGAGCCTCTCGTCCTGGCGGCGGGAAGGAGCGACTCTGGAGGGAGGAGGGTGTGGGGAACCCCCCAGAGAT
>chr12:55728904-55729224
GGTCTCTCCCAGCCCGCGCCGAAGTCCGCCGGGTCCCCGCGGCCTCACCTGGGCTTCCCAAGGCTGGCTGCGCGTTCCTCTCCCGCCGCGGCTCCGGGGCTCTCTAGCTgcgccccccggctcccgccccgcctgccgcgcggccccgccccgGGCTCCAGCCACGGTCCCCTCCCCCGCCGAGTGGCCGCCGGCCTCCCTCATGTGACGCGGTAACAGCTGCGGCCTGAGTCACTGGGCCCGGCGCGGGGTGGGCCGAGCCCCCCGCCCGGCCAGGGCCACGTGGCCCCTACCCGGAAGAAGGCGCCCACCCCCGCAAA
>chr12:55743518-55743770
GGCAGCACAGCCGCGAGCTGCGCCTAGAGAGCATCAAGTCGCAGATCTTGAGCAAACTGCGGCTCAAGGAGGCGCCCAACATCAGCCGCGAGGTGGTGAAGCAGCTGCTGCCCAAGGCGCCGCCGCTGCAGCAGATCCTGGACCTACACGACTTCCAGGGCGACGCGCTGCAGCCCGAGGACTTCCTGGAGGAGGACGAGTACCACGCCACCACCGAGACCGTCATTAGCATGGCCCAGGAGAGTAAGTGGG
>chr12:55829454-55829651
aaaaaaacgaaaaaaaaaaaaaaGACGGACGTACCGAAGAACGGCGGTAACTCCTCCCCCTCGAGCCGCCCGGCCTGGGGCCAGGGTGAGCTACGAGAGCCGCTctcccggctccgcctcccgctcacgctctgcttccgccttccgtccccgcggccgccggcgacctgggcctACTTCCACTTCCGGGGTCACCA
>chr12:55926862-55927094
CCCAGGGTTTGGGTGACCGGAAGCAGAGACCCCAAACACGAGACCAGAAGGGGGCGCAGGAGACACCCCGTAGGAGAGAATGAATGGGGAAGGCGGTCCGGGGGGCGGGGCAAAGGAGGGGCCCCGGGATGGGCGGGGCACAGACCCCTTTCCAAGTCCGAACCCCTGCCCCGAGAGCCCGGAGAGAAGCGGCTCCGCGCCTCCCGCACTCACCGCCGGTCTCGTCAGTAAC
>chr12:55940011-55940431
CACCCTCAGGTAAGAAGGAAATAGGGGGAGAGGCTCAGCTAAGCCTCCCAACTTCTTCCTTCTCCCTCAGTCTGTAAGTACACTGTTCACGACCAGTGTGCCATGAAAGCCCTGCCTTGTGAAGTCAGCACCTATGCCAAGTCTCGGAAGGACATTGGTGTGAGTGATCTCATGCCTCCACCCCCAACATCACCTACATCCTGGCCCTGGCCCTGGCCCTTGGCCCATTGCTGCCCTCAGCCCCTCCCTCCCCTAGGTCCTGCTCAGACCCTGCCAGACAAGGAACTGCCTTTCTCCCCAAGGTCCAATCACATGTGTGGGTGCGAGGAGGCTGTGAGTCCGGGCGCTGCGACCGCTGTCAGAAAAAGATCCGGATCTACCACAGTCTGACCGGGCTGCATTGTGTATGGTGCCACCTAG
>chr12:56118450-56118472
AGTGCCCCTTTTCTGAGTGACC
>chr12:56258359-56258414
gtggcggctgcagggagagcgcggcCCCGCCTACCGGGGGGCGGGCGAGTTGGAG
>chr12:56267017-56267221
GGTCCCGAACCAGCCCAGCCGCTGCCTCTTGCCGCTCCGCCTTTGGAGTGAGGAGGGCGCAGCCCGCGTCAGAACTTAGAGGGCCAGGCAGGGTCGCGCGCATGGCCTGGGCGGGCTCGCGGCGGGTCCCAGCTGGGACGCGCGCGGCAGCCGAGCGCTGCTGCCGGCTCTCGCTCAGCCCGGGCGCGCAACCGGCCCCGCCCC
>chr12:56987758-56987798
GATCAGCCAAGGCTCTTCAGCTCATCCCAATGGCCACTCT
>chr12:57087645-57087751
TCCTTCTCCCCGGACCCCACAAGGCGGAAAGGTCTCCTCGCTAGGCCACATTGTAAAAccagccccggtccacggcctccacgccccgccatgccccaccccagcc
>chr12:57111632-57111774
CCACCCCTAACTGCCTGGCTCCCAAACTCAAACTCTGCCAAGGGCTGGGGTTTGGACCCACAAGGGACTGGGCTCCCCAGGGCCTCAGGAAAAGTAAATCCCTCTGGACTCTGCGCTCCCTCCAGTGGAGGACCCTAAAAAG
>chr12:57127812-57128204
GACAAGCTCCGGCGTGTCCCCTCGGGTGTCCCTGTTTACTCCGAGCCCGGGAGCGAGGTGGGGGCGGGTCCTCGCGGTCCCTCCCCAACCCCGCCCCCTCCTTCGCAGGCCCCAATCCCAGTCCGGTCTTCCAAAGTCTCCAAATCAAAGCTCAGCCTTTCCCTGCACCTTCCCCGCGGACTGGCGGTCCCTGTCCCCACCCCGGGCAGAGGAGGCACCTTCAGGGTTCCCCTAGAAAATCGAGCCTCGGCCCAGACCACTGAGTCCCGGACGCCCCCGGAGGGAGCCTGAAATCCTAGAGTATGACACTGAGTTTCAAAGGGGAGCCGCTCAGCTCTCCGCCCACTGCCCAATCCCACCCTCGACCCCTTCTGCTCTCTGGAGCACCAGGG
>chr12:57243274-57243429
CCTGCGCTCCCCTTTCTTTACTGACTACAGAGGCCTCACCTGGCGGGCGCACTTCCCACCTCCCGCCAACCTCAGCCCAGATGGGTCTCAGGTTACCCGATGGTAACGAGGCGGGACAGCTAGGGAGGATTCTCCACCCCTCCGCAGGCCCTCTC
>chr12:57243630-57243827
AGGCCCCAGGCTGGGGAAGGGGGCGAGAACCAGTCCCTTCCCGGAAGCCCCGTCGCGCTCAGGCGGGCCTTCCTACCCCTCCTCTCCCAGCAGTCCCGTTGCTTTCGCCCCCCTCCCCAAACTCCACTGGGCCCGCCCAGAATGGGGTGTGGGTGTCTCCCGCTTGCAGGCGCCCGCACGCCTAAATTTCCTCTAGA
>chr12:57772314-57772328
CCAGGGACCCAACG
>chr12:57782846-57782946
GGGAGCTACCCGGTGAGAAGTCCTGGTGCTGGTACCGACCTGCTGTCCCTGCAGCTCTCCTGTGCGCCTGTACCTTTCCCTTCCTCCCAACCTCGTTTGA
>chr12:57845718-57845865
CAGAGGCAGCCGGGAGGGAGCCCGACGCCGCCAAGGTCCCGGGGCCTGCGCTGAGCCGGGAACCCGCCACGTCTGGTGCGCCAGGGCCCGGGCCCCTCCCCCACCGCGACCGCCCCCGCCTCCAAGAGGTGAACTTGGTCCCAAGTC
>chr12:57865368-57865644
GTCTCCCGCGCTTCCCCCGCCGGAGCGCCGGCCCCGCATTCCTCCGGGTTGAGCAACAGCTTTTCCTCCGAGGGCGGCTGGCCGGGCAAGGCGGGGCCGCCAGCGCTGGGGCCCTCGCGGGGCGCGGCCCGAGTGTCCGGGGCCTCTGGCAGCGCCCCGGGTTTAAGTGGAGCGCGGCCGCCAGACCCTCCCCGGGGAGCCGAGCTCGGAGAGGGGGGCCGCAGAGCCCAGGCCCCAGCCTGCCCTTCCTGCAGCGCCGGCGGGATTGCCGAAAGA
>chr12:58920043-58920345
CCGCTTACGACTGCAGTCCAGCAGGTCCCCGAGGCAGCGGCAGGTAGTGGGGCATGGGCGCTCGGCGGCTACCCCAGAGGGCTGCCCGAGTTCCCCGCGACCGCCGCTGTCTGACCGGCCAGCGCGCCCCAGCACCGCGCACAGCAGCAGCCCCAACCCCGCGGCGCGCGCACGGAGGCTCGGCGCGCTCATCGCGGTCCAGCGGCCTAGGTCTCTACCCGAAGCTCCCAGCCGGCGCGCGCTCGGGGCCCGGCACAAACTTCCAGCCGAGGGTGCAcgcccgccctcgcggtcgcgtgcgc
>chr12:62934401-62934591
AGGCCGAGAAGCAGGGAGAGAAGAGGGCTGGAACCGTGCGGGGAAGGGCCGCGAGGAGAGCAGGGGCGCCGCCGGTGTCGCTGCACTCACTCTGCGTAGCCAGTGGCCCAGGGCAGCCGCCGAGTCTCCTTGAGGATGAGGATGGGGCGGGCGATGTGGTCGGCGCTGCACTCCACCTCGTCCTGAGACA
>chr12:64610344-64611308
GGCGGGCGGGGAGGGTCGCGGCCGCGCGGGGTGGGGCTCGGCCGGTCGCCCGTCCGGGGCGGGGCCCAGGGAGGCGGGGTCGCGGGCGCACCGGGGCCGAGCCGCGCCTGGAGCCTGGCGGGGAGGCGGCAGGAGGGGCCGGGAGAGCCTGATTGAGCGGCGGCCGCAGCTGCATAAGGACTGCCCGGGGCTGCGCGCCGGGAACCTCGCGGGGCTGGCGGGCGCCGCACCCCCTCCCTGGCCGCCTGCGCCCCGGGGAGGCCGCCCGCGCGCGACGGGACCGGCAGCATGAGCAGCGGCTACAGCAGCCTGGAGGAGGACGCCGAGGACTTCTTCTTCACCGCCAGGACCTCCTTCTTCAGGAGAGCGCCCCAGGGCAAGCCCCGCTCCGGCCAACAAGTGAGTGGCGCGCGGCGGGCGCTGCAGCCCGCGCCCCAGAGTTCCGGGGAACCCGCCAGCCCGCGCCCCCTGCCTCCACGTGTCTCTGCGGGGCGCTCGGGGGATGCTCGCCGGGAAGGAGGAGCGGGCCGAGAAGTGGCTTCTGCCTTTTCGGGTCCCGGGAACGTGCCTGGAGCTTGTGCGTGTAGGCGAGGGAAGGCGGAGGAAGGGCGGGGAGGCTGAGGGCCGGCTTCTGCCTTCCGCGCCAGATGGCCTCTGCAGCTCCGCCTCGGGCTGCCGCCTGCGGGGAGCAGCCCCGGAGCCAGCAGGCGTCCCCGGGCCACTCCCCCAGGTTTCCCCTTCGCGTCCCCGCTGGGTCGACGGTCGGGTTCGCGCGCCTGTCCTTCCTGTTAGTCAGCTTACTCATCTGTGGCCCCCAGAGTGGCTTGGGTCAACGTGTAATAGCTAGGGGTGGCCGGGTGACCTGACCTCCCCTCTTCCTGGCCCGGGCGACCTGGTGGAGTGGGGGTCCAAGGGCACCGTGGGCCTCGCCACCATAGGCTCTCACTAAATCTCCGTTGCGGGA
>chr12:65169456-65169702
TCAGGTGAGCTCCTCCCGCGCCTCCCATTGGCCGAGATGCCCGCGGCGCTGGGAGGGCGACGCAGCGCGGTCTAGTTCAGGGTCTAGGGCGGCGCGTCACTTCCGGTAGCGCGGAGCTTGTAAAACACCCTGGAGAGAAAATGGCGGCGGCAGCAGCTTCGGCGCCTCAGCAGCTCTCGGATGAGGAGCTTTTCTCTCAGCTCCGCCGTTACGGCCTGTCTCCCGGACCAGTGACGGAGAGCACCC
>chr12:65278562-65278724
gcggccgccgagccccgggcagcgggccccgtccgcggccggcgCGCTCCGTGGTCCTCCCTCGCTCGTCTCCTATGCTCATATTTGGACTCGGCTGCCCGTGCCCAGGAATTTCCCGTCATGCCTCCCGCCGCCCCGTCCGTCGCCCGGAGCCGGGGAGGG
>chr12:65279101-65279313
GGGAGGCGTCTGGCAGCCTCACTGACACCTTATCCTGTCCCGGGAGCGAACCTGAACCCGCGGGAGCCTCTCGCCCCGCGCGGGCCCAGGAGAGAGGGATCTGGCGGGGCAGCCCGCGGGAGGCAGGGGAGGGGTCCATCCCGGAGCCCTCTGCTCTGTGCGTCGACCCTGCCGGGGTTGCCGCTCAGATAACGGGCCCGAGGCGTGGGAAC
>chr12:69359676-69359905
tgcgcagtgtacactgcgtgcgcatacgcgagcccgttgcgcctgcgcgCGGTGCGGCCGTCGCCCCTCTTTTCGCGGCGTTCTCCACCTGCGCGGGCCTGAATGGCCTTCAGGAGCACAGTCGGCCTGAGGAGTTGACGGTTACTCACCGCCGTGAGCCCAAGTAACTCGCCCTCCTTCGGCTAGAAACCCTCCGCCTGGGCCCGCGCGACAGGAGCGCGGTCTCTGA
>chr12:69738630-69739080
CAGCTCCGGCTCGCGCTGGTTCCCAGGGAAACCGCCCGCGGAGGAACCTCGGGCCAGGGCCGTGACACCTGCGACGAGCCCCGCCTGGCGCCAGGGGGCGCGGAAGCGCGTCCGCCCCCAGGCCCCATGCCGGGCTCGCCCCGCCCCTGCCGGCCACACCCCCCTACCCCGCCCTCCCTCCGTGAGGACCGGCCgctcccggctcccggcccccggccccgcttccggcgcaggcgcagtcccgcgttccctcgGCGGCTGCCGGCGTAGTGAGCCCGCCGCCGTGGAGTGTAGCGGAAAGGGCTCGCCGTCCTCCTCCGTTTCTCGCTGCTTCGGGACGCGCTCTCTGCGGCTCTGTGAGCGCCCCTGAGCGCCGGCAGCGGCCGCGGTGGGTTCTTCAGGTGAGTGCGGCCGCGGGAGGGAGAGGCCCGGAGCGTAGAGCACCGCCCC
>chr12:70243560-70243580
GGGAATGCCCCGGGGCCGGT
>chr12:70366157-70366442
CCTCGCCCAAAGGAGACGCCCCCgggcggggcggggcggagcggggcggggcggAAGGGCCCGGGTCTGCTGCGGACGGGGCGGGGCGGAGCCTCCTCCTGCACGGGGGAGCCCCCGGGCTCGCCCCAGCTCAGACACTCCTAGCCTTGGGGCAGCTGCCGGGCGAGTCAGCGGAGTAGCGGCCAGCGGGCGATGGAGACAGAGAGACACCCGACGAGAGGAggcggggtgggggaggcggggagagtgcgggggcggaggctggcaggggGCGCTGGAAGCTGG
>chr12:71754764-71754944
AGATGCCCCAGAAGCCCCGCCCACGTCCAGGCACGTTCTTCTGGGGCTAGTCGCAGGGGCCGCCCCGGCACCGGCGCTCACGTGACCCGAGGTGTGACGTAGGAGGAAGGAGACGCCATTAGAGGGAGGCAGAGAGGGATCGTTCTTCGCTTTTCCTCCGGTGCCTGACGTGGTGGGCTG
>chr12:76031932-76032172
AGGGCGCTGCGAGGCCATCCCCCGCGTCCCGCTTCTCCCCGGCCCGCGGGACTCTCTGCTAACAGCCTCAGAAAGTGAGGACGGGGGCGCGGAGGCGGGGGCAGCCTCCAGGCAGTGCTGCCTCTCGGTTCTTGGGAATTAGCCCGGGGGATTCGCGCTGGGCTCCGAGAGCCCGCAGAACCAGCGTCGTGTCCTGGGCGAGCTGGGAGGCCGGGGCCGAGTCCCGCGAGTCCCGCGAGT
>chr12:76559543-76559901
GACGAAGGGCGCTGCCCAGCGGCCGCGGAGGCACTGCCGGCTCAGCCCCCGAGCGGGGCGGGAACTTTCGGCCCCGAGGTCCACCAGCCCGGGCGGACCCCCACCTTCCCTCAGTCGGCTTGCTACCGGCAGCGGCTACTGCGGCGTCCAAAGCTAACACTACAGCCGCCGCCTGGCCAGGAGCGCGTCGCGGCCTAATGTTGTCATCCGCCGCGTCGCCGCCTTTCTGGGCACCCAGAACCGCGAAGATCCTTCACATTCTAGTGCCCTCCCCCTGCCCCGCCCGCCCCCCGGATCACGGGCTTCGGCCACGCCCTCTTCCCGTCACGTGACGGTGCGCGGAGGCGGTGGTGGAGTT
>chr12:79691088-79691273
AGCGGAAAAGGCCGAGGCGGCGCGCGAGGGGCGCGGCGCGCGGTGGGAAGGGTCGTGGCCGCTGACGCCCCGCCCCCGGCGCTCAGGTGCGCGGCGTCGCGTCCGGCCCGCCGCTGCAGCCTGCCCTGCGCCAGCCGTCCTCTGCCCCGCTCCCGCCGCAGACCACAGCGCGCCCGCCGCGCTCC
>chr12:88580003-88580202
TGACAGCTCAAAACTTAACTGCTGAGGCTCCAAACTTGACACTGGCTCCCTCTCAGCACTCCCACTCCTTTTCTCCCTGGCTCACCCGGCTCGGCTCGGGATCACACACCACGCCGGCCTCCCCCGCATCCTCTTGTCTCACCCGGCAGGCACAGCCCTGCACGCCCCAGCTGCAAGTCCCAGGGAGCGCCGGCTTCCC
>chr12:89708451-89708676
TCTCCCGAATCCGGCGCAACCCGCTGCGCACCCAGCTATCAGGATCCCCGCCGCGACGCCCGACCTCCGTGCTCCGCCTGGCCTCCCCCGCAGGTGACCTGCCCCGCCGCCCCCGGCCGCGGGCGGGCGGCGGCCGCCACTCACCTCGCCCGGCAGTGGGAACCATTTTCCGAGGGGGAAGGAAAGGCAGGCTGCGGGAGGGTCGCGGGGCGTTAAGGGGCAGCG
>chr12:92929047-92929233
GTAAAATCCTCCTTAACATGGTTTAACCACCACCCGGCGCCGCCGCGGTGACTCTCCAGACCCTGCGCGGGGCCACTCACTACTCGGGGTGCGCGGGCGGGAGGGACTGGGCCGGGAGGGGACCGGGAAGGAGGTCGGGGCGAGGCGGTGGCGACGGCCGCTCGGGCGGCCCCGACTTCCCCACAG
>chr12:93441967-93442120
CCGGGGGACGTTgccgcgcccgtcgccgcagccgccgccgAGGCCCCTCGGGAAATGTAGTCCCTGCTCGGGCGCGGGCTCGGGCACGGGCGGGCTTCCCTCCGACCTGGCCCCCTCCCCCGTGCGCCCCGCCCCAACCGCTGCCGGGGATGG
>chr12:95790115-95790263
GCGGAACATGGCCACTCATTTCACCCTCGGGAGCAGCGCTCTGCGCTCGCAGCCCTGGCTCCCCTGCACCCCCGAGTCCCGAGATGGGTTAGAGAAGCAGCGAGGGAAGGGGTGGGGGCCCCGCCGCGTCACCACCCACCTGCGGCCA
>chr12:95942566-95942928
ACCGTCTGGTAGCTGATCCCGGAACGCAGCTGGCCAACGGATAAGTGCGGGGCACCCGCCACCCGCGCGGACCCAGGAGCACCTCCCCTACCGCATCCCCCTCCTCCCCACCCCCAGGTTCCCTCGGCTCGCGGCCCTCCGCGTCCCGGGCTCCCGCCCCAGAACCTGTGGGCAGATGTTTCCTCCACGCAGTACCCTCCCGGGGCTCTGCCTCCAGGCTCGCGTCCCAGCACCCTAGGCAGAGGTTTCCCCCACTCTGTCCTCTCCCGGGGCTCTACCTCCAAGCTCCCGTCCCTGCCCCTGGGCACAGCTTTCCCCTACTCTGCCCTCTCCAGGAGCGCTATCTCCAGGCTCCCACCCCA
>chr12:98516202-98516365
TCGCCGCCGTTTGCAGCCCCTCCCTCCCGGGCGCCCCCTCGGGCCTCCCAGGTGCGGGGCTGTCCCTGCGCCCCCTCGCGTCGCCCCTTCCCCGCGGGGCTGCAGGCGCCGGAGCGGAGAGGCCAGAAGTTGGGGCCGCGGGGTTCGCGTTCTTTGACGTGTG
>chr12:98645050-98645135
GGGCGCGCCGCCGCTGCCCGAGTCCGGCATTGGTGGGAACGCGGCGCGTCCCTGAGGCTTAGCCACGCCCCGTCCGCGGGGTAGG
>chr12:99984444-99984609
TGTCTTGAAAGAGGGGCTGGCCGAGCTGGGAGCCGCGACGCGCCCCCACAGCCACTCCCCTGAATTCCCAAGGCCTCGTTCCCGCGGGTGCGGCGTGAGGGGGTGGGGACTCGGGGGTGCTTTTgaggagcgggaggagggtggtgaggactgaggtcggaggag
>chr12:100573561-100573684
GCGAGCGCCCACGGGTCGCGTGCTTCCCGGCAGCCCGGGGGCGGGGCCTCAGACCACGCCCCCGCCTTATGATTGGTCCCTTCGAAACAggcggcggccagcggctactgaccctgaggccca
>chr12:101697267-101697477
GTCACCCCCGTGACCCGAGCCCTGCAAAACTGTGTTCTCACACGAAAACCCCCAGGCTCTGCGGGCAGCGTGGTCCTGCAGTGGCTAACACTGGGCGACCGGAGTCGTGTTCCGACCCCTAGGAGAGGAACCGGCTCGGTCGTGGTGCAGCCCGCGAGGAGACGACCTCAGGGCGTAATCCGACGCCGTGGGTTAAGACATCAGACCTCA
>chr12:101830460-101830560
ataatgaaaaaaTACATACTGTATCGgggcatcgcggggcacggcgagggcagtgcagggTCGAGGCGCCCGGTCCAGGCTGCGGCGCCGCTACTCACCT
>chr12:101830751-101831008
TTCAGGGGCCCCGGTCGGGCCGCCGCGCGCAGGTCACAGCCTCCGGGCGCCGCTCATTGCAGCTCCGGCGACGGACGCCCGCTCGGCTCCGCGCCGCGGCCGCCGCTTCCGGGAGCCGGGAGCCCACGCCCTcggcgcggcggaggcggacctgcggccggcgaggcggccggcgccgcccgggtctggccgggcgagaggcggctgcggcggcggcggGGTCTCCAGCGCCACCTGGAGGACGGAGGGGCATAGGG
>chr12:101877352-101877398
GAAGGCCAGAGCGGGCGTCCCCGCCAGTGACCCCACGCCGCCCGTC
>chr12:103858936-103859066
TGTCCAACCCTACCCAGACCCCTTCTACAAGGCCCTCAGGATCCCATGGATCACTTCTGTGGTGCATGAGTGCTGTCTCGAGGGCCCCTGGCCACCAGGGCAAAGGGTCTACACGTGCTTGAGAGGTGAG
>chr12:104064355-104064525
AGTCGCCTGGGGTGGGGGCGGGGCTCCCCTGTCAGGACCCCCCTTCCCCAGCGTCTCTCCACTGCCCGCGGGCCTCCAGCCTGGCCGCCGGCGCCCGCGGCCACGTGACCCCAGCACAGCTGGAGGCGGGTCCCCGCCCTCCCCAGGGAGCAGCCGGTTGAGGCGGGAGC
>chr12:104958371-104958428
CCGCCGCCGGGGAAGCCCGGGCCTTGGTGATGTGGCCCGCGGGGCGGCGACCCGGAG
>chr12:105235945-105236252
CGGCGGGAGGTACCTGGGGGCTGTCCTGCAACGCCTCCTCTAGCAGGAGCTTGTCCACGGCGGGCATGGTGCGGCGCGGCTCAGCCGAGGGCTGGGTTGGAAGGACAGAGGGCAGGAGACGCGGCGGCCGAGAGCACTCCCCGGCTCTGGGCTCAGGCGACGCGGCGGCCACTCCGTGCCCGCGGCGGCCCCGCGCGCGTCCACGCCTGGCCAGTggccgccgccgcctgcccgccggcccagcccccggccgagccggATCAACAGGAAGTGTGGCGCGCCCGGCAGGGAAACCGGAAGTGTGGTG
>chr12:106955618-106955791
GGTTCCCACGGAGGCGTCCAGGGGGCGAAGGGGCGGGAGCGGGCCTCGGAGCGTCGCGCGTGCGCAATTGGGACACAGCCGGCTGGGGACTGCTGGGAGGGCCGGACCCTGCGAGAACGGGTGGGCGTGTGCCCGGTGGGCGCGGGAGGGGCCCGGGCTGCACGAGCGCGCGT
>chr12:107093231-107093511
GACGCATAACTTCGAGGGCCTCGGACCTCCGGAGCCTGAGCAAGTTCCAGGAGCTCGAGCCGCCACGACGGCCCGAGCCGGCACGGACGGCCCCAGGAGATTCGTCACGGAAACCTCGCCCCACCAAGGCGGCCCCTAAAGACAAAACGGCCCGCCCGAGGTGAGTCACCGAGGAGAACCGGAGGGGAATGAGCCCCTGTCGGCGACGCTGTCTCTCGGCCCGGGAGAAAGGACCGGGAACGGAGGCTAGAGGCGGTGGTCGAGGCCGCTGGACGGTTGC
>chr12:108857793-108857952
CGTCCCTCGCGCGCCCGACACACGCGCCCCCGCCCGCGCGCCCCGCTATCAGGCCTGGGACTCGGGGGCGCGCGCGCCGCCCGGAGCCCGTACGCCCCAGGGGCCCTGCCCGCTGCTCTGCCTGGGGAAACTGAGGCCCGGCGACCGTGCAGACAGGAC
>chr12:109714195-109714307
CccgctgccgccgccgccgccgctgccgccgccgcTGTTCGCCGGCTTCCCCTCCCCCCACACCCGGGGCTCAGAGCAGGAGGAGGAGGGGCCGGTGCATTCTCGCCGCTGT
>chr12:109845166-109845397
GTGGCAGTAGTAGCAGTGAAAATAACAGGACACACCTAATGACCCTCCACACTGAGGCAGGTGTGAACTCAGGGCCCCAAGACACCTGCTGGAGGAGCTGCAAACTTTCCCAACAGTGTGCAAGTGAGGCTTCTCACGTAGCCCTTAGGAAACAGCCCAAGCACGGTAGGAGGACAAGTTCTCCTGCCCCTCCTGCCCTCCCTCCGTTCCACCCACTTTGGGAGCGGGCAG
>chr12:110468214-110468293
GAGCCGCCCGCCACACTCCCTTAGCCTTCGCGCGACGCCCACTGAGCTCCGGGAAAGTGAAGTGCGAACCAATCGCAAT
>chr12:110582542-110582735
CAGACCGGTCACACTCTCGGGTtgtgaccttgagcacacgacttgaccgctgtgcgccttagtttcctcctctctaaaatgggggtcgttcaagcggaaaacgcgcctcggagcgcttggcacggcgcctggcgcatagtaagcgctcCCTCCATGTGAGCGCTCTGGCTCCTTTCGCCGCCGGGAGGAACTG
>chr12:110583043-110583246
CCCCCCGAGGAGGCGGGGGGCCGGGGGAGCAGGAGGACGCGGAGGCCCGGAGCCGGCTCTCTCCTCAGCCGCAGTCGCGCCGCCGCTGGGGCGCTCCTCAGGGCGGCGCGCAGTGGCCGCCGCCGCCCCTGCCCGACGCGCGGGGCCTCGCACGCGCTCAGCCGCGCGCACCGGAGCCAGAGCGAGGTCAGAAGCGGCGGCTC
>chr12:110614167-110614299
GGGACTCCCTGGGAGATGAGGCCGCGAGGTCTCCCGCCGCTCCTGGTGGTGCTCCTGGGCTGCTGGGCCTCCGTGAGCGCCCAGACCGATGCCACCCCGGCGGTGACGACAGAGGGCCTCAACTCCACCGAG
>chr12:111368794-111369151
CCAGCGGGGAAGATCCCCGCAACGCGCTCTCCAGGTGGCCGGGGGACCCCGAGGCCCAGGGCGGCCCGACCCGGGTCCCATGTCCTCGTGCATGTCCCCCCGCCAGGCCCGCCTTACCTCGCAGCGCAGGCCTAGGGcggcgacgggacgggaggcgcgaggttgcggggtggcccggccatggttcgggactggcccggtggcggcgacggcggcggcagcgCTTTGTCTCCTGGGCGGCCGGGCCGGCGCAGCCGCGGGAGAGCGCGGATCCGACGGAAGGAGGCGGGAGCAACCGGACAGTCCGCGACCCACGGGCGCGCCCCTTTAACCCTTCCCAGCCTGCTCGCGCCGGGC
>chr12:111598499-111598514
CAACACGCGTGGGGA
>chr12:112113210-112113346
cgggtgtggtggctcatacctgtaatctcagcgctttgggaggctgaggcaggtggatcacttgacgtctggagtttgagaccagcctggccaacatggcaaaaacccatctctactaaaaaatacaaaaattggc
>chr12:113184966-113185291
ATTGGGCGAAAGGGAGCCAGGATCCGCCCCACGAGCAGGAGGCAGCCAATGAGAGACGCGCGACCAAAACCCGGCAGGAAGGCCCGCAGGCTCCAGCCCCGGGATCCCAAGGCTCTGGCCGCGGAACCCTGAGCCTGACAAGCCCCGAGACACGTGCTCAGGCCGGCGGTCCCAAGACCGGTCCTCGGGTCGGCAGCCTCCCTCCCCACACTCTGCGGAGCCCAATCCCCAGCTGGGGAAACTGAGGCCTCGAGGCGCTGCCCGGAGCCGGGTCTCGGGCCCGAACATGCGTCCCAGCCCCACGCGCCTACCTTCCGGGCCCGGG
>chr12:113358430-113358596
AGGGGCGGCCGGGCTCTTTAAGGTGGGTCCCGCCCCGTAGGCCTCCCCTCGCGCCAGCCCCTCCCATCCCGGAAAGGCTCAGCCCAAGCCCGGCCCCGCCCGCCCTCGGCCCCGCCCATGGCAGAGCGCAGTCACGTGACCCGGGCTGCGGGGCGCAGCATTGTGC
>chr12:113955146-113955230
GGGGCTCCCCGCAGCTTCACGGTGTGGCAGGTGGTGGGTTCCTTCTGGTTTGCTGGTTTCTCTGTCTGAGTGATCACAAAAACA
>chr12:116277974-116278056
CCGCCCCGCCCCCTCGCGGTGCACTGATCGTGGCGGGGCGGGACCGTGGGTCCCGGGCGCGCCCGTGGTGGCCGCGGAGGAG
>chr12:116737836-116738141
CCAGGGCGAGCACCCACCTCTTCCGCAGAAGCCGGCGCCACACCATGGCCGCCAGGTTCACCATCCCggcgcggacgtggggcgcggcggccggggcgcggaacgcggcaggcccgggtcccgggCGGCATGGCCCCTACGCGCCCGGCAGCCCCATCCCTCCAGGCAGGCGCCGGCCCCGCCGCCCGCAGCCCAGTCTGCTCCCGGCAGCCTTGGGCGCAGCCCCACGTGACCCCGCCCTACGCCCCGCCTCCGCTCCGCAGCGACAAGGGCTAGTCGCGCAAGATCTTCTCACCATTGGTCCC
>chr12:116878927-116879127
ACTCCTGGCCGCCGCCCTCCCCTGCAGCGCAGGCCCCAGTTACCCAACTCCTCCCCTGCGCTCCGGCGCAGAGCGGCGCAATCTGCCCGCCCCGCCCGCAGCCTCCCCTTCCAGGCCCCGGGAGCATTCCCACCCCGACACTCACACACCGGCAAACAGGAACACACAGTCAGGCTCCGGCCCGGAGTCCTCGGCCTCCC
>chr12:116879655-116879897
GGGCTGCGCGGGCCCACGCGACATCTGTCGCCTGCGGTCCCGGCTCACACCCCGCGCACCCCCGCAGCTCCCTGGGCGCTGCCACCCCCCACGCTCCGGCTGCCGCCTTTCCCCGCGGGCGCAGACGCTCGGGCCTCGCCTTCAGGCGCCGCTCCAACTTCCCAGGGTGTCTGCGGCGCGCGGCGGGGCTCGGGGGCGGGGACCTAAGGGCGGCTGGCTATGTCACCTTCGAGCTTCACCTT
>chr12:118376390-118376625
CGGCGATGAAAGGGCTGAGGTTGTGGCGACGGGGGCGTCCAGCGGCATCTCCACTCCCCCAAGGATGGCGGAATCAGGCCGTTGTCGGGCAGCTCTCGACCCGGAAGTCGCTCGCGGCGCGAGGCCCCCGTTGCCGAGCGCGGGCGCGGGGGGCGGAGCTCGGCGGAGACGGGGAAGGGGTCGCCGTGGCTGCCGGTCCTCGAGTTGGGGGCTGCCGCGGACACTGCTAGGCAGA
>chr12:118376864-118377027
GCGGAGGTGGGACCGCTGGGGGAGGGGGTGGGGCTGTTCGGGAGAGGGGCGGGGCGGCCTCCGGGGCCTGGGGCTGCGTGGAGGGGCCGCCGGGAGTTGCGGGGCTCGGGGAAGTTACCCCCATCCGTGCTGGAGTAGCGGGGAAGCCCTGGGTGCGTTACAC
>chr12:120437830-120437903
CACAAACCTCTCTTGAGCTTCCGCCTCGCCCAGGTGGGGACGGTAGGGAGACCGGAGGGCACACGCATGCGCA
>chr12:120686284-120686540
CTGTGAAGGAGCAGGGAGGGAGTTCGGGCCGTGCCCGTGCGGGACAACCCCGGTATCCACTCTGGGCACCGCCGGCGGCGACTCCCGCCAGCGCCTAGGGTGCCTCGGTCCCGCCCCTACGCAGCGGAGGCCGGCCAGAGGCCGTCGCCATGGAGACGCGAGCAGCCTGGCACCCACTCGCTCTCAAAGCCACGCGTTTCCGCTGCGTTGGAGCCTTCTCATTGGACGGCCGTCTGGACGCTACCACCCGCCCCGA
>chr12:121210165-121210406
TGGCGGGCTGCTGCGCCGCGCTGGCGGCCTTCCTGTTCGAGTACGACACGCCGCGCATCGTGCTCATCCGCAGCCGCAAAGTGGGGCTCATGAACCGCGCCGTGCAACTGCTCATCCTGGCCTACGTCATCGGGTGAGCGTGGGGCCGCGCGGGGGGCGCGGCGGGTGCTGCCCTCGCGTCCGCGCCGTGCGGCGGCTCATCCTGGCCTCGGTCACCTGGGCGAGTCCGGGAGCGGCGAGC
>chr12:121296471-121296629
TGGGGAGGCGCACGTGGGGTCCCTCCGTGTTGGGAGCCCCAGGCCAGCCTCCGGGCTTTGTGTGCCATGCCGGCGGCGGTCCCCCGCCTCGAGAGGGAAACGGAGCGGGCGCCCGGGGCCGCGGCGGCTGCGTCCCTTGCCCCGGGCCCGGCTACCGC
>chr12:121467593-121467729
GGCGTGCCCCGCGCCCCGCCCGGCCCGGCCTGGCCCGCGCGCCGCGGGATGCACATGGGTGGCTGCACGCCGCCACCGCTGCAACAGGAAATGCGCGCCCGGCCTGGGGTGGGGTCCTTTGTGTGGTCCCGTGGGG
>chr12:121537328-121537483
CAAGCACACCGCAGTCACATGGGCACCCCGGCTCGGTGCCACGGCCGCTAAGCTCTCCCCACGGCCAGCCGGCTAGCCCGGCTTCCGCCTGGGCCTCGGCCGCCCCCGGCCGCCCCCAGCTCAGGTGGCTTCTGTGCAGCAAGGCACCCTCCAAG
>chr12:121580357-121580502
TTGGGGGGGTGGGGGCGGCGGCCCGAGGAGGTATGGGGCGGGGAGGGAGCCCGGGAGGCACCGGGCGCCGTTAGCGCCGTGGCATCGCTGTTTTGTTGTTGGGTCACGAGTGCGCCTCTGCACGCAGGCGCCGCCGCCGCCCGGG
>chr12:121775571-121775660
ATGCCCCAGCCTCGCCCTCCTCTCTGGACTCCCCCAGGTGTTCGTACTGGCGTTCACCTTCCTCATCCTCTTCCTCGGCAACTTCCTGA
>chr12:121798435-121798493
CAGCCACTCCCAGCAATAACCACGATCACAATGGAGGCCAACTAAAAGCTTGGGAGGA
>chr12:122225896-122226062
GGGCCACAGCGCTGTCCGCGTCGGTCCCTCCCTCTGGTCCTGTCCCCTCTACGCGGCCGCAGCGGTACCTGAAGAATGAAGTTACGCTGCGCGACAGCCAACTCTTCAGAGCCGCCATTGTGCAGCGCGCGGACGCCAGACGCACACGCCGGAAGTGACGCAGCTT
>chr12:122975087-122975278
GAGCATCTTTCTCCGCAGACCGTTTCCTGGCGAGGTGCGTCTTCGTCCTTTTCCGCCCTTGGGAACTTAGAGCGGCCCCTTGGCCGCTGGTTCCGCGCCTCCCGCGGTTGGGGGCGTGCCCGAAGTCTCTCTACGGAAGCTGGTAGGGCTGTGGGTGCTTCACTATGGCGACGGTGGGGGCTCCGCGGCAC
>chr12:122980914-122981100
GGGGCGGGCCCTTAACAGGCACCGCTGCGGGGACTGGAGTCGGCGGAGAAAACCGGGGTCCCCAGCGCTGGGGGTGGGTGAGGGTCGCTCATTTTCCCGGGACGGTGACGGGTACTGGGCGTCGCCAGGCCCCGGCCCCGCTAGAGCCACCCTTGGAGCCCGCCCGCGGCCGGCCTTGGGGGCTTC
>chr12:123232901-123233166
CCGGGCAGAGCTCCCACACGCCGAAGGGCTCCGAGGGGGTCAGGCCAATCGGCAGCCGTCACCCCACACCCCAGCCCATCACCACACTCAAGGGGCCGCTAAGACAGTGTCTCCTAAGTCTCGTCTCCTGTCCCCAGCGGCCTACAGCTCCCTGCAGGCTGGTGGCCGCTTACCTGGCCGCCGCTCCCGCTGCCGATGTCAGGGTCATGCAAGCGGCCTCTCGCGACCGTTACCCGAGGGAGCGCGCGCGCGCCCGGCGTCTCTC
>chr12:123270445-123270670
GAGCCAGCGTGGCACCGGTGACCAACGGGGCCACTCCTCTCCCCGTCGAGTCCTTCCCCCCATCCCGCCCCGCAACACAACCGCCTTTTGGGAAGTCTGTTTCCGACCAAGTGTCAGAGAAGAAGGGCCCCAGTGAGGTCACAAAGCCCGGCACCTACGAATCCCTCAATGTTGTGCCCACTCCCCATGGCTCCCTCGGTCCCCTGGGCTCAGCCCGAAGCTGCC
>chr12:123271454-123271463
CCCCCCGCC
>chr12:123534162-123534350
GGCCGCCGGGAGGGGTCCAGGCCGCCCCGGGAGAGGGGGCCGGGGGCGCTGGTCTCGCGGGACGATTCGCTGCTCCGGGTAGCGGCCCCGGCCTTGGAGAGGGATGGAGGGGTCACGAGGAGGTCCCCGGGCTGGGGCTCATCCCAGGAAGAGAACGGGGACCCCCCCCGGCCCGCAGACACTCCGCG
>chr12:124368028-124368212
GTCTGGGAGGGGCCCCACCCTGCCTACCCAGCCCTGCAGTTGCGAGCAAAGGCTCGGATCCCCTctctgaccatgtgacttagccaactgtgcctcggtttctcaatctggagagtggagacgaAAGCTTCAAGGGCTGTCCGTGGGTGGGCGTGGGGATGCTGGTGACCAGCACGTGGGGCCG
>chr12:124386794-124386977
TGTCTGCCCGGCGAGCTGCGGCACACACAGGCACAGGCCAGGCAGCTCTATATTTATGCCTGTGTCTCCAGCGGCGTGACCTTGTGTGGCCCAGCCAGTCCATGCAGGTAGGGCCTGCCCACTTTCCCAGGGCTGTGGGAGAGACAGGGAGTGCTCCTGACCTAGGGGTCTGTGCGGCAAGAG
>chr12:124496901-124497039
ctggggatctaagctgggaatgaaagcctggagctctgggggccaccatgcagcaggagcctgcctgagacccacgcccaccggcaggaaggcagggcgaaagggcggtaagagcaggttgtgtccgatggtggctgg
>chr12:124632278-124632421
CGGCGAGACTCATTGCCTTGTCAGGGGGCTGAGCGGTTCCGTTGGGTCTGCTCTGGCTTTGACTGAGGACTCATCCTAGATCTTGGCGtggggacagccagcctgggtgggcatcctgcctcctattgtgggtccccaggaca
>chr12:124863330-124863607
CGTCCAGGCCTCCCCAACCCTGGCCTGCGCCTCCAGCAAAGCCCCTGGGTTCCCCCCTAGCCTCAGTCTGGGGCGGTGAGGGTGGTGGGGAGGCGGGCAGCAGCCCCTCCCGAAGCGCCTGGCCTCCCTCGTGCTCTGCGGCGCCAGGCCCGGGCGCCGATTCCGCTGCGGTCGCCCACCCACCGCAACGCGCGGGTCCTcccggcgcccagcgcccaacagcccgggtccgtgcgcGGACCCCCTGGGGTCTCCCTCACCCACCTTAAGGACCTGC
>chr12:124914877-124915067
CCGGGCGGAAGGATCAGGACGCTCGCTGCGCCCTTCGTCTGACGTGGCAGCGCTCGCCGTGAGGAGGGGGGCGCCCGCGGGAGGCGCCAAAACCCGGCGCGGAGGCCGCTGCACCGGGAGCGGGTGGGCGGCCCGCGTTCCTTAGCCGCGGCTCCGCGGCCCCTCCCCTCAGCCCCCGCGGTCCCCTCGG
>chr12:131710430-131710787
ACCAAGCAAAATTGCACCGTATCCAGGTGGCCAGTCTCCAGACTGGGGTCTCCCTGCCCCGCCAGACCATCTCCCGGCGACAAGGGTCTCAGGTTTCCGAAATCTCGCCACCCGCGAGTGATTTGCAGCGCAGGGGCCTCTGCTGCCTCGGAAACCTTCAAAGGTGGGCGGGTCGGGGACCAAGTCCCCCTAGGGATGGAGAAGGAAACGGGGCCAAGGAAAAGGACATCGCCACCCTGGGCAGAGCACGCACGGCCCCAGCGACTCGGACATGGTGAGGGGCGCGGAGGCTCGGGGTGGACCCGAGGCCTCCACACATGTGGCAGGCTGCAGCAACCCGCCACCCACGAGGACTCG
>chr12:132560074-132560256
GCGCGTCCCCGGCCCGAGCTCCGGCTGAGCAGGGCACGCGGGGAGAGGGGTCGCCTGGACGGGCCAGGGCCACCCGGGGCTCGCGCTCCACGCCCGCGTCCATGCAGCCCGGCTCCGGCCCCGGGACTAGGGGCGACTGCCTGGGGCGCCGGCGAGGTGAGTGCGCGCTGCGGACTCCAGAG
>chr12:132686682-132686751
cgagatcgcgccactgcactccagcctgggcgacagagcgggactccctgcccaaaaaaataaaacaga
>chr12:133037216-133037739
ACAGGCACTTCCGGACGCGGGGCACTGTGGGAAGTTGAGTTCGCGGGGCTCCTTCCTTCGCGCATGCGCACATGCACTCTTGGTAATGCTTGCAGGTGGCCCGTTCTTCCTCTTTGTCCTTCGCTGCCACGTGAGAGGGGAGTGTACGCGTGTGCGCGCGTGCGAGTGTGCGCGTGTGCAGTCCCCGACTCGTCCCGGCCCGTTCGGAGCCGCCCGGGAGCGCACAAAGGCCGACGGTTTgggcgcgtgcgcgggacacgggggacgggcggtgtcacgtgatcgcgaggccgcgggcgcgcgggcgcgactcggcggcggCGTCTTTTGTGAGTTCAGTGAGTTTATTGCGGGCCCGGCGCTGGGGGCTCCGGGAATGGCGGGGGAGGCGCGCGGGAGTGGCCGCGGGGAGCTTCGGCTTCAAGGCCCTGGGCGTCCGCGCGCGGATGCGGGTCTGGGGCGGGTTGGGGCTGGGCCGGGTCGTGAAGATGCCGTGGGCCGCGGAGCTGCGCGGATTCTGGGC
>chr13:27171929-27172241
CACCCCGCCCAGCGCACAGGGGAGCGGGCTCCGCCGAGGCCCTAATGCCCGGCCTGCCAGGCAGCGGCGCGGCCAGGCGGCGCAGCCCCGCCCACCCCTCGGCAACCCCTCCGCGGCCCTTGTGCGCGAGCCGGGGAACTCCGGTCCGTCCCCACCCCGCGCGCGGCAGAGGGCAGGACCGAAGGCGGGCGCCACCTCCTGCCCGCGTCCCTGCGGTCCTAGAGCCGGGGACCCAGAGACCCCCGCGTAGGAAGGGGTGCGGCGGGGAGGCGCGGGGGTGGCGGCGGCGATCTGGGAGAACCCTGGAGGGGA
>chr13:30307162-30307180
CCTGGCGCTCCCGCGCCC
>chr13:45340845-45341270
CCGCGCCGGCGGCCGCACGCGGGATCTGCCCCTCCGTAGCACACCAGAGCTGGGCGCGAGCCCCGGGCACCGACCCCTCCGCGCTCGGCTAAGACCGCCGGCGTCCCCTAGGCCCGCGACGGCTGCGCCTTCCCCGCCCCCACCCGCACCCCAGACCCCCGTGTGCGGCAGTAAGGATAGTGCAGTGAGGACTCACGGCTGATGAGGTCCCGGTAGATAATCATGATGGCGACTGAAGGGAGACGACGACGGCGCTAGCTTAGCACGAGCCTGAAACTCGGAGCGAGCGCGGTGCAGCCGGAGCGGCGCTCGGGGGGAGGGGGGAGCGGGCGGAAAAGGCCGACTCAGCCGCTCCCCAACCTCATATAGAGGGCACGTCCCTCTACGTCATCGCCCGCTGCGCCTCCGGAAGCGACGCAGGCGGT
>chr13:45341457-45341620
TGGGTGGGTGGAGCGGGGGAAGCGGAGTACGTTGGACCCGGCTCCGCCCTACCCCACGGGGCCGCCTGGAGAGGTGCTGGGAGCTGGGTGGAGCTTAGAGGAATTAAACTTTGGCCCTGCGCCTCGTCCAGCCTAGGTTCCACCCTTTTCTGGGAACGTGAGT
>chr13:48037694-48037781
GGTAGTGAGCGCGTCACTTCCTGCCGCTGCCAGGCGCGTCCTCCCGCGCGCTATGACGGCCAGCGCACAGCCGCGCGGGCGGCGGCC
>chr13:75481909-75482151
GCGCTTCAGCAGCCCTGCCCCATGCAGCACTTCCACGGGCGCGGCTCGGAGGCTCCGGCGGCGGGCACCGAGGCAAGCGCCCGGCAGGCGAGGGCGGGTTAAATGGGCATCCTCCTCCTTGGGCTGGCGCCTCGGGCAGGACCTCCCCTTCCTCCGTCGCGGGTTTGCAGGGTCAGAGGACCACGCCGAGGGTCCCCGCGGCCGCCGGCTCCAGCGCTGCAGCCCCGCTGCGGCCGCCGCGC
>chr13:75537524-75537736
AATGCAAGAGGGACGGCTGAAGGTCACCGGCTCGCGGACACAGGACTAGGGGAGACCTGGGGAAGGCTCAGGGTGGCACGGCCTCGCGGCCGTGGGAGGCAGGCTGGCGGAGGACAGGGCGGGGCGGCCGCTCACCCACCTGGTTGGTGACCTGAAACGGAAGCAGAAACACAATTTAGAGAAACATCTTTCTTGCTCCAGAGCCTCGCTGC
>chr13:76992141-76992330
ggggcgcgggcgcggctcggggacgcgcttcctggtgctgggccctggcgcTGCTTTGGCTCGCGGTGGTTCCGGGCTGGTCCCGGGTCTCGGGCATCCCCTCCCGGCGCCACTGGCCGGTGCCCTACAAGTGAGTGCGGCGGCGCGCGCACTGTCGGGGTTGGGGTCGGCGTTGACGATGGGGGATGG
>chr13:77326613-77326847
CCCCAGCCCCAGCCCCGCAGCAGCCACGGAGCCGTCGGGAACCGGCATGAACAGCGCCCCCGGCGCCGGGGAGGAAGAGAAGGTGGCGGCTGGGTAGAATCCGTCCCCGCCGAGCCCCGAGGAGGCGGCGGCGGGGGAGGCAGTCGCTGCGCACATCATCATCCTcgccgccgccgccgccgccgccgccTCGTCCCCGCGGGCCGGGCGGGCAGACACGCGCGCGCACACACA
>chr13:91348151-91348274
CGGGCCGGCggaggggggcagggccggggcgggagggtgggagggggcggcgtgcgcgtggcggCCGCGCCCGGGACCCGCGCAGACCCTGCCTGGGCCGACCCGAAGGCGGGTGGGCGGACG
>chr13:91348474-91348618
CTGCGCGCCAGCGGGCGGCGTGGCGTGGGCGGGAGCCCGCGGTTCCCCAAACTTTGTACGCGCGAGGGTGGGCGGAGGGGCGCCGAGATCGGCGCGGCCTGGGCGCCACCCCCGCTCCGCGTGGGCTTTGTTAGCCCGCGTGGG
>chr13:94601684-94601793
AAAAAGGCGGGAACTAGTCAAAAGCCGGGGACTGATGGGACGCTAGGATCTGCGCGTCCCGCCCATTTCGGCCTCTGACTGGTGAATGTCTTCGGCTTATGGCAGAGGA
>chr13:95300899-95301297
GAGACTCCCCCTTTCGGCAGCCTGGGTtccccgcctccccacctcctgctcctcctcccccGAGCCCTAAGGGCCCGCAGGGCCTCCAGTAGCAAAGCCACTGGCCCCGCGTCCCCGCGTCCCCCTGCGCCGCGCCCCGGGGCGCAGGCAGGGACCACGCGGCCGGCGTGGGGGCGGCGCCACCCGCAGCAGAAAGCCCCGGCGTGGACCGCGTGGCGTAGGAAAGCGCTCCCCTCGCCCCCAGCCGCAGAGGGCTTGGGCAGCATCGGGCGCGGCCCCGGGAGAGTGCGTCCGCGGCGCCAGCGGCTGCAGGGTGACCTGTTTCGGGCGGGGACACTCACCAGAAGAACACGCGTGAGCAGAGGTTCGCGTCCTGCAGCGGGTTGGGCTTCACCTCC
>chr13:99086897-99087050
GGAGGAGGGGACTGCGCACGCCACCAAGAGGGCGCACAGCCGAGGCTGGACGATGCGCGGTTTCGGAGCAGGGTTTCCTGCCCAGGGAGCCCGGCTGCGCTCGAGGGGACCCCGAAGTCACCGGCAGGGTCGGAGCTCGGTGCACCACGCCCC
>chr13:99087497-99087575
CGGCTTGCGAGCCCACCGTGACGCAGAGCTGGCGGCCGCTAGCGACAGCCACCCTGTGAGGGACTTTCCCCCCAATAC
>chr13:99200954-99201184
CGCCATCCTGGCTGCCCCCTACACGCCACCCTAGGCACCTCTTTGAGGAGGCTGGGGCAGCGGGGACCCTCGGGTTTGCCGGAGGTGGTGGGGCCGACCCTCCAGACCCGCGTCCGAACCCTGCTAGTTCCCGGTCTTGGGGGTCAGCGGAAACCGCCCCCATTTCGGCCTGGAGGGGCGAATGGGGACAAAGCCCCGCCGCCCGCCCCGACCCCACCTGGTATCCCCAG
>chr13:99971368-99971591
CCAGCGTGCTCGCCTGGGCCATGTGCTCGGGTCCGAGCGGAGTGGTGGCCACGCCGGGGTCAGCGCCCAGGTCCCGCAGGCGGAGGTGCGCGACGGCGGCCCGGAGTTGGGAGTGGGCGGGCGGGCCGGCCAGCGCCGGGAAGCCTGTCATATTCTGAAGCGGCTGGACCTGAGCCGTTGCCAAATCCGCTAATCTCAGCGCTGGCGGGTTCCTCTTGCTCAA
>chr13:99982491-99982661
CGGGCGGCCTGCACCACGCGCACTCGGACGCGCAGGGCCACCTCCTCTTCCCGGGCCTGCCAGAGCAGCACGGGCCGCACGGCTCGCAGAATGTGCTCAACGGGCAGATGCGCCTCGGGCTGCCCGGCGAGGTGTTCGGGCGCTCGGAGCAATACCGCCAGGTGGCCAGC
>chr13:100674264-100674384
GGAACCCAGGGCAGGCGGCCAAGCGGCCCGGCTGTGTCCAGCCATCGCCTGCGCCGCGGCCAGCTGGCGGCCAGGCGCGGGGCCCCGCGGCCAGATGGCCGCTCCGGGGACGCGCCGCAG
>chr13:109783508-109783670
ggctgggccctggcgtggcctgAGGCTCCAGACGCTCCTCCTCCAGGATGCGCCCCACGGGGGAGCTCATGAGCACGTACTGGTCGCTGTCCCCGCCACAGGTGTAGGGGGCCTTGTAGGAGCGGGGCAAGGAGCTGTAGCAGCAGCCGGGAACGCCCCTGA
>chr13:109786879-109787434
TGGATGCCGGCGGAGGAGATGCCACCCAGGGCGGGAAAAGGGGCGCGGAAGAGGGGCGGGGCGGGCCACGGCGCGCAGGGCCCTTCCCTCCCGCCTCGGACTCAATTAATTGGGCTTGAGCTTCCgccggggagggggcgccgggcggggccgcggctgggcggggcgggggatcgggatcggcggcgggggctgcggcCTTGCAGTGGAAGCATGGGCGGCGAGCCGGGCCGTGCTCTCGGGGCGCGGGGTCCCCATTTTGGGCGAGGGCGGCCGCTCCCGCGCTCGGGGTGGGCGCGccccatccccgtcccccgtttcccgtccccgtctcccggccgcatctccgtccccCCGCAGCCGCGAAACGCGGGGAGGTTCCAGGGCCCGCGGCCGCGGGTTCGCGAGCACCGCGCTCCAGATCGAGAGCGGCGCGCGCCCTTCCGTGGAGGACAGAGGGGCGCGGAGGGGGCGCCTGTGTCCCACCCGCTCGCGGGCGCTTTACGGGGCGTCCTCTGCGCCATTCACTTGTCAGCTTGTCGGGAAGTTGAAATC
>chr13:110108175-110108336
GGCAGCTCCTGTCAGCACCCTGGGGCGGCAGACAGGCTGGAACCTGTGGTCTCGGGATCAACCACCCTGGGAAGCAAAACGTACTTCCCGCCGTTCTCCACACTGAGGCGCCATTAACAAGGCCCTAGCAAGCAACTAGGCCTGGCTCGGGCAAGGCCGCC
>chr13:110308889-110308921
GTGAATTCGGTGCAGGACTCAAATGTTTAGAC
>chr13:110705968-110706131
CAGGCccgcccgcgccccccgctcgccgcccggcccgcaggccagtgccacccagcccgccCAAGGCCCAGCGCGGCCTGGAGCAGCGGGGGGCCCAGGCCTGGGCCGCGCGTAGTCCTCAACATGTCAGCGGCCAGCGCCTACGACTGGGCGGAGACGGGAG
>chr13:110712612-110712697
GGAGCTTTGGGAGGGTAGAGGGGCGACGCGGGGGAGGGCGGTCCGGGGAGCTGAATGGCCTCAGGACGCCGGCCGACCGGGTGTC
>chr13:110713538-110713706
CCCCCGCGAGGGCCGGCCTGGAGCCCGCAGCCCCCAGGGCCTGGGACGGTGAGGGGCGTGAATGCggcggggggcggggccgttgccgggggagggggccggggcgCATGCGCGCTGCGCAGCGGGGCTGAATGTTTCCCAAGTGTTTGAAACTGGTATTTGGGTTTT
>chr13:110914646-110914686
CCCCGCACCTCAGACCCGCTTTCCCCGACTCCCACTGGAC
>chr13:110914964-110915380
GGCCTAGAGGACGCGTCGGGGAGGACTCGAGAAGCCGCCGCCGCAGCACAAAGGAACGAGACTAGCGCCGCGGTCGCGTCCCACAGGCTGCCGAGCGGAGCGCGCACAGAGggggcggggcggggcctggagcggccgggctgggggcggggcCTGGCCCAGAGGACGCCTTGTGCAGCCGGGCAGGGGTCGGGGCCTGGAGCCGCGGACCTCTGGAGCCGCCGGGCAGGGGGCGGGGCTTGAGCCGGAGGCCGCCTGGAGCAGCCGGGCGGAGGGCGGGGCTTGGAGCTGCGGACGCCTGGAGCGGCCGGTAGGTGGCGGGGTCTAGCCTAGAGGATGCCTGGAGCAGCCGGGTAGGGAGCGGAGCCTGGACCAGAGGACGCCAGCAGCAGCCGATTAGGAGGCGGGGCATGGGG
>chr13:110915547-110915815
GCGGGGCCTGGCTGGGCCGCTGCCTACAGCGGCTTCCGGGGCTTGGAGGTCACGGGGCTCGGAGGTCACGGGGCTCGGAGGTCACGGGGCTGGCTGTGTGGGGGGCTCAGGGGCGTAGAGTGGCCAAGCAGCGGTCTGAGCGGGTCCCGGGGCCTCCGGCGCGGTGGGTCTCGGCTGCGCCCCGGGTGCGGACCATGATGTTTCCAGCCTGGGAGCCGGTCCGGGCGGGGAATCCCGGCTGCCGGGGGCGCGGGTTGAGGCTCTGCGG
>chr13:111153595-111154065
CTATCCGAAGACGTCCCGCGCGGGCCGGCGGGGGCGCGGTCTGAGGACGTCACTTCCGGCGCCGGGGCTCACTTCCTGGTGCGGGAAGGGGCAGAGATTGGTGCAGCCCCGGAGGAAGAAAAAAGGGTGAGGAGAAGCAGCGGCTGAGCGGGTTGGCATCTGGGGCAGCGGGCTCGCTCCAGGCCGTCGGGGGCCGCTCGCCAGCGTCGCCCGCTGTGTTGGGAGCGCGGGCCGTGGGCGTCGCTCGGCCTTGTCCGCGGCGTCCCCGCTGCCGGCCACGGCGCTCAGCGCTTGTGCTCTGTATTGCAGGTCTACCCCGAGCCCCGGAGCGAGAGCGAGTGCCTGAGCAACATCCGCGAGTTCCTGCGCGGCTGCGGGGCTTCCCTGCGGCTGGAGGTGAGCGCGGGCGGCCACgggccgagggaggggccgggaagacggggttgggcccggggTGGGTGCTTCGCTCC
>chr13:112689523-112689680
GAGCAGGAAAAGCCTGCGGGTCGGTGGCGCCACGCTGGGGCGAGACCCAGCTTCGGCTCAGGAGATCTCCCACCCAGCCGGACTCCCGCTCTCTGCCCGCGGCCCCCTCCCACACTCCCACCTCGCCCCGCGATCTCACTGCCCCATCGAGGCTTCC
>chr13:112690514-112690558
GCAGCCCGGACCCTGTGGCCGGTCCAGCCCCGGGGTCCCGGGAG
>chr13:113209304-113209553
GGGGCAGGGTCTCGGTGCGCCCCCCGGAGCCGGGGGTGAGGGTCCCGATCCCTCAGGACGGGAGTCCCGGCGCGCGCCCTCGAGCCAGGAGGGGGTGTCCGAATCTCTTAGGGGGAGTCCGATCCCTCAGGAGGGATTCCCGGCGCGCGTTCCTAAGCCCTCAGGAGTAgccgggcgcggcggcggttgggctcgggcacgcgggcggggcggggcggggcgcgcgaggaggacggggcggaggccgcg
>chr13:113209874-113209912
CGGGAGCGGGGGCGCCGGGGCGCCGGCCGGGTCGGGGG
>chr13:113297069-113297305
CGCTGCGGGTCACGTGCCGCTGCGGGTCACGTGTCGGCCTGCATCACGCGTGAGGGGGCGCGCGGTGCTGGAAGCTGCCGCACCTGCGGGGAGCCGAGCCGCCGGCGCTCGACGCGCGCGCTCTCGCGAGACCCGCGGGATCACGTGACGCCCGGGCGCGGCGCAGCTCACGTGACAAGCGCTGCCGGCCGCGGTGTCTTCTTCGTGCCGGCGTCGCAGTGGCCGGGCCTCTTGCG

>chr13:114015871-114016032
GGGGAGGCAGAGCAGGGTGTGCAGGGCAGACCCTCCGGGGGGGCAGAGCTGGGGCATGCAGACCGGATCACTCCAGGGGAGGAAGAGCTGGCCGGGACCCCCCAGGGGACGCAGAGCCCGGCACACAGGCCAGGCCAAAGGTGGTGGCTGAGGCCTCCCAG
>chr13:114132173-114132353
GGGACCGGGGCCGCTCCGGGCGCAGAGGAGGCGCAGGGAGCCGCGTTACCCCGGAGCCGACTCGACCCAGCCCGAGGCCCGGGGAGGCGGGGAGGTGGGGAGGGGCCGCGGAGCCGGACCAGCCGTTCTCCGGGGAGCGCGCCGCGCCTGGAGGGCGTCTCCGCCGGGGTCCCCAGCAAG
>chr13:114132767-114132930
CCGAGGCCTCGGCCCCCGCCCCCGCCCCGCGGATTGGCCGCTGAGCGGAAGGGACCCCAGCGGGCTGCCTGGCGGAAGAGACGAAGGAAGGTCGCCGGCGCGGCCCGGGCCCGCTGAGCGAGGCTGAGCGATTGACTCGCGGACGAACTTTGCCAAGAGAAGT
>chr14:23551578-23551747
CTGCGGCTGAAGTGTTTCCCCGGCTTCGTGAGGGGGTTTCCATTGATTCACCCTGGGCACTCGCTCGCTCCCTGcctcctcctcctcctcctccttctcctcctcgccctcctcctcctcctcctcctcgccctcactcctccgcctcATTCACTGGCTGGAGTCTAGG
>chr14:24146947-24147161
CGGGGCTCCCCCAAGAAGGCTCGACCGCAAGTAGCGGACGGAGAGAGATCAGAGCGAGTGGGAGGGGCAGCCAGAGGGAGCGCCTGGGGTGGAGAAGGACTAGCAGCTCTTAGAAGAGAGCGGGCAGGGGTTGGGTGAGGGTCTTCCCTCTGCCTTCAGGACAGACCGGAGATGGGGCGGGACTCGCTCGAGAGGGGTTAGGGCCGGCCAGAGT
>chr14:24242497-24242622
GAATTCTGGGGGAGGGGGTCTTCTGGCTCGGGCTGGAGGAGCCTGAGTGGAGAAGCTGACCGTCTCCAGTGGCACTGGGTCGCTCAGCTTTAAACGTCGCCGCTGTCTCGAGCCCGAGGGTGCCT
>chr14:49599116-49599294
TGTCAGCAGACTTCCAGGAGTCAGCCGCCGGTCCGAGCCTTCCTGCTCATCTCCACCCTGAAGGACAAGCGCGGGACCCGCTATGAGGTGCGTGAAGTGGGCAGGCCCTGTCAGTCTCGCGTTCTTCTTGGAAGCCGAGACGCGGGCCACCCTCGGTCCTCATGCTCCCGGCTGCTCC
>chr14:50532211-50532287
GGCCCGCGCCCTCGCGGCCCGGCCCCTTCCCTTCCGTCCCGCCAGGGGCCGTGGAAGAGAAAGGGGCCTGGAAGGG
>chr14:59483844-59484148
GCACCGGTCCGTGGCTGCGGCCGTCCTCGCATGCCACGAAGGCGGTCACCAGCCCGCAGGGGCAGTGGATATTGACGCGGGCCTCGCGGGTGCCCGCAGGGGGCGCCGGCACAAGCCCGAAGTCCAAAGCGAAGCGGCCCAGCGCCAGCACTGCGTGGCCGCACATGGAGCTGTAGCCCTCGTTGTGCAGGAACAGGACGCCCAGATGCGCGTCCGGCAGCTCGCTCGGGACTAGGACCGCCCCGTACATGTCCCGGTGCCCTCGGGGCTCGAACATGAGCCGTCGCCGCACGTGGTCAAGGTG
>chr14:96502117-96502308
TTGGGATCTCTCCGGGTTCTTCCTTGCGCCGTCCACGCCGCACTGCCCACGAGGGCGTCCCCGCCCGAGGGACAACTCACCGCCCGGGGCCTCCCTGAGCGTTCCCTTCCACCATCTGACACCCACTGCTAAGTGTGAGAGGACCCAGGGGGTAATTGCCGGGCCGCAGGCGGCCTTAGGAACTCCGCTTC
>chr14:102087072-102087338
TAGCGACGGGCCCGCCCAGCGCGCGGCGCTTTTTCCAGAAGCCTCCCGAACCTTCCGGAAGAACCCTCCCCAGCCGCCGCCGCGGCCGCGCGCCTACGCATGCGCCGTTGCCGCGGCACCCCGCCCCCGCGCCTTCCTGCGGGCGCGCGCAGGCCCTGCTCGTGGCCCGGCCCGGGCAACCTTCCCTCAATcgccgccgcgcgcctctcgcacgcccccgcgccggcctcaatgcgcctgcgcgGCCCGGAATTCTCGGGAAGGTC
>chr14:103057166-103057257
CCGACATGGTGCCGCGCGGCCCGCTCCCGACGCGCCGGCCTCTCACCGCCGGCTCGGCCAGTCCGTCAGGGCGCGCCCTCGGGGGCTCGGC
>chr14:103075770-103075974
CTGCCGACGCCCCGCCTCCGGCCGCGTTTCCCCGGGCCTGGTCccgctccgctccgcggcgcctcctctccgcAACTCCCACTAGGAGGGCAGACcctcagccggagccgaggccgcgccccgcagccgcgccCCGGGGCTGCCCCTGTGGGTGGAGCCTCTTAGGACGACATCCAAACACCCCgggcgggcgcgggactcacg
>chr14:103104776-103105036
GCGGAGCTGGAGGCCACCACCCTGCGAATCTGCACGCGGGCGCTCGGCCTCTTCGTGCCCAGGTGCGGACGCATCCTCAGTAGGGGAGCGACCTGGCCGGGTGCGCTCTGCAGGTGGGAGGGAGGAGTCTGCGTAGGGACCTGATTGGGAGGGTGGACCCAGGGTCATCGCGCAGCTAGGGAGGGTCCCCAAAGGCTCTGTGTATCCCGCCCCAGGTTTGAAAAGGCTTTTCTGGCGTCGGAGGCGGTGAGCGAGCCGCA
>chr14:104680462-104680557
GGGCCACTCCTGACCTCTGGGGAGTCCCTCCAGGTAGGCCAGGCCAGGCCTGTGCTCTGTAATGCAGTCCACGCAGGGCTCCCTGCTGCCCGGGG
>chr14:104800418-104800602
ACAGGGAAGGGGGGGCGAGGGTGACCTCAGCGGTTCCGCCGCTCCGGGAAGTCGCTCGGCCCGCCCCCTCCGGCCCCCGCCCCGAGTTTCGCTCTCTCTGGGGCGGGGCGAGCGGCGGGCGGCGCTGGGCCAGCCAAGTTGGAGCGCGCCCCGCCCGGCGCCCTCGCCGTCCCCGCGCCCTCCC
>chr14:105528556-105528803
GTTCGCGGCCGCCGGTTCGCGCATGGGCGCAGGCGTGCGCGATGCCTCGGGGCCCCGGCGCGGAGACCGCGCCTGGTGGGAAGCACGCGGGGTGCGGGGGGCGGGGGGTGTTGGGGGAGGCCGCTCCAGCCCGCACCCTGATCTTGTCTCCTCCGGTCTCCCCAGGTTTCGAGCTCGCCGGGCCGTGTCGCGCCATGCCCGCTGGCTGAGCGCCGCAGGGCCTCGTCCCGCCAGGCGTGGGGGCCGC
>chr15:20349461-20349620
GCGCAAGACATAAACAATTTCCCCCTCCTCTGCCGAAGGCTCTGGTGTCAGCGTGCTTTGCCTGCAGTGGCCTTTCCCCGGGGCAGCGAGGGCCTGAGTGGGCGCCTCCCCCAACGCCTCCTGGGTGTCAGCCCCAGACTGCCCCACGGCTCCACCCCT
>chr15:34337530-34338033
CGCTCGCTAGGTTTCTCCTGCGTGTGACAGGACGAGCCACCCCCTTTGCCGGAGGCGCGTTCTCCCCTACCCCCGCCCCGGCGCAGGTCACCCCCTCGTCGTTCTTCCTCAGGGTCCCAGTAGAGGAGGAGACGGCCACGCAGGCTGGCCTGACTGGGCAGCAGGGTGAGGGAGAAGGAGGTCGCAGGTGCAGTATCCCGGCGCCAGCTGATGCGGGTGCGCGCGCAGCTGTTGTTTACTAGCCGGTAACTGTTTCAGAGCCGCGGCGCGCGCAGGGTTCGCGCTGCCGGGGCTGGCGCCCCCTCCCCGGCCCGACGCCAGAGCAGCAGTTACGTGACCTGGCCTCCCCCAGCCCCGGGCCCGACGGGGTGCGCCCGCGCCGCCGCAGCCCTTCCCTTCCCTCCCCGCTTGTTCCTCATTCGAGGTGAACCTTGCGAAGAGAAGCCCGGGGGTGCAGTGAGAGGGCGGAACCGTCCCGCGGGCGCCCGAAAGCCCCGCCCAGC
>chr15:34367002-34367123
CGAGAGAGATGTAACTCATGCACGAAGGGGTTGGGGGATGCTGGGGGTCCGGGGGTGGGATCTAGGGGGGCCCAGTCCCCCGGACTTCCCTGGCTCATGGCGGGAGAAGGTGGGAGGGAGG
>chr15:34367474-34367625
AGAGCTCAGAGCGCCCTCTGTCCCCGCCCGGGCGTCGAGGTCACCCAGCAAGCGCAGATCGGGGTGAGGCTCTTGGGTTGGTAGGCAGGGAGGGACAGGTGGGCCGGATGCAGAGGCCGGCAGCTCGCGGGTGAGGCGGCGCCCCGCTCTT
>chr15:34583859-34584201
GCGTTCACGAGGCCCTGCGGCCCCTGGCCCCGGCACTGGGACATCGGCAGGGCGGGCGGGTGCACCCAGGACCCGGGTCCAGCCGGGAGGATCTACGGGACCGGGGCTGGAACCCAGACGTTGGACGGCTCAGCGCCCCGAACGTCCCGGGCCCTGGGGAGCACACAGATGCCCGAAGCACGTCCCGGCCTTGCTGGCTGGGGAGTTGCAGGGGTCTGGTCTCGCGGGTAAAGCCGGTGAACGCGAGGCTCCGCATCCTGCCCCGGCCGCGGCGCTGCGCCCTGCTCGCTCTGCCCGGTGCAGCTGTAAGCGGGGACCTTAGAGCTAGGAACCCTCGGGGAT
>chr15:34988361-34988588
TCAGGGCCGTTGTCGCCTCCGGGCGGTCCGCGGGTCCCGAGCGGACTGGGACTCTGGAGACGTGCCCCCAACCCCACCGCCATTCACCCTGTCATTGCAGGGGAGAGAACAGAATAAAGACGGGTACATTTTCCATCTCACCTCTGAACCTCGGTTAGGAAAACGCTGTAGCCCTGACTAGTGGGCTCAAGGGCCGACTGGAAAAGGGCGAGTCAGCGTTCAAAGCC
>chr15:40291222-40291449
CCACCCGCGCTGCAGAGGGCAGGGCACCGCCACGAGCCTTACCTCTTCTTGCGAGAGCCCTTGCCGGGACCGAGCTTGCAGGCCCCGACGCCCCCCACGCCCGGTGGCCCGAGCTCCGCCAGCTGCGCCGCGCCCCGCTGCAGCAGCTCCTCCCAGCGCCGCGCTCCGCGCCGCTCCAACTCTCGCAGCTCCTTCTCGTGCCGCCGCTGCAGCTTCACCACGCCCTT
>chr15:40323388-40323568
GCCTCGCACAACGCCGTTCCCCCTTTTAAAGAAGTGCCCGGGGCTCCACTCTACGCCGCGCCAGCCCACCAGGGGTCGCGGTGACGTCGCCCGTTTAAGAGCCAGCCTCCCTTAACTCTCTCTTAACGGGGCGTCCCGGCGGggctcgcggctcccggcagccgccgcctcccctcgcgg
>chr15:40440681-40440894
TGCCACCACCCTTGGCACGGCACCCCTCCCCCAAGGCCCCACCACTCCCCGCACCGCCTCCCCCGGCCGCCTCGTGCTGCCCCCTGCGTTGGGACGACCGACCCACGGTTCTGATTGGTCAGAGACCGGGAGGGGGAGCCGAGGGCCGGATTGGCTGGCGGAGCCAGCGCAGGGCGGGGCGGCTGATTGGCGGAGCTGGCCGAGGGGCGCGCT
>chr15:40511597-40511757
TGATCATGGCTCTGGCCTCACGCCTCTAGCCGCCGCGTAAGAGCCGAGGAGCGCGCAGGGGCAGGTTCCCTGGCCGGACGCTCCCTCCCCAGGGCCCGGGTCAGGGTCAAGGTCTCGGCTCTGCTCGTACGCAGCACCGCCCCTTGGCGCAGAGCCTGCG
>chr15:40763979-40764643
ACTGCAGGGCGCGTCACGGCAGCCGCTCCTGATTGGCGGCCACGGCGGTCACGGGCAAGGTGCCCCGGGATTGACGCCGCCTGTGGCCAGAGCCGGAGTAACGGGACTCCCAGCTGCGCGTCGCAGTCCCGACGCGAGAAGGGCTGGAGTCGGCGTCCAGCCTAGAGCCCCCGGTGGGAGCCAGGCCGGGACGCGTGCACCATGCCCTACCTGCTCATCAGCACCCAGATCCGCATGGTGAGTACCGGCCGCCTGGCGACTTGGAGCCGGGACCAGGCCCTAGGGGGCTGCGACTGCACCTTCATGCCTCCCTCCTGGGCTGCACCCACCGGGGACTGGACCGGGAACCCGCCCAGACACGCCCCCTTGGCCGGGGAGAGGGAGTGGAGAAGCGGGCTCAGCTCGGCTTCCGGGACTCAGCGAGCTCTGGCCGGCCTGAAGCCTTTATTGCCGCGAAGGGGCCCGGGTACGTGCGTCCCGGCAACAGGGCGACCTCCGGGCGCTTCCGGCTCCTGTCCTACCTGTCGGCGGGAGAGACCCAGGGAGCCCTGGCCTCACGCGCAGCACCTAGTGCCCTGCACAGAGCCGCTCCGCAGGGGAAAAAAGGGCGAATAACCTGAGAGAAAGAGGTTTGGAAAAGATAAGGACCTGCCAAGGCGCTAAA
>chr15:40941394-40941628
GCTCCCACCTCCCCCATCCCAGGCTAGAAAAGGCCACCAGACTAAACCACGGTGGTGTGGATGCTCCATCTCTTGACTGGGACCCACAGAGCTCTCCGTAGCTTCCCTCGCCGCAGCTCTCCCAGCCTCTCCCTCTGGATCCACAGGATCAGCGGCCCCAGCCCTCCGCCCCACGTGGCTTGCTGCATTCCGGGAAGGGGGTGGAAATGATTCACTGGGGGAACTGTGACTGTC
>chr15:41116171-41116382
tgaggcggctgcgggcgctgggccggcggcggcggcggcCACTTTCACTCACTGAGAGGAGCGGAGCAGGGACACGGGGAGCCATGGCGGGGGGGAGGAGAGGCGCCATAGCCAGGCCAGAACAATCGAGCCGCTACACGGGTGGCTTACCCCCACCCCGCCCACACTCACTGCTCGTCGCCTGCCCGTGGCCACCCGTAGTGCCGCTGCC
>chr15:41558885-41558925
CTGGCTGGGATTCGCGCTCCGAGCCAGTCGCCGGGGCTCC
>chr15:41774410-41774635
CTACAGGCCGCGCCCCTCGCGTCGGCTCCGCCCACCCAGCCCGCGGCTTGGCCCAGGCGGTAGTTCGCGTTTTGAGCCGATCGTGCCACCATAGCTCctgctgctgcctctaccgctgcggctaccgcggcGGAGCTGAAATTGCCGAACGCGATGCCCGAGGGCGCTGTGAGCGGGGTGGCCTTAGCTCGCCGAGGCTGGTGAGGCTGGGCCCGAACGGGGGCG
>chr15:41775065-41775302
ATGAGGGAAATGGTGAGAGCAATACCCAGAGGTAAAAGCTGCAGACTTCGCTAGGCAGAAGGTAAGACACTGTGATACTAAGGTGGCTTCTGCCATCTCAGGTCAGTGAGAGGGCATACTGGGAAGCCCTCTGGAGTGGGAAGACAGTGCCGCTGTTGAGACAAGACCCAGGACTGGGCCGGGGACTGTCCCAAAGGGTTTCTCGTCATAATGGCTGTGGAAGGGTCAACCATTACC
>chr15:42737076-42737446
AGCAGCGACTCCAAAACGGCCGCCATCCCGGTCGGGGCGCTCTGGggcgactgcgcaggcgccggcgcgccgcgggcggccagggaggggcggggccggcggcggGGAACGACCGTTGGGTCGCGGGATGGGGAGGGACCCGGCTGGCGGGGCGGGGCGGAGCCGGCTGTTGCCCAGACCCACGGAGTCAAGGCCTCGCTGAGTCCTCAACCCCGGCCGAGAGGCCGGTTGTTAGGAGGTGAAATGTGGATCACAGCGCCTGGGGAGGCCCACCTTGGCTGCCCGCCCTGGAGCGACCTGAAGGGAGGGATTCGAGCTGGGAGTGGGGCTGCCGCGGGTCGGACGCCCCTCTAGGGAGACCCAGGACCCG
>chr15:42920802-42921114
TTATTCTCCCCCCTCGTAACCCGACACAGCCTAGCCCACCTGCCCTGCCAGCGCGCACGCCCACCTCTCCGCTACAGGTGCTGATTGGAGAGTGCGTTCCGAACTCGCAGCGTCGGTTGGCTAGTCCCATTGCCTATCACGAAGGGGGCGGAGAGTCGGGCAGAAACCGTCTCCGCCCCCCACCGGAGAATTGCCGCTATCTTCAGGTTTGCCTGAGAGGGCGAGTTACCGGGAAAGGAGCATCACAATGGCAGCGCGCATGCGCCTAGGAATTCTGGGCCTCGTAGTTCCAGCCATAGCCGCAACTCCCCG
>chr15:43185901-43186042
TCCCCTTGCCTCAGTTCCTCCAGCGTCCCGACCCCTTTTCCTCCCGCTGTCCCCCACGGAGGGGACTGCTCTCCCCCGCTGCATCCTTTCTGTGAGGTACCTTACCCACCTCAGCACCTGAGAGGGTGAAATAGAATTCTA
>chr15:43370647-43371076
AGACGGAATCCGAGGAGCAGTAGTAACGGGCTTCCTGAGGACGGGCTCGGGTGTCGGCCAGAGGCTCCAGGTGCTGCCGGTTCGCGGACGCAGAGCTCTCAGCCCAAGGAGCAGCGGCTGCGGGATTCTGGCCTCTTTTGTCTCCGCTCCCTCCGGCCGGGTAACCCGGAGCCGTCGTGCGGTCCCTCCAGAGGCCTCTGACCCGGCTAAGGCGCCCTGAGGGCGCCCTCCAGCCCACCCCTGGGAGCGTCTCCCTCTCGAGCTGCCCCTCAACCCCCTCGCATCCTTGCCTCCGGGCCAGCCTCACCCACTCGGGGTCCGACCCTGAccccggccccggccccggccccggccccggcTCTCCAGCCTCCCAAGTACAGCTCCCAAACCGGAAGTCCGAGCGGGCGGCTCGGGGCACCGAGGGCGCAT
>chr15:43493124-43493330
ctgtcgccaccgccgccaccggccgcGAACTCCCCCTTTCCCGTCACGTCACACAATATCGGATCGTCCATTCGCTGCCGCCGCCCGCCACTCAAGAAATCCCGTGGATGATAGGTAGCTGCGGCAGAGTGCCCTGCCCCACGTAAGAAAAAGGAACACGGCGGCGCGTTTCCATGGCAGCATGGACGTTGCAGGCCCTCCCCTTT
>chr15:43510793-43510975
AGGGGGCGGCCACCACCCTCTAGCCTGGCGAGACCGCAGAGCACGAGCTTCCAGCTCCGGCCCGCCCCTGCGGCGCCTGTGCCACGCCCCCTGACAGGCAGCAGCCAATGAACTGCACCTGCCGCCGGCCTTTAAGAGCCGCGCGCACTCTGCCTGCAGCGGAAGCTGCCGGACTAACACTC
>chr15:45167647-45167804
AAAGGAGCCGGAGCTGCCAGTCTGAAACTCCCTACCATCCCAGTAGCTCTGGAACCCCCTTCCTCCAGGGGCTATCCTTTCTCTCCAGGGATTCCTCTTTCCCCAGCTCCAGACAACCCCTTACTCCAAGGCCCCAGGAGCCCTTTCCCTTTAGAAT
>chr15:45587337-45587663
GTGCGACAATCTCTTCTGTCCGGCCAGCCGCTGGAGTCGTTAGGTGCCGCCTTGCTTCTGACGAGCCACACGTTTGCTTCTTCCCTGTGTTCCCAGCTGGAGGGACATGAGTGTCCCTGGGCCGTCGTCTCCGGACGGGGCCCTGACACGGCCACCCTACTGCCTGGAGGCCGGGGAGCCGACGCCTGGTACGTACTATCGGGTGGGAAGCGCGGCCCGGGCTGGGTGTGAGGGGCGGGGACCTGAGTGAGTAGAACTCCGGAGAAACCCTGGGGGAGTAAGCGGTTTTTGGCGGCTGCGGCCCCCGGGCCCTGCCCCGAGTGCAG
>chr15:48331262-48331439
AAGAGCGAAAGCAAGAGGGCTAGGCAGCCAGAGGCGGCAGCAAGACTCAAGACGCCAACGGCGCCGTCTTCCTGGGGCCCCAGGGCCTGCGCCATCCCTGGGCTGCCGGGGCACCGCCTCTCCACGCCCCTCGTCCGGCGGCGGCTGCGACTGCTTCCGAGGTCATGTTCCCAGGAC

>chr15:50424123-50424368
GCGCCGCCTTGCAACCCGGAAATGCAGGGTGCAGTGCGGGGGGTAAGGGACCGGCCAACTATGTTGACCCGACTCAGAGAAACCCCGCCCTTGCCGCCACCGCCCACCCATAACGTCCTCCTCGACCCTCCCTCGACCATCCCTCGCCCCGCGGCCCTCACCGAAAAGGGGAGGGCGGTGGAAGAGAGAGGAGTCAAGGGAGCGCACGCGAAGCCCCGCCCCTGCCGTGACGTCTGGAGACGCGA
>chr15:50908825-50909018
TCTGCAGAACCAGCCCGGTGGTGGGCCCGCGGCCGCCAAGGCGTCCTTCTCCTCGAGGCTGGGCAGCCTTGTCCGCGGCATCACAGCCCTCACCTCCAAGCACGTAGGTGCCCGCCGGCCCGGGAGCTCAGGGACATCGGAGTGAGGCCCCCGCGCCAGGAGGCCCTGGCCGGGCGGCGAGACTTCAGGGCCT
>chr15:51622892-51623102
gccagcgcgcgcgcccaccgcgggggagcgagGTAGAGCCCTCCCCCCGCGGCAAAGCTCTCAGCTCAGTCTTTCTTCCCCCCATCACCCGCGTTTGCGCGTGCGCGCGCCGTGGTTTCCAGGGCAATTGCGCGCGCCACGCCGACCCGCCGTCCCGTGATTGCGCGCGCAGACGTGCGGGAGTTCCCTTGGAGCCTCCCGGGCTGTAGC
>chr15:52295181-52295297
ATGGGCAACTCTGATTCCACCCGTGGTGTGGTAGGAAGGGACCGAGGCGCTCCAGTCCCGGGAGATGGGGACGCACGCGCGACCCCTGGGCACTGGGGATTCTAGGCCCCGAGGCC
>chr15:52528586-52529075
CACCATCTCGCCCGAAAGAGGAAGGTGCCGCAGCGGGCGACCGGCTGGTAGGGCCGAGGGTTCTGAGGCGCTGAAGGGGATGGCGCTGGTGGGGCTCGCCTGGGCCCGGCGCTCCCGCCCCCTCCCCAGCCTGACAGCTGGCGGCGAGGGCCGCACAGCCCCAGTCCTCGACGCCGGCCGCGGGGTGCCTTACCTTTGTGTAGAGCTCCGACGCAGCCATGGCGGGCCCCGCGCGCCTACGCCCCCCGCCTGTGCGGAGGCCGCACCTCGCCTGGGCGGCCGCCCGAGCGGACTAGGAAGCGCCCGCAGCCGCCggcagggagcagggcagggcagggccgggcggggagggccgcgcggggcggggcggggcggggcgCCTCAGGCGCTGGCCGCCCGCAGGGGCCTCGCCATCACTCCCGGGCTCGCCGCGAGCAGCCGCGAGCGCTCCACCTGCCCGGGGTCCTAGGGGTcgccgccgccgccgca
>chr15:52678615-52678700
CAAGTTTACACAGAAACCCGAGTCACCTCCTCCCGCCCAGCCCCCAGCCCCAAACGAACTCTTCCGGGCTGTCCCGGGGCGACCC
>chr15:52679068-52679478
CGGCCCCCGCGGCTGCCTCAGGTGACCGTGGGGACCCGAGACGACCAGCCCGAAGCGGCTCCCCGGCGCCCCTGTGGCCATCCACCCGCGCCTCAGCCAccgcctcgctccgctccctgcgctcagcccctccgcCCTGCCTGACTGGCACCCGAGCCCCGCGACCCCCGGGCTTCCCCCGCCCGTAGCCCCGGCCGGCCCTCTTGCCCAGCGCCTCTGCCAGCTCCTTGCCCGCCCGCTGTCTCTAGCTCTGGCGCCCCGGCTCCCCGTCCCCCTCGCTCGGCCAGTTCTTTCTCTGCTGTTTGCCCTGTCAAAACACTGCCTAGGTCACGTGTCCCAACAACAGCCAACCCACCCCGGTCGTCACTTCCTCCCCGGCGGCCTCCGCGGCCCTGGCGCCCGGTTACTAT
>chr15:56243495-56243657
GGAGACCAGCGGCTCCTCACGGCCGGGGCGCTTCACCGCGGGAGAGGCATGGCGGCGCCCCTCAGCCCCCCGCTGGCGCCGCCGCCTCCTCCCGTCAGCGGCCGGGGCTGTGGGGGGGTGAGATGGGGGCGTTTGAAGACGAAGTGGGGGGGGCAGGCTCCC
>chr15:58749102-58749122
GCTGCCTGCACCGGCGCCCG
>chr15:60000605-60000759
AACGCTCCAGGCAGCGCAGAGTTCATTTTCCAAGTGGGGACGACGGGTATTGTTTTTGGCACCTAGGAAACCTTCGGAAGCTGCCGGGTACTTTCCCTCCGCCTCCCGTCTATGTTTGGTAAATATTAACAAACCAGGGCGCGTTATTTTCTGG
>chr15:60398024-60398179
CATCCTCCCTAGGCGAGGCGAGGcccgccccgccccgccccgcctcccccttacacggcccgctcccaccccAAGTCAGGGGTGACTCACCCCGGCCCGCCGGCCCGCAGGGACCGCGCCCTGGAACGCTCCCGAGCCGCGCCACGCGGGAGCGG
>chr15:63505183-63505374
TCGCCTGTGGGGCGGGTGTCCGGCCCCCGAGGGGCGGCCGCACGTGTGGCGGGGCCCGCGCCGCGCTTCTCCGCAGACAGGGCGGGAAGAGCGCCGCTCTCCGGGCGCAGCTTTGTCTGGGCTGCGGGGCGCGCGGGGCTCCTCTCCTCCGCCGAACCCGGCCCGGGTTTCCTTTCCCTTCTCCGCAGGCT
>chr15:64046492-64046717
AGCGGCCAGCCCCGTCCCAGGCGCCGGCTGGAGGCGCGCCCGGCTGCCCGGGACGGGGCTCGGGGCGCCCCCTGCTGGAGCCCCCTCCGGACAGTCCCGGGGCGAGAGCCCAGCTTCCCGGCCGGGTAGGGGACACCTCAGGGCTCCCAGACTCCCGGGAGAGCGGGGAGAGTCGGTAGCAAGACCCTCTGCGCGTCCCTAccggctctaccgcgcacatgctgc
>chr15:64460386-64460602
TTTCCAGCATTCCCTGAGCTAAGACTCCCTAATCTGGGCTCCGGGTGAGCGCGCATTCCGAGACCCAGGATTTCGCTCCTTCATCCAGGTTCCGGGTTTCCCCTGCGCTCACCGGCTCCAGACTCCACACAAGCGCGGAATCCGGATCCGAGGGCCTGGCAGTCCAGTGTCCGCGTCTTCCGGGTGACTCTGGTTGTCCCGGATCGCGGCGGCGGC
>chr15:64774940-64775239
ACGGACGCGGCGCATCTCGCCCACCGCGGGACGCCCGGACGGCGGCCGGCGCGCGCGGCCCGCCTCGAGCCCGAGAGGGCGGGGAGACAATGCCTGTCCGGCGGGGCAGTCCAGGCCGCACGCTCCCGCCCGCGGACACGGGCCGCTCCTACCCGGGCGAGAGGGCAGCGGCGGGAAGGCGCCGGGAGCGATGGCCACCCCGGCCCCGCGAGGCGCGGCAGGCCCCGCTCGCCCTCTCCCGCGCCCGCCTGGCGTGCGCTTCACCCGGCAAGTCCCGGGGCCACAGACCCACCTCCTCC
>chr15:65517332-65517532
CTGCACTGGGCAGGGCGGCGCGCCGGGTAAACCGCAAAGCGCGCTGACCCTGAGAACGCGCCGAGCAGTCCCTCCGTGAGGCGGAAAGGGCCTGGTGAGCCGTGGCCCAGGCCTCGCCGGCGCAGGAGAAGGAGAAGGGGGCGGATACTGCACCTTCCCCCCGGCCCCGCCCGGACCGTCCCGACGTGCGCTATGGAGCG
>chr15:66293994-66294189
CATGCCGGAGGCCGGGTGGTTTGGCTCCTCAGAGGGGCCTGAGGGCGCGGAAGCCGAGGCCTCCTCCCGCCGCAACCTCGCGCCGTGGAGAAATGGGGAGGTCCCGAGCTGGGAGCCCCCGGGAGCTACAGGCCAGCTGCTGCCGCTGCGAAGCTGACATCGCCTGCTTTGCAGCCACAGGTTTCCTGACCTGCC
>chr15:66356322-66356437
attcgctgggggatttctacattgacacgccccggacagaagcctggggtaaagatgatcaggaacacgttccctcccgctaagcggctTGGCAGAGTAAGAGGCATCCCAAAAC
>chr15:66386806-66386923
GGTTGTCTGCGAGGCAATAGGGGCGGAGCCGAGTGGGAGTGTGGAAAGCGCCGCATCCCGGGTGGGAGGCGAGGCTtccccttccccgcccctcccccggcctccagtccctcccAG
>chr15:67121159-67121486
CCTGGCTGAGGGGTGGGAGGCAGCTTGCTGGCCAGCCCCGCTGAGTCACCCTCCGGCGTGGAGCCCAGTGGGGATTTCCACGCGGCCCCAGTGTTCTCTTCTCCTCGTTTCCTGTTGGGCTGTGACGCAGGCTGGCTGCCAGCGGGTGCCGGTGGGCACTCCTGACACAGGCCACTGCCAGCCGGCCTTGTGGGTCCTGAGGGCATCGTGGGTGGCTCTCCCCCCACGAGTGACTGTGCCTGGCAGGGTGTGCCCCACATGTCAGTTGCACTCCGTTCTGGGTGGGCAGCTCCCAGAGGCCCCGGGGAGGGCTGCAGATGGGCGGGG
>chr15:67521027-67521327
CTTGACGCAGGTGACCCTCCGCCTCGCGCAGCTCACGCTTCCCATCCCCCGGACTCCACCCCCAGCGGGAGGCCACGGGGCCGCTGTGCGCACGCGCCGCCGCACACCGGGGGCTCTCGGGCACCCGCGCGGCGCCGGTTGGCCTTCCCGGCGCTCGCCCGGGGGCGCGCTTGCGCGCCAGCGGCTGCGGACACCAGCCTGCGTCCCCGGCGCGGCGGGCCATGGAGGCCCTGAGGAGGGCCCACGAGGTCGCGCTCCGCCTGCTGCTGTGTAGGCCGTGGgcctcgcgcgccgccgccc
>chr15:68054030-68054327
CCCTCTCGCTCCGGCCCTTCCCGGGAGGAGCTGGCCGAGCTAGGATGGGGGGCAGGGAGACCGAGGGGGCAGTAACTGTCAAACCTCGCCGCTTGGCGCCATTATTTAAATGGAACGTGCCTGTCTCGCAGCTGTACGTGCCcggggcggggcttcgagcgccctgagcggggcggaggctagaggcgggctgggaaggtggaggggcgggccggggcggggccaggccggctagaggggcgggTCTAGCGGCGGCCCCCGGCGAAGTTCACTGCGCTTGCGCTGACAGACGCAAGA
>chr15:68229233-68229369
AAACTTCGGGCGGGCGCTCCTCCCACCCGAGCAACGGCGAAGCGGGGAGGCCGAGCCCCGCTGGGCCCCAGGCTCCCCAGACAGAGAAGGAAACGCGGGGGCACCGCCGCCACGGTAGcgcgcctccaagcccccc
>chr15:68278115-68278272
GGGGCGGCGTCCGCCATGGAGATCCCCTCGGTCCAGGGCCGGCGCCTGGGACCTGGCGGGCGGCCCTGACCGCCTTCCTCCCTGCGCGGGCTGGGTCGCGGACGTGCCCTTCGCGGCACTCGGCCTCCTCTGCGTCTCCGCCTTCCCTGGGCCGCAC
>chr15:68818457-68818819
[truncated: 709,388 more chars]
