# Supplementary material for: UV-induced G4 DNA structures recruit ZRF1 which prevents UV-induced senescence
Source: Nat Commun. 2023 Oct 23;14:6705. doi: 10.1038/s41467-023-42494-x (PMC10593929; doi:10.1038/s41467-023-42494-x)
Supplement: Supplementary file 6 — Supplementary Data 3 [file 41467_2023_42494_MOESM6_ESM.txt]

>chr1:631351-631544
GTTTCCCCGCATAAACAACATAAGCTTCTGACTCTTACCCCCCTCTCTCCTACTCCTGCTTGCATCTGCTATAGTGGAGGCCGGCGCAGGAACAGGTTGAACAGTCTACCCTCCCTTGGCAGGGAACTACTCCCACCCTGGAGCCTCCGTAGACCTAACCATCTTCTCCTTACACCTAGCAGGTATCTCCTCT
>chr1:923833-924056
CGAGTCGGCCGTCACGCACCCCCCGCGGGAGCCCGCGCCGCCCGCCGCGCCGGGGCCGTTTAAATGGGCCAAGTTGTggcggcggcgtcggcggcggAGTCTCCCAAGTCCCCGCCGGGCGGGCGCGCGCCAGTGGACGCGGGTGCACGACTGACGCGGCCCGGGCGGCGGGGCGGGGGCTTGGGACCCCCGAGAGGGGCGGGGACTCCGCGACTCCTCGCTG
>chr1:924752-924874
CTGCTGGACAACGGCGAGCCGTGCATCGAGGTGGAGTGCGGCGCCAACCGCGCGCTGCTCTACGTGCGCAAACTCTGCCAGGGCAGCAAGGGCCCGTCCATCCGCCACCGCGGCGAGTGGCT
>chr1:925560-925796
GCAGGCCGAGGGTCCCGACGGCGCCGCTCACCGCTCCGGGACTCAGCCTTTCTGGGCCCGGCCTGCGGTTCCCTCGGGGCCGGGGAGAGGGTGGAGCGCGGGAGGAGGGGCGCCGGGTGGGGACGCCCAGGCCCTTCGTCGGGGGAGGGCGCTCCACCCGGGCTGGAGTTGCAGAGCCCAGCAGATCCCTGCGGCGTTCGCGAGGGTGGGACGGGAAGCGGGCTGGGAAGTCGGGC
>chr1:940011-940259
gcactcagcctcccaggccccagccgcccgccTGGCAGGGGAGCTTGGCTTTTCGGGCTAGAGGTGGGTGGGGGCGCCGGGAAAGGAGGCAGGATTCCTCACACCAGGCACCGTCCCCCAGGGCAGCTCAGGCACCAAGAGCCTGAATAATTCACCAAATGTTAATAATGTAAAAATCCTCCTTTTTAATTGCTTTCCCTGCTCTGCCTGGGGCCGCTCTGCTGGCCGCGCGGGGGAGGGGCGCCGGC
>chr1:940726-940806
CGTCTACTATGGGGACCTCAGATTTTCTTGCCTCCCACCGAAGAGGGGGTCCCCTGGGCGGTCAGCCCCTGGCTGGCACT
>chr1:959841-959985
AGACGGTGGGGAGGCCGGCGCCTTCCTTCCCGCTACCAGCCTGACACCCGGGCCCCCGGGCCTGGACAGCCAGACCCCGCGACAAGGGCGCCGCGGGGCGCAGGCACGGCTCCCCCAGCCCTGGCGCTGAGGGGGCGCGTGAGG
>chr1:960609-960777
CCACCGCCGAGCAGCCCTCCGGCAGTCTCCGCGTCCGTTAAGCCCGCGGGTCCTCCGCGAATCGGCGGTGGGTCCGGCAGCCGAATGCAGCCCCGCAGCGAGCgcccggccggcaggacgcagagcccggagcacggcagcccggggcccgggcccgaggcgccgccg
>chr1:998035-998369
TCGGCCCCAGTTGGGAAATGGCCCTGGGTGCGGCTCAGGGGGAGACCCTCTGCCTCGGCTGAGTGCCTCGAACTGCGCCGGACCCCCCCGAACGCGGGACCGGGATGGCGACCGCGGCGCTGGTTCAGGGGAACGTCCGGCGCTGCCTGGTAACTCGGTGGTCGACAACGGCACGTGCTCGGGACGATGAGGGAGGAGCCCCCAGTCCTCACCCACTGGGGAGGCGGAACCTCCCTTACCGGGGCAGGGGAGGCTGCGGGCAGGGCCGACGCCCTCGTGAGCGACGTCCTTGGCCCCGGCACTCGGTGTCCACAGCCCAGCTCGGACCCGCGCG
>chr1:999011-999180
GCCCTAGAACGGGGCGCCGCCTCCGATGCAGTCTCAGGGCCACAGCCTCAGCGCAGCCACGGCCTCCAGGGCCCACCCGGGCCCTGCGGCCCCGCCCTGGGGGCGGCGGGCAGCGCCCGGGTCAGACCCGGCAGCAGCGGCGGCGCGAGCAGAGGGAAGGGGCCGCCGA
>chr1:999839-999986
CCCCTCACGCCCGGCCGGGACCCCACCTTGCGGTGCTCGGCCGCGCTCCGGGGCTTGTCTGGGGTCCGGCTGGCGCTGGCCGGCGCTCCTGCCATCGGCGAGGCGCTCGGTTTCCCCGGCGTGTCTGCGGCCATGGTGCGCCCCGCG
>chr1:1000390-1000536
CCGGGACCCCCGGGGCTGGGCGGAGTCTCGGGGCTCACTCTCCCGCCCAGggggccgggagccggggctggacggagctggggctgtggccgCGCGGGAAGTCGGGAAGGAAATTCCCCCAGTGGCGCAGGGTCCGGCGGCGCCGA
>chr1:1000816-1001037
gcgcgggccgggccggaccACGAGGAGCAGAACGTGCGCGTGACGCGAGCGGGCTGGTGACGTCACCAGGCACCCGGGGCGATGACGCAAGCCTGCTGGGATGACGTCATGTGGCCCGTGTCGCCACGTGCTTCCAGGTGACCCGCTGGCGAACTCAGCAGCAGCAAAGTGGGGCTCACAGAAAAATGAGGGGCCACTGTTAATATAACTGCAAAGGGGCA
>chr1:1001337-1001846
TGCGGGGTGGGGGGTCCTCAGGGGGGAAGCCTCAAGGGAGGGCGTGGCATTCCCAGGGTGCGAAGGgggcgcagggacgagggaggtggggagggggagctgggccagcgagaaccgggagctTCTGGTCGGGGAGGGAGTCGGGGAACTTTTTGGGGAGCTTTTCTGAGCCAGGGAGTCGGCTGATTGGCAGGTTCGCCCCTGCCCGGGCACCTGGACCCAGGGTTTCTGTGCGGAAGCTTCCCCTCCCCTCGGACCCCACGTCTAATCTGGCCCCAAGCAAAGTCCTGCGGCCCACGCGGGAAGGCGCCCTCTTCGCGGCGCTGACCCCGGCCCTCCGCGGTGCCCCTGAGGCGCCCCCCACACCCCGCCGCTTGCACAGGGGCGCGGGGGGCTGCGAGGCCGGAGCGGGGGTGGCGCCCTCTCCGCCGAGAGGCTGTCCGCGCCCCTCGCCGACTGGGGAAAGCCGCGGGGGCTGGGCGGGCGTCTCGGAGGTGGCCCCGCGAGCA
>chr1:1019454-1019608
CGCGAACCTCCCcgcggcggggcctgggggggcggggccgggaggggcggggcCGCGCCCCGTGCTGGCCAATCAGCGCCCGCCCCGGCACCGGGACCCGCCTCCGCGCCGCAGCTCCCGGGGGGTCCGGCCCGGCCGAGCCTCGGTGTCCGGC
>chr1:1020251-1020404
CCGGCGGGACATGCCCGGAGCGCGCGCTGGAGCGGCGCGAGGAGGAGGCGAACGTGGTGCTCACCGGGACGGTGGAGGAGATCCTCAACGTGGACCCGGTGCAGCACACGTACTCCTGCAAGGTGCGCCCACCCGGACCCCGGCCTCCCCTCG
>chr1:1023953-1024102
GCTTGGGGAGCACCCGGGAGGGGCTGTGGCCACCGGACCCCCTGGGGTGGGGCTGGCCAGGGGAGGGTTAGCCAGGGAGGACTGTCATGGGAGGGGCCTTGCAGGTGAGCCAGGGGCCAAGGGGAGCCTCAGGAGGGAAACAGCATGAG
>chr1:1025044-1025176
CTGGTCCTAGAGCCTCCCTGAAGCCCCCAGGAGGGACTCCTGGCTGAGGGCCGGCCAGGCCGCCCGGGGCCCATCCCTCCCTGCTAGGAGCCAGGAGCAGAGAAAGGGAGTGTTGTCTGCCCCTgccggggc
>chr1:1080215-1080507
CCTGACGTGCTGGGGCCGCCCCTAGGCCCAGCTCAGTGTGTCCCTCCTGTGCCCAGTGAGGAGGGCGTGCCCCTCGCTGCCACAGGTCCTGGCTGACCACGTGCTGCCCAAGGGCCAATCGCGAGTGCGCAGGTGGGGGACGTGGGGAGCCAGCTGAGGGGGATATGTGGAGGTGTCAGGATGACCCTGGGTTTTTGGTTTGGGCCACTGGGTGGGAGGAGGAGGAGGGGACCCAGAATTGAGAGATGGGGCCTGGGGGGCTGCTCAGAGGGTGGGCTGGGAGGTGCCTGTC
>chr1:1115865-1116569
AGGACGCGGGCCCAGGCGCTGGCGGCTCCTCCGCGCGCCGCACAATGGGGGACGCGCAGGGAACGTCCCTCGGGCCGGGCCAGGGCCGCCGACCTTTGTCTGCCTCTCGCACTCCCTGCGCCGACCCGGCCGCCCAGACGGAccccagcgccccaacccgctaccctcacgcctgcccccagccccTCACTCACCCCGGCGCCCTCCGGGTTTCTCTTTCGTACACCCCGCCCTCAGGCGGTGGCGCCGCGCCCCCTGGGACTTGTAGTCTTTCTTCCGCCCCGGCCCCGGCGCCAGGCCCCGCAGCTCCCAAAGAAAACTACAACTCCCGGCGGCCCGCGCGAGAGCCGCCCTCGCCTGGTGGTACCATCgcgcgcggccgtgggtggggcgccggggcggggcgcgaagcgcCCTGGGAAATGTAGTCCTAGAAGAACCAGCGCATGTCTCGGGTCCCTGACACGGAGGGACTACATTCCCCCGGATTCCTCGCGCGCCGGCTGCTTGGCGTTGCCGGGAGACGGGGCGGGGCGTCGTCGGGGTCTCCCGGGCGACCGCACAAGCGTCGGCGTCCTTAGCGTTCCGCCGGTTTaggcggaggcggaggcggagcgtttgggggcggccggggcggCTTCGGCTTCATCGGAGAAGGCGGCGCGGCTGCACCAGGTTTGGCCGCGGGCGCGCGGGGCCAGCGC
>chr1:1122519-1122633
AAGCTACGGCACCTCGAAGCTCAGACCACAGCCATCCTCACATCCCCCGACGGCCCCCGTGCCTCAGGGGCCCCCCTTCCTACCTGCTGGCGACTCAGCGAGGTGGGGGCGTCT
>chr1:1231786-1232156
GCCCAAGGCGGGAGGCGGCGGCGGCCTCCAGACCCGCCCTCGCCGTCCGGCCGGCGTACACTTGGCCCCGCGGCCTGCAGCGGCCGTCCCGGGCCCCTCACTCACCGGTCTGCCTCCCCGCGCTCGGGATCCGAGGACCGGAGCGAAGCGTCAGTGACGCCGCCAACGGGCCCGGATCAGGCCACTGCCATCTTTCTTGCGGGCGGGGGCGGTGCGAACGGGCGCGACCTCACGGAGGGGACGCCGGCGCCACCATCTCTCCTCCGGGCGGAAGCGGTCGCGGGGCCGCTCCGAGGTTGACCAATGACAAGGGTGCCCGAGGCCACGTGACGGCCGCCGATTGGCCGCCGGCCTCCGAGCGCCCCGGGGC
>chr1:1232356-1232748
CTCTACCTGGCGCGCTGCGCGGCCGAGCCCGGGGACCCCAGGGCGATGTCGGGccgcagcccgcctccccccgcgcccgcgcgcgccgccgcCTTCCTGGCAGTGCTGGTGGCCAGCGCGCCCCGCGCCGCCGAGCGCCGCAGCGTGATCCGCAGCACGTGGCTTGCGCGGCGCGGGGCCCCGGGCGACGTGTGGGCGCGCTTTGCCGTGGGCACGGCCGGCCTGGGCGCCGAGGAGCGGCGCGCCCTGGAGCGGGAGCAGGCGCGGCACGGGGACCTGCTGCTGCTGCCCGCGCTGCGCGACGCCTACGAAAACCTCACGGCCAAGGTGCTGGCCATGCTGGCCTGGCTGGACGAGCACGTGGCCTTCGAGTTCGTGCTCAAGGCGGACGA
>chr1:1237843-1237961
GGGCAGAGCCAGGCCCAAGTCCCCGCCGGGGCGACGGTCACGGTGCCTCACCCTCAACCGCCTCACCCAGACCTTCCGACCCAGGAACAGCTGAACTCAGCCTAAAAAGCACCCGTCC
>chr1:1267834-1267848
AGGGCGATCAGTGG
>chr1:1273942-1274192
CCACGACTCTCTGTCGCCGTCGACCCCGGGGTGGGGGATGgggcggggggcggggcggcgcttgcgcactggcgggcggCTCCGGGCACCGTTAGTGGGCGCGAGAGCCCCAGACCCCGAAGCCGCGCGCTTCCCTCCCCATGTGCCACGGCCCAGGGCGGCAGGCCCGGCTGAGGGCGACCCCGGTGGAGAAAGAACCCCGACCCTCCCGCCTCCCGGCTCCCGCCTTGTCCTCCGCTCCCACGCCCCA
>chr1:1305001-1305279
gactccaggtctagggcaggggtccaggagcagaggccaTCAGGGCCTACAGTCCCTCGTACCTTGCTACCCTGACCGGTGTCCCAGGCCTCGGGGGAGGGGCCTGTGGTTTACATGGGGCGTGTCCTCAATTAGGAGCTGGAGCTGCAGGCACCAGGCTGCCCCAGCCAGGGACCTTGAAGGGTCCCAGCCACCCCAGAAGGACACTAGGTCCTCTCTGAGCAGCCCTCTCTTGTTCCCAAGGGGCTAAGAGGACTCTGAATCCCGAAGCAGGGGGC
>chr1:1307464-1307698
CCCGGGAGGGGCTCAGCCCAGTGGAGGTGCAGACACAGAGCGGGGGCGGACGGTCCCGAGGTGCCCACGGCTGCCCACGCGCACGCCCTCCACCCGGGGCGGCCGCACAGGGCAGGAGCGTCTTTTGTTCCAACCCCCGGGGCATGGCGGGGCGGGGCCGCCGCTTTGTCCGAGGccggtcctccagcccctccccggcggccgcggcccggcccggcgctgacctccccaccc
>chr1:1308026-1308248
GCGTCGCCAAGGTCCGCCGCCCGCGCGCGCCGCCCGCTGTCACCGCCGGGGAGCGTCGCCAAACGCCTCTCGCAGCGTCCAGGGACCACCCCGGTCCGGAAGTGAGGCGGGGCCTGCCACGGCCGTCTCCGGGGACAGTCGGTGGAAATGTGgggcgcggggagggcgcggggagggcgcgggcccgCCCGCTCCAACCATCCCGGCCGTTGCGCAACTCAG
>chr1:1308500-1308699
CGCCGTGGCGCGGTGCCACCGCGCAGGCGCAAGAGCGGCCggggccgggggggagggggggggggCGTGACCAGGCCGCGTCCGCGCGCGCGCAGGATTCCTGCGCTGGAGGCCGCCTCTGACGCCACCGGCTGGGCTCCGCCATGAGTTCGGCGCCGGCCTCAGGCTCCGTGCGCGCGCGCTATCTTGTGTACTTCCA
>chr1:1324810-1325202
ACGGCGGCTACGGCCTAGGTGAGCGGCTCGGACTCGGCGGCCGCACCTGCCCAACCCAACCCGCACGGTCCGGAAGTCGCCGAGGGGCCGGGAGCGGGAGGGGACGTCGTCCTAGAGGGCCGGAGCGGGCGGGCGGCCGAGGACCCGGCTCCCGCGCAGGACGGAGCCGTGGCTCAGGTCGGCCCCTCCCCAACACCACCCCGGGCCTCCGCCCCTTCCTGGGCCTCTCGGTGGAGCAGGGACCCGAACCGGTGCCCATCCAGTCCGGTGCCATCTGAAGCCCCCTTCCCAGGTGAGACTCGTAGCGCTCGCTCGACAGGGTCTGGTCCCACCCACAAGGCCTGGGGCGCCGTGGGGCCCCGTCTCCTGCTGGCCCCCCAGCCTGCTGTCAG
>chr1:1374705-1374978
TGCCCAAGGAACGGCCCTCAACAGCTGGGAAGTCAGGCGCCCCAGGAGCATGGTCTGTGGGCGGCGGCCACAGGTCCCAGGGGAGCTGGAACACAAGTGCCCGTTCAGGTCAGGCGGCAGCGCCTTCAGTAGTCGCGGGCGGGCCGGGACTGGGGCGTCTGGTCCCGCCGCGACCCTCGCTTCCCTTCTCCCTCCGCCACCCCAACCCACAAGGAGGACTTTGCTTCCAACACAGCTCGCGCCCCGAGGCTCCCAAGCCCCCGACGCGGGCGG
>chr1:1399583-1399769
GCTGAGAGCGCCTGCCTGTGCGCCCCGAGCGGGGCTGGGACTCTTCCAAGATGCCCACGTTCGCACAGAGACCCCGGATCGCGGAAGCTCGCGTCTCGAAAGGCCTGTGGGTCAAGGGGGGCCATCTCGGTGGGATCTGGGGCGGGACGACCCCCACTGCTGAACCCTGGGCGCGGGGCAGGGTCA
>chr1:1471622-1471819
cccgctcaccccggttcccgccgccccgGAGCACGCTCCTAAATTGCGGCGCCGTCGCTATGGCGTCACTGCCCTCGCGGCCAATCCAAGGGCTGCGCGCGTGTCCCTTACGCATTTCCGTCGCCGGGAGGAAGGGGTGTGTGTTTCGCCTGCGCAGTGGTCCTGGCCACCGGCTCGCGGCGCGTGGAGGCTGCTCC
>chr1:1574510-1574824
TGGTTGCTCGAGCACACCACCGCCACCCGCAGCGGGGACGACGGCATGGCGGCGGCCGCAAATCCCGCGGCTCTCCCGCTTGGGTTCCCACCCTACCGCGGCGCTTCCGCGCGAACAAAATggcggccgcggtggccggaagcgggcgacgcgaaacgacggcgccggcggtgtagcgtgcggcgactgcgcggcggcCTCCCCGCCCACCCTGGGCGCCGGGCCGCGGACGGAGCGCAGGCACTGGCCTTCGGGCGCGCTGCACTCGGCGAGGCCGGGGGCGGCCAACGCCGCGCCGGCCCCCGGCGTCCGCA
>chr1:1615227-1615501
AAAGAGGTGGCTGCGGCGCGGCAAGTGCCGCCAGTGCCAGCGAGCGCGACGTCGCTCCCAAGCCCCCGTCTCTATGGCAACCGAGTGCGTCTCTAGGACCGCCACTGCGCAGGCGCCCGGAGGCTAAGCCGCTCGGAACCTAGCTGCGCCACGCAGGGTAGGCGACGCAGACGCTCCCGCGTGACGCACTTCCGGTGCTTGCCCTGCCCATCCCCGTggcgggggcgtggccatggcgggggcgctccggcgggggcgggCCCTGGGCTCCCGC
>chr1:1615837-1616471
CACCCGCGCGGGACTCCAGCTCCCGGCAGGCCTCGCGCGGCCCGGGGCCAGcggcgctggggtcggcgctggggtcgTCGTCCGGGCCGGGTGGGCTGCGGCGCGCGGCAGGCGCTCTGGCCTGGCCTGGCCGCCGCTGAGCAGTCGGGGCCGGTGGGTGGCCTCGAACGCCGGGACAGACCGACAGACGGACTGGCCGGCGGTCCCGCGCCCCCGAGCGGAGCGGGCGGGACGGAAACGTCCGGGCAAGTTGGGGTCGGCAGGTACTGCGCGGCCCTGGCAAGGTCTGGCAGCGGACAGGGCCGGGCGGCCTCCGCGAGCCACGGGCACGAATGACAGGGGGCGGGGCGCGCTCCGGGTGGGGGTGCCCGccgtgcccgcccctggcccgcccgttcccctgcgccggcgcccgtgcgcgtcccgGAGCCTCCTGACGTCTGCGAGCCGCGGCCGCCAGACCCCGGGCGCACGCAATTACGGGCCCGGCGCTGGCGGCTCCTGCGCGCTCAGACCCCAGGGAGCCCATCCGGGCAGGCGGCGGCCCTGAGTGTCGCGGCCGTGGGCCCGAGTGGACCTGGAGCCGGCGGGCAGCCCCGGGGGCAGACAGGCGACCGAGCCGCGGGTCGAGGTG
>chr1:1764817-1765092
ttgaacctgggaggcggaggttgcagtgagccaagattgcgccactgcactccagcttgggggacagagcgagactcagtctcaaaaaaaaGTTTCCTCTCCAAGTGCGCTTCAGTCTAACATCAAGGGTCAGCGTAGGCGCCAGTTAGATGGTTCTGTGCTGATACAGACAGATAGAGAAACACGGTGGCACCCTGTGCCTGTGCTGGCACCTGGGAACGTGCGCCAGGCAGGTGTCCATGGGCCAGGATCCCCCTTCAAGGGCACAGCTTCAC
>chr1:1890630-1890838
CCCGACCCTGCACCCCGAACCTCGGACCCCAGCCCCCGGCCCCCCCTTCGGACGCCGCCCGCCGCACCCGGGCGGGGCAGGAAGACGCGGCCCCGACCggcgggtggggtgggggcggggcgggcgcccccagggcgggcgggtggacgAACAGGACCCGGGTCCGGGGCTGGGGGCTGCCGCGCTCACCTCAGCGCCCTCGTCGCGG
>chr1:1907171-1907289
GGCTCCATGCAGAACCCCCAGGGTCTCAGCCCCTTGACTCCTAGGCAGGACTCACCCCAAAGCCACGGCCTTCTCCTGGGACTGCCCCTGGGGCCTGAGGCTGTTTGTCTAGAATGCT
>chr1:1908758-1909095
GGACGCGGACGGAGGAGCCCCGGAACCTGGCTGCCACTGCGCCCCGAGGTGGAGCAGGGAGTCGGGCCGAGCCCTCCGCGGCGCGGGCGGCTGCTGGCGAGGGGCCTCTCGGGAGCCGCGGTCGGGGCACCCTGCGGGGCCGCAGCCGGCGCCTCCGTTCGTTCCCGGCGACGGTGGGAGTCCGGAAGGGAAACTCACAGGGCCGTGTGTGACCGAGGACGGAGGGCGGCGCGGACGGCGCCGTGTTCGCAGTGCTCGAAATCCCCACGACCGGCCTCGGACGGCGACCCCGGCCGGCCCAGCTCCCACTCCAAGCGGGGTGACGCCAGACGCCCAG
>chr1:1918962-1919296
CGGGGCATGGGACGGCCGACCTCGCCACCCGTGCCTCCCCATAGGGCGGGGCCAGGCCCCGGCTCCCTCCCCCCCGACTTACTGGTCCGAGGGGTCGCAGCTGCCGTCCGCGAAGCCCAGCGCCACCTGTGGGGACAAGGGTGAGCCCGGGAGGGGCGTGGTCCGAGCAGGGACCCGCCCCGCGGTGGCCGAACCGAGAGAGAACGCCGCCCGACCCACCTgcggcagcggcaggagcggcaggagcggcaggagcggcagcagcagccgcagTCCGCGGGCGGCCAGCGGCCCCCGGGCCATGCTCTGAGGAGGTTGGAGCAAAGCCCGGCGG
>chr1:2195384-2195517
GTGCCACACTTGGctgtgcccagtgccccatgggcccaggccacttgcctctcccttggccctgctgggccctggAGTGGCTGCCACCCTCACGGAAGGAGTGGGGTCTACAGAGATCAGGGTCAGGGGCCCT
>chr1:2212406-2212561
GGGCAAGCTGGAGTCAGGAGAGGCGCAGCCGTGGCCCACAGGCCTTGGATCTCTGGTTGGGGGAGCACCAGGTGGGTATGGGAGGGGGCCAGGGAAGCCCTGCAGCCCCCCCACCCCCACCCCCGGCCCCAGGCAGCAGTACCTCCAAGGCCTGG
>chr1:2213577-2213634
CATTGGGCTCAGGAACCCTCAGATGGCCCAAGAATGACCCAGGAACCCTGAGAAGGC
>chr1:2229340-2229476
GCGGCGCCTACCCGCCGCCCTGCAAGAAGGAGCTGGCCGCCAGCCTGGCGCTGGGCCTGGAGCTCAGCGAGCGCAGCGTCCGCGTGTACCACGAGTGCTTCGGCAAGTGTAAGGGGCTGCTGGTGCCCGAGCTCTA
>chr1:2314374-2314779
CTGCGGGGTCACTGCTGCGCAGGACAGAAAACCCGCAGTGGggccccggcctgtccccggccctggcgctgtcctggcATCCGGGGAAATCCTGTTTCTGGCTCCAGGCCAGGGCCTGCCCCTCACCCTGGAGAGGCCCCGTCGGAGGCCGGCCTCGCGGGGGAAGGGCGGTGGCGGAGGAACTACCCAGGAATTCCAGCGCCGGCTCCGAAACCTTCCCAATCCCGCTCCTTCGCCCGGGCCGGAAGCCGCGCTGGGGGGGTGGGGAGGGGTGCACGTCCCGGGCCCCGCGCCGCGTCCTCAGGGCCGGGGCGGCCTCCCCGACGCCCGTTCCGTTCCCAGTCCGGGGGCACTGGGGGCCCCGAGTCAGGCGGAGCGCGCCGGGCCCCACTTCCCCACGCGGAG
>chr1:2391615-2391848
TAGTCCCTGAGCCCGCGCAATCTCTGGAGCGAAGCTAGCCGGGCCCGGAGCCAGAGGACGCAGCTGCGCCTGTGCGCGTTTCCGCCGCTGTCGTCTCTTCCGCCGGGAGGCCCGCCCGCCAACGGCCTGCGCGTCTGCGCCGGAAGCGGAAATGGTTGGAGCCCTTGGCCCCGCCCTCGCGCCATCTTGGGGGCCCTGGAGGCGGCGCCGCGGAGGACGGAGCGGAAGTGCTC
>chr1:2392090-2392267
CGCGGGGACCGTGTTCCCGACCCGCGGCCCTGAggggtacgggtcgcgcctcggggtcgggcccgggacggggtGCTGGGGGGTGCGGCGGAGCCCTGGGGCCTGCGAGGGTCGGgggagcgggagaggggccgggcgggggctgcagcCCTCGAGCCACCCGGGCCGCATCTCGTC
>chr1:2412173-2412817
TCTGCGGCCTGTGCCTCTGGGGCCACCTGGCCAGGGAGGGCAGGAGGTGCCCCGCACATCCCTGAATGGCCGCAGGGCAGGCGAAGGAGACTGCCGGGTCCCAGGTTGTGGGACGGGCCCAGGCGACCGTGACCACACACGGCAGACACCCCGCCTCCATGAGGGGCAACACCCCCTGGGCCGCTCGCGAGGACGTCCGgccgcgcccggccctcacccgccaggctgtgcagggcgccgcccgccgcgctccgcAGCCCACCGCGGTAGTACTCGTCCTTCTGCGCCGCGCGGATCACCTCCGGGGGGCTGGCGGCGGCCGGGGCCATGGCCGCGGGTTCGGGTGGTCCCGAGCAGCCACGCCGGCCACGCCCACGCCCAGACGGGCGAGAACTGATGACGGCACGACGTGGCTCTGCGTGCGGCGCAGACCTCTGCGTCAAGGTGCTggggcggggccggactggggctggaggcggggccagggcccgggcggaagcggggctggagtccgaaccagcgcagcgcggggcggggcagcgggaaggtagtcggaggcgcagggcggagcggagcggggcggggcccgcgagccgaggtgggggcggggcacgcgcgaggggcgctggcgaggcAGCGGGATG
>chr1:3454655-3455081
CCGCCCTCCAGCCAGACCGCGCAGGAAGCGGAGGAGGCGCCCCGGGCCGGACCGCGCTGCCGCAGGAGCGAAGCGGCTGCAGGACAGGACAGGACCCGGCGCTGGAAGCTGCACCGCCAGCGCGCCGCCCCTCCGTCCCTCCGCCCCGCGGCGCAGGTGAGCCTGGGGGACAGGTGAGCCGGGGGACAGGTGAGTCGGGGCTCGGGGGAGCCGGGTGGGGGGATTAGCCCGGGGGAGGCGCCGGGAACCCGGGGCGCTTCTCCTCCCCCTCGCTTTTCCCGCAAGCCCCGCCCCGGCAGCCGCAACAACTTCGCGACCCTCCTGGGGCTCCGCCGGGGCGGGAGAGGCGGGGCTCGCGGGCTGAGCCGGATGCGACTTTGGACCCGCCCCCCCACACACACCAGGCAGCCCCCTGCTTGCCCCCGC
>chr1:3531268-3531581
AGGGGGCGAGGACCAACCGCGCTGCGCCCTAAGCCGGCGGCCGGGCGACGGGGCAGGCGGCTCGGGCTGGTTCTGGGTTCCGGGCGGGCGCGCAATCCCAGCCCCGGGATCCGCTCCGCTCGGCGCCGCCCGGGAGCCGCTCTGGGCCGGGCGCGCCCCGCCCCTCGCCTTTAAGTTCTCAGCTTTCCCTCCGCCCCGCAGGTAAAGGCCAAGTCCGCAGACAACCGAGGGAGccgcccccggccccgccccgagccccgccccacctcccccagggggccgcgccggcccgcccgccccgcGCATTCCAGCG
>chr1:3541457-3541617
CAGAGAAAAAGCTCCAGCACCAAGGGGCTCATGGAGTGCAGGCGGACATGCGGGCACCTGGCCTGGGTGCCAGGACCAGGGTCCAAATCAGGCCCCCTTGCCCACTCGTTTCTCCCGTGCCTGGGCTCCGCGGGAGAGGCACAGCTGGCCCGAGGGGGGC
>chr1:3542875-3542950
CGGGGCCAGGCAGCCCGGGCAGGAGCTCTACAGAGGAGCCTGAATTCCTCCCCAGGGCCTGCCAGCTCTGGCACG
>chr1:3548717-3548812
TGCTGGCACAGCTGGGTCCCCAGCTTCCCAGGCCTGGAACACAGCTGGCCATGTGAGCACAGGTCCCCAGCACCGGGGCAGCCTCACAGCCACCC
>chr1:3772760-3772931
TGCGGAGCCCAGAGACGCGGGGACACAGGTGAGGCGCGCGGGGTCCGGGCTGCGGCTTCCCGGTGCGGCCGCAGTGGGCAGGTGCGACTGTGCGCGGCCTCGCTGGCTGAGAACTGGCGGGGGTGGGGGCGTGCCCTGGACTGACCCCCACCGGCCTAACCCGCGGTGCGG
>chr1:3900246-3900508
GACCCGGAGTCTGCAGAGCGCGCCGCGGCGGCGTCCGACGTCAGCACAGCCAATCACAGTGCAGCACCCTCGTCATGTGATTccccccccccccccccccGTGTTGGCTCTTTCGTAAGCGGCGGGCGAAGGTCACAGGCCTTGGGCCAGTGGTGGGACACTGGAGCAGGAAGTCGGCCTGTGGCCGGCCATGTTCATGAGGGCGCGTCCCTTGGCACCCCTGTAGCCGCTATGTTTCCCACGCCCGTGGCAGGCCTGAGAG
>chr1:5992911-5993059
CCCGGCCCTGCGTCCCTGCCTCCGCCGCTGTCTCACCTCCTCTCCAGCCTCCTCACCTCCTTCTCCATCGTCTCCCTTCCCCCATCCCTTTCTGTCTTTCCTTCCCTGTCCTCCCGCCCGCCCGACCCTTCAGCTCGCATccctgacc
>chr1:6026621-6026727
GCTGACCCCAAAGACACCCTGCCCAACGCAGCCCGGCCCTTCACTGCTTCCTGTTGCTGCTGCTGGACAGAGTGGGCCTGGCACCCAGCAGAGATGTCTGACGGCC
>chr1:6127946-6128055
CGGGAGGGCGGGGTCACAGTGGAAGGCGTGGACACAGTGGGGGGCGGGGCTGCGGATGGAGGGCGGGGCTGCGGATGGAGGGCGGGCCGGGGACCTTACCACGCCGTCC
>chr1:6205760-6205916
GACCCCGCAGCCAAGGTCCTCCGGCCCCGCTCTGCGCGGCGCTCTGGTCTTGGGGCTCCGGACTCTGTCATGCCGGGCAGGGGCCAGTCCGATCCTTGCACCCTTGCCTGGCACCGTCCCTGGAGCCTTGGCGTCCTGGCCTCTCCTCCCCGCGGG
>chr1:6235978-6236173
TGCGCACTGTGCCGCCGATGCCGGCCCGGGAAGGGCAGCTGCCCGCAGCTGCGCGCCGCCTGCCAGTTCTCGCGAGAACTCCGGCCCGCCCTGTTGCTGTCCGGAATTTGGCGGGAGCGCcccgcccgcccgcccctccccgcccCTCGGGGACATCCGGGCTCTGAGCCAGACTCTGTGCCGGGCGGGGGCCGG
>chr1:6490542-6490745
GGAGCCGCGGGACGGGCTCAGTCGACTCAGCGCAAACTGGGGCGCGGGACGTAGGGGAATTACGGTAGCCGCGCGGGCGCTACCACCTGGACCGGCCGGGATGTACCAACGGCGCCGCCCGGCTGGGACCGGGGAGAGGAGGGGTCCCAGGAAGGGCCCCGCGCCGGAGCCAGGGAGGTGGCTGGAGGCCGGGCGGTGGCTTG
>chr1:6554284-6554586
GCCGCGCGCGACACCTGGCGGGCTCCCTCCCTCCAGTCCACGCCGGACGCCTGGGCTTGCAGTAACCGCCACCGTAGGCGCCGCCGACCGCACCAGCGCAGGCTCCCGAGCCGGCGGCGGGGCCGGCGGCTGAGGATGAGCTGGGGCCGGGCCTTGCGGACCCGCAGCCAAGTGGAACGGCAGGAACCCCGCTTTAGCAGCAGTCCCGAGTCCGCCATGCTGGGTCCTCAGGGCCTACCGCGCGAGAATCTCGCGAGATCCCGTCGGTCCGCCCCGCTGCCCTCCCAGCTGCCGAAAAGAGG
>chr1:6602143-6602465
CGCACGGCCTCCAGCAGCTgcggccagtgcgcggcgcggcgcggcgggtcagcgcggacccagcgcagcgcCAGCTGGTAGGCGGCCTCCTCCTTGGGCACACACAGCCCGTCGTCCCGCAGGTAGCGCAGCAGGCGCGCCAGTGGCAGCCGCTCCAGCTGCTCGGCGCCCAGCTCGCCCACGTGGCGCAGAATGAACCGCTGCGCCGCGCTCGCCAGTCCCGAGCAGCTGAAGGCCTCAGCGAAGTCCTGCATGTCCAGGCAGTTGGCCAGGTCGAGCTGCTGCTGCAGGAAGGCCCCGCACGCCTCCTTCACGGCCGGGA
>chr1:6602949-6603222
CACCGCCCCCTTAACCCCTCTGTGCCGGGCGCCACCGCCCCCCGCGAGCGCGGGCTCGCCTGTCCCCCGCGCGGCGCCCGCCCCCGGCTCCGCAGGCTGAGTCACCGCTGTCCGCGGCCGGCTCCCTCCCTCCGCCCTTCTGCGTCTCCCCGCTGACGCCCGGGCCGGGGACAGCGAGTGACAAGTGCCAGGTCCGAGGGCGGCCTCGCCGCGCGCCGGGACCGGGGGCCTCCCGGGGTTGCCCACGACCCACCCGGCCCGGCTGCTGAACCC
>chr1:6625156-6625190
ccctctccgcaggccccgccgccgccGCCATCTT
>chr1:6625390-6625592
CGGCCGCTGGGCCCGGGGACAGGCCGAGGTCCTGGGCCCAGAGGGGCTGGCGCCGCCGCGCCCGCCGCGGGGATGCGGGGAGTGGCGGACGGAGGGGCAGCGGCGCACCTGGCGGGGCCAGGGCCGGGACGTGCAGGGAGCGGAGCAGGTGTTTGCTGAACAGACTAGCGGGCCGCGGCCGGGGTTTGCTGTGTCCCTGGTC
>chr1:7475511-7475698
CTGCGCACCATCCCGCAGCCCAGCCCTGGTATCTTTGGTGTTATAAGCACCCTGTGTTACCTTCAGCCACCAAGAGTGGGGACGTGGCTGATGCCGAGGTGCCCCTATACACGCTCACCACCGTGCATGGCTCAGGAGACCACAGCCCTGGCCGTGCGTGACGGCCACTGAGCGCTTGATCAGAAAC
>chr1:7587289-7587440
CAGATACCCCCACCCTAGACCCCCACCCTTTCCCCACTTCTGGAAAGGGTGAATCTTTCCTTCCTAAAGGGCTTTGCTCACAGATCCATCTAAACCCAATTACCGGGAGTGTGGGGCCTGCGTCTGCGGTGAGTCGGCAGCACGCCCTCCA
>chr1:7645696-7645719
GCTGGCATCAGGCCAGAGTACTC
>chr1:7961508-7961687
CCGGACTGTGCCATTCGTGGGGGGTACCATGTGGGACCGAGCCGCCTCACCCAGGGCTGTCCAGCTAGAAACTCCCCGGTGCCACCCCCGCCTCAGTCCGAGGTAGACTCGGCCGGACGTGACGCAGCGTGAGGCCAAGGCGGCGTGAGTCTGCGCAGTGTGGGGCTGAGGGAGGCCGG
>chr1:8025891-8026045
GGCACTTCGCGGCGTCCCCAGGCCCGGGCTGCGCCGCCGGGGAGGGTCCCGCTCTCCACACCTCAATGGGGAGAAGCCCGCGAGCGACCGGCCGGCCTCTCCCTCCATCCCAGAGACTCCGCGTCGCGGCGACCCTCCCCGCGCCCTCCACGCC
>chr1:8026551-8026618
CCGTGCGGCAGCCCTGGGAGCCTCTCAACGCCGAGCTTTCCTCAGAAGCCCGCGGCGACCCGGGCCT
>chr1:8817161-8817336
TCCCCTAAAGCGCTACACCATCAATAGTGAGGTGTTCGCGGCCCAGCTCCGGGGAAAGTGGCGGGGATGGGGCGGGAGGCCGCGCGGAGGCTGCGGGGCCGCGGGGCGCAGGGCCGAGAGGGGCGGCCCGCGGGGAGGCGACGCGGAGGGGCTGAGGGGGCTTCCCTGCCGTGAC
>chr1:8878661-8878855
CGTGCTCCGGGTACCCACAGATACTGTCCGCGCCGCCCGCGCCGACTTCCTGCCTAGCTAAGGCGAGCCCCACCCACTTCCCGCCTCCGGGGCACGCCCCCTCAGCTCCGCCTCGCCATTCGTCGGGAGAGCCGTCACTCATTCCCTCACCTCCCGGAAAGGGGTGGGACTGCGACGGCTGCAGTAGCGTGGAA
>chr1:8888744-8888970
cctgtaatcccagcactttgggaggtcgaggtgggcagatcacaaggtcaggagatcgagaccatcctggctaacacagggaaaccccgtctctactaaaaacacaaaaaattagccgggcgtggtggcgtgtgcctgtagtcccagctactcgggaggctgaggcaggagaatggcgtgaacccgggaggcggagcttgtagtgagccgagttcgcaccactgca
>chr1:9128974-9129110
ACCACGGCGCGCTCCGACGGCACCAGCTCGGTGGGCGGCGGGGACGGCTGCATGGCGTGGGGGGCCAGGAGCCGGAGCGCCGCGAGGACAGAAGCCGGGCCGCGCGTGCGGCCACGCCGCCGCCGTCTGGGCACCG
>chr1:9182557-9182748
CGCCCCTCGCCCACGCCGCCGCTGGGTCGCGGGGCGCGCCTACCCAGAGCCGAGGTCCCGGACTCCCCGGCCATCGCGACCCTTCCGGGGACTCCTCGCCCCTTCGCGGTGGGACCAAGGCCCGGGTGGGGCCGGGACAGGGTGGTGGGGGGAAGGGGGACCGTACAAAAGCAAACAGAAACCACGGGGGG
>chr1:9234228-9234373
ccaagtgccagacaaccccggaggcaggtactcccattgtccccactgtacagatgaagaaactgaactcagggtcacacaagtgataaggggtggcagagATCTGAAGCTGTGCGCGGAGGCGTGGCCAGCGTGTGCGCTCCGA
>chr1:9385737-9385994
CTCCTCTCATGGTCCTCGCTCCCTCCATTGCTCATTCACTGACTGTTCCTTTATTTGCTCCTTGAACGCTGAATGCCTGCCCTTGAGGAGCTGGATAGGGTGGGCTCAGGTCTCAGGGCAGTAGACAGGCGGAGGGAGTGGGGTGTCCCCTGAGCTCAGTGGCCACAGTGCTGCTACACACGTTATGTGGGTGTGCCAGGGAGTGCAGGGTGTGCTGGCATCTCCCTGTGTGTCCAGGCCAGTGTGGAGCTTCCTGC
>chr1:9387413-9387607
GTGGAACCAGCTTTGCTGCGCCCCCAGCTTCCTGCCCCACCAAATGTCTCCCCGTCCCAGCTGCGAGGAGGGGAGTCGGAGAAAATACTGGGAGATGCAAGTGGGTTACGAAACAAGGAAGGGCGAAGAAAAGAAGGGAAGACCAGCCGTTCATCCCTCCTCCCCAGGGACAGGAATGGAGGGAAGAATGGGGG
>chr1:9428939-9429147
TTCTTACTGAGCAGGGCTTACGTCACGCAAGCGCCGCGGGTGTGTGACGTCATCTGAGAGCGCCACGCGCGGTCCCGAAAACCTGAGCACCCTCTGGCTAAGGCGTTGCTGTAGAGACGGTGCGCCAGCCCCGCCCCCGAGGCGGGATTGGAGGAAAACTGGACAGCTGACAAGGGTGACGTTTCGAAAGCGCGCGGGAGGCCGTGCT
>chr1:9455924-9456212
AGGCCAGGATGGTGATAAAGGAGGAGTGTGGCGCCCTCTGGCGAGAGTGGGGCTGAGTCCCTCCCAGGAGCCCAGCCTGGGTGTCCCCCTGCTGTAAAGACCCCACGGCGCACAGCCTAAGGCTCAGAGCTTTGCACGGAGTCTGCCCCTTTGGGCAACATGGAGCTGATGTGGTTGCATGTTGGAAGACCTCATTTAGATTCCAGCCAAATTAGGAGAGAGGTGCTTATCCCAGCTGGAGATGCACAGGCGGGCAAAGGGCTGAGAGCAACCCAAAGCTGGAAGGCC
>chr1:9588754-9588765
GCGAAGGTCAC
>chr1:10035691-10035856
caccgtgaccggccAGAGATAGtttttttatttttttttattttttatttattttattttattttttttgagacggagcctcgctctgttgcccaggctagagtgcagtggcgcgatctcagctcactgcaaagctccgcttcccgggttcacgccattctcctg
>chr1:10210017-10210037
CAGGCAGCTTCCCGCGGGAT
>chr1:10255156-10255283
caggctagtctcgaattcctgacctcaagtgatacacctgccttggcctcccaaagtgctgggattacaagtgggagccaccgcgcccagcTCCATTTCTGATGTGTTCCAATATTTCAGGGCTTAA
>chr1:10430610-10430973
GTCGAGTTTCTGGACAGAAAAGTACCCGGCAGCCCCCGGCGGCTTCTCATCGGCACCCCGCCCCCGGGCGCCCCCCGCGGCTGCGCATGCGTTGGCTTAACTGCCGCGGGTGGTGCTGGGAGGCGGTTTCCGCGGCAACGCGGCTGGACCCTGGCCTGCGCTGGCTGGGGAGGAAGCGGTTCTAGGGGAGCGTGCGGGCGCCGGGGTCCGGCGGCGAGAGGCCACCTTCTGGCCTTGCGATGAATCCTCGGTTTCCCCTTCTCAGATGGGGTTTTCGTGAGGGTACAACGTCGGCATTAGACATTCCAGGTGACGCCCGTACGCGGTGGGCGGTTCGGGCCGGAGCTCTGGAACGCTGGCCCT
>chr1:10472280-10472507
GCCCTGGCTCCCCCACACCCTCGCCCGGGGTCCCGAGCCAACCCTTGCTCCTCAGGTCTTCGAGGCAGGAGGCGGCCACGCCGTGCTGTTCGCGGCTGTAGTTGCGGCGCAGCAGACACGGCTTTAGAGTCCGGATCTCGCCAGATTCTGGTACCCCGGCGTCCCCGGTCACCTCCATCCTCCACAAGGTGGGACCTGCCCACCTTCGAGAAGTCGCGGGAGGCCGG
>chr1:10474837-10474986
CCCCTCTGCCCCAGTCCCCTACATCGACAGGCTCTGTTCCGGCTACCTTAGTCTGGGCGGGAGGGCGAGAGCGAGGGCGCCTGGGAGAAACCTCGCCCAGCGGCGGTTGATTAGTCAGGCCTCAGAAAGATGGCGTCCTCGGAGCAGGC
>chr1:10693960-10694147
TTAGCGTCTCGCGGGACCCCGGCCGCCCGCCCTGCTTGTCCCCCGCCCCGCAGGAGCGGCCCGTCCCGGGCGGGCGCCGAGGCCGCGGCGGAGAAACTTTCTCCTCCGCGCCGCCCGCTTCTCACGCTCGGCCCCGCACGCGCCCGCGGGTCCGCGCCGCCTGAGTTTCTCCAACTAAGGCAGCAAC
>chr1:10695272-10695395
GGTTTCCTCGGCGTTGCTTTGGTTTTGCCCTTAAAACGGGTCCAAGTGTCCTCCCAGAGCCTCCCCGGTCTTCCGGTCTTTCTGCCCACTCCTCCCTCAAAGTTGGGCCATCCGCCCCGCAGC
>chr1:11012812-11013078
CAGACGCAGCGGCTTCGGACCCTGCCCCGGGAAGTCAGCCGTGAGACCGGGCCTAGTCCTGCCCGAGCGGGCTCGCGCGGGAGCGTCGTTAGGTCCTGGCACGGGGAGGCCGGTGGCGCCGAAACGGGGGGCCGGGCCCGCGGTGCCGCGTAGCCTGAGGCGGAGGTTGGCCCCGGACCCGGACAGTGCCGGAGCCTTCGGTACTTTGTACTTCGAGGGACGCTGCCAGCTTGGGCCTGGTGCTCCTGCGCCCCACCCCGGGCCGC
>chr1:11099456-11099770
AGGAAGCCTTTCCCAGGATGCGAGACGGCTTTCCACATTTGGGCCTCCATGGACTTAGGCTCGCAAGCGGGACGCCCCTCAGTGTCCGTTTCCGAGGCCCCATCCCCGGAGGGTGCAGGAGAGTCTGCGCCCAGCGCGGACAGGGGCCCCGCGACCCTCGCTCGGGCTCCACTACGGCGGGCGGGCATTGGCTGCCCAGAGGGCCCAGTCGGCTTCCGGCGGCCGCGGGCGACTCCTGGTACCCCCGAGGCCCCGCGAACTCACCTTCACAAAGCTGTCGGCGTCCGGGAAGCCTGGCAGCACCATCTCTCCGT
>chr1:11262331-11262553
TGGGGACCCCACGTCCCAGACGGGCGGCTTCCCCTGGCCCCCCCACGGGCAGGCTGGCCGTGGGTCTGGACATTACGCCGCCCTAGAGGGGTCGTGCCAGGCCCTAGACTCACCGCGCGGCTTCGGCCAAGGCCTCAGCTGCCGCCGCCAGCACCGGTACCGCCGCTTCAGGCCCCCTGCCCCACCGCCCGCCTTCCCCGCTGTCCTCTAAGCCGGGAGCGA
>chr1:11680799-11680887
CCTCTATCCACTGGCCGCCCGCGCCCCCTCGCCCCGCTGTCTCGCGGGGTGGAAAGACCACAGCTGTGCCCCCGAAAAGGGCAGGGCC
>chr1:11934883-11934978
CGCGGATCCGGGCGGGAGGGCTGGTGTCGGGCTGCCTCCCTGGGAACGACctgaatgggaggcctgggctggagagggagtctgggttccggctc
>chr1:12019813-12019985
TGCTGTGCCCTTTGACCCCGTGCGAAAACGGCGACCCTCTGACTATAGGGGTGTGGCCCAGAGCCACTTGGCCAGTTAGGGGTGGGGGCCGGGATCTTTGTCCTGCGGATCAAACAGTTGGCCCCTCTGGACTGCATCTCCGTGCCCCCCGGCCCTGCGGGGTAATATACGT
>chr1:12485309-12485424
ATGCACGCAAACTGAAACAGGCAGGATGGCCAGCCCAGGGTTGTCTGCACGGTGGTCTTGGCATCTGTACCTTAGGTTGCCAGCTCCTGGCCCTCCTTGCCTGCATTTGGTGGCC
>chr1:12549213-12549296
GGTTGCCGGCGAGGTGCAGGCCCCCGAACGCCAGACATCCGCCAGCCAGCCTCGGAAGGCGCCCCGCCCGCCCGCCTTCGCCA
>chr1:12596822-12597124
CAGAAGCCTCAGGTGCAGGGGGCCTGGCACGGGGAGAACTTGGAGACCCTCAGAGAAACCAAGGCTGCCCTTCTCCTCACCCACTGCCCCCCCAAACTGAGCCTCTGGGTTTATTGTGAGAAGCCGGGGTGACGAGGTCTTTGGGGATGAATAGTCCCCCCTGGCTCAAGGAGACCCCCATTGACTCCCCTACTTGGACCTCATTAACTAATGATCACCCTGCCTTGTGGGGGGTGGGGAACCTAGAAATGACCCCAGATCTCCCCCCGCCCTagacggagtctcactctgtcacccaggct
>chr1:12617991-12618130
GCAGGAGAAGTGGGGGGTCCGGGTGTCAGTTTCTTTACGTGCAGcgctcgccctcgcgcgcgctcgctcgctccggctccctccctccctctctGTTCCAGCAGAGGCTGGGAGTTGCCGCTCGATCCAGCTCCCCTTC
>chr1:12618366-12618548
CTGCGGCCTCCCCTCCCCCTGCGCCGTCGCGGGGAGCGCGCATAAGGCGCGCACTCGGGCTCGCCGGGACTCGCGCTCTCCCGGGACTGGCTCCCCTCTCTGCAAGCCGGGACTTGCCGCCGGTGTCCCTGAGGGCTCGCAGCTGTAACTCGAACACGCTGGAACCGACTCCGGCGAGCCGG
>chr1:15153087-15153245
GGTGGGGACCCTGGCCGAGGGCGTGAGCTGACTCAGTTTTTAAAAACTCGCTTCCTCCTTCCCTACTTGTGCCGGTCACTCACCTCGCTGGGAACCAGCCCAGGGCAGAAGGGGGAGAGGGAGGCGGTGGCCTCCCCAGGAAGGAGGAGAGGTGAGTA
>chr1:15329412-15329556
AGGTGAGCCCACCTGTCTCGGGGCTCCAGAAGGTGGTGCTGGACGTCCTGAGGCACGCGCTGTCCTGGCTGGAGGAGGTGGAGCAGCTCCTCCGGGACCTCGGGATCCTGCCCTCCAGCCCCAACAAAGGTTACTGGGACTTTT
>chr1:15426684-15426897
CAGTGCAGGGTAACAGCTTAGAGTTCGAGAGCAGGGTTCCATCCCTCTGACACGTTCAGGCGCTGAGACTTGGGGTGTCTTTTACTGTCATGGAGGCTCCCTCATTCTGTCATGACACCTGTAGGACTCAATACATGGAACGCAGAGTAGGTTCACTGGGCAACAGCGGGAGACAGAGGTAAGAGGTAGGCTGAGGCCGTGTCGTCGGGAGCT
>chr1:15429390-15429827
GCCCAGCCAGGCAGGGTGTGGGGGCAGCTGTGCCAATCTACCTCACAGGCCCACCCCCTGCCGGGCATGCCGTGGGATCATGGGCAGGGAAGGCTCTGGGGGTCGGAGACACCGCTGCTTAGCACCCCCAGCCAGAACACCCTGAGGGTCTCGGGGCTCTGGAGAGAGTGGGGCGGGAGGAAGAATTGGCACCTTCCTAGGGAAGGAGACGAGCGCTTCGCCTTGATTCTCCGAGAAGCCTCCGAGAAGTGCTTTAAGTGTGTTTGCATGCGCCAGGCGGTGGGCAGCGGGGGCCTGTCCAGCCCTCTCCCGCCATCCTTCCCCAAGTGACGTCCACTGCCTTGTCACCAGCGACCTGCCTGTCATGCCCACCCCCTGAGGAAGCATGGGGACCCTAACACCCTGGTGCCCTGCACCAGACAGGCCGTGGTCAGGCC
>chr1:15617359-15617552
GAAGGCGAGGCGGGCTTTACGGCAGCCGCGTTGCGGCGGGGCGGGGCGCCGGGCGGCCGGCGCGCTTGGCGGCAGCCGTGGGAGGCAGGCCGGCAGGCAGACGGACTCGCAGGCGTGTGGCGGCGGCCGTGCTTGCTagtgagggcgggagggagtgactcactgagcgtgtgtgagggagggagcgagcgag
>chr1:15749261-15749308
CCACGGGGCAAAGGAGCCTCCCGGCCAGTGGTCTTTCTGGAGGGGGT
>chr1:15834826-15835037
GCAGCCCGGTTCCGAGGCGGTCGGCGGTCGAGACTGGGGCCTCGAGCCGAGAAGCGAAGAACAAAGCGGCCGCGTTAGCCCGCCGCCCCGAGGGACAGCCCGGGCGCGCCCGCCGCTCCGCCCACACCCCGCCCCTCGGCCGCGCGAAATGGCGGCGGCCGCACCACAAAATGGCAGTCGCTCGGTCGCGGAGAAGCACCTGCTAAATCCC
>chr1:15848020-15848172
CCGGCGAGGGGGAGCCAGCAGCGGCGGTCGCCGGCACGCCGCCCAGCATGGTCCGGGAAACCAGGCATCTCTGGGTGGGCAACTTACCCGAGAACGTGCGGGAAGAGAAGATCATCGAGCATTTCAAACGGTGAGTGACACGAGGCCCGCGG
>chr1:16013376-16013575
TAGCCCAGTGGAATCAGTGAGTCATGGAGGCTGGAAATACCGCGCCCCCTCTGATCCCCTCCCCTCCTCCTGACCGCAGCCGGTGGAGCTGCACTGGGGAGCAAGCCTGGGGGTGTGAGGGGTGGGGGACCCCTCCGGAGAGCTCCCCTCCCCAGGCTCCCTGAACCAACCCGGACACCCCCGCCcccaagttccagct
>chr1:16015423-16015568
GGAGGGCCCTAGTTTGGGAGGATGGTCCACCTGGGGTCTGGGGTGCGTGGGGGCTAGAACCTGGGCTGAGATGTCCTGGAGCTGTTGTAATGGGGTTAGCGAGGCTTTGCTGGCAGGCGTGGGGCGGGGGGACAGGGAAAGGGAA
>chr1:16076853-16077162
GGCTGTGCCCTTCACACCTAGCAGCCCATTCTCTTGCCATGATTTCGGGGATCCAGGCAGAACCCCCACTCCGGTGGCCTTGCTCCGAGCATGCATCAGCCCTGAGTGCCTGGCCCTGATTGGCTGGGCACTGGAGCGTGAAGAGGAGCTGCTGCAGGGTTTGATCAGAGAAAGATTAATCAAGGCCAACCATTACAGCGATGAATCAGACCAGGCCCTGCCCTGGCAGCCCTGGGGGTGGGGCGGGGACGCTGCAGGAGCCACGTGCATAAATAGCGCAGGGTCAGGGTGGACAGTGCTGCATCTCCA
>chr1:16152220-16152362
CAAAGGGTGGACAGAGCTCCAGGCAGGCTGGGAGCAGGGATGGCCTGGTTTGTGGAGATGGGAGCTGGGCTCTGAGGGTGGTCTTGAAGACCGCCTCCTGAAGTGACATGGCCCTCCTACCTGGGCTGAAGGCCCCCAGGCT
>chr1:16152905-16152945
GAACCAACCACCAGGAACAGGAGGCGCCCAGCGCTGGGTC
>chr1:16156173-16156318
AGAGGGAGGGGAAGTCCGGAGGGGTTTGGAGGAGGACCTTGGGGCCCTCTGGACTCGCGGGCTCCCCGCAGGCCTTCCAAAGTTTGAGCGTCTCAAAGCGCCAGCGCCCCTACGGATTAGCCCCCAGGGATCTCTGAGCCTGGTA
>chr1:16182616-16182764
cagactgaatgacatgaaGCCTGGAGTCTCAAGGCCGAGACTGCAAAAGAAGAGTCCATCCTCCTATCCCCTCTGCTCTGAACTCTCTTCATGATCCTGAAGGTGCTTGGTACCTGGAgactacggagccagcctgccggggttctag
>chr1:16206890-16207208
CCGGACCGCGTACTCCCCGGCCCGCCCCCGCCCCGCCGGGTCCCCGCGCGCGCCCACCTCCTGCAGCTTGCAGTCCCGCAGGCTCAGCGTGGCCAGGACGCCGCTGCCGCGTACGTCGGGGATATCCTGCCACAGCGAGAAGGTGGAGCCTCGCGCCGAGCGCTGCGCCCGGAAGGAGCTGCTGGGGGAGAGGTTGGCCCGCGGCGGCCCCGGCCCCTCCTCTGCGCCCTCGGCCTCGTCCCCCGGGCCCTCCTCCTCGCGCTGCTGCCGCCGCAGTTCGCGGGCGCTGGCCACGTCGCTGTATTCCTGATAGAGGAC
>chr1:16207461-16207518
GTTTCCACACCGCAGCCCCTTCCTCCGTTACCTCCTCCCAGGGACCCCCCTCCCACG
>chr1:16352202-16352524
GGCAGAAGGCGCCGGCTCCCCTCTGCGGCCCGGGGAGGAGGAGAGGCCTCACCTGGCCCAGCCCGCTCCACGCTCTCGGGTTCGCTCCGCTGGCGACGGTAATGAGGGAGCCAGGGACAGGGCCAGAGCAGAGGCGCTCTGCCTCAGGCCGCGACAGCCGTGCTCGGGGCTCCTCACAGCTGGCGGGACCCCGAGCCGCCCGGAGCCGCCATCTTCCTCCACTCAAAcgccgccgccgccgcagctgctgctgcTCAGGCCGGGAGAAGACAgcgcagagcgcgcatgcgccggggcgggcgcggcggacgcgcgcgcactc
>chr1:16612665-16614023
CCGCTGAAAGGACGCCACATGAGATGATCTAAGAAGCCAGCCAGCCAGCCAGACGCAGGGAAATCACAGCAACTCTTTGGAGTGCAAACAGCAACCCCACAATCCAATCTACCCGAAATCCTGCGGTTCATTTGAGGCTTGCCCCGCTAGTCAGGAGGTGATTCAGTGATGGCTACAAATGCTGCTCATGTGCATCCTGGAGCTGGCACACCTGGCTTGCCCATCACCAGCCTGGAGACACCGCCAGGAGCAGAAGCCCGGAGGCCAGTAAAGACCCCAACTTTGCAAGTCAGGGGCGCGAGCGCGCTCGCCTCTCAGGTCCGCAGAGGGAACGGATTTCTGGCCTGGAGGGTGGGGTGCGGGGTCAGTGTCCTCTACAGGATATAGGAGGACGTGCCCCCGAAGCTGCTCCGTCCCTCCACCCCCTGGGATGCCACAGAACACCCGCCAGCGAGTTTCTTCCCCAGCGCCCACGAGAGTTGGGCTGCGGGCGGCAGCGGCAGGCGAAGAATCCAGCGCGGGGAACTCAGGCCCCGGCGGTGCACGACCCCCCACAGCCCCCACCCGCCCCCGCGCTCGCGCAACAAAACTTGCCACGGCCGCGCCTCGACCCAGCTGTGCGCCCGCGGGTCCCGGATTCACCGCCCGCCCAGCCTGGCGCGGCGCCCTCACCTCAGAAACGCTGGGTGGACTTCGCGTAACTTCCCATTCACAGGGCAGCCGGCAGccgcgccgccgcgcctcggcccagctcctggcgccgcagatcgcccgtcccgcgTTCCCAAAAGCACCGCGCTCGCTCAGAAGCTCGGGCAGCCTCGCGACCCTCACCTACGCCTCCCAGTACCGCCGCTGTCTCAACCGCCACccagcccctcgcctgcgcctgcgcctgcagccCACTGGCTCCTCAGGATCCCGATGGGCGTGTCAGGATAACCCAAGGCGCAGGCGCGGCGGGGCCTTAAAGGGACCCGGCGGCCTCTTCTGCACAACGGGTTCGAGCAGGTTAGGGGCCGCGCAGGCGGAGGAAAGGAGTAACCCAGGGGAAGGACCGAGTGCAGCGGGGACGGGGAAATCCCTCTCTCCCCTCCGCCTGTCTTTCAAAGCACCAGCCCTCGACCCTCCAAATCGCTGGTTTCCCCGGCCACTTGAACAGCCCCTGCCAGGTTGAAGAGGCAGGAGACACACCCCCTCTGGGGCTGGAGCGACCCCGCGCTTAGGACTGCAGGCCTCGCGCTGCCGCACCGCCCCGAATCTGACTTCCAGGCACGGGCACGCGGTGCAGTCGGGCAGGCTTCAGAAGAGCCCCCAGCTCTCCCAGAGGTGGCCTTAGGTCACTCTCAAAAAGAATA
>chr1:16617236-16617382
AAGGAAAAGGGAGGATTGTGGGGAGGAATCGGCGTAGAGATGAGAGGAGCAGCAGAGACAGAGTCTCACGCAGAGGTGTGCCCAGACACCCTGAACCAAGTTACTTAACCTCGTCCACCACCGTGGCACCCGTGGGGTCCGTGGGC
>chr1:16621037-16621235
gatggtctcgatctcctgacctcgtgatccgcccacctcagcctcccaaagtgctgggattacaggcatgagtcagcacgcccggccAAGCCACCCCTTCTTTAAGAGCTTCACCATAGCTCATGCCTGGAATCCCAgcactttcggaaagagctttaccgccccctgatggagaagcgtgataaccaccacccaagg
>chr1:16621754-16622215
GGGACCTGGGTATCTGAATGTCTAATAAGGACCACAACCTCCCCACCACCCCTCCAGTCCTCCCAGCTGTCCCCAGGGCCTCCACAACAGAGAGGGAGTCCCATTTCACAGATGTACAGACCGAGGCAGAGCAAGAACGATGATGAAACACTGGCTCAGACTTCTGCCCACCCCTCCCCAGCTGCCTGAACCTTTTCACGCTGGAGTCACTGTAAGTCCTCCTCCTGGGCTGCCCACTGCTCCCGCAGAGAGGCCTGGGCCTCCCGCTCAGCCTGCACCAGCTTCTGGGCCATCAGCTCCTTGTCTAGACTGGCTTTCTCCTGCGTAGCTATTATTTGCTGCCGCAGGCCCGCCAACTCCCCTGCACGAGAGGAATGGGGGAAAGGGCAGGGTTGGGTTGAAATTTTTCCTTGGGCCAGCAGACTTAGGCCAGTTGAGCCATATGGGCAAAATCCCAGAGG
>chr1:16624129-16624512
AAGCCTGAGCCCACAGCTAGGACGAGTTGGCAAGCCAGACTCCTTAGTAACTGCCCCTGGGGGCCCGTGCCTGGGTGAGGCTGTTCATGGCGTGGCCCCAGGAGGACCGCCCAGGGCGGGTTGGGCAGAGCCCAAGGCCTTACTGCAGGTGTGTGGCCTCCTCTGACACGGTCCTGCCTTCACGCTCCGCAGGCCGCCAGCTGCACAGCCAGGCCAGCGTGCTCCTTGGCTAGCGCCTCCTTCTCCCGGGCCACTTGCCCCAGCGTCTCCACCTGTCACTGGGCCTCCCACCGGGcctgctccagctcctgctcccgcctgctcAGCTGCCAGGAGAGCTGGCTCCCACCCAGAGACTGAGTAGCACTCCCAGCATCCCCCAG
>chr1:16628833-16628911
CTGGCTTTCCTTCTCCCCAGCCCGCCCACTTAGAGTGGATGGAGGTGCTGGCGTGATCTCTAAGCACTCTACCACGTA
>chr1:16629600-16629749
ccgcctcggcctcccaaagtgttgggattacaggcgtgggccaccgcgtccagcAAtttttttgtttttacacacagtctcactcttgcctaggctggagtgcagtgacacaatctcactgcactccacacagcttgctgcaatctcca
>chr1:16631172-16631273
ACGACCAGGGGAGGCTGGGGGCCGCCTCATCCCAAATGCTCCCGCTTACAAGAAGCCTTCTGATTTCACCTCCTCCACTAGCTCAGTCCTCAGCTCGCCGC
>chr1:16633330-16633456
CAGCTGCAGCGGGTCCCTTGGGAAGAGAACACAGGATGGGGATGGGATGGGGCTCACTCCCAACTACAAATTAAAACTAGTCTGGggctgggtatggcggcccacacctataatcccagcactttg
>chr1:16640922-16641124
ctttgggaggccgaggcgggtggatcacgagctcaggagatcaagaccatccttgctaacacggtgaaaccccgtctctactaaaaagacaaaaaattagctggacctggtggcgggcgcctgtagtcccagctacttgggaggctgaggcccaagaattgcgtgaacctgggaggcggagcttgcagtgagctgagattgc
>chr1:16644322-16644427
CACTCCGGGTGTCAGTTGCTGAGGACCCAGGTGAGAGGCGGACCTTGTCCCCGCCCGGGGACTCCCTGTCACGGCTATCCCGTCCAACCTCGCCGGGGTATCCGG
>chr1:16644609-16644763
CCCGCCAGGCTCAGAGCCCTGCCGCCCCTCACTCACCCCGAGCCTCGGCCGCCGCGACCCGGTTCACAACATCCGCCCAACCTCTCGGCTACGGCGTCCGTTCAGGGCCAAATCACGCGCACGCTCGCGCGCTGAGCCTCCAGCCGCGCACGCG
>chr1:16718782-16718941
CTGTTGGGTCTCCCACTAACCAAACCAGGGAGCCCCTTCTTAGCAAGGATGGAACCAGGCCCAGCTCCCTTGTCCTGGGCTGAGGGGACCACTGGAGCCCGGCCTGGTGGGTCCTAGGGCCACCCTACATCCACGCCAGTGTGCCTGGGCCCAAGAGGC
>chr1:16719130-16719342
ACTTAGACTAACGAGGGTCACCCATCAGAGTAACCCACTCCCCGCTCAGACCCCTGTGGCATCTGGCACCCTACCCTCTCAGACAGGGCCTGGGCAGCTTTTCCCAGGATCCCTGCCTCCCCAGGCGCACCTAAGACCTGAGTCTCTTCCTCCCTCCCCAAGACTCACACATGCCACCTGCTCTGTTCGACCCCCCACCCCACCCGGGGGAG
>chr1:16887089-16887109
TGTGGTTCCCACCGCACCCA
>chr1:16904079-16904187
gcgatctcagctcactgcaagctccgcctcccgggttcacgccattctcctgcctcagcctctgcgagtagctgagactacaggcgcccgccaccacgccaggctaat
>chr1:16904838-16904962
AAGGAGGGACAGGCGGACGTCACTTCCCCCGCCGGCTGCGGCACCGGGTTGGTGGGCTGAGTGGAGGAGGGTGGGGCGGAAGAACAGAAGGGGACTGGGAAAGGCACTGTTGGTGACATCACCG
>chr1:16910375-16910436
tggtgggtgcctgtaatcccaggtactcaggaggctgacgtaggagaattgctagaaccct
>chr1:16913708-16913957
CGTCCCTCTGTCTGGCTGGGCGATGGGTCAGTGCTCAGGAGTTTCAGGCCTTTAAGGCCCGGCCAGACCGCAGGGGGACTCTGCAGCCGGGTCGGGGTTTCGATCCTGCGCTGCGGCCTTGCAACTGCGAGGACTTGGGGGTCGTGCTTCGTTCGCCTGGTATCCTCGTTCGTGCGTGTAGGAGGCGCCTGGCTTGCCGGGCGGTGCCAGGCGGCAAGAGGGAGGGCGCACGGAGCGTGTCCGCCCAGG
>chr1:16914145-16914523
CCGGGGGCGCGCGCGTGCGCGGGGGCGGGACGGACGCGCTCCCGGCGGAGGAGGCCGCGCGCCTGGGGGCGGGCTGGAGCCACGTACCGGGGCTGGGGGCGCTGTGTGTTCCGCGACTGCCGCGGCCCGGCACCGGAGGCCAGGAGAGCGTTCCCAACAGGCTCCGCGGATGCCCCGCCGCGTCCTGCCGCCCATCCTGCCCGGATTGTCGCGGGCCGGGGGCACGACAGGAGACTGGGGCCTGCAGGGCGCAGCCGTCCCTCCGCCGGCCGGGGTCCCCTCGCTCCGCGGGCGGCCGTGGGAGGCCCTCGCGACGGCCTCTGCCCCCCGCAGATGCCCTCTGCagctcctgcgtgcgggccccgccctgcactgccc
>chr1:16923431-16923631
GCCCTCACCCTGACACCTGGGGTGTATGTCCAGTTCTCCCAGGGTAGAAGGGGAACCCACAGGAGGTGGACAACCCCGCTTCTCCCGCTGGCCTTTCTTTCCCTCTTCTCTCTTTCTCCTTCTCCTCACAACCTGACCTATGCTATGCTCTCCTGAGCCCTAGCCTTTAAAGTTCCATGAAGCCCTTCTCTTGAGCGAGG
>chr1:16926178-16926278
tctatccaccatggtttgaatgaggccccacctggaggcaggggtggaacaggaatgacctcaaaggcctttccTGGAGGGTgggtccccagagaacttc

>chr1:16948540-16948733
TGCCCAACCCGCCCTGGGGGGTCCTCCTGGGGCCACACCATGACCAGCCACACGCAGGCACGGGCCCCCAGGGGCAGTTACTAAGGAGTCTGGCTTGCCGACTCGTCCTAGCTGTGGCTCAGGCTTCCCCAGGGAGTGTGGGCCTGGCCAGGCAGGTAGATTGGCACTTGGCCCATGCCTGGCCACTCCCTGA
>chr1:17011742-17011965
GCTCCTCGCGCTCATCGccggccccggcgctgcggccctcggcctgggccccggcGTGCGCAAGGCCCTGGGCGGGGGCGCGGTCCGGACGGCCCGGGGCGAGGGGCGCTGGGCTAGCGCGGGGCTGGAGCAGGGCTGACGCGGGCGGGGCACCTGGGCCACCAGGCTCGGCGCGGCTCCGACACTGCCGCAGTCCCTCCGTGCGCGCCGCAAGCCCCGCCCG
>chr1:17437797-17437967
CCGGGCGCAGCGGCGGCCACGGACGTGTGGGGCCCGCTGGCCGCCCCCTCTTCCAGGCCGGGCGAACTTACCGAGGTCCCCTTTCCCGGGGCGGGGGGGGAGGGGCGCAGAGGGAGCTGTGGGGGCGGGGCCATGACCCCCTCGTGCGGGCTTCGGCCGCCCCTCCCCCg
>chr1:17438218-17438727
CCCTCACTCACGACGCGCTCCTTGGTGTGCTCGGGTTCGGTGATGACCACGGCCGCGCCGCCCGCCTTGCCTGCTGTCGCCGGCCGCGCCGCGCGCTTGCCCCCGCCGGGGGCCCCGTCGAGCTCCAGGCCGTCCTCGTCGCCGCTGCTGCCGCCGCCGCTGCTGCTACTGCAGCGCTCGGGCCGCTCGCGCTTCCTGCCCGCCGGGCCGCCGCGTTTCCTGGGCCCGGCGCGGGCAGTGCCGTTGCCCGAGCTCGGCTCCTCCCAGGCCGCCGCCGCCGCCTTCTTCCTGGGCATGGTCGCGGCTGGAGGGAGACACGGGGCAGCGGCGCACAATGGACGGGTTATAAACTGCGCGGGGGGAGGGGAGCGGAGACGAGCCACCCGGCCTCCACTTCCTCCTCTGCCCTCCCCAAAGTGGCGGCCGCAGGGTGGGCGGAGAGGGGGCGAGTTGGGAGAGGAAATCGCGCCCCTCCCTGGCCCCGGCGCGGCTCCTTCGGGGAATCCCGC
>chr1:17539231-17539378
AATACGGGGCCGCCAAGACTGGTTGAGGGGCAGGTCATAAGTCTAGGGTTTCCCCTGGGGCCGGTCCAGGATTCTCACCCTTTTGGGGGAACCTCAGGGCAAAATGTTGAAGTGGGGGAGGAGAAGCCAGCACCCTGCGCGCCTGCG
>chr1:17661708-17661762
ATTAGACTCCAGCTTCCAGCCACGAACACTACTCACCTCTGGCCACTGGGGGGC
>chr1:19251828-19251900
CAGCGCGATGCCCAAATCCAAGCGCGACAAGAAAGGTGGGCGAAGGGGGAGTCGGGACCCTGGGGGGAGCTC
>chr1:19311975-19312179
CGGCGCCCCATCTCCATGGTGCCCAGCACCGAGGCGACCCGCGGTGGCGGTGGCCGGGACATGGCGAGCGCGCGGGCCTCGGGCGGCGGAGAGCGAAGCGCGCAGTGGACGGCGGCGCGGGAGACTACGCGAGACGCGGCACTCAGCATAGCAGCGGCGCCTGCGCGTTGGGAGCCGGGGGCCCCGCCCATGCCGGGGAGGAGC
>chr1:19312415-19312667
CTTCCCTGCCACATCCTTCCAGCCCTCTCCTCCGGCCGCTGGACTGTCCCGGCTCCTGCGCCCTCCTTGTGGCGCGATATCGTGGGACGAGGCTCCGGGCCGGGACTGGGTGGCCCTCGGGAATCCGCAGCCAGTGGCCCCCCACCTCAAAGGCGACCAGCGCGGCCTCTCGAGCTGGCCTGGCCAGGAGTTGCCCTGCCCCGGCCGACCGGCCCCTTGGCATCTGATGGCTTCGTTTTTCCCGGGCCGGCC
>chr1:19485771-19486109
cccggcacgggttgcgggccggggcggAAAGGTCTCCTGGCTGTCTGAGGTCCAGTCCCCGACTCTGGGCCTGCAGCAGCGAGTGGCGGCGAGGGAACCGCACCCCACAGTCCCCGCGGGCGGGGATGCGGAAGGCACCGCGGCTGGGAGGGGACCGGCCCTCCGCGCCCCACCCCGTGCACGCGCTCACTCCTGCGGCGCACCCGGAACTGCCgccgagcgcggaccggcccggcccagcccaacccagcccaacccagcACTGGGGGAGCGCGCCGGGAGCGGGGCAGGAGCCCAGCGCTGCCGCTCGCTACGGCAGGATCTGGAGCGCCGCGCTG
>chr1:19608343-19608524
CACCCAGGATGTGGCCCAGAGGTGCAAGGAGCTGGGTATCATTGCCCTACACATCCAACTCCGGGCCACAGGAGGAAATAGGACCAAGACCCTTGGACCTGGGGCCCAGTCGGCCCTCAGAGCCCTTGCCTGCTCGGGTATGAAGATCGGGAGGATTGAGGACGTCACCCCCATCCCCTCT
>chr1:19644420-19644991
CTCCGCAGGACCGGCGGGCGCGCGCGGTAAGTCCCGCCCGGGTCGGCACGCGGGCGCCCGGCTTCCAGAGGCTTCGGCCGCGGGGGCAGTGCCGCGCCCCCAGCCCGGAGCTGCGTCCCCCGGCGCGTCCGGCGGCCGCGGGCACCGGGTGGAGGCGCCGCCGCCGAGCTCAGGAGCCCTGGGGGACCTGGCGGGCGCCTCCGGACGCCGGCGCTGGGGACGTGGGCGCGGCACGGGGTGGCCGGGGGGCACCGCCGCGTCCGGAGCCCGTCCCCAGACTCGCCCCAGGGTTCCGTTTCTGGATCGGAGTTTCCGCGGCCGGgggagagagggagcgagggagggagATGCGTggccgggcgggccgggctcgcatgtcccccggccgtgcccgggcctcgccgcgccgcgccTCTCGGCTCTGGACGTTTCCGCCTCCCGCGGCCCCCTCTGCTTCGGTCCCCACGTCCGTGTGTCTGTCTCTCCGTCGCTCCGTTTCCGCCGCTCACTTTCCCCTGGTCTGCCCGTCTCTTTCCGTTCCCCGCCTGCCTCCGTGTTCGGCTGCCCGCGT
>chr1:19863656-19863788
cctggccaacatggagaaatcccatctctactaaaaatacaaaattagctgggtgtggtggcgcatgcctgtaatcccagctactcgggaagctgaggcatgagaatcgattgaacccgggaggtggaggtt
>chr1:19882595-19882928
CGGCGCGCCGGGCCCTGGCCAAGGAgcggcggaatcggccggagtctggcggcggcggcggctgcgAGGAGGAGTTCGTCAGCTTCGCCAACCAGCTGCAGGCCCTGGGGCTGAAGCTGCGGGAGGTGCCGGGGGACGGGTGAGGCGGGCCGGGAGCGAGGGAGGCGGCGCCGGGGGACGCGCCGGGCTCGGCCTGGCGACCGTTGCCCGCTCGCGTCCATCCATCCATTCATTCGGGCGGCCCGGGCGCCTCCCGCGAGCCAGCCACGCTCCGAGTGCAGGGCGTCCAGCTGCGAGTGAGGCGGACAAGCCCCTCGCCCCGAGACGCTCGCG
>chr1:20152496-20152659
TTCCAGAACGCGGGCGACACCTAGTGGACATCACGGGTCACAACCGGTGCTCCACTGCACCCCTCCCGCCCCTCTGCCCTGGACCCAGAGTGGAATTCTGTTGAGGGCCTGCCCCAGGCCCACAGTGTCCAGGAGAGCACAGGAAGCCGTCAGTATGGCCTCC
>chr1:20575328-20575550
AGTCTGCACTGTCTCAAAGCCAGCACTTGGCAGAATGCCTAGCTCCTTTCCGCAGCTCACGTCCTCCATCCCTGAACGGCCCCGGGGTCCAGTAGGGGGCGCACTCACCCTATCTCGGTGGAATGTTGTTTAAAAGGACTGATGGGGAGGAAGTGACAGGGGACCATTCAGCTGGGCGGGAGTGGGTAGAAGAAAAGAAGAGGGACCAGGCCTTTCTCTAAG
>chr1:20696540-20696875
CCCATCCGTGGCACTCCAGGGACCCGCCAGGAACGGCGTCGCTACTCCCTGGTGACCACCAGGGGGAGGCAGTGCCCTACTTACTGGACAGCGGGGGCCGCCGGCCCCACCGGGCTTCCCGGGAAGGAAGCCTCCGTCCCCGTCCTGCACAGCCCGCCCCACCCCTCCATCTGTGACCAGAGCCCCCCGGGCTGTGACTCCGTGTGTGACTCCCAGCCTCCGAGCCCCGCTGTGTGACTCCATGCCCACTCCGAACAACAGCAGGCTGACTTCTCTGGTTTCTGCGGGCTTGTCTGAGCTCAGCCATCCCCCAGGGCCCCTCCTTGCTAAAGCCT
>chr1:20697071-20697242
GGATTTCTCCCACGCCTCCGGCCCACAGGACAGAGATCTCCACAGTCCTTCTCCTGTCTGCCCCAGAGGCTGGGCCCCAGGTACCCACAGCCCAACAGGGGCTTCTGGGGCCTGAGGACGGACCCCAGTGGGAGGTGGTAGGTGAGTGGCAGGGGTCCAGCAGCGGATACA
>chr1:20717946-20718125
CCCGGCCCGAGCGGGGACGTGGGGGATCCGCGCTGCAGGCGCCGCCGCAGAACCCGAGCCCGGAGCCGCCCCAGCCGCCTGCCCGCAAGCTCACCGCCGCGGCGTTCGCGGTTGCTGGGCAACGCCCGTGGCGTCACAAGAGCGGCCCCGGGAACGCCCCGCCTGGCCCGCGAGCTTCG
>chr1:20784619-20784755
gcgtccgccacgacacccagctaattttttgtattttcagtagagacggggtttcaccgtgttagccaggatggtctcgatctcctgacctcgtgatccgcccacctcagcctcccaaagggctgggattacaggc
>chr1:20786616-20786668
GGAACGCGAGCCTCGGCGCTCCGCACACTCACCACTGGGAGCTCCGTAATGG
>chr1:21317522-21317698
ATCTTGGTCCCCTGACCGGGATGGAGTCATGGGCCCAGGCTGGCTGGAGCCCCTCTACTGCTCCCCACCCGCTTCTCAGACTTTGTGTTCCTGGCCTTCTTGGGACCCCTCCAGGCTGGCAGCCACACCCTCCCCTCTGTGAGCTAGGCAGGAAAGCCCGGTTCCATTCCTGCCCA
>chr1:21322723-21322929
AGACAGACAAGGGCCTCTTGTCAGGAAGGACAAGAGGTTCTGATCTAGCACTCTGCTGAGAGAAAGAAACGGGGAGGCCGGGAAGGGAAGTGGGCATGGCCCCCGGAAGAGGACGCACATGGATCCGCCCTCTGCTGGAATTTGTGCATGTTTGGTGAAAACCCCTCACTGGGGCTTTGGAGGGAGGGCAGGTCCCAGGGCTCAGG
>chr1:21440075-21440223
GACGCGGCCCATCCGGACCCTGAGGAGCCAGTGGGCTgcaggcgcaggcgcaggcgcaggcacaggcgAGGGGTTGGGTGGCGGTTGAGACAGCGGCGGTACTGGGATGGGTAGGTGAGGATCCCGAGACTGAGTGAGCTTCTGCGCG
>chr1:21540171-21540318
CTTTCCATGGCATGGCAGAAGGCTGTGTGCCTGCAAAGCAGCCATGCTCCGCCCCCGACCCCTGCCTGGGCACTGCAGGCCCCAGGCATGGTGTCTCTGGGCCCTGCTATCTCCCTCCCCTGCGATCTCCCTACTGCGCCTCCCTGC
>chr1:21622697-21622850
CGGCCCGAGCGCTAGAAGCTTTGGGTGCGTCGGGCTCCCCGAGGGGGCCCCCCACTCGGTTCTCCCCAGCGCGCCCCCACCTCACTTTCTCCATCTTCCCAGGCTCTGGGTACCCCGCCTCGGCATCAAGGACAGGGTTGGGTTACCTTGCAG
>chr1:21651700-21651847
accccgcacgggctcccccccacgcgtgcacacgcacacgcgcgcacgcgccccgccccgcgccgcgccacgccctacccgccGTAGGCCCCGAAGGTGAAGCTGCGCTTCCGGCCGCTCATGGTGCCGCCGCCGCCGCCCGGCCCG
>chr1:21760815-21760887
caggcacagtggctcacgcctgtaatcccagcactttgggaggctgaggcaggcgatcacctgaggtcggga
>chr1:21783123-21783277
CGCGCCCGACCCGCACGACCGGCCGCAAAGCGCCGCCGTCGACACCCGACACACCCCGCGCCCGCGGACGTTAAAGGTGGACTCCCCGCCGCGCTGAGCGCATGCGCGTTCCCAGCAGCCTCTGCGCCTCCCGCGCCCCTAACCCGACGGGCTG
>chr1:21784668-21784871
AGGGACAGGTGAGAGTTATGGCTTGAAAGGAAGACCTTGCCgccgggcgcggtggctcacgcctgtaatcccagcactttgggaggccaaggcgggcggatcacgagatcaggagatcgagaccatcctggctaacacggtgaaaccccctctctactaaaaatacaaaaaaaatagccgggcgtagtggcgggcgcctgtag
>chr1:22025482-22025529
CTTAACTTCCGGGCGGGGCATGACTTCCGGTTCCCGCGCGGCGCTCC
>chr1:22052533-22052673
CCGGCCCGCGCGTGCGCGACAGGCGGGCGGAGCCAGGGCAGTCCAGGCACCGCCTTGACCCGCCCCAGCCTCTTCCCCTTCCCTGTTCCTCCCACTTCCGCGGGCACCCAACTGTGCGTCTCCTGCGCGCTGACGTCAGG
>chr1:22429136-22429279
ctttggggggccgaggctggcggatcacaaggtcgggagattgaggtcatcctggctaacacggtgaaaccccgtctccactaaaaatacaaaaaattagccgggcgtggtggcgggcgcctgtagtcccagctactcgggag
>chr1:22452026-22452206
GACTCCGCGTGGAGACCCTTCCTGCAGCGGGGGCCCGGGTGCGCCCTAAATGAGGGGTGTATACAGACCCTTCCGCGTGGCGAACTCCGCGGGACTCGGCCGAATCACGGCCGCCTCACCTACACCCCGGACGTGCCCCCTCCAGGGGCGGTCCGCACCCCTGGCGCCGGCTCTGCTGTA
>chr1:23019311-23019679
CCACTCCAAACGCCGGGGAGACGCTCTAGGCAAGCTACACGTTCTTTGCTGCGGTGCCACTCTAGCCGCGAGAACGCCGCTCTATGGCTGCGGGGGAGGGGCGGGGCTCGTGGGTGTCTCCGACCCTTTTTGTCCCGgcgcggcgggagcgcgcttggcgcgtgcgtacgcgacggcggttggcggcgcgcgggcagcgtgaagcgaggcgAGGCAAGGCTTTTCGGACCCACGGAGCGACAGAGCGAGCGGCCCCTACGGCCGTCGGCGGCCCGGCGGCCCGAGATGTTATCTGGGAAGAAggcggcagccgcggcggcggcggctgcagcggcagcaaccgggacggaggctggcCCTGGGACAGC
>chr1:23177718-23177994
GGCCGGCGCGTTCGCCGTTTGCCGCAGTGACAGCTCCGCGCCGCCAGCCGGCCGCGGGCCTGGGAAGCCGCCGGTGCCGGGCGCGCTCTCGGCCTTTCCCACCCACCAGGCAGGGCGTTCCCGCCAGCCGGCTTCCTGCAGCCGAGGGCCGGGGAGGAGGGACGGCGCTGAGGGGCCGCAGGGCCTGGCAGGCCTGGTTCCTGGCTTTCTCTCCGCGTTTCCTGAGCAGGACCGGCCGGGGGATGGGACCCAGCGCAAACCTCCTACCCCGGGAGC
>chr1:23344064-23344253
TAGACCGAAGccgcccccagcccgtccccacccccaccccGGGGCCTCGGAGCGCAAACGAAACGGGACCAGGCACGGAGCCCGGGCTGAGTCGGGTCGCATCGGGGCTCCCGGCCCCTCCCCCCACGGGCCGGCGCGAGACTCACCAGGGCAGAGCGGGGGCCGGCAGCCGGGCCCGTGAGAATCAGC
>chr1:23344540-23344700
GCAGGCACACAAAGGGGTCTGTGGTGGAAGCCCTTGGTGGCTGCAAGGCTTGGGGGCGCTGGGTCCTGGGTGGACGAAGCTCCTCCCTCTTCGTCTGCCGCCGATGCGAGGCCGAAAATCTAGGCCTCGCGCCGCGTGGCCGCCTCCGGAGCCCCGCCCC
>chr1:23369026-23369199
CCTGTAGGGGCGTGCGACTGCGTCCTTCTCAAGGGGGCGCCCCTCGAGCGGCGGGCTGAGTGGCGTCCAGCGGCGGGGAGGCGAAAACCCTGGGGGACTCAGAAGCGGGTGGCGGTGTAGGGCGTGTAAGGAGGAGATAGCCAGGCCCCTGCGGGGGGGGCGGGCCCTCCTTA
>chr1:23484454-23484614
CTGGCGCGATGCCCCACCCCTGGCCTCAGTAGAAACTCCTCCGCCTTCCCCCATCCCTGCCCCTTCAGGGCTCTGTCCCGTTTCATCCCGCTCTGGGTCTTCCAAATCCTCCTCCCTTGCACGGCCCAGGCTGTTCCATCTCCGCGTCGAGTCTTAGAGC
>chr1:23530637-23530765
CGTCTGCGGGTACAGCGGTGTGTAGTAGGTAGCAGTAGCTGGGCAGAGCTGGGGGCTGCTGAGGCCGGATGGCCACAGCTCTGTGGGGCTCATCGCGGGCACCACCTTCGGGGTCTGCCCAGCGGCCG
>chr1:23615592-23615730
ATCTGGCAAACTCATCCAGTGGAGGTGGGCCagccctggtgtccccacttacgagcacggtgaccctgagtaagcctcccaccctctctgggccccatcccctcCCCGACGTCACAGGAACAacgtggaaacgcttgg
>chr1:23634672-23634699
tggaacccagctggcaaaggaaggggt
>chr1:23743034-23743110
GGACTCCTAGGACGGGCACCAGCCCGGGACCCCTGACAAGGTGTTGATTAGGGTGTGGCTAAGCCCCAGGCGGGAG
>chr1:23791063-23791206
TATCCAGCGAAGCCGGGTCCCCGCTTCCGGGTTCCGTACTGTCGGCCAGGCTACTTCCGGCAGCGCGATGGCTGGGTTCCCGGGACTCGAACGGAAGTTCCGGCGGGGGCGGCCGAGGGGGAAGAGTGTGTCTGCGGGAGAAA
>chr1:23800747-23800903
GCACCGCCTCCTACGCCCGAGCCGCGGGCCCTTTAAGTGCTGACGGCCCACTCCGGCCCCGACCCCGCCCCTCCACGCCCCCAAGGAAACATGTCACTCGGGTTACGGCCACTACGGGGAGGGCGGGAGGACAAAAGGCCTCCGCGCTGTGACGAA
>chr1:23958496-23958567
ttgagaccagcctggccaacatgatgaaatcctgtctctactaaaaatacaaaaattaggagggtgtggtg
>chr1:23979894-23980128
GCCGCGGCGGGGGGCTGCTCGCGCCGGCAGGAAGCAGGGAGAAAGGGGCTGCAAACTGCGGAGGGGGAGGGGGACCGAAAAACCCCGCCACGCGGCCCGGCGAAGGCAGAGGCGCCGCCCTCGCTCCCACGCGGCGGCTGAGGCCCGCTGCGCGGCCTAGTTCGGCGCCAAAGCGGGCGCGGGACCCGCCATCTTCACTCCGTCCCCTCCCCCGGCCCAGTGCCGCCACCACCA
>chr1:23980320-23980545
GAGCCTCAGACACACACAGCTAGAGGGCTCTGCTACGGCAACCGACTCTTCTCGCGAGActtcactcccgcctccacttccccctcctacctccGCGCAAAGTCGGGCGCAACGGTTCTTTCCCGCGAGAACACCAGGCGTCCGCCTGCGCATGCGGAGGGCTGGCGCACGCGCCTCAGCGTCGGTGTCATTCGTTGGCTTCTTGCGGTGCCTCTTACCCTCCCC
>chr1:24413510-24413709
GCTTCTTCCCGCCCTCGGGGCTCCACCTAGCTCAGCCCTGGAATTCCGCAAGCACCCGGAGGCCGGGGGGTCTCCGCGGGCGTCCCATGCGGAGGACATGGTGCGCCGTGTCCTCTTCCCCACGACCTCAGGGACCGGTCCCCCCGCCGGAACTGCTTCCTACCTGGTCCGGTCCCGGCAGCTGAATCTGGCCAGCCCA
>chr1:24503234-24503427
aaaGCCGCCCCGAGAAGTCCGGGAGGGGTGGGCACTCCGAGCCGCGGGACCGGGAGATGCTACCGCGCGCGACCTCGCCTCCCGCGACCTCGCCTCCCGCCGCACCCTTCTCGCGCGCGGGGTCTAGTCTGGCAGCCTCGAGGGTGGTGTCCCGGAAAACAAAACAAAAATGTTTTGTCTTCTCCACCAACGA
>chr1:24643159-24643312
GGCTCTCGGCGCACTGAGCAGGCGCGGCCTCGTGTCGGCCGGAGGGGGCGGGCGCAACGACGCGCGCTGCGTCCCGGCGCTCGGCTTTCCCTCCGCCGGTCCCGCCCTCCGTCGCGGCGGCGCGGTGTACCCTGGGATAGGGAGCGATCTCCG
>chr1:24744960-24745251
CCCCAGGGCGGCCGAGGCATGAGGTCACCTGGCACAGCAACAGCAGCAGCTGCGGAGGACGCGCAGGCGCTGCGGCGGGAGGCAGTGTCAGGCTCGGGCCCCTGGGGAATTCCTCCCCTCCTTTCCCCCCCGCACCAGTCCCCTAGAGAGGCGTACCCGGGTCCCGCCCGCCAGAGCCTGAGCTTTGTACCGCCCACCAAGGCCACGCCCCCTACCAGCTGTGGGGCGCCGCAGAGGTCCTTTCTTCGGCTCCGGAGCGGTCCCTCCGCCTTCCCCGCTCGAGGCCACGCC
>chr1:24745552-24745591
CATGGCGTTGTCGATGCCGCTGAATGGGCTGAAGGAGGA
>chr1:25240043-25240126
GGGACTGGGTCGCCAGCAGAGGGCCTCGGAAGCCAAGCCACCCCGTCTGAAGACGCTTCTCCTTACGGAGCCCAGAAGCGCGA
>chr1:25430010-25430125
ccgccttgcaggagcccggacccgccgagcaggctcccggtccggcccggcccggcccggAGGCCGATGCTTCGCGGTAGTGCCCTCGCGGGTCCTGCGGACTCGGCGCCCGCGG
>chr1:25543345-25543563
CGCTGCTCTCAGGCCCTCAGGCCCCTACGGGGTGGGGATTGGGGAAAAGGAGGAAAGCGGGGGCGTCTAGGGCTTGCGATTTGCTATCTTCTGGCGCCTTCGGGCGGCCTCGGAAACTCTTGGTGCCTGGACCTGGAGCCTGGACAGGGACCGGGCGGGGCGAGACCGGCCGTCGGGGGCGCGGCCCGTCTGGGGGCGGGGCCTGTCCTCTCTCGCCC
>chr1:25573381-25573521
AGGTGGTCCCTGCAGGGGCTCAGGGATCTGGCGGCTGCTGCTCCTGTAGGTCCCGGTGGCTGCATCCCGGGGCAGAGCTGGccggaagctgctggcaagggaagttgggaagaggtggtttgcaggcatcagcccttgcg
>chr1:25859329-25859533
CCTCCTCCTCGGGGCCTGTCCGCCTCATGGCCGCTGAGGAGACGAAGCCGGCAGGACGCCGGCGCAGGCTCCCGGCGCCTCAGGGAACGCCAGAACCGCGGCCGCCGACGTTCGGATCTCGCGCCAACGCTGGGGGCGGGGCtacgtcgcgaccgccccgggcgccagccccgccccggcaaggccctggcccccttcgctgtg
>chr1:25875250-25875472
CCTCCTTCCTGCGCCCTCCGCTGGCTGCTTCCCCGGGCGGGCGTCCTCTCACTTAGCCCAGGTGCTCCCCTCCGGCTCCGCGTCCTGCCTGTCTTCCCCGGGTCCCAAGTCCGCCCCTGCCCCGCGGAGCCTTGCTCTTTCCACGTCcagccccgcagccccgcagccccgcCGCGCCCCGTGGAGAGCACCCTCGTCTGCGGCCAGCCAGGCCTCCCCGTC
>chr1:25905961-25906208
CAGGGAGGGTCGCGGCCCTGGCTGCCCGCAGTTTGGTCCTAAAGCCGCTGGTCCCTGGGGCACCGCCCCGTCCCTTCAGACAATGGGGAACCCGGCGGGGCCCGCagggaagggagggagggagggaggTAAACGAGGGCCCACGCCCCCTATTGTCTCCTCGACGGCACCCCGGAGCGGACGCCCGGTGATCGCCCAGCCCCCTGCCCACGAACAGCCGCGCCCCCGGAGAGCGGGGACAAAGGCG
>chr1:26035382-26035531
GCCCAGCTCCCAGGGGGCCCGGCGCCTGCCGGCGGGCTCCGCTCTTGGGACACCGGAGAACCTATCATGTCAGCCAGCGGGCCCACACGTCGGACCCCGGTTGGCCAATCACAACAGGGGGGCGTGGCCTTACCTTCTCCTGCTCGCCC
>chr1:26111669-26112009
CTCGAGAGAGGGAGGAGGCGAGCGGAGCGCCGGCCGCGCGCCTCGTCGGTGGCGCGGAACGTCCCGGCTCGCGCTACGGAAAGCCGGAGGGGGGCGGGGCCGTCGGCGTAAGGGGGTGTGTCCGCGCGCACCAcgggggcgcgcgccggctgctgactggaggcggcggcagcggaggcgCGAGCTGCCCGATAATGGCGGCCTGCAGAGCCCATGAGAGGGAGAAGCGGCAGCGTCTACCCTGAGGTAAATCTGGCCTTTCGGCGTGGCGGAGAGGTCTTGCTGCAGAGCCGATGGCCCTGCATGTGCCTCCCTCCCTGGGAGGCTTGTCACAGACGTG
>chr1:26279462-26279606
AGGGTGTGGCCTCTGCGTCCTGCTATCACCCTTCCTTGTCTAAACCTTCCCACCTGAGTGGAGAGGAACTTGGGGGAAAATCTCTAAGCATGGGCTCTTCCTGCTGTCCTATGCTTCCTATCCCCTAGGGTTAGTGGTGCGTGT
>chr1:26279937-26280105
GTAACCGAGGGGGAAGGGAAGGGGCCTCTGGCGTGCGGGGCGGTGTCGCGCAGGTCCCACCCCGCCTGCCCGCGCCGCCCATTGGTCCCGAGCGCGATGACTTGGCGGGCGGAGCAGGAAGGAAACCGCTCCCGAGCACGGCGGCGGCGTCGTCTCCCGGCAGTGCAG
>chr1:26306315-26306584
CTCCGTCATCCCCAGAGCCCAGAGCTCTGGCGGGGACACGGTCCGGCCCGCTGCCAGGACTCCCTAATGCCCCCAGGACGCGCTCAGGGAGCGACGTCTATCACGATCTAACCCAGCCCTGGAGGCCGTGTCGCCTCCTTCCGCCTCCACGCGTAGTCATGGTAAGCAGGGTCTTGAACCTCTCCTGTGGGAGCCGCGGAGCTCGCAGGCCCTCGGGGCTCGGGCTCCAGCCTGCGTGGGGACTCCAGGGGCAGAAAGGTCTTAAGCCA
>chr1:26472633-26472984
GGCGCGAGGgccccaggcgccgggccaccactgccgccaccgccgccgccgcctccCTGGTGCAGGGAGCGAGAATCGGCGCCGAGCAGGAGCCAGCGCAGCCTCCCCGCGCGGGGGCTGGAGACGGTGTCGGGCAGCTCGGGGCTAACCCTGAGCGGCTCGGCTGCCCGCGGGCGCCAGAGGCCATATTGGAGGAGCGGCGGCCGCGGCGGGAGGAGCCATGTTGGCGGCTGTTTATCCCGCTCTCCTCGGGCTCGCCGCCCCCGCCCCGTGCCCCCTCCCCCATCGCGAGGGCCCCTTCCCTCCCCTCCCTGCGGGCGGGCAATTCAAACCCGAAAGGGCGGGAAGGCG
>chr1:26500924-26501237
ATTGCGCTTAGGGGTCGCCTTGCAGGGCCAGAGAAGCTGGCAGACCACGCGCGCGCACGTGCCGGGGCGGGGCGTCACCGGGGGCGGGGCCTGGAAGGGCGGGGTCGGCGGGCTCGGGTTCCCGCGGGGCGCGCGCGGGGTGACGGGAGCCGGGACTACGCGGAAGTGGGGGTAGGGGCCGCGGGACGGGGAGGGGCGTCCCCAGTACCCGCGAGTGGCTTCAGGGAGCGCAAGGCCAGCTGAGTCTGGGCGCTGGATGGGCGGCCTTGGCATTAGGTCCAGATTTGGGTCCTAAGTACTGTGCCCAACCGGC
>chr1:26530175-26530218
GCGCCGACTACCTCCCCGCCATAGCCAGGAGAGGGGATCCTAT
>chr1:26695742-26695861
GAGTGAGGGGGACTCGGAGGAGAGTGGGGCGCTCTAGCCGCTCAGTCCGGCCGACCGCTTGCTCGCCCGCCCGCTGCCGCGCAGCAGCCTCGACCCAAGCCGCAGCTGGCGAGGGGAGG
>chr1:26696615-26696670
GGAGCTGCAGGACGGGGCCGAGAGCAATGGGGGTGGCGGCGGCGGCGGAGCCGGC
>chr1:26787325-26787481
AGGTGAAAGGAGCCCTGGAGGGTGTTCTCTGAGGTTTTCTTCACCATCCTCATTAGCCACCTGAGGTGGGGCTGAGGACTAAAGTAGGACAGAAGGTCTCTGGTAGATAGAGGAGGGGAAAATCAGGGGGATCCCCCACTTTCTTCACACCCAGGA
>chr1:26826607-26826706
AggcggagggggcgctgcggcgggaggccgcggcgggcggtggcggcgggccgggggcggagcgatggcggggccgcCCCAGTGAGTGAGCGAGCGAGc
>chr1:26859174-26859317
GTCAGGATCAACAGGCCAGAGCGGGCAGGAGGTATCAGGCAGCCTGGCTCCCAGATGCACCCCTGAGCTCCAGCAGGGGAGGAGTAGGAATGAAGGGGCTTCCTTGCCCTTGCTCATGGCTATGCGGAGGGCGTGAACCACCA
>chr1:26890791-26890835
CGGTCGTTACCCCTAATATCCAAGGGGAGGGGACGGGAGGGGGC
>chr1:27011052-27011360
GAGGTGCAGCAGCTGGGGCCCCAGGAATGACTTGACTGTCCCGGGGATTAAAGCCTCGACTGGTTTCCTAATCACCCAGGTGACAGCGAGCAGCCGAGGAATGCCTCGGCGAACTCCACTGGGCCGCGTGTGAGTCAGCCAAGGAGAATCTGCCCCCGCCCCCTCCAGTTCCTAGTTCCTTGGGAGGGTGGGGGAGGTAATCCCCCAGCAGGCAACCCTCCCCCTCTGTGGGAAGCCAAGGTAGTAGGAGGCAGGGGAAAGGCCTACTTCATCCAAAGGAAGCCATCAGTTGGCAGGAACGCACAGGA
>chr1:27154783-27155159
CGAAGGGGGTGAGAGCCAGTCCAGGAAAAGGAGAGAGGGGGCTGGGAGCCCAGGCTGAGAAGGAGTGAAACCGGGAAGCGGCCGGGAGCTTCTCCACCCAGAGAGGGGCAGGGGTCCAGGCGCGCCGGGCTGAGATTCCGGGGAAATGGAAAGAGGCGGAAGGCAGGCGGCCTGGCGGGAAGGCGCCTCGGCGCGGGCTGGGGGCGGCTCGCGGTGGGCCAGCAGCAACACGCCCCTCCTCGCGGCCCTGGCGCGACGCGGCgctccgccccggcccagctgcagctcctcctggtccagctccagaactaaccctagccccggccccggcggcagcAGACTGAAGCCTAGCTGAGCCCGGCGCTGTCACTTATAG
>chr1:27234208-27234253
AGTGGGCGAGCGTGTGGGCGGGTGTCCCAGAAGCGGTGTGAGGAG
>chr1:27234426-27234478
AAGCCCATTGGCCACGGCGGTGCGGGGCTCCCCCACTAGCAGGTTAGTGGGC
>chr1:27234892-27235093
CGGACGGACATGGGCTCCTGAAGTTGCGCCGCTGCCGGTCGGGGGAAGAGACCTGACAGGTACGGGTCACCGCCGCCCCCTGCCCTCCGCGGGCGCCGAGGCGGGGACCGGCTCCCGCAGCCCCGGTGAACGGGCCGCCCGCTCTGGGCCGGCTCCAGCCCTGCCGGCCTGGGGGCCTGAGCCTACCCGCCTCGGGGCCCC
>chr1:27300863-27300938
AAGAGAGAAGGAGGGCTTGGGGAGCCTGTGGTGGGCAAGATGCCAGGCCTTCTGCTGCAGAGCTGCGGGTGCCTG

>chr1:27366616-27366800
GGGCGCCGCGCACTGGGAACCGGGGGCGGGGCAGGAGCCTGGGCCGGCAGATCAGGAATCTTGGGATCTGGAATCCGTTCGGAATCGGAGAATCTCCCACGGGATCTAGGGATCCGGAATACGGCCTGACGTCCCGTTCCAGGAATCTAAAGTCCAGGGAGAAATCCTAGCTCGGACTTGCAAG
>chr1:27392479-27392889
GGTCGCTTTTTATGAATGGGGGAGCGGGCGGTGCGAGGCCTTATTACTATgccgcgcaacgcgcgctgcgccccagcgcgccgcgccCATTGGCTGATCGGACCGCTGACGTCACCGAACCGGTGGCCGGGGGCGGGGCGGGGTGACTCACGCCGCTTCTCCCGCGGCCGCGGGGGCTTCTCGGGGTCCACGCACGCCCTGCGCCGCCAGGACCCGAGCGGAGCCTCCCCGCGGCCCGGCCGCGCCTGGTCCTGAGCGGTGAGTAGCGGGCCCCGCCGCGGGCACCAGGGGTCCTGAAGGGCACGCAGGATGCTGGGGCACTGGGCCGGCGGAAGGCTCCTAGTGGCCGGCCGGGGTTCGAGTTCGAGGTGGGAATTCTGGGTTTAGGCGATTCTGGGTTAGCAGGCTTG
>chr1:27461446-27461623
ctcccacttcagcattttttttttttttttttgagacggagtctcgctctgtctccccggctggagtgcagtgacgacggatcttggctcactgcaagctccgcctcccgggctcactccattctcctgcctcagcctcccgagcagctgggactacaggcgcccgccaccacgccc
>chr1:27490024-27490249
GCCGGCCGCCCAGTCTCCGCACAGAGTGTGCTCCCGCGGACCGCCTCGCGGGCTGCCAAACGGCCGGACCCCCTCAGCGCGCTACGCCCCCAGCCGCGCTCGCCCTGCCTGTGTCCGCCATTACGCGATTCCCCGCCCTGGGCGGCAGCCACACCCCGCCAATGGCCCTGATTGGCTCACTGCCCCACCCACCCGGGGCTTCGGGGCATTCCATTGGCCTGAGTA
>chr1:27490623-27490738
ATCCCGTCCTGCACAGTCCATCCGGGGCAAGGCCCGGGTCCTGGGAATGGGGGATAGTACTGAAAAGCCATGGTCAAGTGAGCGgaaccctggttcagccacttcactctgcgac
>chr1:27500894-27501037
cggtggctcacgcctgtaatcccagcactgtggcaggccgaggtaggcggatcacgaggtcaggagatcgagaccatcctggctaacgcagtgaaaccctgtctctactaaaaatacaaaaaattggctgggcatggtagcgg
>chr1:27504747-27504950
CTGAGGTCACAGGAAGGCCCCTTCCAGCCTGAAACGCGATCTCGGGATGTGGGGCCTGCCAACCTGCAGCGACCCTGGGCCAGCAGAGATGAAAGGCTGCCTGTCCCCAGCTTCCGGACCCCCAAGGCCCCACTGCCTCAAAGTTGGAGAGCAGCAGAGCTGTGTTGCCACTGGCTGGGGCCAGCTGCTGGGCTCCCCACCCC
>chr1:27568569-27568747
CAGGAGCGGTGCCCGCGAGGGGGCGGGCCGCGCGGGCCGGGCTCCCGGAGATTGGTAGCACCTGGAGTGATGTCGCTAGGGGCGGGGTCGGGGCTTCGGACACGCCCTCTTCCCCGGACCCTTTCCCCCGGCCGCGGCGCGGGTGCCCGGGAGGGGGCGCTCCGCTCGCTGCGCCCCT
>chr1:27602131-27602191
CAGAACCGAGGGCAccaggctcagcccctcccagcccagcccCAGGGCCCCCAAGCTGGG
>chr1:27725725-27725964
TCTTCCGAGGTCCCGGCCGGGAGCCTGTCCCCTCCAGGTGGCGCCCCCGCGTGACTGCGCTTTACATAATCGCGGCCTGGAGCGTCACAGTGGCGTACTCCAGGCCAGACCGAATCAGAGTGGGCGAAAGCTCCGTGTTCCGCCCCTTCCCACTTGATCGACGTCAAAGCCCACCAGTGAGCGGGCGTCTAGAGTCGCCGTgcccgccccagcccgcccgggtccgccccgacccgcct
>chr1:27830685-27830842
GCTCCTCTGTCCCCACTAGAAGCACCGCCCCCCGTACGGGCGTGCGTGAGCGTGCGTACGCACAGGCTGCTGGGATGCCGCTTTTCCCTTCTCGGTCTTCCAGTTTCCCGGCGTGCTTAGGGCGCGCCAAATGGGAGGGGGAGACGCAAGATGGCGG
>chr1:27914640-27914804
TTCCTGTCTCCTCTGCCCATGCTCCAGAAAACGCGTACTGCGCTCCCAGTTGGCTCCAAAAGCCTCCGCGGCCATCTTTACGAAGGGCAAAACCCTCCGCACTAGCGGAAGCAAGGGGCTGGCAGAGCGGTATCGCAAGAAATCAACCAATCAGAACAATACTA
>chr1:28504004-28504087
ggaggtcaaggcgggcagatcacgtggtcaggagttcaagaccaccctggccaatatggtgaaaccccgtctctactgaaaat
>chr1:28506481-28506638
gccGGAAATCATGTAATTTAAAACTATATATGGGTGTCTTAGGCGGCATCGGTCCCAACTCTAAAGTACGCGTTAGACGGGCCTGGGCCAGAAGTGGGCCATGGAGACCTCGGGACCCGCAGGGCTGCCGCCCGACCCAGCGAGCCTCTGAAGGTGC
>chr1:28518707-28518718
AGAAGGCGGTT
>chr1:28531805-28531915
CACACAGGTCCCACAGCACAGAACCCGGCTTGGTGCTGACACTAGGCCAGGGCGACGTGGGCCAGCTGGGGCTGGGTGAGAATGTGATGGAGAGGAAGAAGCCGGCCCTG
>chr1:28552945-28553071
CTGAACACACTGCCCGACCCGGGCCGCTGCGCTCGGGAGCCTGCGCAGAAGCCGTCGGAGGCGCATGCTCTGTAGCGGTCTCCGCAGCCAGGATTGGCGCCCGCGCGGGCCTTCGAgccccgcccg
>chr1:28581901-28582075
TAGGCCGCCCCTCGCGGCCACACCCGACAGTAGGCCGCCCGCGTGGCGCACAGCTGCCTGGGAGTTGTAGTTTGCTCGCCCCGGCGTTGTCCGCGCGTCACCTCCCCAGCCCTACGCGCGTGTCCATCCCGAGCCCGCGAAGCGAGAACCGCCAGAGGCTTTCCTCCGAGCGGA
>chr1:28736364-28736520
CTGGGTACTCTTTCTGTAGTCGGCTAACAGAGGATGACCAAGCCCCTCGCGGGGGCGGGGGCGGGTCACTCCCGGACAGGGCCCCCATGAAGTTTCCCTGGGGACTGTGTGACTCCCTAGGGGTCGGGTTACCTCCCAGATGGGGGTGGGGTATCA
>chr1:28915138-28915397
CGGTGAAGGTGTTGCGTGCAGCCGCGGAGCGATTTCTTCCTGGCGAGGGAGCTGGGCTGTCTGCAGAAGTCAGGCGGAATCTGAGGACTGCAGGGAGCCCTGGCAAGACTTCGCAGGCCTTCCCGCCACCGACGCCTGCATCATTGAAAAACATGTTCCCCCTTAGTCTTCTGGGTTCCCAGCGAGCAGAGGGTTAAATCTATTCTCTCAGCGTCGTGACCTCCTTTTTCAGTTCGCGCATCTGTCGGCTTGGAAATCT
>chr1:30697703-30697911
GCCACCTGCCACCGAGAGGAAACCAGAGCCCAGAGCCAGGCAAATTTGGCCGTGGGGACTCCCATCTCGGTGACTCAGGGACCTCCCCTGAAACAGTCCCCATCTAGCCTGGCCTGAGCCCCTGTGAGCTGTCAAGGGAGGCTCTGACCGGGGAAGGTGGGGCAGAGGCTTCAACAGGCTGTACAGATCCAGCTCTCAGCTCGGATAG
>chr1:30717843-30718461
ccggtttcaccatgttggccaggatggtctcgatctcctgacttcgtgatccgcccgcctcggcctctcaaagtgctgggattacaggcgtgagccaccgcgcccggccATAAAAGGACTCTTAACATCGCCTCTCCCCAACTCCCTTAACCTGGGGCTGGAGACCCTCCTCCGTTATCAGGCTCCGCCCCAGCTACGGCCCCACCCCTGGTGCTGGCACCACCTCAGTCTAATCCAGGTTCCACCCCCAATCCACCTAAGCCGTGTCCCTAGCCCTGGCCCCGCCCTGATGTTGCCGTGTAACTCAGTTCCCGCCGTTTTATAGGCTACCGCCCCAGCCAGGCCCCGCCCTCTGATGTGGCCCCGCCCCCCGACGCTGACTTTTTCTGTCTTCACTTTAGCGCTGGCTCCGCCCCTAGCCTTGGCCCGCCTCAGCGCGGACTCTCAGTCTCTGCGCCTGCCACGGCCTCGTCCCGCTCAGCCCTGGCCCTGCCCCTGGAGCCGACTCTCTCCGCCTCCGCCCCGGTCCCGCCCTGGCACTGACTGTCTCCGTCTTCGCCCCTGCCCTGGCCCCGCCCCCTGCCTGCTCTGGCCCCGCCCCGCCGCTCTCTCCGTCTC
>chr1:30719276-30719459
GGTCCTCAGGCTGATGGCTGTGGGAGTCGTGCCACGCCCCTCGTGCCCCCGGGAGGCCCGGCCGGGGCTGGGTGGGGGGATCCGGTGGTTCCACATGGTGCAGTTCTGCGCTTTGGCCACCAGATGGCAGCCGAAGCTAAGGGATGGGGCTGCCGTCTCCCGTCTTGCTGTCCTTGTCCCGGT
>chr1:30722463-30722534
gcaccctgtgctgggaagtatgcagggtcagagtgagttcaggcctgggttcaaatcctggctcagccact
>chr1:30785206-30785362
CCTGGATCCTTCCCCCTCAGGAAAGGCTGTTTGGGAAACAGGTCTGATCGGGGAAAATTGAGCAGCGCTTCCTGACAGATCAGTAGCTCCCTGAGCCCCCAGACCCTGAGTCCCCTCCCCTTTAACGAAGTGCGGGCTCAGCCAACTCAGTTACCT
>chr1:30797761-30797915
TTCCTCCAGCCTGTGGCTGGGCTGCTGGAGGAGGCCATGGCCTTGATGCCGCTTCAGCAGGTTTCTCATCAGGCCAGCAGGTGTCCCATGCAGCCTGCAGCACCTGGGGATCTGGGGAGAGGAGAACCCAGAGTCCTGGGAGGATCAGGAGGTC
>chr1:30877517-30877689
ACAGGAGTGGCATTCTGGGAAGAGTCAGACCCCAAAGGCACCCCTACCACAAGCTCAAGGCAGGGGTGGTACACTAAGGGCTTCCCCCAGAGGCAGAGGCGGAGGGTAAAAGGGAAAAGAAGCCCTTGAGGCAGGGGAACTGCTTGAGCAATCTGGCTGACGCAAAGCCGGG
>chr1:30907654-30907839
GGGAGGGCACGCTGGCATCCACCCATGTGGCAGACACATCCTTCACCTGCACACGCCCCACAGGTCCCCGCACCCCTCACTGAGTTGGccacacacgcccacacacgcccacacacaGGGTTACCCTCACTCCCCCCTCAGGTCACCTTCACCAAGtcaccctccacctccacctccccttcccg
>chr1:30911523-30911721
GTCTGGACAGGCCAGGAGCGCCACCTGCTGCTCTTCAAAGACACTGGTCACAGCCAGAACTAAGACAGGTCTGGGCCCCTGAAGGTCCTTCTCATCTTGCTCCCCCCGGGTCCCAGGTCTCCCTGGGGTTCACAGATGCACACATTTCCTGCCCTCAAGCACATGGGTCATCTGCACAGTCACCCTTGCCCAGGCCTC
>chr1:30916473-30916579
TCTTTGTCTGGTTCACCCCAGACCTGAGGTGGGAGGGCGAGGATACCCCACCCTTCCCCCACGGGAACTGAGAGAGTCTGAGGTTCCACAGGGAGGGGGCAGGTGG
>chr1:30930020-30930163
TGTGACGACAGCCCGGGCCATAGAATCCTTGGGACGGACTTGGTAGCAGAGTAATGGTGGTCAGAAGAGGGGGTGGCCCAGAGCCCAGGCCACTCCATGAAACCCAATCCTGCAGATGGAGGGGTCTGCCCCCATGCCCACCC
>chr1:30940310-30940468
acaaaaataaaaaaaagtagctgggcgtggtggcgtgcgcctgcagtcccagctacttgaaagcctgaggtaggaggatcgcttgagcctgagaggtggagcttgcagtgagccgacactgtgccactgcactcaagcctgggcgacagagcgtgacc
>chr1:30950638-30950795
cacctgaggtcaggagtttgagaccagcctcgccaacatggcaaaatcctgcctctactaaaaacacaaaaattggctgggcatggtggcacgctcctgttaactccagctactccggaggctgaggcaggagaatcgcttgaacccaggcggcaga
>chr1:31042014-31042156
CATCTCTAggccaggcccagtggctcacgcctgtaatcccaggactttgggaggccgaggcaggtggatcatctaaggtcaggagttcgagaccagcctggtcaacatggttggaaccctgtctctactaaaactataaaaa
>chr1:31044132-31044282
ggctcacacctgtaatcccagcactttgggaggccgaggcaggtggatcacgaggtcaggagatcgagaccatcctggctaacactgtgaaaccccgtctcaactaaaaatacaaaaaattagccaggcgaggtggcgggcgcctgtagt
>chr1:31057222-31057258
gcaaaaccccgtctctacaaaaaatacaaaagtagc
>chr1:31057451-31057539
tggtggctcacacccgtaatcccagcactttgggaggctgaggcaggtggatcacatgaggtcaggagttcaagaccagcccggccaa
>chr1:31065436-31065931
GCTGCTGACTCCAAAACATGTACGAGGAACAGCGAGTGAGAAGCCTCAGCCAGGGCCCCGGCGGCTTTTCCAAAGCCCTTCTCACCCCCACAACCACTCTCAAACACCAATATGAAGGGACAATCTGCTCGTTAGGGGTCCGGAGCAGCGTTTGGGGCCGGTGGGGTGCGGATACTCACGGGCGGAGCGGTAGGATGAAGATGGATTTCAGCCCCCCGATCTTCTCTCTCTGGCGCTCTCGCTCCCCCTTACCTTTCACTCCGACAACATGGCGGCCCACTGGGGACTGGGTTGGCGCGGTGCATCCTGGGATAGGCTCCGGCCCCGGCCCCGGCGGTGGCAGCGGCATGTGCGGAGAAGGCTGGCGGCTCTGGAACAGGTTGCCTGGTTGCCATGCCAACCCAGGGCCTGTGTGAACTCGGGAAACTCGCAGGCAACACAAACGCTGCGCGCGAGTGCCCGCCCGCTAGGCGAGCGCGCGCCGCCAGGGCCGAA
>chr1:31090175-31090334
acatggtgaaaccccgtctctactaaaaatataaaaattagctgggcatggtggcgcgtgcctgtaatcccagcgactcgggaggctgaggcaggagaattgcttgaactgggacctgggaggcagaggttgcagtgagccgagatcgcaccaccgcac
>chr1:31124191-31124368
tctggctctttcgcccaggtggaactgcagtggcgctatctcggctcactgcaagctccgcctcccgggttcacaccattctcctgccttagcctcccgagtagctgggattacaggcgcccgctaccgcgcccggctaattttttgtatttttagtagagacggggtttcaccgtg
>chr1:31144740-31145073
gttcgagacctgaccggccaagatgttgaaaccccatctctattaaaaatacaggccggggccaggcacggtggctcatgcctgtaattccagcactttgggaggccgaggtgggtggatcatgaggtcaggagttcaagaccagcctggccaagatggtgaaaccccgtctctactaaaaaatacaaaaattagctgggcgcggtggcgggcacctgtaatcccagctactcaggaggctgaggcaggagacttgcttgaacccgggaggcggaattttcagtgagccgaaatcaagccactgcactctagcctgggtgacagagcaagact
>chr1:31146679-31146710
ctctatggagaaactggtaaggcagtgggaa
>chr1:31155224-31155697
CTGGGGGAGGCTAAAGTGGGTGCTGGAGGCGGGACCCGAGTCCCGGGAGAGGCGGGCGGGGAGTCGCCGCTAGAGCGGGGCCCTTTTGGGGGCTGGAGACCCGGAAGCTTAGAGGGCCCCCTGGCCCCGGAGAGGGGGAGGGCGCAGGGCAGGAATGGAGGCGAGGCCTGGCCTCAGGAGCCGGGGGCGGCGGGTTCAGGGCGCGATCCTCTCTGGGGGAATCCGCGGGTGGCCCGGGAGAGGCCGGGAGGGGGCGCAGAGGGCGGCGCCGGGGCCACGTGGAGTCTGCGCGCCCCACCCGCTTTGGGCCGCGCTCCACCCGCTTTGGGCCGCGCCCCACTATCCCTGAGCGCCGCACTGTTGGCCCCGCCACACGTCTGTCCTGAGAACCCGCAGGTCCCAGGCTGTGCGGCACCCCGCCGAGCcctggagcaagtccttccctgcgtgggtcttgtttccgcttctgtgaa
>chr1:31181589-31181818
CAGGCTGCAGTGAGCGCGCGGGCCACCAGGGGGACACGCCTGCGCCTTGGCCCGAGCTCGCGGCAGCTGCGGTCAGCCCAGGGCGAGGCGCCGGGGTGGGCGCGGGGCAGAGGCTACCCCGACCTGCGGGAAACAAAGGCAGGTTAGGGAGAGTGGATCCCAAAAGTATGGGGGCGGAGAGACCCGGTTGCCCTGCCCACTCCTCCATCCCCTCCTTTTCGCAACCCCG
>chr1:31181976-31182163
GGCGGGGGCGAGGAGAGGGAGACTGGGTCCTGAAGGGGAAGAATCTGAGGGCAGGACTCCCACCCTAGGAAGCGGAGCCAGAGAAGCCATGAGGAGGGGAGGGGCGAGGGTCAGACCCCGTGCAGGGCCTGGGGCGGGGCTTCGGCTGGACCCTGAGGGATGGGCCTCTGGGGGTCTGGAGGCGGCG
>chr1:31182473-31182653
AGGGTGCTGAAGGCGCAGGGCCAGATTCCCCACTTCCCCAGGGGCGCCTTACTCACAGCTGTCCTCCTCCTCCAGGAACACTTTGCTCACGTAGCAGGCGAACACGAAGCCGAACAGCTGGGAGTGGAGATGACACGTCAGGGAGGAAGGAGGAGTGGGAACCTCTTCCTCCGCCCCCTG
>chr1:31294833-31294926
caggaggctgaggcaggagaatcgcttgaacccgggtggcggaggttgcggtgcaccgagattgcgccactccactccagcctgggtgacaag
>chr1:31296559-31296737
GAGGGGAGGAAGATGAGCTGAGGGCCAAAGGCCGCCTGCTTCTTCACTTACCGCTTGCAGCAAGGCTCCCGGCGTCGCCTGCTGCTGCCCGGCTCCTGGGCCAGACCCCGCTCCCAACAGCAACTCATGCCGCTGCCGCTTGACTGGAACCAGCGGCAACTCTGGGCCCTTACGCTTC
>chr1:31297075-31297304
GTACGTATGAGGAAGAACGGGGTGGGTGGCTGCCTGAGTCTGGAGGCGACGCCTCGGTTGTGCAGTCTGAACCTGCCCTTCTCAGCTGAGGGTGCTGACAGCAAGGGGTGGGAGGCGGGCCCCGAGTCCCCAGCTGTGGTAAGTAGTAGCCTGGGCTCCCTTTCGGGGCAGGAGCGGAGCCTTGGGGTCTCTGGCGGCAAGACCCAGCCCCTGCGGCTCCCTTCTTCAA
>chr1:31373096-31373191
GCTTTAAATAGCCCTCGCATCACATGAGGAGACGTGGCCCACGCCCCCGGCTCCCGAAATAGGAAGCCCCAGGCTAGGGCTCACCCAGGAGGGGC
>chr1:31395468-31395570
gcccatctcggcctcccaaagtgctgggattacaggcgtgagccaccgcgcccgcccCGCCTTCTGTCATCCCGTATCAGCGCAAGTCTTTGCCGTTTACCA
>chr1:31412951-31413734
CTCAAACCGAGGTCGATTTCCGAACGCTCACTTTGGAGCAGGATGCGAGCCCGGGCCACGATTGGGTCAGGTTGCGCCGCTCGCGTGGCCGCGGGAATCCCCGACCGGCCCCTTCCCTAGGGTCCCTCCTGGCGCACCTGCCCCAGGTGAGTCTGGGGAGGCCCCGAGCGCCGCCGGAAAGCGTCGAGCGGCTTCGGTAGGTggggcggggccggggcggggccggggccggggAGGGGCCAGGCCCGGCACCCGGATCCCGAGGTCCGCGCCCCGCGCCCGGCGCCGGGCGCCCGAAGCCGGGAGCCGCCGCCATGGGGGCCTGCCTGGGAGCCTGCTCCCTGCTCAGCTGCGTGAGTCCCGACCCCGGCGCCCGCCCGCGCGCGCCGCCCGTTCCTGCTGCGGGCCCTCACTTTCTTCTGTTCTGCTCCGAGTAGTTTCTTCTTTTTCCTTCCTGCAAACTTGTCTTTCTGGGCCGGTGCCCCGCCTGCTCGCCCTCCTGGACCTTCACTCGGCACCCGGATCCCGCTGCCCCCGTCCCCCTGCTCAGTCCTGGCCGGCAGGCGCCGGGCAGCTGCGGTCCCGGCTCGGGTTTCCGCGGGCAGGAGGGGAGTGCCCTCGGCGGGCGCCCTCCTGGGACCTGGAGAGACTAAGCCTGGAGCCCGGGGTCGGGGCAGCTCTGTGGGCCCTCGTCGCCCCACTTGGGGCGGTCCTCGGGGTGGCCTCTGTCCCCGTCCCGGACGCCCTGGTTCTCTGTGTAGGTCGCCCGGGCCCCGTCCCTCC
>chr1:31417900-31418080
ggctggagtgcaatggcacaatctcggctcattgcaacttccacctcccgggttcaagcaattctcttgcctcagcctcccgcgtagctgggactataggcacacaccaccatgcccagctaatttttttgtatttttagtagagatagggtttcaccatgttggccaggctggtctcga
>chr1:31503835-31503909
AAATTGATGGGAGGGGGGTTGGTTCTAAACTGAGACTATGAGCACCTGGAGTGCCCGGCACATTGAGACTATGA
>chr1:31523858-31524017
GTCCTCAGATGAAAGTGGGTGTGGGCTGACTTTCTCTGAGCTCCCTGTGGAGTCACACGGGGAACTGGGTTGAGTCACAGCACAAGGGCACTCACATGCCCCACCCCGAGGAGGTCCCTGTTCTGACAGAAGCCCTGAGCCGTGACTGTGGActgacac
>chr1:31563564-31563815
aagtcttgctctggtgcccaggctggagtgcagtggcctgatctctgctcactgcaacctccgcctcccagattcaagcgattcttgtgccttggcctcccgagtagctgggattacaggcatgcaccaccatgcccagctaatttttgtatttttagtagagacggggtttcctcatgttggacgggctggtcttgaactcctgacctcaggtgatctgcccaccttggtctcccaaagtgctgggatta
>chr1:31575271-31575450
tcccacctAGGCTTTGTCCTCCCAGGTCCCTGCAGGGAGCAGATGGGCAGCTCCTGGGTGTGTTAGTGCCAGTGCTGGGGCCCCCGGATATTATCCCTCCACCCCCACCACCAGGGCAGGACCCCCTTGGTGACTCACCACCCAGTGGTCCATGGCAGGGGTAACCCAGCCACAGGTGC
>chr1:31575639-31576095
TGCTGGTAGAGACCTCTGGCCTGGGCCCAACCTGTTGAAGAGAGGGCGTTGCACAATAGGGAGGTAAAAGGTGACGGCAGACCTGGCGGGACAGAAGCCCCATTGTTTGGGTCCCAGGCCAGCCTGGGCAAAGAAAGGTTTATGCCTGCGGCAGGAAGGAGGGCCTCTGCAGGGGGTGCCAGCTGGTAGGGCCCTTGCCTTTGGACCCTTGGAGGGGGACAGGTGCCAAGCAGGATGCCCTTGGGTTTGCTAGAGAGGGCAGTGCTCGTCTAGGGGCCCAAGCAGGCAAGGGAAGGCAGACTCAACAAGGGATCAAAGGGTGCAGAGGCCACCCCCACACCCTGCCCACCTCCCAGGGATGAGCCGCCCAGGGCACCTAAGGATCATACTCCTGGAATTCCAATCATTCCTAGGAGCTGGGGTGGCTAGGGGGGCGGCACCCAAGCCTAGGGGGCA
>chr1:31579560-31579987
TTCCTGCTGTCACTGCAGAGTCAGAGGGAGAAGGGGGCGCCAGGAAGGAAAGCTCTGACTGCAGCATCCGCTGCCCTGAGCGGATGAGGGTCAGGGATGGCTGAGCGGGCGGCCAGCCAGCCTCTAGCAGGGCCTTCCCTGAAATGTGGCCCCTTTTTCCTTCCCCACCCCTCCCCACCATTCCCAGTAGGAGGAGGAAGGGGTCATGGGTACCCCCCTATTCAGTCTGAGATGGGAAGTGGAGAAGGGCCAGGTAGGAAACCCTGAAAGCCTTAATAGAAATAATGGGGAGCCTGCGACTTGGAGGAGGCGGCCCTGCACCCACTCCACCCCCACTCCCTCTTTGCCTGGGACTAAGAGGCCCCAGAGAGAAGGAAACTTTTTGGAATGCATTGCGCATAAGATATTTCCATTGCCTCACTAGGGT
>chr1:31584986-31585132
TGCCGCGGTGGGCGTCTCGATGGTGCCTGGTGGTTCCTGCGTCGCCGAGGGTATGCAGCAACAGGGGATGTGGGCAGAGAAGAGGGCAAGGAGCTCCGTGGGCATGGCCTGGGCCATGATGCACTGAGTCTTTCTGCCTTTGCTCC
>chr1:31586374-31586579
TCCCCAAGTGAGGGAGGGCAGGTGGATGTGTGGTCCCATAGAACTGGCCCCTAGGAGGTGGGTCTCTGGAGGACCCAGGTTCCCTCCTCTTCTGCTCACCTTGCCTCCACTTGTCCCCTTGGTGCCCCACCCCCTCCCATGCTGGGCCTGGGTGCACCGACTTACAGATGTGAGAGTGAGGGAGATGCAGAGAGGTACAGAGACC
>chr1:31591801-31591925
CTGCGGGGGTCCCGAGGCACCTAACTCTAATCTCCCAGGGGCTGCTAAGTTACATGACTTCACAAGTGCTGATGCCTCACATCTTCTTGGGATCTTGCCAAACCCCCATCCCTGCCTGGTGCCC
>chr1:31594162-31594335
TCCCTGCCCCCTGGTGGCTGAGTCCACACCTCCCCCTGCTGCAGCCTAGAGGAGTAGTGGAGAGAAGCCACCTGTGCAGATTCTCAGACCTGAGCACCTGCTGTGAGTTCGTGTCTTACTCTTTGGAGCCAaaactgttctgtgaggcctggagactggcacagggggacaaa
>chr1:31644634-31644789
GACACGACCTCGCGAATGTGCGGTCCTTCATGACGTGAGCAGGGCGCGACCGACGGTCCCTTTTCGGTTCTCTACAGCGCAAGGCCTCGCTGAAGCGAACCCATCGTGGGAAGGGCGCGGAGAAAGCGGGGAGAAAGAGCAGGGGGACGTCGGGC
>chr1:31662985-31663271
TGAAAGCTGCCTGTTGTATTCTACTCCATCAGACCCcctgcctcctccccacctacctccctacctTTCCCCCCATCCCAGCAGACATGGGCCCGGGCTGCACAGAGGCCTCAACAGCGCACGCAGCACCATGTGGGCTCTGATTCCCCaagatgaaaaagtgggtgcccctgtcctcaaggagctcacagtccagtgagggtcatgggcccaacacaaccaggggcaatacaacagtctaagtgttctgtgtggaaaggggctcagggagctcaggagcggggag
>chr1:31664023-31664318
TCAGCAGAGCCCCAACCAATGTTGGCCCCCACTGGCAGTTGGGATGAAGAACCACTGGCCAGAGGTTTGGGATTCTCTGCAATGACCAGCCTAAGGAGAGCAGGGGCTGCCACTCAGGTCCTggggaggggaaggaaggggaaggggaaggggaaggggaaggggaaggggaaggggGCTAGCAACCACCACTGTCCCAAGCATGGCTGATCAGCATGGGCTCTGGGGAGGTAGTGAGGTGCCCGGGTCCTcctggagctgggaaggaagtctcagctctgctgctaacaccact
>chr1:31665774-31665831
TAGGTCACAACCCAAGGACAGGTAGGGTGGGGAGACTAGAGCTGGTGATCACCAGGG
>chr1:31666143-31666303
GATGTGACAGGGGACTGCCCAGAACAGAGGTGGCATGTGCTGGGAGGCCCCTGGGCTGGCAGGCCCCCTCTGCCTGATCTGCTCAGGCTTCCCTGctcttgcccgagctactgaaccagcctcctaactcgtcctgccacctcctggctcactgcaagcc
>chr1:31667249-31667510
AACGTGGGGCCTGGCAGGCCTTGGCTCTGGAGGGTGGCTCTGGGGAGCTGGGGTCCACTGGGGGTCTATAATCCCAGGTCCTCCTTTGTAGGAGGCGGAGGAGTGCTTCTGCGGCTGCCTCCTGGCACCCTCCCCTTGGCAGCCCTGCGGGGATTCTCCTCACAGCCTCCACCTCCACAGCACCCAGCCTGTGCTGCAGGCTTGGGGGCAGGGGGGCAGCAGGGGTCACGATCCTCCCCTTCACAGGCTGCTGCCAAGTCT
>chr1:31668754-31669126
CTTCCTCCCTTTCCAGCCCTTTCCAGCCCCTGCCAGCTTCTTCTTACCGGCTCCCCCTTGTCTCCAGTCAGGCCCGTGAGACCTCGCTCTCCTTGAAGGCCCTTGGAGAGAAAAATCATGAGAAACTGCAGGAGCCGGCGGTCCCCACCCAGCCCCTGACTCCTTCCCCCTGCCCCACTGCCTTCTGTTCCCACTCCAGGCAAATATGGAGGCCATAGTGGCTCTCGTAGTGTCCCTAGAAGGTGACCCGTAATGGGTGTGCTCCAGCAGGATGACTGGTGGAGGTGTGAACCCCACATATGGGTGCCTCTCAGGAGGATACCCTTCAAGATAGATAACTATAGAGATATGCCCTCCAGCAGAGGTGACTCT
>chr1:31684091-31684568
GAGGGCAGGCAACTCACGGGTTTACCAGGTCGGCCCACGCCTTCGGGGCCCTGCTCTCCTTTGGGGCCGGGCTGCCCAGGCCGTCCTGCCATGTCTGTCACTGTCCCCTGCAGGCTGGGGCAGGCAGTGCAGCCATCACCCTGGTCAGAGATGGGTACAGCCAGGAGCCCATGAGCCGGGGCTGGCACCCAGGCCAGGACGCCCTGCACCCCTCTGAACACTCTGCCCCTTGAATGCTCCCACGTCAGCCTGGGAAATCAAAACAGGCCCCTGACACTCCTAGCAGAGGAGAAGCCCCGAGGAGCCTCCGCTCAGTGACTCTGACAGCCGTTAAGGCCCCAGCTGGCCCTGCAGTCCTTCCCTCACTGGTGCGACACCTGATTTTTTTTATGCAACAAACTCCCCGACCCCAACCACCCCGCCTGACTAACCTTTTCTCCTTTTGGCCCCGCGGGGCCCTGAACTCCAGGCTCTCCT
>chr1:31692930-31693235
ACACCCAAACCCCTAGAAAGACCCTGGCCCTCACCCCCCTCCCGTGATCTGGGCCAAGCTGCAGGCTTTCTGCCGGGATGATGGGATGATGGCTCACATCCCACCTCACCCCAGGGCACAGCTGGCAAAGGTCCTGCCACGGGCAGGGCTGGGACACTTACCCGTGCTCCCTTCTCTCCCTTGGAGCCTGGTGGACCAGGCAGGCCCCGCTCACCTTTCCCTCCCTGAGAGTGAAACCAGAATGGAAGATAGGACCAGAGGGGGCACATGGGAGCCTTGAGAAAGCTCTCCCCACTTCTGGCCCC
>chr1:31705027-31705251
GGTAATGTTCCGAGTTCTGCCCAGAGGCAGGGCCGTTGACCAAGGTGGAATCCCCACCAAGGGTCTCCTCCCGCTGTAGACCGAAAGCAAATTTATTGGCACCAAGGCTGAGGATCCACAAAGTAGGTTCAAGAGGCCATGAGATGCTGGGCTGAAGAGGGAGAAACTGAGCGTCCCCAGTTGAGGGGGGCTCTGGGGGCTCTGTGGAAGCAACGCGCCTAGCC
>chr1:31712699-31712858
GGCAGCTGCCCAGCTCCTCCTCCTCCCAGCAGTGCCTGGGCTGGGGCTGGGCAGGAGAGGCCTGGTGACCTGGCTAGAAAGAAGGCTAAGGGAGTGAGCAGGGGAAGGGAAAGTTCAGGGAGAAACCCCAACTGTTTCACcaaagcagaaaataaatca
>chr1:31714877-31715073
GCGCAGGCGCCTGACCAGCTCCTCCAGCTCGGGGCTCAAGCCCCAGGCCCTCCAGCTGTCTACTTGGAAAAGGGTGGAAGCACATGGAGGGTGGGTGTCAGGGTGTGCGGCGCAGGCCCAGAGAATGCGCCCCCCTTCCCCACAAGGCCTGGCAGTTCCAGAGAACTGGGCGCGGCCTCCCAAATAACGACCTCTG
>chr1:31715451-31715628
GCGTCGAGGGTGGCGGGTGAGGGAACGTTCCTGGCGCCGCGAACGGGAAGCCTCCAGGCTGCAGGACGTAGCTGCGGGGACCCGGCAGTCTGCGAGGCTGGAGTGGCCGAGGCCGCCCCGAGCATAGAAACAGCCCTGTATACGTGGGCACAGAAAGGCCCAGGGAGGCGCCTGGGC
>chr1:31715797-31716015
CTCCAGGGCACCAGCCCTCCACCTAGCGGGAAGCTTGGGAATCGCGGAGTGCAGAGGTGGGGTGCGGAAAGGGTTCCACCGCGCCTGGGCTCCTTTTTCTCCTTGGAGGTCCCACTGGCGCCTACCCACCACCATCCTGCCCAGTCCGCTCCATCTCGGGGATTCGCCCCAGATAGAAAGGGGAGTCATTCTAACATCTATCTTCCCTTCTTCCCCCC
>chr1:31745550-31746093
AGCTCATCAGGGCCCTCTCCCACAATGGGGTGTCAGGGAGGGGCAGACATGGGCACAGAAGGGAAAGGCCCAGCAGCCTCTGCATGAGCAGGTGGGACTGGAAGAGCCTTTGAGGATGGGCTCACCCCATGCTATCCCCAGACTATTAGGTGCTCCTCTCCCCCACCTCcaggctccttcctatctctaaaagccagcagtactggacaggcacgctgagtGTGAAGGGACCCACCAGGGCTGCCTCTTCCTGCCCCCTGCTGCCCAGCCCGGGCTCTGCAGCTGAGAGGAAGCTCTTTCTCACCAAGCATGAGGAGCAGCCACCCTGAGCAAATCTGCTGCTGGGGGCTCAGAACTGCCACCCAGCCCAGCCTCTGGTCTCATCCACTCTGGGGCCTTTCCCTCCACGTCAGTCACCAGCCCCAGGGCCTGATCCACATGATCCCTGAAATTTCTCCATCTCTGAAACCTGGACTCCCAGAAgagctttggagtgaattaaccctggatcccaaatggggtgtggacattgaccagctgtgt
>chr1:31746755-31746839
ccgtggcctgggcctgcatccccctcctccagccttctcaggagggctccacccattatcccttctcatcggcaccctgtcagc
>chr1:31760546-31760846
GGTCCGGGATTCCCAGGATGACTCCCATTCACgctgggtggcgggggaggggcgggccgggggaaggggcgcggcgACGCGCACATCCGTCGCGTTTATCCACCTGGCAGCTCCAATTcgcccgcccgtcactcaccctccgcctccccggcgctcgccgcccgacctgcccaggccgccacgcAGGCGGTGACCCCCACTCGGTGGCTTTGGGTCCTCTGCCAGCGCTCGGACCCAAGGACAGGGTCCTCAGGAGCCGCTCTCCTAGAGCTCTGTCGCCCTGGGGGACGCACACCCTCC
>chr1:31761090-31761259
TGCAGCAGCTGGAGCCGCCGTTGCTACAGGAACCGAATGCTTTTGTTCCCCAATGTCAGGGCTGCCGGGGCAGGCGGGTGATGAGGAGGCTGCCACTCCCCGGTGGGACCCAGGTCCGGCCACACTACCCAGAGGACTTCCAGCCATCACAGGTTCGAGTCCCCTTCCT
>chr1:31762711-31762936
CCCCAGGGATTTCCCAGCGTCAGTCCTGCAGCCACCGCTGATGCTCTGGCTGCGGAAACCCGGGGTTGCCCGCGGGAGAAGGGGTGGCGGGTCCCAGGCTTCGGGCAGGGGGCGCCAGAGGACGCCCAGGAGCCCGGCCGGCAGCTGGCGAGGCGGGCAGGCAGGCGGCATCTCTCGGCCCGGGCGCCCCTCCCCCCGGCGGGCAACAGACCCGTCGCCTGCTCT
>chr1:31763162-31763317
GGGTCCAGTCGGGATCTCAGCTGGAGGGGAGGGGGCGCGGAGCAGACACGGGGGACACGGCCCCAATTCCAAGCTGAGGGGAGGGGACTTGCAGCAAGATTGGCGAGGGAAGGCGGGACTCCGGTCAGATAGATATGGGGGAGGGGGCGCTAGGG
>chr1:31788432-31788731
TTCTTCACTCCGGAGCCAAGAGGATCACGGAGTGGCAGAGTGTGAACCGGAAGGACCCTCAGAAACTGCGTCCAGCCGGGGGAAGCTCAGGCCCGAAGAAAGTCACCGGGAGAGCAGTGTCGCGATCCCTGGTAGCCTGGGGCGCCTTCCACTAAAACCCAGGGCGCGAGGTGTCCCTTCCGGGTCCCGGGCGATTCCGGCTCCGGCCTAGCAACAACAAGCCCCGCCCAGCGTTGCATAGCAACGTCCCTGGAGCCTAGCAACCGTCAGTCACGCCCCCTAGCAACGTCATGCCTAAT
>chr1:31789173-31789647
GCCGGAAAAGTTCCCGAAGGAGCCCCGCTCCCTCTCCCGGTTCAACTGTCCAGCCCCCTCTCCCTACCCCTCACCCGCACCCCACCCGCATCCTACCCCGCCCCCGCTTCCAACTCCTTGCGCTAAGTTCCCGCACCTCGCCCCACCCCCCGCTTTGACTCCGGTCCTGCCAGCCCCGACCTCCATCCCAAGGCCGAGGGCCCCCTCTGCTGTCGTCCGCGGGTAGGGCAGCCGCAGAGCTCATGGGGCAGAGAAGAAGGGCTCCCCCAACCGACCATCGCCCCACCCCTTCCAGTCCAGCAGGGGCCAGGGTGAGGCCTGTACATGGGTGGACTTTGCGAAGGGGTGAGCAAAGAGCGGGTAGGGCCCTTCTGGCCCCGGGGCGAAGGGTGGGGTTCTAGAGAGGTTCTCTCCTGGAAGCCAGGCCCCTTTCCCCACGCTGGGTTGGTTGGCCCTGGCAGCTGGTTCCCCCAT
>chr1:31796051-31796210
GAGGATGGAGCAGATCCTCAGCGCCAAGAGCCCTAGACTATTGTCACTCCCGTTGGCTTCCCAGGTCTGAGGACAAGTTCCAGGAGGCCCTCTGGATGGACTGCCAGGGTGCCGGGTGGTTCCCTGCCTGGAGCATCCCTAAACCAATCCACTGAATAC
>chr1:31800337-31800424
gcgagcaagtggcaccctctctctgagcctcagtgacatctctgtgaatcaggtgtgaaggtgcctctctcagcaggattaaatgac
>chr1:31815772-31816173
ggagtctctctcccagttctCACACTGCGCAAGGAGCAGATACTGAACGGGGTTCGTGCCCATAACCCTTCTCGTCTCTCTCCCATCGGTCCCGTTCTGAAAGGCGCCCCACCCAGGTTCCCAAGCCTTACTGGGACAGTCCCCCAGCATCCAAGAAATCCGGGCCCCATCGGTCGCGTCGCTCTCACCTGGGCTTCCCTGAGTTTTCCCTCCTGGGGTTCCACCCACTAGCTGAAAAGGAGCTGAGATCACGTGATGCGGGGGAGGGAGGCCCTTGCTGAGGGATAGGGGCGGAGTCCCTGATGATGAGCAAAAGGCTGCTCCCCAGGCGTGCTGGCGTTCCTGCCCCGGCAGAGGGCGCCCTCTTCCTCCTGAGGGCTTCCTGGAGGAGGTGCCAATCC
>chr1:31937826-31938109
CCCTCGCTCACCCACCCTCGCTCCCCCGCCCCGGCCCGGCCCGGCCCTCCTTCCGGGGACGTGTCTCCGGCCTGCACTAATGGCTGCGGCGCCTCCCGCCCTCCCCTTCCCCGAGGCCCCCGGCGCCGGCGCGGGGGCCGCCCGGGAGGGGCGCACTCACGCTGGCGAGCTGGGGACTGGGCATTGAAGTCCGGCGGTGGCGGGAGCGAGGAGGCGCCTCTCTCCTCAGTCACCTcggcggcggcggcggcggcggtagcggtggcggcggcggcgACGACTC
>chr1:31938283-31938615
gctgccgctccagccgctcccggacagacgacggttacagcccggccgatcgcgccgccaccaccaccgctgcgcgcgcagccggaaccagctcccgccgccgccCCTCAGGGGGCGCTGCGGGGCGCGGCGCGCAGGGCCACCGGCCCGCCCTCCGCGTTCgctgactggctggctggccggctcgcgggcAGTTGGGCCCGCCCACCTGCCCCGCGGGGCGCTGACCCACTGCCCTGGGCGCCTCCCCCGCTCCTCCTCCTCGTGGTTCGTTCCGCTCCGCACTCCCGGCTACGGAAGGCGAGTCCATGTGATCGGGGAGGGAAGGCAGA
>chr1:31944397-31945008
GTAGAAGGAGGCAGGGGGAGGAAGGAATGTACTATTCACGGCCCCACCCATCCCCTGCCTCTAATCTCTCTTCCGGAATTTTACAGCCCTCTTTTGCAGGGGCGGGGCGGAGGGGGCAGGGCGCTGGCTCCAGCTGTTTGCATGAATCCCCCGCCCCTGGCCTCTCTGCCTGTGCAGGAAGCCCTGGTGTCGTACCCCGAGCCGCTGCAGTTCGCACTCTGCGGCCTCCTCAGGCACTAGAGCTTCCCCTGCGTCCGCCTTTGGGGGAGGGGAGGGAGTGAAGCTGTGAATTCCGGGAGAAGTCAAGGGTCGCTCGGGGCGTGGGTCCGCGCGCGGAGGGGCTCGCTGTCCCGGTGCCAGCGGGAGCTGGAAAGCTTCGGCTGGGGCCTGAGTGGACGGGAAGGCGGCGGCCTCCGCGGGATCCTTCCCGGGGCCGATCCACAGTCAGGATCCCCAGCTCCACCGCCATCAAGTGGGACTGGAGTTCGGCCAGAGAAGAAAACGACTTCGGGAACTGGCAACGAGGGAGAGGGAAAAGTTGAGAAACGTGACTCAGCCTCTTTAGTTCATCTTTCACGTGGGGCAGCGGAGGCCTGGCGGGGACGGGGAGC
>chr1:31950387-31950595
gatcatgaggtcaggagatcgagaccatcttggccaacatggtgaaaccccatctgtactaaaatacaaaagaaaaaagaaaaattagccaggcatggtggcttgcacctgtagtcccagctactcaggaggctgaggcaggggaatggcttgaacccgggaggcggaggttgcagtgagctgagatcgtgccactgcactccagcct
>chr1:31956806-31957029
tttgtatttttagtagagacagggtttcaccatgctggacaggctggtctcgaactcctgacctcaggtgatccacccacctcagcctcccaaagtgctgggattataggcgtgagccaccgtgcccagccTGttttgtttttttgagagggagtctcactctgtcgcccaggctggagtacagtggcgagatcacagcttgcggcaacctccacctcccggg
>chr1:31957519-31957728
ctgggattacaggcatgagccaccgcgcccggGCTTGTATTTAATttttttaaatagaaacggggtctccctatgttgccaggctggtctcaatctcctggcctcaagtgatcctcctacctcagcctcccaaagtgctgggattgcaggcatgagccaccatgccTCACCCTGACCACTTTCTTTCTTAACTCTCCTTCCTGAGCTTC
>chr1:31967924-31968040
cgtaatcccagcactttgggaggccgaggcggatggatcacgaggtcaggagatcgagaccatcctggctaacatggtgaaaccctgtctctattaaaaatacacaaaattagctg
>chr1:32004127-32004313
tgccaccacgtccggctaatttttgtatttttagtagagacggggtttcaccatcttggccaggtcggtcctgaccttgtgatctacccgcctcggcctaccaaagtgctgggattacaggcgtgagccactgcgcccggccTAGATAGGCCCAATTTTAAAACATATGGATAGGCTAAATCTAAC
>chr1:32006304-32006422
atttattttgagacagtctttctctgtaacccaggctggagtgcagtggtgcgatctcggctcactgcaacctccacctcccaggttcaagcaattctcctgcctcagcatcccgtgt
>chr1:32013845-32014096
GCCGCCTCATTTCCGGTGCTCTCTCTCGCTGGGTCGCTCGGGTCGGCTTCGGTCGCTACCGCTCCCGCTCTGCCACCCCCGCCAACCGCCGCTCGGGCCTCCGTCGCTGCCGCGTCGCTTTCTCGCTCCTTGGATCGCACATCCTCCCAGATGCAGCGCCGGGACGACCCCGCCGCGCGCATGAGCCGGTCTTCGGGCCGTAGCGGCTCCATGGACCCCTCCGGTGCCCACCCCTCGGTGCGTCAGACGCC
>chr1:32014351-32014850
TCACGCCATGCAGCTGCTGACGGCAGGTAAGGGGGCCTCCCGTGTCCCTCTGGGTCGCCCGGCCATCCCGGGCATGAGTGGCCCTGGCTTTGTTCCTCTCGCTTCCCGCCCCCTCGGGACCGAGGCAGTCGGGAGTTCCGGTCTCATCCTCATTTTTGGGAGCCTGGATTCCACATTCCCACCTCAGCCCGGAGTGCGTGGGAGAATTTCTAGGCTGCAGTGGAGGCCCGAAGGCGACTTTGCGATCCCCTAGCGCTAATGTCTTGATGGATAGTGCTGAGCTCCCCGCCCCTTTCCCGACTCTTCCCTCCTCCCTCCTCTTGCGGCTGCCGGGCGCGCAGATTCTTCCAGAAATGAACCTTCATTTCCCCCTTTCCCTGAAGGGAAACCCTTTTTGATCGCGGGTGGCGATGAGCGCCTCGACCGAGGTGTAGGAGGTGAAGACAGCCAGAGCGGGGAGGGACCGTGGGAGGAAGGGCCGAGGTGAGGTGGGGTGAGG
>chr1:32034676-32034922
ATTAGAATGTTCAACATGAggcagggcgcggtggctcacacctgtaatcccagcattttggaaggccgaggcgggtggatcacgaggtcaggagatcaaggccatcctggctaacatggtgaaaccccgtctctactaaaaattcaaaaaaaaaattagctgggcgtggtggcaggcgcctgtagtcccagctaatcgggaggctggggcaggagaatggtatgaacccgggaggcggagcttgca
>chr1:32055284-32055334
taaaaatacaaaaattagccggacgtggtggcgcgcatctgtaatcccag
>chr1:32062566-32062709
AGTCACCTCCCCTGTAAGCTGAGAAGGGATGACATCAGCCTTTCCCTCTTCCCCCCTCCCAAGCCTCTAGGCTGTTTTGAGCCATAAATATTTTAGCTGGGCCTTTCTCTGGCTGTTGCCAAGGTGATGGGCTCTCAGGGGAC
>chr1:32067651-32067726
aaccagcctgacccatcctggctaacatggtgaaaccccgtctctactaaaaaaaaatagaaaaaattagccggg
>chr1:32072740-32073610
CACGGGAAGAGCAGGAGGTGGGTTCCGTTCCCCTCCCTCTTGAGTCTCTTCACCAGCAGCTGCAGGAAGGGCGTGGGGGACCGAGAGACAAAGAGCGCGCAGGCACCGCCTCCGTCCGGGCGGCCCCTTTAAGAAGCGCGCGCCAGCTTCCAGCCCGCCTTGTATGCAAATGTAGCGGCGCGGCGGGAGCGCGCGGCTGATACCCGGGACTGGGCTGCGGCGGTTAGTCCTCTCCCGGCCGCCGTCGCCTCCGACATATTGCCCGCAGGAGCTGCGGCGGCGAAGCGGAGAGCACCGGGGGGAGGAGATGGGTGAGCAGAGCGGCTCAGGCTCGGCCTGGCAACGAGCGGGCGCACGGGTTAGGATGGCCAGGCTGCTAATTGCTGCTCCACGCGGACAGGAGCCCGGTGACGGGAGGGGGAGGGGATGCGAGCGCAGACGGGATCCCGCCCCCTCCTGTCGTTTTGCGGGGTGGGGCCTCTGTTGTGGGGGCGGGACATTGGACGGTGGGCGGGGCTTCTAAGACGAAGCCCTGTGGGGGCTTGGGCTTTCGTGAGGACCAGCTCGTCGGGGCTAGAAAGGGGGGCGGGACTTACCAGTGGGCGTGGCTTCAGCGCTAAGGGTGGAGATTCTGGGCAGGGGGCGCTAGTGCAGTCGGCGTTTCTGGGTTGGAGGGGTTACACTGGGGGCGGTGGAGCGGGGAGACTTCCGACTGAGGGAGCCCATTCTGGAGTGGGGCTTCTGGGCTGAGAGGGCTTTTATTGGCTTGTGGGCGGGGTTTCTGGGCTGACAGTTGTGTGTAGGCGGAGCTTCTGGGCTGAGGGGCTTTATGTGGGTGCAGAGCTTCTAAAGAGAGGAGAGTGGGTGTGG
>chr1:32076767-32076819
CCATCTGATCGACTTCAACTTGCTGATGGTGACCACCATCGTTCTGGGCCGC
>chr1:32107154-32107622
gagacggagttttgctcttgtctcccaggctggaatgcagtggcacaatctcggctcactgcaacctctgcctcccgggttaaagcaattctcctgcctcagcctcccaagtagattacaggcatgcgccaccacacccagctaatttttgtatttttagtagagaccatgggcaggctggtctcgaactcctgatctcaggtgatccgcccgcctcggcctacccaaagtgctgggattacaggcgtgagccacagcgcccagccGATTGGTTTCAACTATTAGAAGAAGGGATAAACTggcccggagcggtggctcaagcctgtaatcccagcactttgggggcgggcggatcacctgaggtaaggagttcaagaccagcctagccaacatggttgaaacaccgtctctagtaaaaatacaaaaattagccaggcgtggtggcaggcgcctgtaatcccagctact
>chr1:32133681-32133905
tcaaaaacaaaacaaaacaaaaaagcaaagtgctgaaagaaaaaccgtcaagcaagaattctatatctggccaggcagcatgggcgtggtggctcacccctgtaatcccagcactttggaggccgaggcaggcggatcacttgaggtcaggagttcgagaccagcctggcaaacgtggtgaaaccccgtctctactaaaaatacaaaaattagccaggtgcagc
>chr1:32175687-32175911
caggagaatcacttgaacccaggaggcggaggttgcagtgagccaagatcatgccactgcactccagcttgggtgacagtgcgagactccatctcaaaaaaaaaaaaaaaaaaaaaaTCCACATCTTCAgctgggcgcggtggctcatgcctgtaatcctagcactttgggaggctgaggcgggcagatcacttgaggttaggggttcaaaaccagcctgacca
>chr1:32179795-32180126
GTGGGCGAGACTATTTGAGAGTGTGCGGGCCGGGATGTTCTCGGCCTGTGGGGAAATCACGCCAACTCCCCGCGTGGGCCGGGGGCTGTCTGGGGATATgcgcatgcgcgggcgtgcctcgcggcttgagggcgcgcggggcgtgggtggctgcgcgcgcggggggcgcacgTGGGGCCTGAGGGGCGGGGGCGGTGCCGGGAGTCCCGCCACGTCAGTCTCCGGCCCTGAGCCAATCCCGCGCCCGGCCTGCCGCGAGGGGGCCGGTTGTGCCGGGAAGTGGCTCCAGGGAGAAGAGGCCTCTTCCCTCACCCGCTGTGGGAGCTGCGCC
>chr1:32180588-32180779
CCGAGGCCAGGTTGTCCGGGAGGAGGAGATGTAGAATGAGAGGACAGTGCTGGGGGCCGCGGTCCCCCCTGCGCTCTGGCGAGTTGGCGGAGCTGCCCCCTCTAAGCACAGGAACAGAGTTCTGGAGAGAAGCTCCGACGGGATTAAGTCAGGTGGCAGCCAAACGAGGCACCCAGTCAGGAAATCCAGGT
>chr1:32181204-32181573
TCTTTCTCACTCTACCCCTCATCCTCTCCTGCTGTAGGGGCTCAAGCCAGAACGGCTCAGTCTGGGGCCCTTCGTGATGTCTCTGAGGAGCTGAGCCGCCAACTGGAAGACATACTGAGCACATACTGTGTGGACAATAACCAGGGGGGCCCCGGCGAGGATGGGGCACAGGGTGAGCCGGCTGAACCCGAAGATGCAGAGAAGTCCCGGACCTATGTGGCAAGGAATGGGGAGCCTGAACCAACTCCAGTAGTCAATGGAGAGAAGGAACCCTCCAAGGGGGATCCAAACACAGAAGAGATCCGGCAGAGTGACGAGGTCGGAGACCGAGACCATCGAAGGCCACAGGAGAAGAAAAAAGCCAAGGGT
>chr1:32199673-32199850
GCTCCCCACATCAGCCAAGAGGCCCAACCCCAGGAAGCCACTCCTGCCCGGGGATGGGGAAGGTGGGCTGGGTGGCTGTGTGCACTGCCCTGGGCCAGCTCACTTGAGCCTGCTGAGCCGCCTGGCCAAACATGAGCCTCTCTCCTGTTGTATCAGATGCTGTTCTGGGGACCTGCG
>chr1:32205316-32205639
GGTGTTCTGCGGCCCCCCAGGTGCTATGGGGGAGGGGGGCGTTGAATGGAATTAAACCAGAAAGAAAGCAAGCGGCTCCGTGTCCTGCTTCCCCTCCTTGCGCCTTTCCTCCCGGTCTCCGCGGAGACAGCCCTCGGTTATGGAGGTACCGCCTGCGGGATTGGAGTGCCCCTTGCGGCTGTGGGAGGGGCAGTCGGGGGCTGGGGGGACGCAGGTACGCCTGTCGCCAGGACGCCTCTACCCTGGACGGTAGGAGGTTGCCGTGGGAACGGCTGGGGCAAAGCCCACGCCCGCGCATGCTCAGGAGCGACGCCGACCAATGA
>chr1:32206122-32206343
GGGACTTCTTTCCTCTCGTTCTCCATACCAGGCCTGCGTCCGGGGCTTCTTGGTCCGACGCCAGTTCCAGAGCCTGCGAGCTGAGTATGAGGCGATTGTACGAGAGGTCGAGGGCGACCTGGGCACGCTTCAGTGGACCGAGGGCCGCATTCCCAGGCCGCGATTCCTCCCAGAGGTAGAACACACCTAGGAGAGAAGGGAAGGAGGGACTTGGGCAGGGT
>chr1:32206805-32206970
gcctcagcctcccatctgaagagtgaaaggcttgcgctagataagctgcatccctttcCCGTCTTCCCTCTGCCGGGATAGGGCCACCACATGGTTGGGCAGTGCAGGGGAGGGAGTTTCCAAAGTCTAAGGCTAGGCCATTTCCCAGGGTCTGGTCCCTCAAGG
>chr1:32221909-32222105
TGGGCCCAGGTCGGCTCATGAACCCGCTGCAGGCCGGCGGAGGCCCGCTTCAGCAGCGGCTGCGTGCCACCCCACAGAGCGGCCACCAGCACCAGAGCCAACACCTGCCCTGAATGCAGACGAGTGAGTCACCCTGACCCCCACCCCAAACGGCCGCCCACCCCGCCCTCTCCTGGCCTTCTAGCCCCAGCTAGCC
>chr1:32222308-32222377
AGAGACGCCGCCATGGCAACGCCGCTGTCTTCTACTTCCGGGAACGAAGGGGCGGAGACCCATAATCCG
>chr1:32222618-32222793
GCCAAGGACCCTGTGAGTGTTGGCTGGAGGGGGTCCGGGAGGGGCGGGATCCTTCTGCCAGGACGATGGGTGGACACGCCAGTTTTGCCGTTAGCGGGGAACCAAAGAGCAGCCCATTGTGAGAAGTAGGGAGAGGCCATGCCGGGGGTAGGTTGGCGAAAGTATTCTACCGGGA
>chr1:32223302-32223410
agacggagtctcgctctgtcgcctaggctggagtgcagtggcgcgatctcgactcactgcaacctctgcctcccaggttcaagcgattctcctgcctcaacctcccta
>chr1:32240121-32240153
CTCAGCCTTAGGGGTCCTCTAAGCCAGGTCTG
>chr1:32240300-32240576
GGCCCGGAACCGTCAGGGGCGGGGCCAGAGAAAGGTGATACCCTTCCCAGCGAAAAGGCGGGAGAGGGGCGGGACCAGAATGGGGCAGGAGTTGGGGCAGCGGCTACGCCGCGAATTGACCGGGCCAAAAAGAAAAGGCCCAGAAAGGACGCAGCCACCCAGGGGCGGAGCGTGGGGAGGGCGCGCTCCCTCTGCCGCTGGGAGCCGGGTGGTAGCTGAGCACCGGGAAGCGACCTCCCTGACGGAAGCGGGCGCTGCGCGCCAGGGCATCATCGT
>chr1:32240826-32241158
GGAGTCGCCCAATCTCAGGCCCTTGGGACGGTAGAATAAAGGGAAGGAGGTGATGACTGATTCCAGGGAGGACAGCGTCCGGAGAAGGAAGTCAGGGGCTCTGGGGAGGGTCGGAATTGTCTCGCCCGCGCCCTTTCCAGCCCCTCAGTCCTGTAGCTTCAGCTTCGGCCTCTCCAAGTACCCCGGACCACCCTGCATCCCCCTGCCATTTAGCTGCGGCTGCGGAGCCTCTTTGAACAGAAGCACCTTTTTATTCCCCTCTACGCGAGACAGGGAGAGCTTAAAGGGCTCGGGAGCTCCCTCGGCACACCTCGATGGAGCGGGCGATGCCC
>chr1:32243861-32244027
gagaccagcctgggcaacatggtgaaaccccaactctaccaaaaacacaaaaaattagccaggtgtggcatgggcctgtggtcccagctacttgggaggctgaggtgggaggatcacttgagcctgggaggtgggggttgcagtgagctgagattgcaccactgca
>chr1:32244280-32244302
gaatggcatgaacccaggaggt
>chr1:32247370-32247807
TCCCTAATCTCAGAGCTGCAGCCCTGCCCTGTCACTCACCTCAAACCTGCCATGTCCCTGGGGCTACTGAAATTCCAGGCAGTGGGTgaagaggacgaggaggatgaggagggggagAGCCTGGACTCTGTGAAGGCACTGACAGCCAAGCTGCAGCTGCAGACTCGGCGGCCCTCATATCTGGAGTggacagcccaggtccagagccaggcctggcgcagggcccaagccaaacctggaccaggGGGACCTGGGGACATCTGTGGTTTCGACTCAATGGACTCCGCCCTTGAGTGGCTCCGACGGGAGCTGGTGAGTCTGGTGGGGTGGGCAGCTTTGCCCAGGGCCTTCAGGCTGGTCCTCCTTAGGGTCCAAGACCACAGGCATGGGGAAGGGATGAGAATGGACCCTGCCTCCAGCAACCGCCCGCTCCGGTG
>chr1:32291897-32292081
CCCACCCATCTGTCGCAGACCTTGGTACAGGCCCAGGGGGCCCTCGGCGGCCTCTCCGGGCTGCCCTTGCCCCCTGCCGAGTTCCGGGCCCGTGTCTGCGCAAGCTGATTGGCTGGAGCGGTGCCCGGGCTGCGCGGCTATAGGTGAGCCCAGGAGGGGACGGGCGGGGCGGGCCGGAGGCCCG
>chr1:32292418-32293092
CGCGTGGGGGAAGCGTGAGGTAATCTTGATGGGAAGATTCTGAGGAAGTCTGATGTGGAGAGTTTGAGTGGGACTCCTAGAGGGGAGGGTGCGTCGGAGCGGGGAGGCTGAATCTGATGGAGACGGCTGCAAGGATACATTTTCTTGCCGAGAACCCAAAGCTCTTCCCTGCCCCGTCCCTTCCTCATCTTTTCTGGGGGAAGAGTCCTGCACGACTGGTTGCCCGCCTCCCCTCCCCCAGCCTCTGAGCGGGGCCTGCGGTTGCTACTGCGACGTGGGGCGCCAGGGGTTGCAAGGAGAAGGATGCAACCTGTTAAAACAGACTTCTCACTTAATCTCTCAAGCAGGTTACTGTGTTCGAGGAAGTGTTGAGGGGCTGGGGCCGTGGGGTTGATCGGGTCACCCTTCCCAGTGACCGAAGTTCTCTCCGTGTCAGAGCTcagagtgttaggggagcacagagaagaggcaccgaactccacctgaggagtcagcgaaggaggggacatcttagttaggacctgaagaacaggagttcttagccaggcacagggaaggcaaagataacagcaagtttcagaggcaagagagaggacaggacCTTTGAAAAACAGGCATTTggccgggcgtggtggctcacgcctgtaatcccagcactttgggaggccgaggct
>chr1:32297628-32298097
gggacggagtcttgctctgtcgcccaggctggagtgcagtggcgccatctcggctcactgcaagctctgcctccagggttcatgccattctcctgcctcagcctcccgaggagctgggactggaggcgcatgacactacgcctggctaattttttttttttttttttttttttttttttgagatggagtcttgctctttcacccaggctggagcgcagtggcgcgatctcggctcactgcaacctccacctcccaggttcacgccattctcctgcctcagcctcccgagtaactggtactacaggcgcctaccaccacacctggccaattttttgtatttttagtagagacggggtttcaccgtgttagccaggatggtctccatctcctgaccttgtgattcgcccgcctcggcctcccaaagtggtgggattacaggcgtgagccagcgcgcccggccttttttttt
>chr1:32335206-32335435
AGTCTGGCTTCAGCCTCACCCACACCCAGGATCCCGTCAAACACCTCCCTCTCGCCCCTCACGGGCGCGCGGGGAGCGAGCGCGCAGAGGGCGCGACCGGCAGGAGGCGCTGGGGTCCCGTGGCCCCCACCCCCGTCCCCCGGGGCGCGCTCTCTATTCCGCGCGGAACCGCTCCGGATCTGCTGTGCGGATCCCGGGCAGGCGGGCGAGCCGCTCTAGGCGACATTGG
>chr1:32335779-32336037
cttcgccCGCGGGGGCTGCGGCGCCGAGAACAAAGGGACCGGGCGGGGGAGGGGGCGCCGCGTGTCCCGGGCCGGACAAAGCGCGCGGCCCCGGCCCCGGCCCCGGGCCCTAGAAGGGGCGAGGTGCGAGAGGAGGGGCTGGGGCCGGCCGGGCCAAGCGTACCCACCTGGCCGTTGGCCTTCGCGGGGGAAGCGCCTGCTGCCTCCTCGGCGGTCACGTCGCCCCGGGGAGCCTTGGAGCTCTGGCTGCCCATGATG
>chr1:32350858-32350892
CACTTTCCTGGTCCCCGACTCCCTGCACTGGGCA
>chr1:32351068-32351209
CGGGGCCCCTCTGACTGCGGCTCATCTGCACAGGGTCCTGGAGCCTCGCAGGCCGCGACTGCAGCAGGCCAACCTCGTGCTCGGGCCTCGCCCCTCCCCCACGCCTCTAGCTAGGCCCCGCCCAAGACCTGCCCCTCCGCG
>chr1:32351662-32351844
GGCCAGGCCGGTGGCCGGGGGCAGCAGTAACAGGTTGCGTGCGGGCCAGTGCCAGGCGGCACCCGGAGGGTGGCGGCGCTGCGGGCTCAGCCAGTAGTCGCCCAGGCTGCGGCGGGCGGCGGGCGCCGGCAAGACCGGGCCCCGGCTGCCCCAGAAACACAACTCCTGGTCCAGGCGGTGCG
>chr1:32400962-32401032
ATCCTGGCTTTTGCTCCCAAGGAGCCCTGACACCCAGGTGCCACCAGATGGTGCTGTGGACTCATTCTTC
>chr1:32449246-32449367
ttgtttttccatgttgctgagagctcggcttattccttgcactgggtgggtcttgatttctcacccctgaggccaccactagggggcggggcatgcctcctcaggagagagaaccagagac
>chr1:32478042-32478173
gcaaaactccgtctcaaaaaaaaaaaaattagctgcacatggtggcacacgcctgtagtcccagctacttggggagctgaggtgggaggatcacctgagcctgggaggtagaggctgcagtgagccatgat
>chr1:32499058-32499240
GGGTCCCCGGCTACTCTCAGAAGACCACCTTTCTCCTGCCCATTCCTCAGCTCAAAAGTGCTGCCCAGCCCTGACCTAACCACTGTCCTGTCCTTCAGTCCAAATCTTCCAAAGGAAAACACCTCAGTTTCTGCCCAGCAAAAGATCGGTTCCCTCAGATCACATGGCACCCCTTGGGTCAG
>chr1:32500655-32500945
GAGGCGCGGGCGGCGGCGGTGGGCGTTGGCGGGCACCGGCTCccggccgtccctccccgcgcccggccggccggccTCTCCTGCGCGCCCGGAAGGGGCTGCGGAACAATGGCCGCGCCGCTGTCGCCGCCCGGCCCGGCCCGGGGAAAGCCGGGAAGGCGCGCGGAGCCTCCTGGCGGCGGCGGCGGCGGCGGCGGGAAGGCGGCGGGGACGGCGTCGGGCGTGTCTGGAGCCGTCCGGCGCGGCGGACTCCGGGGAGGCTTGGTCTGCGCCGCGCAGAGACAGCAGCC
>chr1:32539340-32539519
AAGCTGCTGGTTGGTGCCTGAAATCTGTGCGTTGCCCCTTTAATTGTGTCCCCAGCCCTCGGGCGTTTCTGTCCAACGCCCACGTCAGCAAATACCTTTTGTTTCTCTCACGTTGGGGCTACTTGTTTTAGGGCGCAAAGGAACGGCCTCGAAAGGGGGTCCTTCCCCAGCCGAGAACC
>chr1:32539922-32540186
CTCGGGCTGCGCGGAGCAAAGACGGGCGGCCGCCGCGGgggcgcgcggggagggcagggcagggccgggGCCGGAGTCTCTGCGGGCGCGGCCAGGGGCGCTGCCGGGGAACCTGGCTCCCAGGGCAGTAGCCCGAGTTTCTCGGTGCAGCCTCCATCCTTGGTTTTATGTCAAGATGCGACATCTGGGCTTAGAACCGAGGGCGAACTCACCGCGCCTAACCAATGTTGAGCTCCCAACTATTTGCTTCTGGACGGAACCTTA
>chr1:32575546-32575790
ctttatcctgcctcagttaaagaatattgaggtggctcacgcctataatcccaatactttgagggtccatggtgggaggatcgcttagggccgggagttcaagaccagcctgagcaacacagcaggaccccatctctgcaaaaaattaaaaaaaaaaaaaataggcatgatggtggtctcctgtagtcccagctactcggggggctgaggtgggaggatcacttgaggccaggagttcaaggtt
>chr1:32595374-32595561
ctcctgcctcagcctcccaagtagttgggatacaggtgtgtgccaccacgcctggctaatttttgtatttttagtagagatggggtttcaccacattggcctggctggtctcaaacacccaacctcaggtgattcacctgcctcagcctcccaaaagtgctgggattacaggcatgagccaccacgc
>chr1:32612200-32612373
CTGTGAAGTCACTTGCGTCCCCGACACCTCCCAACTCAGCTGGGACTGGCCAGTGCCCTGCTCCCTGACCTCGCCGCGGCGGCCAGTAGGAGGTGTCGGCGCCCCAGGAGTCCGCGGCCGAGCCAATGGGAGCCGCGAGAAGGGCCGGGGCGGAGCCTGGACGCGTGATGCCA
>chr1:32628454-32628555
gatgaaactctgtctctactaaaaatacaaaaattagccaggcgtggtggtaggcacctgtaatccgaactactcaggaggctgaggcaggagaatcgctt
>chr1:32650972-32651710
CGTGACCCTGACCGGGCGCAGTCCCGTCAACGCCGGCGCGCGCAATCGCTGGAAGTCGGCTCGGGGAGGCGTGGGGGGAGGGGCGGAGCGCGCGCCTCGGTCCCCGCGGAAAGCTACTCCGCGCGTCTGGATTGGTCGCGAACGCGGCTTCCCCGCCCATCCCGCCATTAGGAGCGCTCCCATTGGCTGATGTTGGCGCGAAGGTGCGCGAGTCAGCCCTCGCGCTGGGGGCGCAGGAAACAATAGAGGCCGCGCGCACAGAGCGAGCTCTTGCAGCCTCCCCGCCCCTCCCGCAACGCTCGACCCCAGGATTCCCCCGGCTCGCCTGCCCGCCATGGCCGACAAGGAAGGTGAGGGTGCCGGGGCCGACCCAGGAGGGCAGTGGGTGCCTGGGCTGAGCCGCGGCCTCGACATGGCCTAACAGTGAGGGCAGGCCCGAGTTTGCCGAGTGCAGTCCCCGGTACTGAAGGCGTGAAGAGGGAACTCCCCGCGGGGCGTGCTAACGGCTCGCCAGTTCCCTGGGACCGATTTCGGTCGCAGCTGGCGAAGCCAGCGGTGGGGCCCCCGGCCAGTGTTTGTTTCTCTTCCTGCCTCCGATATCGGTTTCTCGGCCTCTGTCCCGAGCGTGGGGACACCGCTTCCTACCCACAAGGCTCGGAGCTCGGGCCTCCTCGTCGGGCTTGTGAGTTTCGGCGCGCACGAGCGTGCTCCGAAGGCCTGGCTGGCCCCTTGGCCTGG
>chr1:32652554-32652744
ttttgagacggtgtctcactctgttgtccaggctggagtgcagtggcgcgagctcgactcactgcaacctctgcctcccagattcgagcgattctcctgcctaagccctcccaagtagctgggattacaggcacctgccaccacgcctggctaaatttttttgtatttttagtagagacggggttttacc
>chr1:32663566-32663647
GTCAGCCCCTGAAATAttttttttttttgagacagagtctcgctttatcgcccaggctggagtgtagtggcatgatctccg
>chr1:32702056-32703389
CAGCCACAGGTCCCTTCCCCCAATAATCAGCCGTGCCCTGCCAGGAGGGATAGTGGGGAGGGCCCCTGGACCCTTCCCCCACCCATCCCAGGCCAGACGGGAGAGAACAAGCCCTGACAGACTCTTAACTTCAAGCTGGCAGATGCCCAGCCTTGCACCAAGTGGCTTCCACACAGCCACTTCAGCAGGGGAGGCCTCTGTCTCCAACTGACATTTGCAGGGAGGAATGAAGGCTAGCGAGAAGTGTCTTTGGCTGCTATGGGCCAAATGGCACTTGAGCGGTGGATGCCCACTCGCCTGGAAGGGTTAATTTTCATGTAGTCCCGGGAGGGGGAGGGGTATTATAAAAAGCCACAGACAAACGGAGGTGCCAGGACCCCGGGACGGCCCGACTCCCCGATGTCCCCTCACGAGGCGGCTCCAGTGCCCCACCCCGGCTGGACCACTACCCCTAGACAGGCGAAAGACGCCCGCGGTCGGGGGGAAAGGGAACCCGTCCAGCAGCACCCCTTCCCCAGCGGGGCGGCGACGCGGGCCCGGCACTGTCCTACCTCGCGGCCTGGGCGGCGCCGTCCCCGCCGCGCCGGGGCTCCGGGCTGGCCATGGCTGCGCGACCCCGGGCTGGCGGCCGCGTTATTAATAGCCGGGCCCGCGGGCCCCTCGCTCCGGCGCCCGCGCCCGCCGCACTGCCAGCTGCAACCGACACCGGATCCCGGCCGGCCCCGGGCCGGGCGCGCCCACTTGGCCGGGGCTCCTGCCGGGGGAGGAGGGAGCGGCCGCGCGGACCTGGGGGCGGGGAGAGGCTGCCCCTCCCGGACCAGCCTGGGGCGGGGGTGGGAACGGGGGCCTGGAGCTGTCTTTCCAAACCTCCCAGCCCCCTCGTCTTCCCGAACCTTCTCTCCACCCTTCCTTTCGTGAGGTCCCGTTGCAGGGGGAGTCAGAAGGGGGGTCTGAAGCCCCAGGGAGCACCTTCCCTGTCCAGCCTGGGAGGGTGGAGGCAGGGTTGGGCGGGCTGCTCAAAGGGAGCCAGCACCCCTCTCCCGCGAGTGTTTGGGGGTGTCCGCTGCCGCTCAGCGCCCTCTGGTCCCCACCCAAGAGGGGAAGGGCCGCAGCCACCCTCTGGGCACTCCGGGCTGTCCCCGGCAGCTGTCGTGAAGGGCGGGGCAGGGCGCGGCCGGGGAGGAGGGTTCACGGCCACACCCCGCGCGTTTGGGGACAGCCTGGAGCCTGGGGGCGGGCTGGGTGGCTGGGGTTAGAGAGAACTGCGGAGGAGTTTACGCCTATCACATTGAGTCCATATTTAACCCCACTTTCTGCCCCACCCTTTGAGGCT
>chr1:32712344-32712685
CCGCCACGCCGACCCCGCGCCCCGGGGGTTGTCTTTTCCGCCGCAGCCGCGCGGGGCCGCCCGGGCCCTGAGTTTTCAGGACCGATGGCGCGCCGACAGTGGGGAGGTCGGCGTCCCAGCTGAATCAAGGACGTCCTTTAGCACCGCAGTGATAATGAACACACAACAATAATAGCCGCAGATCCACCCATAGCGAGCTGCTGGAGTTTAAAGGGCGCATGCGCTTGCTgggaggctgtgggactcagggaaggtgccaggccttagactctgagctgggttcgaatccagagcagagcagtctctcacgtttccccgctctgtacccttaggcttctctg
>chr1:32716413-32716568
GGGTGGCTTTCAGGAGAGTGCTGACTCCTGAGACAGGGACTGCAAGAAGGTGGGAGTGCCTGTCagggagctgaggagcagtggggaggcgtaggttgccaagcagctaaccagggcaggcaagaggtgggtctggaacccaggcttccccattc
>chr1:32725198-32725483
GTGGCAGAGGCGCTCCTCTCCCAGACTGCCCCACACAGCTGGCAATGGTGGGGACTGGCCAGGAGAGCTTGTGGGGAGGAGCCCTCTTCCTTCCTGCCCCTTCCAGCTGGGTATCAAGATCTGAGACCAGATGTGTTGGTGAGTGACTCAGCGCTTTCCTGCCTGGAAACTCCTCCCTGCCTGTCTCACCAGGCTGGGCCAGGGAGGGTGAGACAGCAGACTGGGGGTGGGAGTGGCTGGTTCCGAAAAACCTCAGGGGAGCCATGGGGGCAGGAAGGGAGAGGG
>chr1:32741529-32742519
CTTCCGAACAGATCTCCCGCGGTGCCCCCTGCGGGACGGAACCTCAGTGCCGCCCCCTCCCGGGCGGCCCCACGACCCGCCCTCTCGGGCCCCAGCGGGGGGCACGACCCCGGGCTCCCGGGACCCCCTCCTCTCGGGACTGGACCTCGCCCTCCGCCGGGACCGGGGGAGGCGGGGAGGGGCCGCAGGCAGCGGCGCTCCCGCCCTGCGGCCGCTCCCGCCCCGCTCCTTCCCTCCCCGCCGGCCTGCGCCCCGCCCGCCGCTCGGCCGGCCCCTCCCGCGCCGCTCCCGCCGTCCGCTCTCCGCGCCCGCTCGGCCTCCGCCGCCCAAACTTTTCTCCGGGCGCGCGTCCCCGGCGGCCGCCCCCGGCATGGGCACCGCGCCGCAGGGGGCCTGACCCGCCGCCCGCTCCGCCCCCGCCTGCCATGGCGGCCCGCGCGCCCCCCGCCGCACCTGCGGCCGAGGAGCCGGGGAACCCGGGCGGCCCCCCGCGCAGGAAGAAGTCCCGCTCCGGCGCGTCCGGCCTCCGCCGCGCCTTCAGCTGGCTGCGGGGCAAGCGGCGCAAGAAGAAGGCGGCGGGGGCCGAGGGCGCCGAACCGGCCGCCCCCCGGGCCAAGaaggcggaggacaaggccaagagggccaagggcaaaggccgaggtaaggcGGTCGGCACCTGGGCTGAGCGCGGGGGGGCGTCGAGGGTGCGGCCGAGGGGGCTCTGCCGGGGGTCCGCGCGCGGCGTGTTGGAGGGGGGTGACCCCCAGGAGCTGGTGCTGGAAAGCGAAGAGGCCAGGGCTGAGTCCGAACACTTCCACCCTGCGCTGCCTTCCGCAGTTTCCAGACCCAGTCCTGCCCCGCTGTGAGGGGAGGGGACCCCCGGCTGGGGCAGGGATCCCCTGGCAGAGCAGGAAGTGCTGGTAGCCCGACTCCAGGGCGGTGAGGCGATTCCCCCTCCCCCAGGCTCACCGAGGTTCTGCCCTCTGCTGA
>chr1:32760085-32760375
GTCCACCTGTGCAGTGAGGGGTTGAGGCTAAGGGCCTCTGAACACCCAGCATTCTGGCTCATGGGCTGGCCAGGGACAGTTCAGACAGGAGTAGGGAGTTGGGGGCTGGGTTGGCTTCAGAGGGTTCGGCCTCCTGAGCAAGGCCACCTGGACAGCTGTGCCCTCCCCCTTCATTCCTCTCCCCTGAGTCAGGCCTGCCTGGCTGTGGGCGCGCCACCACCCCCGCCCCTTGCTCTGGAATGGGGCAGGTTGAGGCCTCACCCCATGGAGGATGTTGCCAAGACAGTGCG
>chr1:32760998-32761171
GGTGTGCTTCCCGGTGTGCCCTCCGTGCTGGGGGCGTGGCCACCAGGAGCAAGGTGTCTTCTCAGATCCAGGAAGCCTCCTCCCCCAGGCATGTTGGGGATGGGGGTGTGGTATGGGATGCTTCCCTCATGGCCTCAGCCCTAGGCTGCACCTctggactgccaggggcagaa
>chr1:32765705-32765802
GCCCCGCGCTCTGCTCTGGAGAGGCAGGGTGGGATAGGGAACGTCTCGAGTGGCGCCCGCAGTCATGGTGGTGTTCGTTGGCCGCCGCCTCCCGGCG
>chr1:32766801-32767022
CAGCCCCCCATCCCCAGGATTAGATGGCCAGCCCCTCCACAGGCGGGGCTTGTAACAGGATCCTTTGTAATGGATCCCTGGCTCCTCTGCAACAGGGGCCAGGGCCAGGGCCAGGGCCTCCAGGAGAGGGGGATACCTGGGACTATTTCCCCAAGAGAGACTGGAGCTCCCTTGGGCGGGTGGAGGGGCCTGGGTCTTTCTTCTCCCCTCCCCTGCCCATC
>chr1:32767632-32767657
TGGGTTATGTGTCCAGACTGGGGAA
>chr1:32769657-32770047
ACGACTGGCCCCCAGGCTCCACCTTCCGACCCCATGACTCATTTCCCAAATCTGGAAAGTCAGGGCGGCGTCGGCGGGAGCGGCGGAGCACTGTGCTGGGACTCCCGCAGCATGTGCAGAAGGAGCTTGGTGAGGCCTGGGTTAGGAGGGCAGTGGTGGGGTGGGTGGGGAGCCTTGGTCATCCCCTCTCTGCTGACCCCACCTCCTCCCTGTCCCTTCCAGGCCTGAGGAATGAGCGTGAGGCACCAGGCACGCCCCGGGCTCCTGGTGCACGGGATGCCGTACGCATCCCCACAGTGGACGGCCGCCCCCGAGGCACCTCAGGGATGGGGGCCCGGGTGTCCCTGCAGGCGCTggaggcggaggcggaggctggcgctgagacagagg
>chr1:32776880-32777017
cacttgaacctgagaggaggaggttgtggcgggccgagatcacgccaccacactccagcctgggtgacagagtgagactccgtctccaaaaaaaaagaGCTTAGTTAGATTTTGATAATTATGGTAGAATACTATAC
>chr1:32787573-32787735
atctgagctcactggaagctccgcctcctgggttcacgccattctcccgcctcagcctcccgaatagctgggattacaggtgcctgtcaccacgcccagctaattttgtttttgtatttttagtagagacagggtttcaccgtggtagccaggatggtctcg
>chr1:32817449-32817958
GGGAAAAGGTGGAGCCAGTGGGCACGGTGGGCGGTGCGGAGGGCGGGGCTGAGGCGCCTGAGCGGGGCACAACCCTCCTAGAGGCGGGACGGTTTCCTGCCAATCACTGCTGGTTTGCCCTCCCCCTGGTGTTGGCCCGGCTGACTCGGGGTAGGGGAGGTCGGGGAGGGGGCGATAAAATGGCGCAGGGGGCGGAGTGAGGCGCAGTCGTTCGCCCAGGCTTTGGCCCGGCTTCCGGAGGTGAAGAGCGGGAGGGACGAGGGGGTCGGCGTTACCCGGCTTGGAGGGGGATGGGGGCGCCTGTTGCTTCTCCAGGGGGTTGCGCACGCCGTCCGCCCCTTGGAGGGATTGGGAGGCCCACGCCCTGCTGCGAGAAGGGCGCGTTCTAGCTCCTGAGGTGATGGCGAGGGAATGTCCCTGCCCCTCCACCTCCAAGTCGGCGGGCGACAGATGCCCCTCACCCCGCTGAGGAAAAGGGAAGCTCCCTGGTCGTCTTGAGAGTCGGGGAG
>chr1:32818171-32818408
TTGCCCCTACTGGGGGAGGGGCGGGGAGAAAACTCTCGCTTCTCCCGCTTTCCGCCGGGAGGCGGGAATTCGCGGTGTCCCCGGGGGAGGGAGACGCAAAGGCCCTTCCTGGAAGGCGACACCGTCCCGGGCCGTTGCATTTGTGAGAGAGAGCCAAGGCAGTATCCTCCAAAGGTTGGGCCTGGGCCACCCTTTCTCCGGCTCCTCAAGGGCTGGAGGCGGCGTCACCAGTTACTT
>chr1:32817187-32817244
CTGCAGGTTCCGGGTGATAAGGTGCAGTTTCTCTTCAGGGCTGGGAGCGTCCCCCAT
>chr1:32935023-32935165
gtttcaccatgttggccaggatggtcttgatctcctgacctcgtgattcacccgccttggcctcccaaagtgctgggattgcaggtgtgaaccactgcgcccagccCAttattttattttttattttatttttgagatggag
>chr1:32963559-32963716
acaaagaaattagccgggtgtggtggcgggcgcctgtaatcccagctactcgggaggctgaggcaggagaatcgcttgaacctgagaggcggaggttgcagtgagccgagatcgcgccattgcactccagcctgggcggcagggcgagactccgtct
>chr1:32963863-32964155
GGGGCAGGGGGCGGGGTGTCGGGTGCGTTCACACCACTAGTCTGGGCTTGCCTGATGGTTACCACCCCGCCGAAGCTGCCGCCTTGCGGGTTTCCCTGCTTGGGACACCCACGCGGGGTCCCTGCTGCCCCCAGCCACGCCCCTCGGCTGCAGCCCGCCGCCACCCGCGCCACGCCCCCGCGCTCACCCGCAGTCCGGGGCCGGGCACCAGCGGCAGTCGGGGTCCGAGGCTAGGTAGCGGCGCAGCATGAACTCCTCGTACTTGTGCATAAGCGGCGGGTCGGCGAGCAGC
>chr1:32964650-32965017
GAGCGCGGCGACTCGGAGTCCTTCTCGGAGCCCATGGCCGGCAGAGGCCGAGGAGCCAGGGGCGCCCAGcgccgccacagctcccgcctcagcgcccctcagccagcgcccggccgccgccgacgccgccaccaccgcctcaaccgccCTCCCGGCGATAGAAGCCGAGCGGCAACGACGAAGTGATTATAAAGCCTCCGCCCCGCGCGCCGCTGCCCTGCGCAGGCGCTTCGCTCAAACACCTCACAACCCTTGCGCCCCGGTCTAGGAGTGCGCTGGGCAGGGCCGAGCGGGGTGGGGCCGAGCGAGCTGGGGCGGAGCTCCGCCTCCTGCCGGTCAGGTGGTTCCAGGGCCGCCATGTTGCGGA
>chr1:32998812-32998957
tggtaccaaggagagatcctaaataACCTGGGGCCTGGGTTCCATGCAGGAGGGACTACTTTGTGGTATCCCAAATGTCCAGCCTGTCACAGATGATATTATGGAGGAAGGTCACGGACAGGAGCAATCTTATTCAACTGCCTTC
>chr1:33113037-33113263
atatcagctcactgcaacctccacctcccaggctcaagcgattctcttgggaggcctcagcctcccaaatacctgggactacaggcgcccgccaccatgcctggagagatggggtagagatggggtttcaccgtgttaaccaggatggtctcgacctcctgacctcatgatctgcctacctctgcctcccaaagtgttgggattccaggcgtgagccaccgcgccc
>chr1:33180727-33180886
CCATCCCATCCGCATCCCCGACTTCTCCCTAACCGCGGACCAGCCGGTACTCCAGGTCTGTCTCAGATCCCTCAGGGTCCGGACTGCCCAAGGCCCCGCCCCCACGGCCCCGCCATGCGGCGGCCCCGCCCCTCCCTGCCCCGCGTTACTCCTGATAGG
>chr1:33181416-33181996
TGAGGCTGCACGCCATGGCGCCAGGGGCAGCAGAGAGGGGGGCCCGAGGGGCAGGGGGGCGGCTGAGAGAGCGCGGCGCTGTCGGAGGCAGCACCGAGGGCTGGGCGCGGGGACGAGGCCCGCACAGGCAGGGGTAGGAGCTACCGGAGAAGGGAGGGGGTGCTGTCCGGAAGGAGGGTAACGCGAGGAAGGGGTGCGCGGCTGAGACTCCGTGGGACGCCAGCCCGGGAGGGCAGTCTAGAGGTAGTGGGCAGCTCAAGGCGATGGGCGCTGGGAGGAGGCTGTGAGCGGCTGAGGGACGGAGATCCTGACGGGGAGGTTCTAGGGGGCGGGGCAGTCCTAAGGGATAGGAGCTGGGAGAAGGGGATCCCGGAGCGGGGTGGAGCCCTTAAGGGGGTCGAAATCCCGGGGTGGGGGCGGTGCGGGGAGGGCGAGAAGCTGGGGATGGGGAATCCTGGGGGAGGGGGCAGCCAGGCCGAGCCGTACATTGGCTGTGACCGGCAGAGAAGAGGAGGGGTGCCGGCCCGCTCAGCTGCCGGATCCCGGCCCCAAACCCTGGCCCAGCGCGACCCCTTACCCC
>chr1:33255539-33255922
AATCAGGAGGACTTGGTGACTGATTGGCTGGGGAGGGTGAGGCGGGAGGAGGAGTCACACAGATGGCTCTGAGGTCTGGAGCCGGGGGACAGCCGGTGCCACCTCTGATAGACTCTGCGAGAGGAGCCACTGCCAGCTTCGGGCCGCCCCATCCGTCGGGGATCCGGCCTAGGGCTAGGGAGGGGTGGCTGGGCCTGTGCAAACTTCTACTCCCCACCCCTATGTCCTCGTCTTAAAAAAAAAATCGGCCTGGATTTTGAGCAGGTCGTTATCAGGGGTGAGGGTCCATCCTGGGGGTCCCCTCCAGGCGGCCGTCTTCGAGGGAGACCCCCAGGGGCAGCCTGGCACCGCGCGGGCTCGGCCTGGTCAGGGCCGTGGCCCGC
>chr1:33256375-33256617
CCCCCGGAGCCGGGCGCCTGGCGCGGGGGCTCGCCGAGCGCACTGGGGGCCGCGCGGCGCTGCAGACCCAGCCTCCCGCCGCCGCCGCCGCCGCCGCCTCGGCGCTTGCAGAACCCAGAAGTGAACAGCAGGCGACCCGGAAGGTTTGCGCGCGGCTCCGCAGCgagccagagccggagcccgagcccggagcctgtgccggagccccagcccggccctgctcgggccgccgggcgcggggc
>chr1:33256891-33256963
GCTGGTCTCCGAgtgtgtgtgcgtgtgtgtgtgtgcgcgcgcgtgtgtgtgtgtTTTCTTAAGCCGGGCTAT
>chr1:33257976-33258338
GGTGGTAATGTCTTCCCCGACCCCACCCTATGATGAACTTTTGGTTGGGTGCAGGCCTGCGGCCCAGTGGGTCCCGTCTGAGGGAAGGGGCAGGAAAGGTAGTCTGGTTTGCTAGACCTCCTCGGTGTGAGCCTCACCCCTGTAGTATGCTCTTATTCCTTTCTGCCACTCCTGCCCTACGCCCGGGAGGTAGAAGCACTTTGGACTTCGGTTAAGTTCCTGAAGTATCTTGCTGGACAGGTCAGGGCCTGCTGGCTCCGCAGGCTGCCGAGGGGGATCTGAAGGCCAGGCCCACAAGGTCTGGGGTGACTGGTGCTGTCCAAGGCACTGGGGCAGTGTTGGGCCTAGCCTCTCATGTGTCC
>chr1:33271200-33271262
tctggccccagctgctggctccagcctcatctcccatctgccaggcaacaccgaacgctcgt
>chr1:33298727-33298999
CTCCAGCCAGCACTCATACTGGCAGCAGTGCAGTGTCTCTAGAACCAATGGCCGACGCCCATCTGACCCTGCAAAACTGTGGCTGTCCTCCACCCTCTGAACCGCCTACCAAGAGCCCTCCAGTGGCTGCTGGTGGGAACTGCAGCCTCTTCTCCCTCCCTTGCTGGTGGTTCCCTGTTCTGAATCTCATCCCTGCCCACAGGAGACCTACCTGATGAAGCACATGTCCAAACACACGGTGGTGGAGCACCTGGTGAGCCATCACTCGCCCC
>chr1:33350021-33350173
CGAGCCCCGCCTCGCGCCCTCCGGAAGGCGGGTTAGGGACGCCCGGGGCTCAGCTTAGGGAGGCGGGCGCCACGCCACGAGGAGGCTGCCCTGATAGCCGGTGCAAGTGCTCCTTGGCGGGGCGGCCCGCGACTCCCGCCTTGGACCGTTCA
>chr1:33350320-33350628
atcagagggaagtcatggcccgagtgccccggtcacacctccgtgagcggcCTCGGGCTCGCGGTTGAGGCTGATTGAGGAAGTGGGTTCAGGCGGCCCGCCgtgcctggcacacggtcagagtcccgtaagtgttggttatCTTCCCCAAGCGCACCGGGTGAACCTGCGCTGTCGTGGCGAAGCATACTCATTCAGCACGCGCGCGAGGGGCTGCGGGGGTACAGAGACGTGCAGCGTGACACAGTCCCCACCCTCAGGAGCGCGAGGCGCAGGAAGGTGCTGGACACACGCCAGGCACTTCTCTC
>chr1:33431004-33431027
CTGGCCGCTCTCTCCCGGGGGCC
>chr1:33602413-33602620
AGGTTGAGGCGGACGCCATGGCCAATGGGCACGGTGATCAGCCAGACACAGTCCTGGGAGCTGGAGTACGGGCTAGGGAACCCCGGGGAGTACACAGTGCCGTTGGAAGAAGTGATGTTCCCGCCACAAGGGACTGCCAGGGAGGGAACACAAACGTAAGTGCAGGGCCTCGGTACCCACCTGAGAATTCAGATGCCTTCCTGAGGA
>chr1:33633245-33633422
AGTTGGAGCTCTCACGAGCTGGCTGCTGCGTTGTAGACAAGCACCAGAACACGACAGGCACGCAGAGCCGTAGGGTTCCACCTGCGGCCATGGGGTGCTTCTAGAGCCTCCTTCCTTTAGCCGGACGTGATGCCCCCGGCCCACAACCATCCCCACACTGGCCGAGCCCCGGATACC
>chr1:34859548-34859864
CACCCGCCAGAGAGGGGAGCTGGCAGATCTGGCCGGGACCGGGGTGGACCCTAGCGATCACTCCTCCCGTAACTCAGAGGTTACTGGCCTGGGCTGACCCGACCTGCTCGCCGGGACCGCGCGCTCACCTGCGGCCCAGCCCACACTCCCCAGTGCGGCCCCCGCTCTCCGCCCGCTCGCCGGGAGCACGGAAGTCGCCGCACCCAGCGGCCCGCGGGACCTTGCCCTGTGACCCTGCCCACTGGCCGCCGGCTCTCTCGGAGCGCAGGGATTGGCTGAACTTCAGCCAAAGGACGGAAGGAAGCTAGGCGTCCGC
>chr1:34866164-34866423
GCGCGCTTGGCCGCCAGGAGCCGCTTGCGCGCTTCCTGCCGCTGCCGGTCCACGGAGTCCAGGGAGCGCTCCTTCACCGGCACGCCCCGGCCCCGCAGGGGCTTCTTTGGTATCGGCGGAGGGACCTTCTTCTCCTCCTGCGGGGCAGAGGGCGTCGCTGAGCTGGGGCGCCGAACCATCCCAACACCCAGGTGTCCGCCCCCGCACCCCCGCGCCCAGAGTGCTGACGACCGCGTGGCTCCGAACGCGATGGCGCTCA
>chr1:34925081-34925238
AGGAAGGAACAGGTTTACCCCACCACACACCCCCTTTAGAACAGAAGCCCCTCTCCCCTGCCCCTCCCACTGTCGCTCCCATCCACCGGGGGCACCTGACAACCCCCCCCCCACCTTCCCTCTATGTCCCAAGAGAGAAAAGAAACCCAGACATGGG
>chr1:34984737-34985116
AGATGTGCAATCTTTAGCAGATATACTTGCCCTTCAGGGCGGGCTTCCTTCCCTGCAAAGCCAGGATTACTACACCCCAACCCCACGAACCTCCCAAAAACTGAAGCAAACGGCGAAAAGAGGGAAGAGAGCGGGAAGTGAGCTCATTTTCCCACCGCATCATCCTCCCCCAGGGTCCGGGGGGGTGGGAGGGACCTCCTAAGGCTCTAGATTTGCCTGGGGCCACCAATATTCTGCAGGAAGGGGAGGTTCTGTCCCCTTCCGTCTAGGGAAGATCCAGAGAACTCGAGGAACTCCCCAGGCAGGACCTGCGCCTCAGTCGAAAGCCAGGCGCTTTCCCCCAGCTCCAGCTGAGCCTCGGAAGCCCGAAGGCGGCCTG
>chr1:34985284-34985487
CACCGAAAGCAGGAGCGCCATGGCCGCGCTCCCCCCACCGTGGGTTGGCCCCGCCGAAAACCCGCCCCTGCCGCCGGCTCATTTCCTCCCTCCCCGGGGCAGCCGGAAGACTCTCGCCTGAGCTACCGTCCCCCACCCTCCAGGGGGTCGCGAGGCTGCAGTACTGGGGCAGGGCGCCCCCATCTTACAGGTGGGGACACTTG
>chr1:35025154-35025302
gccaccactcatggccTTGATTTTGTATTTGCACAAAAGGTGGCACAggccaggcacggtggctcacgcctgtaaccccagcactttgggaggccgaggcaggtagagttcgagaccagccggccaacatggtgaaaccccgtctcta
>chr1:35030278-35030426
aaaatagttgagcatgttggtgtgtgccctgtggtcccagctacacaggaggctgaggtgggaagatcacttgagcctgggaggtggaggctgcagtgagctaaggagatcgcaccactgcactacaccctcagcgacagcgagagcc
>chr1:35079279-35079636
CAAAGTCGCTCTTCCCAATTCAGGGAGCTGGGACCACCCTGAGCCAGCGGCCCTGCGCATGCTCAACCGCAGAGCACGACGGGAGAGGGGCGGGGTCGGCGGGGCCGTTTCGCTTCGAAGATTGTTTCAGAAGCGTTGGGCGGGGCGTCCCTGAGAGAAATTAGTAAGCCTCCTCATGCGGCTCTGGTTTCGGTCTTTACTCCTGCGCCTTACTCGAAAGGGGCAGGGTTTCTGCTGTCGGTCGGAGGGAGGATGACGCGCCGGGTCGGGGTTTTAGAGACGGAGCTTTGAGTGCGGATTCCGCCAGATGGGGGTCGGGAACTCCGGGCCAGGCCCTGACGTGGATTGTGTTTGCCG
>chr1:35120836-35120979
CTAGAGTAGGGCCTGCGCGTTTGAGTGACTGAGAGTTGCCCCTGCCTGAGACCTCAAACTCCAGGCGGAAGCGCTATCGGTTGGCTGAGCAGCCGTAGCCCGCCGCACGGCGACCCCCAGGCCCAGACAGCGGGGCGGAGGTC
>chr1:35192524-35192630
AGGGACCCCGCTGCTTGGCGGGGTGGGTGGCGGCGCCCCGGGAGGGGCCGAGGTGACTGCAGGCGGCGGGGTCGGAGTCGGGCCTGGCCCGGACCCTGGCGGGGCC
>chr1:35192842-35193153
ctgctgttggtgtggaggcggtggcggGATCGGAGGCTTAGGGCCGCTCTGGCCCGGGCCAGGACCCATGGGGCCGCGATTCTGATTGAGGCCCATGCCGGGCGGCGGAGAACGGAAGTCGTGGAGgccgccgcggccgccgcctcctccacgcctgtggaagccaccaccgccaccgccacgactccggaaccgATCCCGAGACATGTCTGTGGTCAAGGGGCGGTCGAGGCAAAAGCGAAGAAGACGCTCAGGAAACGTGGAGGCCACCTTGCTTCTCACAAAATGGCGGATGACACAGGCGGCGCGCC
>chr1:35246707-35246841
taatttttgtatttttagtagagatgaagtttcaccatatttgccaggctggtcttgaactcctgacctcaagtgatccacctgccttggcatcccaaaatgttgggattatagatgtgagccactgtgctggg
>chr1:35268599-35268681
TTGGCCTACCCATGGCCACTTACCGCGCACGCTCAGGACCGGGGGCTTGGTGGGAAAGGAAGGAGGGACTTAGGGTGCGCCT
>chr1:35268894-35269188
CCGCCCCCTCCCCACTCTCGGCGCAAGGCCCGGCCGGGTCCGGGGAAGCTGCCGCGAGGCGGCCGTGCCTGCAGTGTGGGCGGGGGCCGGGGGGCCGAGAGGTACCGCCGCCACCGCGCGGGGAGCCGCAGCGGTTCCGAGCGGGGCCCAACATGGCGGAGAGAGAGGTGGAGTCCGGCCCCCGAAAGAGGGTAGGTGAGGTGAGGCAGAACTCGGGCGGCGGGGGGCGGGGCGCGGCCCGGGGCCGGGAATGGGCCATACTCAGGTTCGTGGAGGGGTCGCCGAGGCCCAGTT
>chr1:35434834-35434873
GGTAGGAGGACTGGCCGGGCAGTGTGCTGGGCCCTGCCC

>chr1:35556980-35557340
AGGGAGCTGCATGACTAGGCCCAGGCCCGAGAGAAGCGGGGTTCAGCCTGGGACCCAAGCTGCGCACCTGCAAGGACAGAAGCAGCTGGCTGCCCTGGCCGAGCCAGGGGCGCCACCTCCGGACCCAACATCCGGCCAGCGCAGCCGCTGACATCGCCCGTCCCGCTTGCCCCTCCCCTGAGCCCATGGTCCTCGGCCTGGCAGCCAGCCGCCCCCGGCCACCTACCGGGGCTCAGGGCCACATAGCGGGGCCCCGGCTCTCGGCGGCCTCCGCCTCCTCCTGGTCCATGGGCTCGGGGACCCCCAACCTTCGCTCCCCTCACCCggaggaggaggaggaagaggaagaAGGTAGTGCGG
>chr1:35591757-35591986
ctcactgcaacctccacctcctgggttcaagcaattctcctgtctcagcctcccgagtagctgggatcacaggcgcctgccaccaggcccagctaatttttggtattttaagtagagatggggtttcaccatgttggccaggctggtctcgaactcctggcctcaggtgatccacccgccttggactcccaaagttctggaattacaggtgtgaaccaccactcccggc
>chr1:35632661-35632805
ggcaggcagatcactcgagcccaggagtttaagaccattctgggcaacatgatgaaaccccgtctctactaaaaatataaaaattagccaggggtggtggtgcacacctgttttcccaggtagttgggaggctgaggtggaagg
>chr1:35641298-35641582
CCTACACCCCAGGCCTGGCCGGGCCTCCCCTGCTTCCTCTCACCGTCCTTCATCTGGACAATATTGCTGGCGGCCACCCGGTCGGAGGCGACAAGAACATAGTCGGGGCCTTGGATACCGATGAGGTACTCCATGGTGGCGGAAGGCCAGGGGCTGCAGGTCCGACACAGCACGAGACTCGCCCGCTTCCAGGTCTCACCGGTGAGACAGCACCTCAGAGCGAAGATTGGCGCGACGCCTGCAGCACGACTTCCACGGCGCTCTCGGATGACGTACAACTGTCG
>chr1:35717909-35718089
ACTCCCCAGGGCTGGAAGAGCTGGGTTCTGGAAGAGCTGGGTTTGGTTCCCTTTCCTACCCCAGCCAGGGAGCCCCGCCTTCCCCAGTGACAAGCTTTTCTTCTGAGCCTGCCCCCTTCCCTCCCAATGCCTCTGGAACACAGCCACTATCTTGCGGTCCCCGTCCCTAGCTTGCTCCAT
>chr1:35718259-35718361
TGGAAGGCGCTCCATAGGTGGCATGGACCCTCCCCACCCCCAGCAATGGGCAGAGAAGTCCTGGGGAGAAGGGTGTAGGAACAGTTCGTTTCTAATCGCCCT
>chr1:35718769-35719521
TCCCTGGGCTGGGGGTTCCTCGGCCTGGGCGTCTCCGCGGTCCAGGCGTGGGTGCGGGGCTCCCGGGCAGCGCGCCCAGCCCCAGTCCCGGACTGCGGAGTCAGGCGGCGTCTGCGCAGCAGGGCGGAGCGACCGGTCCCACGTGGGCCGGTTCGGTTTTCCGCGGAGCCCCGCGCCAGGCCCCTGCGCCGGAACCGCTTCGCCCCCGCGCGGGGCCGCGTTGACCCAGGCCTTCCAGGTCCGGTGCTCTCTCCTATTGGCATTCGCTGGGCCCTTCCCATCAGTTAGCCTCGCTGCAGACACCGTGCCATTTTCAAGTGAAATCTGATTAGTCACCACCTTCCGGCGTTAAACTCCTCAATGGCTTCCCCACCGCCGGGACAACCCCTAAGGCGGTAGCCGCGGGGCTCTGTGCGtcctgcccttcgtctgcctctccggcttcgtcctctaccctccctctccgcagttaccctcccacacgcccctttccgccacgcggctttggcacgcactgttccctcggtctagcattctcttccccctctcgacttactcctatttcagatctcttctcggagagatctctgactccctagatcacgttcgttcccccctttatgtcagagcacattccttttcttcatagcatttatcacaatttggaattatatattCCTTTTTGTGCTTACTTGACTAAAGTCACTGAggccgggtgcggtggctcacgcctgtaaccccagcactttggg
>chr1:35719792-35719873
AGAGAGAGAAAGAAGATCCAAGCCTGGGACAGGGCTCAGGGCTGATGTCCTGTACCCGGGACGGGGGCTCTCCGCAGGACA
>chr1:35769277-35769566
GCCCAATTTCGCCAGGGAGCTGCCAGCCACCAGCCAGGAGCCCCAGCGGTGACTTCCCCACTCGGGGCCCGGTCGGAAAACGCAAAGGGCCTGCGCGCGATGACCTCCAGGGCCCCTCCCAGGCCCAGTGTGGAACTCCCTAACACCCTCGCTCGCCCTCTCTCTGCGGAGAATCCCCCCGCACCGCTGCGGCCGGGTTCGGCTAGAGCCTCCCGGCTTTCAGAGCACCCTGAGGGGAGGAGCTTCCGCGACAGGAAACGCGCCAAAGGGGAGGGCTGGCGGCAGGAAC
>chr1:35769965-35770160
CTGTTCTTGCTTTCCCGCCCAGCCAGAGTGGAGGTCCCACCCAGATGGTTTGCACCAATCCAGAGGGGGCTTTCCAGCGAGTCCCCGCCCCCTTCCGACCCACCAATCACGCAGCGCCTCTGGCCGCCCAATCTCCTATTACCCAGGCTGAGTTGGCGGGTCGCAGCTGCTGGTAGCGGAGCCTGGGGGAGCTGG
>chr1:35805811-35805891
gagcttgcagtgagccgagatcgcgctgctgcacccaagcctgggcgacagagcgagactccgggtcaaaaaaaataaaa
>chr1:35807815-35808841
CACTCACAGAAGTGGAAAACTGAATCTGTGGGTCAGCGGAACTGGAATCCAGATCTTTTGCAGGACGCCCTGGGGGGATGGCACGTAGCCCCCAGAGCCGTTGGCCACCGGACGGCCTCCTCGGGTGGACGGGGCAGAGCGGGCCAGCGGGCGCGTGCCCGACACGTCCACCGGGCTCTGCACCCTCCGGGCGCGCGCTCGTTCCCCGACCCGCCTCGCCGCCTGCCGGGCTCTGTGGACcccgcgcccggggccgcgcacgccccctccgcccgccgggaccctgggtccgcgcaccccgcgcccccttccctcccggcgggcgcgcgcgctggctcccgctcccgctcccgTTggcggcggcggcggcggcggcggcggGGATTGTTTTTGTTGTCGCTGAGGCCGGAAGAGCCGGAGCCGGGTccctgtccccgggccgggcgccgccgccgccccctgcccagcgcccgcgtctccgcggcgccaccccagcgccAATATTCCGGAGATCAAGCGTTACgcggcggcggcggcggcggcggcggGGCCCGGAGCGGGAGGCGCCGGGGACCGGGGCGAGGCGGCCCCCGCCGCCGCCATGGAGGCGCTGGGACCCGGTGAGGAGCGAGCTCGGGTCGGGGcgggacccgggacccgggacccgggGCGGGCGGCCGGGACTTTCGCTGCCCCGTCGCCTCGCCGGGTTCGGGCCGCCAGGCCTCGGGGAAGGGGACCCGAGCCCCGCAGCACGAAGCGGAGGGAGCTGACCCGGGCCTGGGGGGCGGTGACCGCGCCCCAGCCGGCCGTTGGGTGGATCCCGAGGTCCAGGGGGGAGGTTCGGGAAGGTGACCGGCGCTGCCGGGCGGAGGCCACTCTTGGCCCCACCTCGGGGAGACGATATGTGCCCGGGGTCGCGACGAGGGTAGTTTGGGCCTCAGAAGGGGGCGATCCGCTACCCAGTGCGCGCGGAGGCCTGGCCCAGACCGGGAAAAGGGCCCCGCTGCCTACTACCAGCCGGTA
>chr1:35882728-35883547
GTGGCGTCAGTGAGTTCAGTGACTAGGGACGGAGAAAGACTTCGTGGAGGCAGTCGCTTTGCAGCCAAGGCTTGAAGGATGAGGGTGATTGGGAGGAGAGGTGGGAGGCAGGGCCCCTGGGCGCTGGAGTGCCAGGGGGTCTGGGAATGAAGTGGGGTTCCCATAATGTGTGCGCGCAGCTCGGTGCGACAGGCGGGGGCTGTGTGTAGGTTTGGAGGGACCTATTTGGGGAAAAGACACAGGGCTGAAGGCTGCTGTGGCGGGATGTCCCTTCGCCCTGCCCCACTTATACCACTGCGCGGTTCCAAGGCACCTCTACTGGCGCCCTCCCGCCGGGCTGCATGGCGACGGGTGACCGCCAGGGGCCGCTGCCTTGGGTCCCCGGTGCCCCCGCCCCTCTCCATTGGCCTTTGTTGCCGTCGGAGCGCCCCGCTTGACTCGTTCCGGTCCGCCCCCTGGGCCCGGCGGTCGCGCctgcgcactggcagctggccgggcgctcgcagtgggagctgctgcaggcTCCgcggcggcggcaacggaggctgcgggggcggcggcgcgagcggcCGGGCTTGGTAGGGGAGCCGAGCCCGGCCCGGGATCCCGAGCAGCGAGAGTGTGGGGTACCTAGGCCCCTCACGCTGGACTTCACAGTCTCCGGGCCGCCTGACCTCCGCACGGGTATATGGGATGGAAGCGGGACCCTCGGGAGCAGGTAAGGGTCCCCAGGAGGGGGAACGGTGCATGCTCCAAGGACTGGGGGATCCCGCATGAAAAGCGTGGTTTCCAAGTGATGGAAGCGCTCCTGAGTGAGGA
>chr1:35883702-35883995
CGCACGGAAGGACTCCCAGACATCCGTGGAGGCCTACGGAGAGGCCCGGCAGGTGGCAGGGGACGGGCTCCAGGTGTCCAGGAGAGGAGGGGGCGACACAGATGGGCCTGGAGCTACCGCATGCCGGGGGCGGGGGCTCCGCTGGGCTGGAATAGGCTAATGTCTCTTGGGAGAAGGCGCCAGAGCTGGACTGTGAGCTCCGCCCCACTGGGCCTGACGCGAGGGCGAGGGTCAGGGGGCGGTGGGTGGGGACCCAGTCCCGGGATTACCCCCCGTGGGTCTGGGGAGTCGGA
>chr1:35930693-35930930
TCGGACTGGGCGTGGCGGGGGCTCAGGAAGGAGGGTGGCCCTACCCCAGCGGGCTCGGCTCGGGGCCTCCGCGGCAGTTCGGGGTCCTTCACCCGCCGGCTCCAGGTAGGCTACTCCTCAGGTAAGCCCCGCCGCCAGCCGCGACGTCGTCGCAGACAGGCACCGCCCCCACTCGTGCGGCGCGAGTAGTCCTGCCCCTCCGCGTTGTCTCCGGCCGGCACGGCCCGGCGGGGTACG
>chr1:35931389-35931609
TCCGTTCTCCCTCGAAGCACTCCCCCCAGCTCCATGAATGGAAATCGGCTCCGCAGGTGAGTCAGAGTAGCTGGGCCAGGTAGGGGATGTCACCCAGCTACTGTCCTCTGAGCATCCCTGCTCCTCCCGCCCGGCCCAGGTGCGCGAGGTGAGCGTCGGGCGGGCATCGCTCGGTCTCCCGCCCCTCGCCCTGCTCCTCCGCGACCTCCCCGCAGCCCAG
>chr1:35951059-35951217
aattctcctgcctcagcctcccgagtagttgggattacaggcacccatgcccagctagcgtttgtatttttagtggagtcggggtttcgccatgttgatcaggctggtctcgaactcctgacctcaggtgatccacccacctcggcttcccgaagtgc
>chr1:36035797-36035941
caaggcaggtggatcacagggtcaggagatcgagaccatcctggctaacatggtgaaaccccatctctactaaaaaatacaaaaaattagccgggtgtggtggcgggcgcctgtagtcccagctacttgggaggctaaggcagg
>chr1:36088531-36088935
GGGGCAAGGGCCCGGTGGGAGGGCTTGGGGGTGGTCCCGGCCTCGGTGGGGAGGGCCGGCTGGGGGTGCGGAGTTAGGGTTGCTCGCCTGCGGAAGGCAGTGTGGGCTGCAGTGATCCAATGGTCTGGCTCAGTGCCCATCCCCCGGAGACCCCATAGTGGCCTTCCCACCCAGTTAGCCCAGTGGTGAGGAGCGGAAAACCGAGACTCAAAGCACAGGCTGGCGGGAAGTGCGCGGCGCCGCGACTCCGGGCCGCTGGGCGGCGCTGTGGGCCTGGCGGCGGAGTGGAAACTCTAGGCCCCAGGGAGCGCTGCGGACGGAAGTAGGGAAACTGTGAGGgcggcaccggaagtggcgagcagtctgcgcgcggatggccgcagcggcgatggcggcagcggcag
>chr1:36089139-36089320
GAGGCCGTGCGGGAGGGAGGCCGAAGGGGCGCGGAGCCTCCGGGGGCGACGGGTCGGGGGTGCGCGGGGATGAGGCTGCCGAGGGCACCGGGGCCAGAGCCGGATGACCCGCAGACAGCTTGAGCTCAGCGAGTGCCAGTGCGATCTCCGGCCTTATAGACGTCTCGCCCCGAACATCCCG
>chr1:36105944-36106022
tcacttaaaaaaaaaaaaaaaaagagagagagagagataaggaggaggcagggcgcggtggctcacctgtaatcccag
>chr1:36130997-36131147
ACTAGGCCATCCTTCCCCTCTTCGCCTTCCCTTAGACAGCCCAGGGAGCCCCAGGCCTTATACTCTCTCTCCCTAACAACTTGGCTGGGGGAGGCCGGGGGGCAGTGAGGCTCCACAGGCAATCGGAGGTcagggttggcttcataggag
>chr1:36145916-36145942
gcggccgccaccacgcccggctaact
>chr1:36148538-36148724
gagccaagttagtgccactgcactccaccccgggtgacagagatttcgtctGGGGGCGGGGGGAGGGAGGGAAGAACGAAAGAAAAATGACCTAAGTCTGCAGCCCCAGCCCCTAGTCCAACTTTATAGGACCATATGGTGTCCAAACTATTCCCTGGGAAAGAAGGGAGCCACCCACTCCATTAG
>chr1:36149561-36149804
CAACAAACGTCAGACTACAACACCCAACAGCCCCTTTGGCAGCACCGCCTCTTAACACAGTCAACTACAACTCCCGGAGTGCTCCGCGCGCGCCTGCCTGGTAGAGCCCAGCTTGCGCTGGGCAGCATCCTGGCCGCTGGGTGGCGTCCGCAGCCTTCGGTAATCCTGGGTCACACACACGCTTCCTCCTTGTCCCCCTCCCCCCGCGCCCGGCTCAGAGATGATGCTCCACAAATTCCTCTC
>chr1:36155026-36155521
CTTTCTGGAGCTGCTTAAAGGAAGGAGAAACTGGAGGGAAGGGGGGCAAGGGGGACAGTATCTCACTGGGCCTAATCTCTGGACAATGAAGAACTAGAGAACTGACCTTCTAGAAGTCAGGACAAagggcagggccagggtgggcagggcaCAGCTGCCCCTCCTCCTCCCCCGCAACCCAAGTCCCTGCAGCAGCACCACCATCATCCATCCACCTTCCCAGCAAGCTCCCCACTCTGCCCCGGGCTGGGCCTGGCTTGGCTTGAAGCCCTCACCTCAGCTGGCACCAACAAGGGGGCTGGGAGTCCATTCTGGAGGGCTGGGAAGCAGGGCTACTTTGGGGAGTGGATTCTGGAGGGGGTCACCACCCCCTCATCGACAGACCACTGGGAGAAAATCCTTCTGGGGTGATTGGCGGGGTCGTCTGGTGGGGGTGGGGGAGGTCCAGGGCTAGGACCACCCAGTTTGGAGCCGGGAGGGACCCAGCAGATTAGA
>chr1:36155699-36156075
GCCTCCCGACGTCCCCCGGGCCGCTTTGGTTTAGGTGGGTTTGAGCGAGAATTTGGACTCGAAGCTGCCCTCTCAGCCCCAGTGCCAGAGCCCCCAAACTCCAGGGTGGGAAAGGGGAGTCCCAGCCCTGCTCCCCCTCTCCCCCAGTCCCCGCGGCGGGTGAGTCACCCGAGCGCTCCCTACTTAGTCCTCAGGCGCTGCGGCGCGTACCAAGACGCGGACGCAGGGGGAGGCAGCTAGCGCGGCGAACTCCTGGAGCCGTGGAGCCCGCTCGGCCGTGGCCGTGGGAGAGGCGCCGGGAGGCTGCGGGCGCGGGGCTCCGGGGCGGGGGCGGCGCGAACGGCGCGGACGGCGCGGGCGCGGGGGGCTGGGTCCC
>chr1:36156355-36156959
TGGCCACTGgccgccgccgccgccgccgcTGAGACCCCGAGACCCCCAGTGACGCCGCAGCCATGGAGAGCGGCCCGCGTGCGGAGCTGGGGGCGGGCGCACCCCCAGGTATGCCGGGAGCCACGCGGAGGCGAGATGGGGGTAGATGGAGGGGCTGCAGGGCGGCCGAGGATGAGGCCGGCCGGCTGGGCGGGGACCCCTCCGCTGCCGCGCCCTCTGACCACTTGGAAGTTTAAAAATAAAGGCTGCGGCGGCGGCGGCTCCAGGCTCGCGATGCATCCTCTGACAGCTGCCCCCTCCCCCACCCCGGGTGCCGGACGCATCGGGCGTCGGGAGCCGCAGGGACCCCGCGCGGGAGTTGTTGGGGTGACCCTTCTGCCCCAGCTTAGTGCCATCTCAGCTTCCCCGCCCCCACGTCCCTTCCCGATTCACCCCGGGCCTTGAAGATCCTCTTCTACTGAGCTAGGGCTTCCGTCCCCTTCCCCATCCCCCGTGGCACATGTGACCCCAGCCTGAGTGTGTCGGGGGTCCATATTCTCAGGCCTGGGCCCTGCATACCGACGCCTCGGCCTTAGTGCCCGTACCCTCAGGCCCTGGCCCAGAC
>chr1:36157152-36157311
CCGCCTCCCCTGCAGCCAGGCCTACTCTGGAGCCCACCCAGCCTGATTCGGGGAGGAGGGGGACAGAAGTAAATCTGCTTCTCCTGCCTGCCCTCCTTCCCAGCCTCTCTGGGCCCCAATCTCCCACTAGAGAATGAGGTAAAGGCTCCAAGCCGGCAC
>chr1:36161013-36161031
CCAGGCTGCGGGATGGGG
>chr1:36169476-36169546
acccaggaggcggagcttgcggtgagcccagattgcgccactgcactccagccggggtgacagagcgaga
>chr1:36176141-36176298
CTTCCTGCCTCCTACGGCCCCCACGGTGACCGGCTTCGCCTGGCCTTCTACCCCCAGATCGCAGCCTGCAGCTGAGCGCATGGGAGAGCAGCATCGTGGATCGTCTGATGACGCCCACTCTCTCCTTCCTTGCTCGGAGTCGCAGCGCGGTCACACT
>chr1:36203423-36203787
AGCTCTGGCCTCAGGCACAAAGGGCTGAGTCCTGGGTCCTGGGGACAGGCACTGGCAATTGAATCTGGACACTGAGCACTGGGTCCTAACACAAGAAATCATTTCCTGGCTCAGGGCAGTGATCTCTGGGTCCTAAAAACTAGGACCAGAGCAGAGACCATAGGTCCCTTATCTCTGGGCGGAGGGTGCTGGGCTAAGTGGCAGTCACCCAAGGCAGGGCCAGGGGTAAGGAGATGCCCAGCCCCCAGTTGTTTTGTAACAGCTGCTGGACTGGGCTGGAGGGGAAATTTAAGGAACCAGGGGGTGAGGTAAGGAGGAAGAGGTCAGTGGGCAGGGCAAGGCCACTCGGGCATGCTGGATTGGT
>chr1:36203999-36204278
TGGGTGAAGGAGTACAAATGCCAAAGGCTTGTCTCACGTCTCAGAACACAGGGATCCAGCCAGAGTGGATGGCACAACTGAGTGAGAAATGGAGACCGAGAGATAAACAGAAATAAACAGGGACAACACCAAAGAGATAGAGGAGAGAAGCAGGGCGGGAGACAAAAGAAGAGACCAAAGGCCCACACAGAGCAAGGGGGTTGTGGGGAGGGAGGGTTCAGTAGCTACAGGGCAGGCTGACCTTTTCCTGTCTCTTCTCTGACCCCGTCCTGTCTGAGT
>chr1:36207318-36207589
AGTTGCTATTATTCAAGAAAAGACAACAGCAGCATCAAAGACACccagacccatgttcactttctctggcttgggaagactcatcaaggcttcctgatgggtcccgcttccgcccctcccaagctgggagccttgtgctgtggagtaacccagcatagtaaccggctcctggagctgggccttggtaaacaagagccctggctgggggatgtcttttggtgcctggcaacctctgcttttggcctggcaATCCCAAAGCCTGTAACAACCG
>chr1:36224604-36224899
AGGCCTGGCGTGGAGTCGCTCCCCCCAGCTTACACCCTGGCCTCTTCTGAGCGGGCTCCGTTCCCTCCGGCTCCTCCCCTTCCCCGCCCTTTAGGTCTTCCCCTGGCCCCGGCCTAGCTCCCAAGGCTCTTGGTCGCCTTCTCTGCAGAGCAGCTCCTACGCCGCTTTATCTTGCAGTCGGCCTGGGGGCGGCCACTCCCTACTCCTCCCGTTTTGGTCGTATGAACCCCGTTATTTGGATTTCTTTTCCCGGAACTCCCGAGTGCCCTTCCCCCCACCCAGTCCCCATTGGCCT
>chr1:36247053-36247237
cacgcctgtaatcccagcactttgggaggctgaggcgggcggatcacgaggtcaggagttccagaccagcctggtcaacatggtgaaaccctgtttctactaaagatacaaaaattagctgtgtgtggtggtgggcgcctgtaatcccagctactcgagagactgaggcaggagaagctcttga
>chr1:36250261-36250433
ggagggcagtggcgcgatctcagctcactgcaacctccgcctcccgggttcaagcaattcttctgcctcagcctcccaagtagctggtactacaggcgcccgccaccacacccagctaacttttgtatttttagtagagaccaggtttcactatgttggccgggatggtctg
>chr1:36305967-36306754
AGGCCGGTTTAGAGCGGTTGCTACTTGCTGGGGGGCCCCACCCTGGTATGTGCCTCTCCCCACCTTTTCCCCTCAAGCCAAAAGCTTGTGAGCTGGGGAAGGGTGGGCCTGGAAAGGCTCTGTGCAAATTGTAGCTGGGAGCCTCCGGGCAAAAGCTGAGGGAAAGGGAGAGGCGGCTGGCCTAAAATTTAGGTGGGCGGAAGAACCTGTGACGGAGCTGTGACCGCTGCACAGGCCAGAGACCCTGGAGTCCTCCTCACCCCGGGGTTGGGGGCCGGACCTGCTGAGCCGGGCCGCCCCCTCTCCACACCCACTCCCAGCACCTGGCCCGACCTATCGGCTGGCGGCTACGCCTCCTTTACCCTACTGTCTTGCCTCAGGTCGCACCCTGCGCGGGCCCAGTACTCGGCCGTCAGAGGGAGCTGCCAGGCTCTGGAGGGCGCCCCGGAAACCATGGGTAAGTGCGGAGGCTTTGAGGTGGCCTCTCTCTGCAACCGTGGACATAGCAAGAGCCCACACCACCCCCCGACCCCCGCTGCCCTCTACGGTGCTTGGGGACACGCCCGCCCTAGCCAGGCTGCCCGGCTGGGCCTTTCTGAGCCGCACGCCGGCCCCGTCTTCCGCCCGCAGAAGTCCTCGTCCTGGCCGGATACCGCGCGCAGAAGGAGGACGAGCTGAGTCTGGCGCCCGGGGACGTGGTCCGGCAGGTGCGCTGGGTGCCCGCGCGGGGCTGGCTTCGCGGAGAGTTTGGGGGCCGCTATGGCCTCTTCCCCGAGCGCCTGGTGCA
>chr1:36323325-36323540
CCGTCCCGGGGCGGGATGGAGGATAGGGACGCTGAGCCTCCACGCCCCAGGCGGGCTCCGGGAAGGGAAGCTGCCTCTCTCCTCGCCCGGCCGCCCCGCGGGGACCCACCGGCCCGGGGCCAGGCCCACTCACCGTCAGCGCCCCGCTTCCCGGCTGCCCGGCCCCAGCGCGTCCCGCGGCCGCATACACTGGGTCCGGCCGCCCCCGCCCGCTC
>chr1:36385170-36385333
GCTCTCCTTGGAAAAGGCCGGCCAAACGTGGCCTTGGCAAGCAGGTAGCTGTGACTCGTACCTGAACGCCGCCCGGGATATGAAAATTCCCCAGCAGCGGTAGCGCCCGTGCCAGAGTGAGGGCTCTTGGAGGAAGCCCTGGCTGGCCCTCCCTGGGGACTCG
>chr1:36385517-36385839
CGGTACCCGGCGCGAGGCAGCCCTCGCCCCTGCCGCCGGGGAAGGGCAGAGCCCCAGCGGAGGAGGGGGCATTCGCCGGGGCCATTTCTGCTGCACTCAGATGGCTTCAGGCTGTCACTCCGATTCCACCGCCGCGGCCGCCGGGGcccgccccgcctacccgcaacccccacccggctccccgctcctggaccccTGCCCTCACCTTCGCCGGGTGGTCAGAGCTATTCGCCCATAGTCCGTAGCCCAGAGCCGGGGCTGCTCGGCTCTCCCTCCCGGGGGGCCGGGGCCGGGCTGGAGGCGTGCGAGCCTCTCACCGCCG
>chr1:36404553-36404783
ttcttctgcctcagcctccgagtagttgggactacaggcgcctgtcgctacacccagctaattttttgtatttttagtagagacagggtttcaccgtgttagccaggatggtctccatctcctgacttcgtaatcaggtccgccttggccttccaaagtgctgggattacaggcgtgagccactgcgcccggccGAGGCTTCCACTTTCTCACACCAATGGCTCTGCTTA
>chr1:36450089-36450306
GGGATTTGACTCCCGAGGGGCTCCAAATGGATGTGGCTTGTAAGAAAGGTCCCTGGTTATAAGAGTGAAgtgtgtaggggtgcgggtctggctgtgggtgtTAGGGCGATGATGAGAGGGCCGGGCTGCTGGCTGCGGGTCTGGCTGAGCGGGCCGGGGGCCTCTCACCTTTGCGGGCCTTGTCTCCCGGGATGTTCTGGGCCCGCAGCCGTTGGTC
>chr1:36463876-36464302
CCATCTCCTTAAATAGCCCACCCCTCAGTTCCTTTCTGTGCCCCTCGCATTGCCCGTCCGCCACGGTCTATGCGCTTCTGAACCTAACCGCTGCCCCATTTCTTCCCTACCCCTTGTCTCTCACATCTTGTTTCACCTCTTGCGCAACCACCGCCCTTTCCCCCTTATCCTGACCGCTGTATATCTCCCCTACTCCTGTGCTTCCTTATTCCCTATCTTCGCCGAACCCTGTTTCCCTACGCCCGCCGTCCCATTTCTCAGCTCCTCACTTCGAGGCTGCAGGCCCCACTGGTTGAAAGGAAACTTGGCGCTCCCACCGCCCGGCAGCCCGGGTACTAGGACCTGGGTAACTGCCCGGGTCCGAATCAAACTCAGCGTCCTCCACGCGACCCTCAGCATGGTGACCTCTAACCCCCGCGGGGCCCG
>chr1:36486782-36486996
CTGCCTCCCGCCCCTCCTCCATCAGACAAGGCCTCTGTGTGTTGGAAACCCTGGGTAAGGGAGTGCTGGTGAGGGAACCCTATTCTTGGCAGCCTAGCTACTGAGCCCCGAGTTGTTTCTGTTTCTGTTACTGCCTGTGATGTGTGGGGCTTCTGGGTAGGTCAAGGAGCAGCTTGTTTCAGAGGGGCCGGGGCGGGGTCCAGGTGGGCAAGCT
>chr1:37455259-37455404
TCAGGGCTCCAAGGGGCTTCGTTCCAGCTCCAGGCTCCAGGAAAGGGCGTCGCAGggcccagaggttacacaacttcccccaagatcgctgtggaaatgactggcagagcagggattcaaacccaggtccctgtgggtgcctctg
>chr1:37455562-37455761
AAGGCTTCTGAAACCGCAAATGTTTTTAAATGAATTCAAGCCCCAAGTTTCTGCAGGGGGGTGAGGGATGCAGGATGAAGGTAAGTTTTTGAGTATGAAAGTTACATGCATGATGCGAGAGCCCTCCACTGACCTCCAAAACTCGCGCTGCCGGGGATACGAGGGCCCCTGGCGAGTCTCCCGAAGTGTCTCCTTTTGA
>chr1:37474717-37475131
cgggaggggacgggaggggtggagaggggaggggacggaagggtcggggTCCTGTTCCCCGGCCCGCCGGGCCTCAGGACCCCTCCAACTTTGCCCAAGTTGGGAGAGCCGGGGAAGAGCACCAGGTTCCTGATCGGGATCGCGGGCCGAGCAAGCGCGGGTCTCGGGCCGGGACAGCCTCGGCGTCACCAGCTCCCGGCAGCCAACCAAAGTTTTCCAGCAACTTTTCTCCCCACGGGTCACCCCAGAAACTTGCCCTCCCCGGCTCCGGGAGTCCGGCCATGGGCCTTGCGCTGCCTGGGCCTGAGCTCTGAGTGCCGGACGGGTGGGCGAAAGTGGTGGCCTCAGTGGGGAAGCCTTGGGCCCCGCAACGCACTTCCAGCCCCAGGATTCCATCTGAGAGCCCCGTCCCTG
>chr1:37476133-37476286
ccagcccaggtccctctgtccgcagagcTTACCTTATGCTGTGGGTCCCTCCCTGAGGCCAGCACTGTGTCTCCACTCCTCTCCTGTAATGTGAGGCAGGGCTGTAAAGGGGACCAGCCCGTGGGCAGCTGCTCACTCACCCCTCGGAACCTG
>chr1:37476691-37476849
CAGAGAGGGAAGCCAGGGCTGCTGCTGACCTTGGGAAACCCAGACTTCTCCCGTCAATCCAGGCTCCACCCTCTGGCCCCACTTTTTTCCCAGTTCCCTCCAAGGCAGGCTGATGAGTCAGTGCTGGGTGGATGGCTCACAGGGAAAAGTTCCTGTTG
>chr1:37479880-37480010
GGGGCAGGAACCAGAAGTCTCGCGGCACCTTTCCCCCACCCCCAGGTGTGTTGCAAGTGGCCTGGCCCTCCCCCACCGTGGGGAGCAGTGCTGCCAGCTTCCTGGGCGCTTCCTCACTTTCAGGAGATGG
>chr1:37487103-37487291
CTCAAACTTCTGGCTTTTTTTTTTTCTTGGACCATAGCAGAGTGGGTGGAGTAGAGGGTGGCAAGGGCCTGTTCTGGGGACCTCCCAGTTCATGGGAAGGGTGTGGGAGATTTGCCTGAAAGAGGCAGGAAGTAGGGCCCTACAACTAAGGAAACCCAAGCCATCCCAGGCCATGGCATGTAAATCCT
>chr1:37494526-37494609
aaaaaaaaaaGATTGTATTTCAggccaggcgtggtggctcaggcctataatcccagcacttagggaggcccaggcgggcagat
>chr1:37513824-37514002
agcccaggctaaCGCAGAACTTGGGCGATGTCCACTCCCACGCACAAAAGGTATCGCTACCAGGAGAGGGAAAGGTGAGCAGCCTTTCAGCGTCAACTCGCTCCCCTCCCCGCAGGCTCAAGAGAGGCCGCCGACACCGGGCTGCCAGTTGCTATGGAAACCTAGAAGGGCAGCTTCA
>chr1:37514369-37514732
CTCTCCCCGGGCCCCGGCAccgtcctccctccacgccccctcctgcggctgccgcttcccctccccctcccgcgctcccggctctctcccggctccGGATTCGCACAGCCGGGAAGCTGAACCGCCGGCGGGCCGCAGAATGCGCACCCGGCCTCAGGCcgccgagcacccggcccgccgcgccgcgccCCCGGAGTAACAAACGGCCTAGCGCGGCCGGGCTTGGGGCCTGGAGGCGGGGCGGGCGCGGAGCCCCATGCCGTGCAACCCCTGTCCTAGCCCCTCACCGCCAGCTCCTGCTTCCGCTTCACGAGCTCCGCCAGCTCCCGCCGGGTGTCCGGGATCTGCGGCGGCGCCGCCTTG
>chr1:37514897-37514907
CTTCTCGGAG
>chr1:37554026-37554663
TTCCCGCGGTGGCCCGAGCGGGCCGGCTCGCTGGTCGGCGGAGACGGGCTACCACCGGAGTGGTCCGGACGGCGGTGGGCGGGAGGTGCGACTTCTGGGCTGAGACGCTCCTGCTTCACCACCACCCCCGCCGGCAGCACCACGTCCCCGTCCCGGTGTCTTCGCCGGCTCCCTCGCTCCCGTTCGCTCTTCACCGCCTTCATTCTGTGATTTTGGCTGGGCGAAAGAAAACAGATCAGTTGAGCTCCTCTAGCTGGAGGAAATGACGAGTTTAACTCCTGGACTTCCGCTTCCGGGGTGCCCAGGCTCCCAGAAATCCTCGCGGCAAAGGTTAAACACGTGACTACTCCCTAGTGGGTGTGGCCGCAGCGACAGGCTTGGGTGGCGGGAGTTTCAAGTTTCAAAAACAAACTTCTggctgggagtggtggctcacgcctgtaatcccagaactttgggaggccgaggctgacggatcactgaggtcaggagttagagaacagcctggccaacatggcaaaaccccgtctctactaaaaatacaaaaattagccgggtgtggtggcgcgcacctgcaatcccagttactcgggaggctgaggcaaatgaatcacttgaactggaggcgcaggttgca
>chr1:37595817-37595850
ACCATCTTGGCGACGAGACCGGGACCGGAGTGC
>chr1:37690279-37690522
cggccTGCCTCAGCTTTCTGAAGGAGACCCTGGTTTCCCCTCGGGAAGGGTAACCTGGATAGGGCAGTCTCCTGCTTCAGAGGATTCCTGGCGTCCAAGCGCCGTCTCTTCTCTGACATACAGTCCTGTCTCCCCTGCCCGAGGCTGCCGGTCGCCTTCCTGAAAAAGCGGAAAAACTTAAAAGTCCAGACAGCCAAAGCGTGAGAACCCTCCAGGGACTGCACCACGCGCCCACAGTCTCTC
>chr1:37691497-37691852
CGCCTTGAGACTCAGCCTGAGCTACAGCTTCGAAACTAGCCTCTAGCCTTCTGGGTCTCAGCACAACTCTTGAGCAATCCAACCCTGTGGCCGTGGGCAGATACCAAGATGCACAGTTAGCACCTCCGACAGGACCGCGGCTCGGCGGGGCTCGCCGTCTACACGCCCATTCCCAGGCCCACGGCCACGACACCCAGAGCTGCCTCCTGCCCTGGGCTCCCTGGAGCCTGGTGGCCGCGGCTCATGCTGCAGTCACCGTGTGGCCAGCTGCCAAGCGCCACTACTTGCACCTGAAGTCGCAGCCCCGCGCTGCGCACCCAGTCGAGGCGCCAACACGCGAACTGGGCGGGAGTGG
>chr1:37692524-37692849
CTCTCTCTCACTGGCACAGCGAGGTTTTGCTCAGCCCTTGTCTCGGGACCGCAGGTACGTGCCTGGCGACTTCTTCGGGTGGTCCCCGTCCGCCCTCCTCGTCCCTACCCAGTTTCTTGCTTCCCTGCCCCATCTCCGCCGCTCCCCGCAGCCTCCGCCGAGCGCCATGGCTCCTAGGAAGGGCAGTAGTCGGGTGGCCAAGACCAACTCCTTACGGAGGCGGAAGCTCGCCTCCTTTCTGAAAGACTTCGACCGTGAAGGTAAGGGGCCAGGCCGTCGCGGCCTCCTGGGGCGGTCGCGGGATGCTGGCGGGTGGGGACACGAG
>chr1:37793482-37793745
AGGCCCGGTCAGTGTGACCTTGCGCGAGTCACGGTCGTCCTCCGCCCGCCAGGCCCCGGACGGCGTCTGCAGGGTCCGATTCCTGGGGATTTCCCGACGCCCCTTCCCCCGAGGTTCAGGGGCTGCCTGGGGTGCCGGGGAGGGGGGCCGAGGGATGGGGGACCTGGGGCTAGAAGGGTGGCACTGAGACCCGTAGGGAGGGGGCCAGTGAAGTGAGTAAAGGTGGATCGACGAAGAAGGAAATCCTTGGGGAGAGAACCACC
>chr1:37793943-37794303
CGTTCGCTGGGCCTTGCGTTGCACTCGGCGTGCAGTTCCCCCTCGGCTCGCGGCCACTTGGTCCGCGCCGCCTGCGTCCTGTGTGCCGAGCCCGCCCGCACTGCGGGGACAGGCCGGGCGCCGCCCACGCCGCGCTCTGCCGGGCGCACAGTCTGCCTGGGAAGCGCGCGGCCGGGCGGGCGGCCATGGCGCGGCACGCTGGGAGGTAGCGCGGCGGCTGCAGGAGCGCACAGTCGGCCATGGCCCGGCGGCGGCGCCGCGCCTGCATCGCTCTGTTCCTGGTGCTGCTCTTCGCCTTCGGCACCCTCATGGGTCTGCGCACGCTCAAGGCTCCGGACGGACTCCCGGCGCTGGGCCCGG
>chr1:37794455-37794587
GAGCCCGCCCCCGTGCAGAGCCTGCGCGTCTACTCGGACCTGCACGCCTTCTACTACTCGTGGTACGGGAGCCCGCGGCGCGAGGGCCACTACATTCACTGGGACCACGTCATGGTGCCGCACTGGGACCCC
>chr1:37859632-37860269
CGGAGGAAGGTGGGGACAGAGGATCCGCCCCTCCCTGGCGCCTCTGGTTGGCTCAGGTTGTCAGGGGGCTGAGCTGCAGCCTCCAATTGGCGAGCGGGGCACCGAGGGGAAGGCGCCCAGGAGGTGGGTTCATCCGCGTGGGGAAGCGCCCGGGGTGGCCACGCGGGGCCCGGAGGGTGTCGCCCTCGCGGCACCGGAGTCAAGGAGAAGGGAACGAATCCCCAAGGAAGAATCCGAAATGTCCTCAGCCAGGTTTGCGCTGACCGCCCTCGCCCTGGCAGCCACAGCCGCAGCGGGAAGGACCACAGTTGGCAGTCAGAACCCTGGCTCCAACCCGCCAGGGGAGCCTGGACGGCCGCGACGTTCCCGGGTTTCTCCTGCCGGGACCCCGGCCTTCCCTTCAGCACCCATCAAAGTTAACACAGGCAGGAGGCCCAGAAAGGAAGACAAGACCCCAAAGGCAGAACTAAGAGTATTCTAAGCCCAGCTGGAGAGGACGCCGCCGCCTCTTCCCCTTCTCACGCGCTTGCCTAGGACCCCCAGCTCCCTTCTCACGCGCTTGCCCAGGCTGGCGGTCCCAACTTTCTTCCCCTGCAAGAGGACGCGGCTACGGCGGGACTCATGCCCGGGCCAGTTA
>chr1:37931926-37931970
GCGTACCCTGGCCAGGTAACTAGGGCCGAGTTACAACCGCGCGG
>chr1:37932553-37932663
agacggggtttcaccgtattagccaggatggtcttgatctcctgacctcatgatccacctgcctcggcctcccaaagtgttgggattacaggcgtgagccaccacccccg
>chr1:37946418-37946550
GAGGGAGGGGCCTTTGCAGAGGGAGATGGTACCGGGGAGGCCTGAtcctcctcctcctcctctttgtcctccCTAGAATAGGCCTTTCAGTTTTTAGGGATAGGGGTCCAGTCCCTTTGCCCCGCTGGGATC
>chr1:37947017-37947225
GGACTCCGCTGCCCCAGGTTCCGGGACAGTGACTACATTTCCCAACAGCCCCTGCGCCACATGGTGGTCAGTCAGCCTGCAAGTCCCAGCATGCCCGAGTCAATCGTGGGGTGGGGAGTCTCTCCATCCGTGTTAACCCCTTAGGCCCTGGGGTACACTGGGCTTCCTATACCAGAAAGGTTTTCTAATGATTGCCCTCACTCCCATC
>chr1:38000056-38000420
ACTTCAGAGGCTCAGCTTAGGTTCAAGCAGGAAGGAAATCCTGCAAGCTGGACACAGCCAGTCTTCCCTAGCTAGACCCTCTGCCCTCATCCCCCCACCCCCGCTGTGTCACACCAGCTTGGACAGCCTTGGCCTGTAACATCTGCAGCAGCTGTGGCGGCACAGATGGCCAGATGTCAGGTTTTGCCAGCAATGGGGAGAAAAAAGGAAAATGAAGTGTCGGGGGAGGCAGAGGGGAACTGGAGACAGACTGGGAGTGCAGTGTACCCCCTGCCACCTCCTGCTAACATCTGGCAAAACCCCAGGATCTTTCCATCCCCTGGGGTCATGATTTCCCTCCTACTGCCTCTGGGAGAGAAGGTCT
>chr1:38000737-38000930
CCCCAAAGTCAGAGCTCCCACCCCTGCTCTCCTCCATCATGAAGGCTGCTCTCTAAGGGCTGGGATCCTGGGGTAGTGGAGAGGAACCACCAGGACCCATAGGAAGGAGATGTTCTCACAGCTGTGGATGAGCCCGGGGAAGTTACAGGGACACACAAAGGAATCCACCAACCCACTCTCCCACAAGGCTCCA
>chr1:38001370-38001503
TTGGCTTGGCCCACTGCGGCTGCCACCTTCTCAGGCCCAGGCTAGACTTGGGTCCACCCCCTGAGAGACAGTCAGCACTCCGAAACCAGGGCAACCCAAATAGGGTATGGGCATGGCTTCTATTTCCTTCCCA
>chr1:38002689-38003096
accaccatgcccagctaatttttgtatttttagtagagatggagagtttcgccatgttggccaagctggtgtcCGCTCAGCCtttttgttttttttttttgttttgagttggggtctcactctgttgccagggctggagtgcagtggcacgatcatggctcacggcagcctcgaacttctgtgctcagccaggtgaggtggctcacacctgtaatcccagcactttgggaggttaaggccggtggatcacctgaggtcaggagttcaagaccagcctggccaacatggtgaaaacccatctccactaaaaatacaaaaattaactaggcatggtggcgggcgcctgtaagcccagctactcaggaggctgaggcaggagaattgcttgaaccgaggaggtgaaggtt
>chr1:38004933-38005470
AGTAACTCTGTACGCCCGGTGTGTCCTTGTTTCAGTGGTCTCGGTAGCCTCCTGTGCCTCGAGTCCCTGCCTGTCTCGGTCTCTCGCTCCACCGGGCTTTCCGAGAACCTCAGTTTCTCCAGCGCTtctggtcggtcggtctgtctgtctctctCCGGCTTTTCTATTTCAAACTTAgccccctcccccgcccaactctcgctgccgcccccgcccccgccccgcccGATAGCCCGGAGGGGTCCAGTCCCGGCGGGCGCTGTCCCGGGCTCGGCGTGCCCCGGGCACCCGTGGCCAGAGCCCGGCGGGTACAGGGGACCGGGGCCGCGGCTGGCCTCAGCCCTCCGCGGGTCCCTTCGCTCCCCGGCCTGGGCGCGGGGGCGGACCGCCAGGGCTGGGAGCCGGGGTCGGCGGGGCGCTCACCTCGAAGCGGGCGGCGGGAGCGGGGAGCGCGCGGCGCAGGCGGGGCCGGGAACCGGGCGCCGCGTCCCTCGGCGGCTCCTACCTGCGGGCCGGGCCAAGCGGGGGCCGAGCGAG
>chr1:38046434-38046589
ggctcggccggtgccgccgccgcctgccttgccgtgttctaggtgcgggccgccggcccaatcgccgccgccgcctcctccCGTGGGTAGCCACTGGGGGTGCGCTAGGCCCACGGGGTGGCCCGCGCCCGCGCCCAGCCACTCGTGGTGCATCA
>chr1:38047112-38047302
GCACCCCCTCTCGTCCTGGCTGTGTGGGCCCCGCTTTCCCCCAGCGCTGGAGACTCCGAGCCCGGCCGGTCCCACATTCCACGCGAGCTGAATTCCCGCCCGCATCCCGCCCGGGCAGCAGGGATTGCCGGCTCCGGGAGGCGCTCGGGCTCCGAGAAGCGGCTCAGCCCCGCGCCCCTCCCTCCTCAGT
>chr1:38859018-38859083
TCAGGTCACCTGAAGTGAGAACAAATCAAAACGGGCCAGGGGAGGGAGTCCACGAAGTTCTCCAA
>chr1:38873245-38873696
CTTGCTACCGCCCGCATGCCCCCAGCCACGCCGCGCCCCCCTCACTTTGTAATGGGCCATAGTGACAGCGGCAGCGGCGTAGCTGGCGCCGGAGACCGCGACTGGCGGGTTGGGAGCAGCACTGCTCATGCGCGGAAGGGGGCGCGCGCCTGCGCACTTGCAAACCACCGGCCGGGATCGCCGAGGTGTGGCCTGTTTTCATGGCGACCAGGACGCTCTGCATCCCCAGTAGCAGGCTGAGCCGAGGGAGGCTGCGTATGCCCGCCCCTCTGGCTGTCGGAGCCGCACCTCTTCCTCTTCCGGCCCCCGTAGCAATTAGGTTTCTTTGCAGGAGGTGAGATTTTGGTACCTCTGTCCTGGCGTCCGGAGGCAGGGCCCGGGAGCATTGAGACTATTGCGAGAGAAAGGACCGCCGCACGGTGGTAGCGAGCGCATCTTTTTCATCTGGGAC
>chr1:38918835-38918933
TGTGCTGTCCCCATCCCCACGAAGCTCTCTCCCATGTTCCCAGTCTCTTCTCTAGATCTAGATCTGACCCCTAGTTTGTTCCCAGCTTCCCCATGCCA
>chr1:38973249-38973481
aatgatacagaaatgagggagggtgtggtccctggctagggctccacccccacagacctaggtgagggcaggcactcctacttttgcgcccaaatgttgcatttcccaagaccaccctggcctgccacacccccatcctgtgcctataaaatccagagacccaggctgggcgcggtggctcacacctataatcccagcactctgggaggccgaggtgggtggatcacttgag
>chr1:38990909-38991456
CTAGAAGGAGGTTTTTGGAGTCACCAGACCCCCATGGCCCCTCACCAGGCCCCTTCAAGCTCTCCCCTCCCCCACGCCCGCGCAGCGCAGGTGCGAAAACCTTAGGGGCCACCCGGGCGCGACAGCCCCAAAGCGGGGGGGATGGGACCCTGGGAGGGGCGGGGGTGGGGGTGGGGGCCTTCCCGGTGTTGCTTGGTGACCACGCTCTCCGCCCAGACCGTTCCATTTCTTCAGCAGGGGGCGCCCCGGGCCGGGCCGGCACTGACCAGCCTCGCAGAGCCACCCTCTTCCGGCCTGCCCCCCTCTGCCGGGCGATGGTGTGCGCCCGTGACGTCACAGAAGGCGGGGCCAGCGCCGCTGCCGGGTGCTGGAGGCGCCATTGGAGCCGGCTTGGCTGGCGAGCCCGGCTGAGGAGCCTCTTGGGCCGCACTTACCGCCGCGTCCGCTCCCGGTCCCTGGCCCCTCAGCGGCATGGCGTGCGGGGCGACGCTGAAGCGGCCCATGGAGTTCGAGGCGGCGCTGCTGAGCCCCGGCTCCCCGAAGCGGC
>chr1:39026327-39026473
GCAGGCGTCCGCGTCGCTAGCTAGTCGTTCTGAAGCGGCGGCCAGAGAAGAGTCAAGGGCACGAGCATCGGGTAGGTAGGGGCTGCTTATGTCCGCGCGGCAGCTTAGCTTAAGGACCTTCCTTCCGAGGTCTCTTTAACAGATTT
>chr1:39048478-39048699
gtagaaacggggtttcaccatgttagccaggatggtctcgatctcctgacctcgtgatcctcccgcctcggcctcccaaagtgctgggattacaggcgtgagccaccgctcccgccccatgccagctaatttttttgtagagacagggcttcgccatgttgtccaggctggtctccaacccctaggctccccgccttgccctcccaaaatgtggagattac
>chr1:39104724-39104892
CTGCCCCGTCACTTCTTGTTCAGCTTCTTCTGTTTCTGGAAAACCCTTTGTTCCCGGGCTTCTTTGTGGGCTCAGTGTCCTCCGGCCCTACACTGCAGCCCTGTCTGGATCTTGCCCTTGTCCTCGTTCTGACCGCGTCTAGCCCTGGGATCTGAGGCATCGTGGTCT
>chr1:39105081-39105884
GCCTTTCATCCTGACGCGCGGGGCCTCCCACCCAGCGGGACTCCCGCGTGGGCCGGCCTCTCGCGCCCCTCGGCTCGGGCCCCAGTCCGGGCCGGGCGGGGGTCGGCAGCCCCTGGGGGACCCGTGTGGGCAGCCCGGGCCCAGCCGGCCGCAGCCTGGGGCCGAGGACTCGCCGGGACCCGGAGGCGGCGGGGAGAGGGGGCGGGGAACGGGCCGGGCCTGGCGCTCCTGACAGGAGGAgccgccgccgccgcccgccgctgcagccgcgccgGGGCGGGCTGAGGGAGGAGCGGAGCCGAGGGGTGAGGACGCGGAAACGCGAGCCGGGACCGGCGGAGCGCGAGCGGGCCGGGTGCGAGCGGACTGAGGAGCGGAGCGCGACTGCCGGGCCGGGCGAGGCGGGCGGACGGCGGAGAGCGAGGGCGCCGTCGCCGTCTCTGAGACGCACAAAGGGTCGAGGCTGGGGCCGCCGCCGCCTCAGCGCGCGGGCCTGGAACCGGCAGCCCCCGGGGCTCGGCGAGAAGGCGGTGCGGGCGGCCATGGCCGGCTACGTGCCGGGTCAGCAGCCGGCCAACCGCAGCCAGGAGAAGGAGTTCGTGCAGGCGTACGAGGATGTGCTGGAGCGGTACAAAGGTAGGGCCGGGGACTGGCCGGCGCTGAGGCCCGCGGGCCGGCGCAGCGTGGCCTTCGGAGCCGGTCGGCTCGGCGGCTGCAGGTGGGGCGGCCGGGCGGGGTCGCACCCACCGCGCGGGGCTTGGCCCTGAGCTGCTGCTTCTCGGGGCCAGTTTATTTACAGAGTT
>chr1:39217429-39217658
acacctggctaatttttgtatttttggtagagatggggtttcgccatgttgccttggctggtcttgagttcctgacctcaagtgatccCTCTCAAAAAAATAAAAATAAATAAAATTACTATTCAAACCTCATTGCTTAAAAAAGGGATTAAAACAGACTCTAAATCAgccgggtgtggtggctcatgcctataatcgcagcactttgggaggccaaggagggcggatc
>chr1:39228105-39228239
tttgagaacagcctggcccatatggtgaaaccctgtctctactaaaaataaaaaattagccggacgtggtgggtgggcacctgtaatcgcagctactctggaggctgaggcaggagaatcgctggaacccaggg
>chr1:39389377-39389645
gagacagagtcttgctctgtagcccaggttggagtgcagtggggcgatctaggctcactgaaacctccacctccggggtccaagtgatcctcctgcctcagcctcccaagtagctggggttacagtcgctcaccaccacgcctggttaatttttatatttttagtagagatggggtttcaccatattggccaggctggtctcgatctcctgacctcaagtgatccacccgccctagcctcccaaagtgctgggattacaggcattagt
>chr1:39408446-39408801
CAGGGACAGCCTTTGGCGGCAGAGATGGAGCCGAGAGCGATGCAGGCGGCCTACCCCAGCCGGCGCGACCTGCCGGCACACGGGAACTCGAGTGGCCGTCGCCAGAGCCGGCTAGCTGGGGGAGCGCGGGCGCCCTTTCTGGATTCGTTCGCCTTTgggctgggctcggagccgggccggttggagcgagacaggggcgggaggggccgggccagcgggaggagggcggggcTTTCCTTTGTCAGGGGATTTGCGCCGCGCAGCCCAGACTCGCGCGGGTTCCGTTCCTCTCCTTGCGCCCTCTCCGGGGGCGGGGCGTTCCCCTCTGGCCCCGGGGCGCGGTGGGCGTGGGCTG
>chr1:39491181-39491198
CGGTGGCCGGAACCCGG
>chr1:39575854-39576124
GGCTGAACTTTTCGTACAGCATGGCCTCGGTGACGTCCGAATGCAGGTCGCCCACGTACAGGGAGGCCATGGGGTAGCTGCTGGCCGCAGCGTTCATCTCCCCGCCCCCCACCACCCCGAGCCCCGCCAGGAGGACTTCTTATCGGGCCCGCCGCAGGACAAAGGGGCGCCTTCGGAGCCCGGGCCCGCGCCGCGGCTCACAGGTGGCACCGGCGCGGCGAGGACGAGCTGGAGTCGGCGGGCTTGGAGACGGGACGGAAACGGGAGGCG
>chr1:39581091-39581236
tgagctcaggcaatccgcccccacctcagtctcccaaagtgttgggattacaggtgtaagccaccatgtgcccagccttggatgaatgttaatagctattactatCAAGCTACATTTGTACTAAGAAAGGAGGCGGAggccgggc
>chr1:39610284-39610299
CCCTCTGCTCCTGCA
>chr1:39690819-39691848
GTGGAGGGGGAGGCTGTCTTTGGGGGCAGGGGCTCCCTGATGAGAAGTGGCTAGGGGCTATCCGTGGAGGTGGGAGTTTGCCATGGTGCTGGGCAGACAACCCATATCCAAACAGGAGGGAGGGTGACCAGCGCCTCCAGCTAGCACCAGCGCCACCACACCCCCAGAtgtgtgtgtgtgcatctgtgtgtgtatgtgtgtttgcgcgcgtgtatgtTGGGGGCCATAGCAATGGTTGTTCTCACCTGAGCTGGGGATAAGTAGGCGGCTCTGCCTCCTTCTCTGCACCCATGGGCCTGGACTGAGGTGGGGGGTCTCCTGCCCAGGGGTGGGCTCTTCAGTTGCTGCCGCCTAAGGCGGAACCACGGGTCAGGGAGGTGAATCAGGGCAGGACATGAggatgggaagggagagtggagggggagggggCCAGGGCCTCCGCCCGGTGGGTTTGTTGCCTTGAGGACCCGGTCCCACTCGCATTACCTGAGGCCGGTCGCCGGGTCGCTGGATGGCTCCGAGCCTCGGCGGGCCGCGGGAACCGAGGCTGGCTCGCGGGCCGGCAGCTGTGCTCTCCAAGGTCTGCGCCGGAGCCGCCTTCCAGCTCTTGTATCACTATGTGCCTCCCGAAGGCGACACTATTTGCATAAGCCCCGCCCCATCCCGGGCAGGTTGCACGGCTATTGGCTCCTCTGGAGCGGAGTGGCAGGCGGGGTTTCAGGTGGGGACCGGGTGGCCGGCGAGGCCCGGCCGCAGGAGCGCGCCCCGCCTGCCCGCGCTGACCTTCCCGGAGTCGCCGGGAAGCGGGAGGGCTGCACCCCCATCTGCACCCCTGCCCTGAGGCTCAGCCCCCGGCTTACAAGTCTGGGGTGGAAAGGGTCGACGATGAAAGTGGATTCTCAAAAACAACCTCACCGTTGCTATGGAAACGGGAGAACCACAGCCGAATCTCTAAGCTTCCTTTCCTGGGCCCCAGCATGGGTGGGGGCGGAAGAGGGGATGAGTCACAAGATGAGACCCCCCCCCACA
>chr1:39738812-39738984
CTAAGAGCTAAGCGTTGGGGGCGGGGCGGGACAGTGGGGAAGAGGACGGGTCGAGTGCTGGCTTCCGGCGGAAAAGCGCGCGAGCAAGATGGCCACCACCAAGCGCGTCTTGTACGTGGGTGAGCAGGAGGGGTTGCTAGGCGGAGTCTGAGTGAACGCGACCCCCAAGGGT
>chr1:39788785-39788848
TGTGGCCGCGGTCCGAGCAGCGCAGGGGCGATGGGCGAGCTCCTGCAGCCACCCGCTTGGTGC
>chr1:39789182-39789396
CGTGCGCGGGTCGCCATGGCATGCTGCAGGCGCCTCCTTCCCGGCACCTGCTCAGCTGCTCCTCCCCGCGCCCCCACCTGGCTCCCGCGTGAGCCTGGGCAGCGCCCCAGGCAGGCCGCCCCCGCCAGCCCTCGCTGCGCGGCGTGCGCCCCCTGCGCCCCCAGTACTGATCCAGCTTCGCGGGGGAGACGCGCACCCGCCTCCTGCCTTTAGC
>chr1:39817760-39817773
ttgggctcagctt
>chr1:39883268-39883966
ACGCGGCCTCCGGGGTCCCCAGGCGCCCGGGCCAGCCGCACTGCCATACCTGCATGGAGTCAGCGCTGACGATCTCACCGCCGAGCCGCTGGCCTAGCTGCAACGCCAGCGTGGATTTGCCGGTGCCCGTGGCCCCGAGAATCACTACAAGAGGTAGGGTCCGTTGCAGGCCCCTGAGCCCACTGCCCACGGGAACTGCTCGTGCAGCCGCCACGGACGCCATCTTATGGCAGTCTGCGCTTGCGCCGGAGCAGCTGTCCCCATGGCAACCGTCTATGCGCCTGCGCGGATCTCAGGCTTTGTAGCGAGGTTGCTTAGGGAGGAGGGAGCGGCAGGACCCAGGCGACGTGACTGCAGTCAACTAACTGGTGTCAGAACCTCAACTACCCGCCGTCtttttttttttttcttcttatttggagacggggtctccctctgtcgcccgggctggagtgcagtggcgcgatcttggctcactgcaacctccgccttctgggttcaagagattctcctgcctcagcctcccgagtagctgggactacaggcgcccaccaccatgcccggctaattttttgtattttagtagacacgaggtttcaccatgttgcccagggtggtctcgaactcctgagctcaggcagtccacccgcctcggcctcccaaagtgctgggattacaggcatgcgccactgcgccag
>chr1:39901218-39901587
TTCGTCTCCGGTGCACCCTCCGGGCCACGGCTCCGGGGGACCAATCCCGGGGGCCGGGTCCCCTGCGCCGGGACCCAAGCCCCAGGGCGGCGACGTGGGGGGCGATGGCACCAGCTCGAATTTCTTCCAGATGTCCTCGCTGGGCGCCGTGGAGCGGTAGAAATCCTCCCcgcagtcatagtcgtagaaatagtgctggtacgagtcgtagtcCATGTCCGCTCCCTGCGGGAGGGAAGGGGGGACGTGCTGACCGGGTGCCGGCCGGGCGAAGGAGGTGTCCCCGGGTCCCTCGGCACAGTCGGCTGCCGGGCTCTCGTTCCTCCCCAACCCCACCAGCTTGCAGCCTGCGCCCAGTCCTCGCGTCCC
>chr1:39902004-39902729
GCAGGCGCATTGTTTCCTGACTGCCTTATATCTCGTCGCGCGCCCGGGACCCAGGGACTGGGGGGCGGGCCCTATGGGACAAACCCCGCCCTCTCCCTGCCTACTACGGGCAGTCGACAGGTGGGGCCGGCCCCACCTCCTGGCAGCGCTCGCCCGCTCCGTTCAATCCCCGGTAGCCCCCCAAATAAATTGCACGCTGGGGAGCGCAAACAGGAGGAGGGCTGATGCGGCCCGGCGGCCGCTTGGCGGTGCCAGCCGGCTGAGCTAAACCGTGCTCCTTGCCCACTCCGAGCTGGGGAATTAGGGCTACTCCCCGCCCCACCCTGCGCGCCTACTTTCCCCGGCGCACCCCGCTGGGTTCAGGTGCGCCCGAGCCGCCGCGAGGGGTAGGGGGAGGGAAACGCGCCACCTGGCGGCCCTCAGCCCTGAACTTGGGCTGGTCCCGGCGTCCGTCTGGTCACCCGTCGGCCCGTTTCTTGAGCTCAGTGGCCCAAGCCTGGATGGCATCGAAGCGAAGATTCCGGGATTTAGAGCCCGAAacgtaaccttcctgagcttcagtttcatctgtaaaatgaagggatggtaatgcttacctcacagggttgttgtgaggcttcagggaaataagagcatctaGGGAAGGGGTCTGGTCTAGGTGGAGAGGCAGACGGCGCTGGCTTAGCCCCCGCTTTGGGGAGGCGGTGCAGAAATGAGGAATTTTT
>chr1:39912013-39912147
catctctactaaaaatacaaaaaattagccgggcatggtggcacaggcctgtaatcccagctactcaggaggctgaggcacgaaaatcgcttcaacccagaaggcagagcttgcagtgagccaagatcgcgcca
>chr1:39960337-39960666
AACCCCTTCCCCCACTACAGCTTCCTTTCCCACGAGGCCCCCCACCCACCCCAATCCTGCCAGCCCCTGGCTAAGGCCCAGGTTGGAGCCTTTGATCCAGTCTTCAGGGCCGGGGGCAGGACAGCCTGCCTTACCTGTGCAGGCTGCTCAGGGCTCCCCCGGCGCCAGCCCGTGAGACTTGGCCCTGTGCCCGCCTCCCTGGCAGCCAGTAGAAGGGGAGGCTCTGCTGCCACGTCGCCTCATGAGGCCCAGCCAATGGGAGGCAGCCGCTCCCAGGGATGGTGGCTGCAGGCCGGGTTACTCCCAGTTACACTGGGTTCCTCAGCAGC

>chr1:40039912-40040100
TCATCTTATTCTCGGGGACCACACCCTGCGCGCCGGGAGGAAGGGCTCCAAAACCACAGGGCGGAGGCTTCCGCGCGGCCCCAGACTTGACCATCTATGGTCACAGAACACACCGACCAAACAGGAAGTGGGGTGAGAGCGGAGGGTTCCCTACCTTCCCAGCCCCGCGACTGCCAGCCGGGCTGGGG
>chr1:40040860-40041042
GGTGTTAATGGCCCTTCTGGCCTACGCGCGTGTCATGAACCCTGCCGAGAGGGCCGGGGCTGAGGCCCTCAGGCCGACCCGGACTCTTGGGCGCGGTCTCTTGAGGTGGGGCCGGGGTGAGCAGCTGAGTCCGGGTGCCCCGGGGAGGCCCCTCTGCCCGATTTCGCAGCGCTGCCCATCAG
>chr1:40054273-40054428
tccacctctcaggttcaagcaattctcatgcctcagcctcccaagtagctgggactacaggcgcataccaccacgcctggctaagtagagacgaggtttcactgtgcttcccagctggtctcgaactcctgagctcaggcaatccacccgtctcg
>chr1:40097245-40097364
GTGTCACATGACCGCGGGCGCGAGACTCCGGGAACCGCGCTCCGCCCGCCTGGGCGTGGCGCCGCCGGTTGCAGATCGCAACCTGCGCATCCCGAACGGATGCCCAGCCTGATGGGCGT
>chr1:40161336-40161955
GGGGGCAGGGCCAGGGCTGAGTCACGTGGCTTGGTTGCCTACGCGCTGGTGGGCCGTGGGAAGATGGCGGACGGAAAGGGAGACGCCGCCgctgtcgccggggctggggctgaggctccggcggtagcgggagccggagatggAGTCGAGACTGAGTCCATGGTTCGGGGTCATCGCCCCGTATCTCCAGCGCCGGGAGCCTCGGGACTGCGGCCGTGTCTGTGGCAGCTGGAGACAGAGCTGAGGGAGCAAGAGGTGTCGGAGGTCTCATCTTTGAACTACTGCCGGAGCTTCTGCCAGGTGAGGGGCTGACTGGCTGGCTGAGGGCGGCGGGGCGGGGAAGTCAGGGAAGGAGGCCCTGGATCCTCTGTAAGCAGCCGGGTCCAAACTGAAAGGCGCCACCTCCGTGACTCGCCGCGCCCCCGGGCCGGGAAGGCCCAGCTCGGAAGCTCGACCGCTGGCCCCCCTGCGCCACTGCCCGACTTTGGCCACCGCTGGGTCGTTTTGCTCTGAGCCTTACTGAGATCCCGGAGGGCCCTGGCGGGTCCCTGGAAGGGCTGTGCCCTGTCGCCGTTGCCTGTGTCCTGGCCGGGTGGTTGGAGCGCCACTGCCCCCTGAG
>chr1:40203234-40203483
ctcccaagtagctgggactaaaggcatgcgccaccatgcctggctactttttgtactttttagtagagacggggtttcaccatgttggccaagctggtcttgaactcctgacttcaactgatccacctgcttcagcttGTActactaaaagtacaaacattagccaggcatggtggtgggcgcctgtaatcccaggtactcaggaggctgaggcaggaaaatcgcttgaacccgggaggtggaggttgc
>chr1:40211761-40211898
cgggcacgtgccaccacgcctggctaatttttgtatttttagtagaaacggggtttcaccgtttctactggtgaccagctggtctcaaactcctgacctcctgttatccgcccgcctcggcctcccaaagtgctggg
>chr1:40258091-40258332
AGGGGAAGAGTGTGTCTGTGACACTGCCAGCAGCGCGCAGAGGGAGGGATGGGGGCGGGTATCGGCGTAGGGGCCCTCGGAAAGAACGGATATTGCTGTGACACCGCGGGGACGCTCTGAAGGGACGAGTGTCGGTGTGGCACCGGTGCACGCTGAAGGAGCCGGCGGAACCGGGTGGCCATGGGGATGTGGGCATCGCTGGACGCTTTGTGGGAGATGCCGGCCGAGAAGCGTATCTTCG
>chr1:40290599-40290755
acaggcatccgccaccacgtccggctaattttttctgcatttttagtagagacggggtttcaccatgttagccaggatggtctcaatctcctgacctcgtgatccacccgccttggcctcccaaagtgctgggattacaggcgtgagccaccgcgc
>chr1:40305793-40306027
GTCTGGGTGGCCCAGTCAGGCCCTTGGCCTCAGGGAAACCCAACGAAGCCTAAACAGAGCCTGGAACCAGATGAGCTGGGACGGGGGAGAGGGTATTCTTGGTTCAATCCTCTTGGCTCCTGATTTTCCTGTTTGTTTCTCCTCTGGATTTTAAGCCATGCCATCCTATCTGCACTGAGGCAGGCTGAGGAGTGCATGATGGGTGGGAGGTGGCAGGAGGGAGGTGGTTAGGCC
>chr1:40306374-40306384
AATGGCCTGT
>chr1:40311895-40312059
AGACCTAGTGCCGGGTGGGCTCATAGGAGGGGTTTCTGCCCCAGACCTGGAGGAGTTTCCCAGTGGCCAGGAGCAGGCCCAGGAACTTCCAGAAAGACCACCCAGCTTGCCAGCTTGGAGATAGAAGGCAGGAGGCAGTGAACAGAGGGTGGCTGAGGCTCACC
>chr1:40595242-40595378
TGCCAGGTCCTCCTGGTACTTCGTCTGACCTGGTACCCCACTCCTCTGGTGCTCCGTGCCCTAATGACATGGTAAGAATGGCCTCCACACAAAGTGAGAGGTGCAGAGGTCCTGGGGATAGGGATTCATCCTCCCA
>chr1:40665346-40665724
CCCCCTCCCCACGTCCACTCCCAGGCGAGCAAGGCCTGCTGACTTACCCGGAGGTGGGGCCGGGGTCCAGACAGGGAGGGGGCCTCCACAGGCCGAGGCGGCTCCGCAAGGCGGGGCAGGTGCTGCCCCGGGACCCCGCCCCGCGAACCCGGCAGTAGGCGCGGCCCGGCCCCAGGCTGGCGCGGACTCCGAGTGGATAGGCACGCGGGGCGGGGAGGGGCGGCGAGGGAGGCTCACGGGGGCATCGCCCGCCACCACGGGGGCAgctccgctccgcccgcctgcgctgccggctccgcAGCAGCCACCGTTTTCAGTCGCCGCCGGGTGCAAAGCCCAAGCTTGGGCCGGCGGGAGGCGAAGGGGAGGCGGGGCCTG
>chr1:40668857-40669059
CGAGACGGGGACGAGCAGGAGGGATGGCTGGGGCTGTGAGAGTCGAGACCGAGCACCTGGCAGAGGCTTCTCCTGCGGCGCTCTGGCCAGCGCCCACATGTTTAGGGGCCGGGAAGTCCCGGAAACCCCAGGCGGGCCATCTGGGTCCTCAGCAGGTGCCTTGGCACAGCCGAGCCGAAGTCCTCCTGGAGGCTGCTCACCA
>chr1:40691520-40691728
TCAAAACTCAGATCTCGAGCTCCCGAAAGGGGGCGGGGTTAAAACTCTCAGATCTCATTCCGCCTCCCTCTGTCGTCGCCCCTTCCCAATTCTCGCGAGACCTCAAGGAGCACAGCTTCTGCGCACCGCACGATACTGGGAGTCCAGGCGCCAAGGGAGGGGGAAGGGAAAAGGGGAAACGGTGCAAACGGCGTGGCCGCCATCTTGC
>chr1:40691889-40692231
CTGTGCGAGGGTGATAGGGAAGCGGCGGCGGGGGGAGGGGCAGCGCTTCCCGCCTTCGCCAGAGACCTCACTTCCTCGCGCGGCCGCTGCTGTAGCTCGGTCCGTCCTGCCCGCCGCCATGTTGTGCTCTTGCCTGGCCCGCTGCTGTCGCCGCCGCCGCGCTCGTGGGGTCCGTGTGCCTCGTCGGCCCGGCCCGCGGGCTTTCTCCCATTGGCGGAAGGCGACGGCGGGGGGGCTCGCTCGTGATTGGTCGGTGGCGGGGAGGCCGCGGACCTGGCACCTTATTGGACGCGCCAGCTCCGGTCTAGGGGGTGATGAAGGAATCTGAGGCTGCGGGGATGC
>chr1:40707387-40707561
gtagatcacttgaacccaggaggtggaggttgcagtgagtcaagatcacgccgctgcactccagcctaggcaacagagtgagactccatctccaaaaaaaaaaaaaaGAGAGAGAGAGAGAAAAATTTATCCTCGTccaggcacagtggctcacgcctgtaatcccagcacttc
>chr1:40728517-40728914
cccagaaggcggaggttgcagtgacctgagatggcaccactgcactccagcctgggcgacagagtgagactgtcacaaaacaaaacaaaactctgatggagttgtgcaagcagattaatgttttttgttttgttttttgagacggagtctcgctgtgctacccaggctggagtgcagtggtgcaatcttggctcactgcaacctctgcctcctgggtttaagcgattctcctgcctcagcctcttgagtagctgggattacaggtgcccgccaccacgccgagctaatttttgtatttttaatggagactgggtttcactatgttggccaggctggtctcgaactcctgacctcaggttatccgcccgccttggcctcccaaagtgttgggattaca
>chr1:40736926-40737080
ggcagcctggccaacatggcgaaaccccatctttactaaaaatataaaaaattagctaggcgtggtggcagatgcctgtaatcccagctactcaggaggctgaggcaggagaatcacatgaacctgggaggcagaggttgcagtgagctgaaat
>chr1:40747935-40748122
ggcaattcccatgcctcagactcccgagtagctaggattacaggcgcccgccaccacacctagctaatttttgtattttttgtagagacagggtttcaccatgttggccaggctggtcttgaactcccgacctcaggtgatatgcctgcctctgcctcccaaagtgctgggattacaggtgtgagcc
>chr1:40802531-40802789
CCCGGCATGCCCCGCCCATTTCCGTAAGCCCCGCCCTCGCCGAGGCGGGCTGGGGGCACCTGGGAGTGCCGAGCAGTGGCGCCCCTGCTGAGGAGAAGGAGCCCGGGCGGGGGAAGGGGGCCGAGGGCTGTGCTGGGGGAGGAGTCCCCCAGGAGCCCTCCCCGCAGGAACCCGTACCTCTCCCGAGAAGTCGCGCAGGGTGTCTGCTTCCCTTGTCCCTACGTGAACCCAAGCCTTTCTGCAACCCCTCTGTAGGTT
>chr1:40819992-40820151
GCCTCCTGCTCAGTTGGTGGGGGAGGCTGAGGGTGGGACCTGCTCACCCCTGTCACACATTTGCCTGGGGAGCCTGGGGTACCTCAGAGGGGCAAGGATGGGGACACCCTTGCAGCCTCTTACTGCCCCACCACTGCCAGCACATTCCCCCAACCATGC
>chr1:40834891-40835324
AAAGAGATGGAGAGGGTGCTGGGAAAGAATCCCTGCTCTAACAGGACACTCCCTCTGAGCCCCCTCCCCCAACAGGATTCTCAAGTTCCTGGTGGCCAAAAGGAAATTCAAGGAGACACTGCGACCGTACGACGTGAAGGACGTCATTGAGCAGTACTCAGCAGGCCACCTGGACATGCTGGGCCGGATCAAGAGCCTGCAAACTCGGTGGGTGCACCGGGCCTGTTGGGAGGCAGGGGCAGGGAGGCAGCGACCCCAGCCCTGAATGAAGTCTGAGGCCAACCCCCGAGCACCCCCAAGGGCTCACTGCTGCAGCTGAGTTTCTAGACTGAGGAGGTCCCTGGCTTGCAGTGCCAGCCTGAGGCCAGACCCAGCACCCGTCCCAAGGCTGAGAAACAACCCAACCATAGTTTCTCTGTGAGGTGGGTCCTCT
>chr1:40838265-40838334
CCCTCCGGTCCCAGGCCCTGCTTCCCAGCTGCGCCCCGTCCCCAGGTGCAGTCCATCGAGCACAAGCTG
>chr1:40861088-40861669
CCAGACAGGGCATTGCTCCACGGGTTCGGGCTGTACAACCTTCCCCTCCTTGAGGTGGGAGGCCCAGCAACCACAGGGCCCAGGCAGCGGGGTGGGAGGCTCAGGAGATGGTGGCTCTGGGGACCCGATCCCGAGGAGAGAGGGGGCAGCAGGCAGAGGCCTGCAATGGCTCAGATTGGGGGAAGAGGGCGGCGAGGGGGAGAGGACACGATCCAAGAACCAGAGTCCGAAAGCTGAAGCTGGTCCGGTCTCTTTCACTTTACGGCCGAGGCTGGGGTCAGAGAAGTGAAGCCAAACTGTCCTCCCGCAGGAGGCAAGGCCTGGAGGGACGCCAGGGTCCCAGTCCGGTGCCGGGCCCTGCGCACACAGCCGCCGCCTCCACCCTCGCGGAGGGCGCGCGCGGGGCCCAGTCGCTGGGTGCAGGGTCCGGCGGGCAGTCGGGCCCTTTCTCCTCTCCGGCACGCCGGGCGGGCGCCGGCCGCCCTCAGCAGCTCACGGAGCCGGCGGGCGGCGCGGACCCCAAGTCCGAGAAGCAGTCGAACTCGCTCTGGCCCAGGAAGAGCTCGGGCAGCTCGCGCACG
>chr1:40862170-40862526
CGCCGGCTCCCCCGGCCCGGGCCAGCGGCTGCTCTGCGGCGGGAGACCCGGGCACCGTGCGGTCCCTGCAGCTCGGCCGGGCGGAGCAAAACCAAACCCGACTGGTGCCCCGGCCCAGCCCACTACTGCGCACCTTGCGGCCGCAGCCTGGGGTCACAAAGGCCCGCAACCTGTAGTGCTCCGAAACCTCCGCGTCGCGTAGCTGGGCTCGGCGTATTCTTATACCCAGAGGCGGGGCTTCCCCGCCCTCGGACGCTCATTGGCTGGGCGAGACGCTTCTGGGCGGGCCGCGCACGCCTGCATCTAGGTCTTGGCCCCGCCCCTCCCACTGGAACCCCGCCCCTTGGGACTCCGGC
>chr1:40864037-40864482
caggcttatctcgaatccctggcctcaagtgaccctctcacctcaggcttccaaagtgctaggattacaggcatgagccactgcgcccagccAgaggcccaagttctaatcatatctctgccacccacaggtgtgtgacctccaccaccaaccagctgtgactgttgagtgttgagcggggagtattacttgattccccagggcctcagctttctgctctgtgaaagggagacggtgatcttgcctggtcagcctgagagcttgtgggtagtgataaatgaccatgggtgtggtcacatttttgcaaagtgtaaaaagctacacCCTGGAATTTATTCTCCTGAATCTTTCTCTACAGGTAAGGCTTCTCACAGAAATTCTTAAACCTGGCCATGCCTCACACTTATCTGGAGATGTGGGGGGTAAGGGGTGGGTGAGTGGGGGC
>chr1:40866082-40866146
AAGGACCTCTGAGTTAGGGGGAAGCCTTAGGCAAGGGTGAGCCGCAGCCCTAAGGGAGTGTGGA
>chr1:40884392-40884556
CGCCCGCGGCAGAGGGCACGGCGGTTCCCACGCTCGGGCCCTGGTTCGGGGGCGTTCTCGGGACGGCGTGGCCGCGCTCACCACCACCGCGGAGGCCGGGCTGTAATTAGGATAATTGCGCTGCTCCCAGCCTGGGGCAGCTCAGGACCCCGGCTGCACCGCGC
>chr1:40897104-40897306
aacctctgcttcccaggttcaagcaattctcccacctcagcctcctgagtagctgggattacagacgcctgccaccatgcctgactaatttttgtatttttagtagaaatgaggtttcgccacgttggccaggctggtctgtaactcctgacctcaggtgatccgcccgcctgggcctcccaaagtgctgagattacaggtg
>chr1:40899471-40899491
CTGGCCAGAGCTGCAGGTTC
>chr1:40902544-40902617
gggaaaacctagaaactagaaccgcttgctgctggaaccaatttcctctgccagggtgaatgaagggccatcg
>chr1:40912364-40912464
TTGTCCAAACCTTTCAAAGTGGGAATGAGAGGCCCACTCCCACAGTATGGGTCCTGGGACACTAAGAGTCCCAGCCAGGACCCAGCGTGGTGCCCAGGCT
>chr1:40952262-40952353
agaacagagattgctggccacgggccccagagtgtctgattcagcaggtctgcagtgggtcccgagaatctgtgcgtctgctcattcacag
>chr1:40952504-40952674
TCAAATAACAAGACGTAATGTAGAAGATTTCCCAAGGCCTGTGTGCTGAGCACACAGGTCGGGCCCCGGCTGGAGGTGCGAACTGTCTCCGAGAGCGCCAGGTGAGTGCCCAGCGGGAGCAGAACGGGAATGGCAGGAGGCCCGTGCTCTGGGTCAGAGCGCCCTCTGGT
>chr1:40979334-40980454
TCCCTCGCCCGGAGGCAGAGATGCGCTGGCGCATCACCGCCAGGAGCCCACAGTGAAAGACCATCGGATGGAAGGCGACGCCCAGAACTCCAGGAGACCGCTGTGGGAGGACGCGAGGCCAGGTGACGAATAGGCCAGGCGTGAGTTCCCAAACAGCCTCCTCCCCTTCAAGAGAGTAAGCTTGGGCCACAGGCTGGGACGGAAGCAGAGGGGCAGACACGCCACCACCCGCCCGGCCTCGAACCTACGGCGGCACAGTTCAGCGGAGGCGGCCCAGCGGTCCTGTcccgcgcctgcgcactccaggccccgccccgccccgcgccctccaggcccggcccgcccTCCAACCTCTGCGTGCGCACAGCCTAGAGCCCGCCTCCGTGAAAGACTGCCGGGCGCATGCGGTCGGGGTTGTTCACTGGCTGTCCGGGGCTCCGCGCGCGTCGCCGGCCCAGCTCTGTCGCTGACGGGAGGATCTGAAGCCGGCCGCAGGTAGGCTGACTCCAGGGATCCCGGGGGGGATCTGTTCTCCCGCGCAGGAGTCAGCGGCGCGAGCTGAGCCCGGCGCCGAATAGCCCCGCCGCCGCGGTGACGGACGTCGCTCCTACCAATCAGGGGCGAGGTGACTCGGCGTCCTGCCCAATGGGCTGTGTGCCTAACGGGAGTGGGGCGGGCGCCCCGGCCGGCGAGCTGCCGGCTCCCGCGCGCGGGCCTCGTGGCCGGGCGGCGCTGGGGAGAGGGGCCAAGCGGGGCGCGGGGCGGCTTCAGAGGCTGCGGGGCCTGCGCTGCCGCGCTGGGCCGCGCCGAATCAGCTCGGCCGGGCTCGTCGGACGGAGAAGGCCGTAGGGGAGTGGAGCGGCGCCCCCCCCCACACCCTCCGCCCTTGCTCTTCGTCTGCGAGGAAGCCCGGCAGTCGCCCATCCATTCAAGCAGTGcgggcctcgggcctccggcctcggcgcgggctcagccgcccggggctgggcGCGGCAGCTCCGCGCCGTAGGACGAGGGGGCCTGCGAACTCGCCGGCCCTGGGCCCCGCGGCTGGCCTTTGGGCCTCACGGCTTCCTCCCTTCCCGGCGGCCGGGGGTCGGGGCGCTGGCGGtgtatagag
>chr1:41020303-41020318
GTGCTCCTCCAGGGC
>chr1:41022593-41022821
GGGAGAGTGCATTCGGTGCCCTCTCCTTGCCCGCCCGGGCAGCAGCCAGGTTGGGCTCGGCTTTGTGTCCACAGCTCTTAGGGTTAGAGAATGACGGCTCCAAGCTCCCCCTGCCTCACCCCCTCTCCCTCAAGCCTTTCTTGCCTCTGTCATCCATGAGGTGCCCTCACAGCAACTGAGGCTATAGCTGTTTTGAGATGGCCAACTCAAGTCGTGTTGAACTGTGCA
>chr1:41028572-41028857
GCAGCACCTACGTGTTTGCGAAACAGGTCAGCGTGGGGTCCAAGCTGAGGATCAGCTTCCCGGACAAACTGCATCACATCCTCGACTGTCCATGAGGAGGGGTCCCGGCCACTCAGTCGAGAGGCATCGCGGCTCTCCAGGTATCGGTCCGACCCTGCAGGACAGGAGGGCACCTACCATAAAGGGCGGGGACTGGTTTGTAAATCCCCACCACTCTCCTTGGCACATCTCAGTGGCCTTCTAGGTGATGCTCACAGTAGTGCCAGACGATGAGCTGAGGAACTG
>chr1:41140388-41140508
ttcaactgattctcctgcctcagcctcccacgtagctgggactacaggcacatgccacaacacccagctaatttttgtattttcagtagagacgaggtttcaccatgttggccagaatga
>chr1:41241821-41242093
CCCGACCGCAGATGCAGAGCCGGCCTCCGGGCTCGGGGCCGGGCTGACACGGCCGAGAAAGGGCCCAGCCCCGCGCGGACCACAGACTGGCAGGCCGGCCAGACAGACGGACAGGCTGACCCCGGCCCGGGGGAGCAGGCGCAGCGGCTGCGCAGGTCCCGCCACCGCCTTCTGGCCCCAGGCGGCCCCTCAGGGCACGAGCTCTTAGGCGGGCGGAGGCGGCCGCGAGGCGCTTACCTGAGGGCGCGGCGGGGGCGCGGGGCGGCTCACTC
>chr1:41316852-41317027
GGCTAGAATCAACTCTTCTGCCTTCTGTGCTCTCACAGCCATTGCCCACCCCCACCCCACCCTGCACTGCTAGAACACAGCCCATCTCTCTTCCAGCCTTGGGGCTGGGTCAGGCGGGGTGGGAGTGCTCCTCAAGGGGATGGGAGTGGGAGGGGCCCAGAGCTGAGTTGAGAGG
>chr1:41361026-41361498
AGTAGAAGGCGGGGCCAGTGCCCTGAGCCCCGCCCCATCCCGTTGCCCCGGGAAACCCCGGGTTGTAACAATAACCGGTGACGCGCTTCTGGGAGGGATCCTGTCGAGCCCATGGGCAGGACAGTCCAGCCGCGGACCAATGGGAGTGTTAGGGCTCCGCCCCCTAGCCCCCCCGCCTCCGCGCCGAGCAGGGGGCGGGGTCGCGCCAGCCGCTCCGCCCCTGCTCCGTAGGCGGCGCTGTTGCTTGCAGGGGCTGCGGCGGGGTCGCCCCGAGCTGGGAGCTCAGCGCCCGGTCTCCCAGCCCGCGGGCGGGGCACCTGGGCTGGCTGAGGATTCCGCGGCCGCAGGCGAAAcgccccgccccctcccgcgtcgggcccgccccctccccgtcccccgcccATCCCGAGGTGCagccggcgctgagcgcggcaggcgcgggagctggcgctggagccggagcggcggcggC
>chr1:41361678-41361934
GGGGCTGGGCGAGGTGTGTGCCCGCTGGGCTCCCGGGCCGCCGCCCCCTCACTGCCCAGGTCTTTCCCTCCCTTCGTGCTCCCCAGcgcgtccagccccctgcctccgcgcctcggcccatggcgccccgcgGCTGAGACAGCGCCGCCAGGGACCCCTCCCGCGGGCCTCCCCGGGGCGTGCAGATCCCGGAGCCGCCCGCCCACCCTCCGCGAAGCCTCCCTCCCCTCCTCGCCCGAGCCGGGCGGGACCATGG
>chr1:41362738-41362843
GGGCACCCTTCTTAGAGCGCTGGAATAATGACTTGGGGCCAATGCCGGCTTTCCCTCCCAAATCTCTATCATTGCGCTTCCTGGAGCTGTCCCCAGGGTGAGGAG
>chr1:41366097-41366137
TGCTACAGCCCTGAGCAGTGGCTGTCAGCTGAAGCCACCC
>chr1:41366558-41366952
GGGAGCTGAGGAGGCGGGGCTCAGGGAGGCCCCTGGGGCAGCCACGCGGCGGGAGAGGAGGGGGCCTGGaggcagacagaccgacagacagGGTGAGGGCCCCGCCTGCCACCTGGCGCCGCTCCAGCGGGACGATGGCGGGCAGCGCCGTGCCAGGCGGTAATTGCAGACAGACTAATTTAAAGAGATGAGACGGTTATTTTTAACTCGCGTTAAGGTAATGAACGGCGCGGGGGGTTTGCGGGTTCGAAAGTTCAGCGCCCCCAGCCCCCACTTTCTGCGGGTCTGGGGGGCCCCTCTCTGCACGCCCCGAGGGCTCCAGCCAAGGGACTGACTAGAGGGAGCAGGGAGGTTGAGGAACTGGAGAGGCCCTGCCAGAGGGGCGGAGGGCTGA
>chr1:41381604-41381638
TCTGGCCACAGAACTCCATCCGGCACAACCTGTC
>chr1:41382239-41382446
GGAGCTGGCGCTGGCGGGCGCAGCCGCCGCCTACCCCGGCAAAGGGGCGGCCCCGTACGCGCCGCCCGCGCCCTCGCGCAGTGCCTTAGCCCACCCCATCAGCCTTATGACGCTGCCCGGCGAGGCGGGCGCCGCGGGCCTGGCACCGCCGGGCCACGCCGCCGCCTTCGGGGGCCCGCCCGGCGGCCTCCTGCTGGACGCTCTGCC
>chr1:41407808-41407980
CAGCTGCTCTCCCCTCCTGGGTGAGGCGCCAGCTCATGCCAACAGGAGCGCTTGGCTGCCAGCGCTGGGGTGGGTGAGTGTAGAGGAGGGGCCCCCAGTTTCCCCAGCCTCCTGTGGGGGAGGGGAGCCCAGGCAGCCAGGAATCCACCCAGCAGCCACACGGGGAGCACCC
>chr1:41414958-41415160
GGGGCAGTTCTTGGGTCTCCCCCAAGAGACTGCTCTGGGGCAGGGTGAGCGAAGTCTCCCCCACTGGATGGCATGCTCTGAGGCTTCCTGGAGTTGTCCCCTGTGGCCTGCCAGGGGCCTGGCCGGTGCTGCAGCCTGAGATTTACAAGCCAGCCTGAAGGCGCAAACAATAAATCAAGCTTGAGTCTGGCCGTGGACTTGT
>chr1:41416235-41416357
CATCTCCTAGCAACATGGCCTTGGGGACCCTGCCTGTCTGCCTCAGGTGCCCCAGGGAGCCCAGCTCAACCGCCATCCCCAGGTGTCTGGCTGAGGAACCTGCTGGGTGGGGGCGGAGCAGA
>chr1:41416731-41416873
CTGCCCCCCGCCCCCCTGGCTCTCTCCATCCCTTATGCTGAGGCCTCCCCACCCTCACACTTGTGGCTTCCCCTGTCTCCTGCAGCCTTCAGGGAGCCAGGGAGGCAGCGTAGGTGCTGGTACCCCAGCCTCGGTTGGGAGT
>chr1:41417197-41417349
CCCTCAGGAGTGGTCTTCCTGGGGTGAGTCAGGGAGGCCTTGGCGCACTTGGCTGCATCATGGTGCCCTCTGGTGGCATGCGGCAGAAACTGCTGCCACATTTTGCTCTGCCCTCTGGTCCTGGGCGGGTGTGGACTCCAGGGCTTGCTGAG
>chr1:41418954-41419241
aggctgagtcccagggaggggaagtgacgtgcccatggactcacagccagcttgcatccagagctgtaaccggaaccctgcctaggctgccaggccaggctcccagccccggcccggtcaactttgtcaTGCCCAAGGAATTCCCAGCTGTCAGAGATGGGCGGGGACCGTAGGCAATGGCAGGGAGCCTGGCAGCTGTAGGTGGGCCCCACCCACCCTCCAGGTGCCCCAGGTCTCCCGGGTTGGTTGGGGGCCATCTCAGGCTGTTGGCTGCTCGGGGCTCAGGC
>chr1:41432819-41432965
TGAAGCCTGAGTAACCTCTGACTCACCTCAGGCTCGGCAGGCTCCCTGCTGGCCATGGGGCCATTTCTGCTGCTGCAGCGCCCCCTGCTGGCCCAGACCACGTCTGCCTTGTGCCTGTCCCCTGGAGTTCGTTCCCCTCCCTCCAG
>chr1:41484725-41484961
CCCCACCCCTTCTGGTCCAGCCCTGCCCCGCTGCACCGGCGGGCTGGGAGCCAGGGACACCGCCTCCTCCCCGGGCGCCTGGCCCGACCCAGCCTCTGCAGTGAAGGGGGGAGGGAGATGGAAGGCCCATTCCTCCCTCTGTGCCTGGAGCACCTCTGGGAGTCCTGAGGCTCCCTGGCAGTCCCCAGGGGCCCCTCGCAGTCCAGCTGGACTTCCTCAAGTCACCCCCAGCTGCC
>chr1:41484302-41484466
AGGGAGTTGGCACTCTTGCTGCTCAAGAGCTCCAGGCCAGCCCAGGGAAGTCCCAGCAGCCCGTGGGGAGCCTGGGCACCTCTGTATTTGCAGAACCTTTCCCCTGCCACCACTGCCGCCAGGCTCCCGCCCCTGTCTGCCCCCAGCTGGCTTGGGAGGCACTG
>chr1:41485614-41485919
ACTGGCATTCTGCTCCTGCCCCTCTGCTGGCCCAGAAGCCTTGCCGGGGAGGGGAAAGCAGGGATGAACCACAGCTGTGCTGAGCAGCTCAGGGAACCGGCAGGCACCCTCTGTTCCTGCCCTGGCTGAGAGTCCACTTCCTGCTGGAGTCTTCTCAGGGACCCTGTCTCCAGGCACAACAGGAAAGGCCCTCTCGTTTCTTGGAATTCCCAGGGCCTGTGCCTCTCGTGCCTGCCTGACTCATCCCATTGCACTTATCTCCCCTGCAATCTCAAGGTCCAGAGCCCCAGAGGAGGCAGGGCCTG
>chr1:41493347-41493556
AGCTGGGGTGGCCCAATGATCTCACACCTTCATCTGGGCCTGTCAAGGGGCTGTGGGCCCAGGTGGGCCTGGTGGGCCCAACCTGGCAGAACAGGCACACCCCCTCCTTGGTTGTCCATAGCCAGGGGGTATCTGTGAGACCAGAGGGTCTCCCTTTAGGCTTTCTAAGGCCTCTGTTGCTGGAGCCCCTAAACCCTGCCAGATTGGGG
>chr1:41493941-41494084
AGACTCTCAATAGGAGATAGGGGATGATGTCGCAGGGTTCCTGAGAGTTCCCACCAACCCTGTGTACCAGATATGGTGGGGGTGGGGCGGGGGCGAAGAGAGCCAGAGCCAGAGCCATTCCTCTGGGGCCCAGATGCAGTGGG
>chr1:41495490-41495606
TCATTTTCCAGCTCTGACAAGTGCTTACCCTGTGGGGGACAGGCAGCTCACAGCTCGGAAGTCGCCTGGCTGCCCTAAGGAGGCCCATCCCAGTATGGCCCTGCCCGGCGGGGCTT
>chr1:41496157-41496484
CTGAAAGAGAAGAGGGGCCCCCCGGCAGGGATTCGCCCCCCGCCACGGGCCCCACGGCCGGGCGGTTCCTGCAGCTGCCTCTCCCTCTCCGACGTGTTTGGGAAATCCTCGGGCTGGGGGCCCGAGCGCGAGCAGCCGCGGCGGACCTGCAGGCGGCGGCGCTCGGCCCGCCCTCGCCTCCCGACCAATTTTGGGCAAAGCAGGGGCGGCGGCGCGCTACGTGCCGGCCATGAGTCAGCGCGCAGGAATGCGCAGGACGCTTTGTTCCCTGCGCGGCGGACGAACGTGCTGGGACCGGGGCGCGGCGGGGCCTGACACGACCGCACG
>chr1:41496659-41496670
GAGTGGTCCTG
>chr1:41497176-41497471
GTGCAGAGGGGGTGACGTCATCTGCCCCCAGCCACGGGAGGACTGGCAGGGCAGTTAGAGCCCCAGGGCAGTTTGACTGGGCACCCCTTCTCCTGGATGGGTGAAGACCCTTCTCCTGGGGAATGGCGGGGTGGCTCCCACAGCTGCTGGACGCTGCCGACCGTCAGCCCTGGCAGAGGGAGTGGGGAGTCTTGAGGCTCCACTGCGGGCTGCTCTGAGAGGGTGCGGAAGCTGCTGGAGTCGGGGTCCCTCCTGCCCTGTGTGGCCTTGGGCACCACTTGCCTTTTGGGTACTC
>chr1:41500665-41500790
TCTCCTCCTTTCCTGGGTGAGCAAACAGAGCCTGATGCCAGCCAGGCCCGCCAACGCCCCCCCCCCATGCCAGCACGTTTCCTTCACCTGTAGGGTGGCCCTGGAGAACACCGCAGTCTTGGCCC
>chr1:41501574-41501712
CACCCTGGACCCTCGCCAGGATCACCATGGCTAGCTAAgcccctgccctgactctggcctctgccctgGTGGTGCCACCTCCCTGACCTTGGAGCGGCCTGGGTCTGGTGCACGTGCACGGCAGGCCCATCTGCTCCC
>chr1:41513010-41513190
CCTGGTGGGCGAGTATCTGGGGAGGCCTGGGTCGGTGGTACCCTCGAGTTTGGAGAGCACATGTGCTCGAGGGGCCAGTTCTCTTCCCAGGGGGCAGAGGGTGAGAGGAGACAGCTGAAGTCTTGGAGACCCACAAGGGAGAGCGCCCATGCCCCTTCCTGGGTCCACGTGCAGGCCAGG
>chr1:41515306-41515415
CAAAAGTGGGCATTCAGCCGGATGTAGGTCAAAAGCTATGGGGTGGAGCTGGGGCTGGCAGGCAAAAGGAGGCCCCTGAGGCTAGAGGCAGGGTGATGAGACCAGAGGA
>chr1:41516210-41516572
AACGCTCCACAAATGAGAGAGCTTGAGCGCGCGGCGGGCGCCGCTGGGAGAGGCCACACGGTGGCGCTAGCGCCCAGCCTGGCCAGCACCATGGGCAGGGCCGGGGCGCCTGGCTCCTTCCAGGCAGTTCTCCCACGCGCCACCTCGCGTCCCACAGACACGAACTCCTGccgctccccccggcatctgtctcgtcgcgggaagtggaaactccatccttcagtctcttgggccgtaatccttggagtcctccatggctccttttcgttcttccccctctcttctgccccatatggggtcatctgagcctgtgggctctccctccggaacctccccagaatcccgccgcttttccacctccT
>chr1:41661766-41662186
GGGTGAGAGTCTGCGCTGGACACAGGAGGCTGTGCACGCCAACGGCCGTGCCAGGCGCGAGTGTGCCAGAGAAGTGTGTGAACGCGGGAACGCTTGTGTCGCCCTAGGGTGGTGACAGAAGTAGTGTCTGGAAAACGCTGGCTGAGAGCGCGTGCATCAGGCCACCGCAGGCTGCGAAGAAGCCGGGGCCCCTCACTCCAAGGGTCCCGGGAGTTGGCACCGACGCACTACTGCAAGCGCGCCCGCGCCCAGCCCTCTCCCACCGACGCGGCTCCCTCCGGTCCCTCTGCCGCCCGCTCGGCGGTGCCCGGTCCCTGGGCTGCCAGGCCGCGGCGGGGGCGCGGCGCGCGGGGCGCTCGTTGCTTACCTGCGGGCGGCCGAGGCTCCGCTGCTCTGGgctgggctgcgccgcgctggact
>chr1:41662440-41662879
CTTTCCATTCACTCCCCAGAGTTTCCTGTCGCCGAGCACGGGGACCCCGCCGCCGGCCCGGGGCGCCTCTCCCGTCCGCTCGGCCTCACTGCTGGCCACCCCGGGATGCCTTCGCGGCCGGGGTCGCAGATGGGCCCGGGCGCGGCTGGCGGCTGCCAGGGGAGGGTCTCCTCGCCCGGGGAATCCCTGGCTGCCGGCGGCCGCGGGGAGGGTCTGCGCGCCGGCCTCCTCGGTGACAGGCCGTGTCACTCCGGGCGCCGCCCCTCCCTCCGCGCCCGCCCCGGCTCCGGCGCTGTCTTTTCCTCCTGGGCCCTCTAGGGAGGGCAGACAGGGAAGCCCCTGTCGCCGCCGCCGGGGCCCTGCCACTCTGCGCCACGCCTTGGTCGCACCCGGGCCCAGCGGGAGTCCATCGCCGTCCCCAAAGTGTGCGCTCCCCGCC
>chr1:41664165-41664176
GCAGGGCAACT
>chr1:41714555-41714703
tctttctactacaccTTGACTTTAGAGGGTAGCCAGGTCAGGGGACACAGAGGGTCCCTGCTGGCCTCAGGACACCTGGCCCCAGCTCACACTCTGGGGCTGACATGGGGAGAGATGAGTCTGAAGGGCTTGGCCCCTGGGAGAGAAA
>chr1:42035624-42036219
GCTGAGGGGGCCGGCGCCCGGAGGCGTTGGGGGGATGGGGAGGGCTCTCGTCCCGCCCCCCGGGACCGCCCCCGGGCGCAGTCGGGAGCTGCGGCGCTGACACGGCCCGGAGAGGGCGCCCGCGCGTCAGACCGAGCCCGAGGAGGGGGGCGCGATGGCTCGGCAGCCGCGGCCAGCCTTACCTGCGCGCCGGGCCGGGGCGGCGGGAGGCGGCTTGGGATGCCGGGGTGGCGGGCGGCGGGCGGCAGCGCTGGCAGCCACCCGGGCCACGGCATGCGAGGAGCCGTGGCGCGGCGGCGGGCGCGGGACTGACAgccccaggccccgcctccagaccccgggccccgcccccTTCCTGGCCGCGCGGCTTGCCCCGCCTCCTCCGCCCACCGCCGGGGTCAAACTGGGTCCATCGGCCCGGAGGGCGGGGATGCTCGCTTTCGATTGGCCTCAAAGGTGCCCGCCCCGCCTACTCCCCGCCCCTTCCTTGGCAGGGAAGAGGCGCGTGCGCCGTGGCTGGGGAGGGTAGCGGTTACGCTGAGCGCCGGCGTTGCTGGTCCCCGACCCCTGGTACCCGGGCATCGTTTTTTCATCC
>chr1:42036387-42036429
AACCAGCCAGCCGGTTCCCGGCTCTGCCAGGTCTAGGGGTGC
>chr1:42036575-42036640
CAGCCCTCCCTCCTCCTCCCCAACCCCTGGCTCTACCACCTCTCCCTCAGCACCGGCGCCCTACC
>chr1:42036977-42037157
accccgtctctactaaaaaaaaatacaaaaaattagccgggcgtgttggcgagtgcctgtagtcccagctaagtgggaggctgaggcaggagaatggcgtgaacccgggagtcagagcttgcagtgagccgagatcgcaccactacactccagcctgggcaacagagcaagactccgtct
>chr1:42146815-42146918
CACACCACCTCCCCTCCCCGCACCCCCAAGGCGCATCGCTGATGCTGACTGTCACGGTCATGCTGGTAGGACCCCCAGGCGCAGACACGGGGACAGGGAGGCT
>chr1:42164872-42165048
TAAGAGCCAGGCAGGGGGGGCCCCGGCCCCTCCCTGAGCACCTACTTTGACCCACAGCCGGGCTGGGTCCTGCATTCATTCACCAACAAGGCACATTCACTCACGACTGCCCTGTGCTGCTGTGTGGGGCCGGCAGACCCTGCccttgaggaggggggcccagcccgacagtgaaa
>chr1:42334395-42334648
CCAGCTGCAAAAATGGAGCTGGGAGGGGGGGCGGGAGACACTCTACCACGTGGGCAGGATGCAACACACACAGGACAGCAACACGTCCGCATGGAACGGCTGCCTTTGCCCTAATCCCAGCAAAGGACACAGACACAGGATGGGCGGGAACGCAAGCACCCTCGCATGGGCCTCCTCTCCCCAAAGGGCCACTCCAAGGCGTGAGGTACAGCCCGCCCTGCCGGCAGAAAAGCGCCCCCAAGCTTAAAGGGAA
>chr1:42334816-42334969
GAGGGGCAGCAGCAGCTGAGAAGCGCCGCGGGGGAGGGAaggacccagccctcggcgtccgccaggccccagccggggcccaggccccctgccccaCCCGCCGCCCACCCCGCAACGCGGCTGCGGCTGGAAGAGAGAGGGCGTCTCGCGGAG
>chr1:42335493-42335751
CGGAGGCAACCCCGCAGTTGAGGACAGTAGGGATCGGTGGCTTTGGACCCTGCCCACGGATACCTGGGGCCCCATGCCCCGAAGGAATGGTGCCTTCTGCCCTCCCCCGCCCCCCAACATCCGCCACCTCACCGAAGCGCCCGGCACCTTAGCCTCCTCTCCAGGAAAGCGGACGCCTTTTCCGACCTGGCACACCGCGGATTCCGGGACCCCCAACAAAGGCGCCTTGGACCTTCAGGACACCCCTCTTTTCAGAAC
>chr1:42455217-42455318
GTTCTGACTGCCCTCTCAAAATGCAGCTCAAATGTTTCTTCCACAGGGAAAGCTTTCCACATACTGCCCCATTCACTATCgtctcactctcgttgcccaag
>chr1:42455746-42456076
TTAGGGGCCTGTCTTAAAGCCGTTTTGAGGTGTCCCTTGCAGAGTCAGGGGCAACGGCTAACGCAAGGTACCCAAGCCAGACCCGGGAAAGGGAGAGAGGGAGGGAGTTATAGCGCCCAGGTGCCACGTTTCAGGGCCTACCAGTAATAAGTGACTGTGCAGGCCGCGCACACCCGCTCGGCTGGGGCTTCGCACACCTCACAGCAGAGTCTGCGCCCCTTGGGGACTGCCAGTGGGTAGATCACATTCATGGTGCAGCCAGCAGTGCTGGTCTCTAAGACGGTTGCCCAGCAAGGATACGCTGAACCCCGGCGTCACGTGACGATCGCG
>chr1:42456454-42456841
AGGGTAGTGAACCGCCCACTCAGTACGGCGCGGCGCGTACACCAGGTAGGCGAGAAGGggcgtggcgcggcggccgcgaaacgtgcgcaggcgccggccgctgcgctgcAGATGGCGGAAATGGATCCGGTAGCCGAGTTCCCCCAGCCTCCCGGTGCTGCGCGCTGGGCTGAGGTTATGGCTCGCTTCGCGGCCAGGCTGGGCGCGCAGGGCCGGCGGGTGGTGTTGGTTACGTCAGGCGGCACCAAGGTCCCACTGGAAGCGCGGCCGGTGCGCTTCCTGGACAACTTCAGCAGCGGGCGGCGCGGTGCAACCTCGGCCGAGGCCTTCCTAGCCGCCGGCTACGGGGTCCTGTTCTTGTATCGCGCTCGCTCTGCCTTCCCCTAT
>chr1:42463358-42463723
GCTCGCGGCACCCTCCGCAGGAAAATTTCCGACTTGGTTCTTGAGGTTCCTGCCTCAGCCCCAAGGAGGAAAGCACCCATTCTCCCCTCTTTTCCGCATTACGGGCCTTTTCTGCTTCTCCCCAGTATGGTCCGAAACTACAGGAGGGGAACCCCTCCTGGCCCGGCCTTTCTATTCCCTGGCTGGAGTGATTCCGCCTGAAGGAGAATTCGCCCGTTTTCCCCGGACCCAGCTGCCACAAGCATTTAGTATTAGGCTGCCGCTTATTATTAGAGCGGGCTTAGAACATCCTCAGCGAGGTAGGTCGGCGTTCCTTTTCTCACTTAAAGGTGAGGTGTCGAGACGCGCCCCTGGACAGACAACGC
>chr1:42658320-42658599
GCTTCCGGGGGCGGAGCCTGGTCTCGCTCCACGTCTACCGCGCCTGCTCCCCGGACGAAATCCGCGGACCGGGCTTTAGGTTCGCCGGAATCCCACGCTCCCGACTTCTGCTTCCGGGTCGGAGCCATGGCGGTGGCAAATTCAAGTCCTGTTAACCCCGTGGTGTTCTTTGATGTCAGTATTGGCGGTCAGGTGAGATCCAGGAGGCTGCCCACACCTGCGCCGAAGGGAAACTGCTCGGGGCTAGGCAGGCAGAACTCACCCAGAGAGAGCGGACTC
>chr1:42681978-42682458
GGGAGGGAAGCCTTTTCTTCACGGGGGGCTAAGGCGTCTTCGAGCCCCCTTCCAATCCCGGGTCCGGCCGGGTAATCCCTGCCCAGCGTTCGGGCGTGCCTTTTTTTCAGCCGAGACACAACCCTGAACGTGGGGCCCGCCAGCCCGGCGGCTGCCTCGTGGAAGTCACGTTCCTTCTGCCCGTCCTCTCGGGTACTCTATGGTTTTCGTGGCCGACTACTCTAATTCTAGTTCCGGTCTCTATGGCGGCCGGCGGAGGCAGGAACGGTTGTAGGTCGACTGAATTAGCCGCCAAAGGTCCAATGAGAATGGAGGACTGATAAAATATTAGCCAATAGAAGCTAGGGATTGGGGTCAGGTGGGCAGATTGACAGTACCACTGGCCAGTGAACAACGCCTAGGGCGGGTCGCTCGTAGGGCTTATCCCGCCTGTCCCGCCATTCTCGCTAGTTCGATCGGTAGCGGGAGCGGAGAGCGGAC
>chr1:42766453-42767148
ACACTCCTCTCCCCAGAAGGACCCCGGCCGCCTGGTTCCAGGCAGGTCTGCACCTTGAAGTAGGCGACCTGCAGGTAGTTGTAGGGGCTCCGCTTGCGGAACTCCAGCTCCATCTCTTCGCTGAGCGAGTGGGCGGCCGGCGGCCCGAGGCAGCGGCGCAGGCAGGCAGCGCGACGCAGAAGGCCCCCGAAGAAGCTCAGGTCGCGCAGGGCGGCGGCGCCCGAGGCCTGGGCCGGGCTGGGGGACCAGTCGGGGTCCAGCTCCCACGGGAAGTCGGCGGCACACTGGGTGCGGCAGCGCAGGCGAAGGGCGCGGAGGGCTGCCCGGGAGCGCAGCGCCCGTTCCATGCTCAGGACCACCCCGGGCCAGTCCCCGCGCGCGTAGGCTGCGGTCCCCTCGGCGAAGAGCAGATCAGGCGTCACCATGCCCCATCCTGCCTCGGACTCGACCTCGGCTTGGGAGGCAGCGGCCACGACAGCCAGCAGTGTGGTCAGCAGCTTCAACGCGCGTACCGCCATCGCTCCCTCAGACCTAACGGAACCGCCAGCCACCCGCCACCAAGGCCGGAGTCCTACCCCCGGCGAAGGCCCGCCCCCGGGCGAAGCCCCACCTTCCAAGCCGGGCGGCGCATGCCCACGAGGCTTGCACCGCCTCTTTTCCTTTCAGTCAGCCCGGATCCCCCCACCGGCCCTCAG
>chr1:42816985-42817153
CCTAACTCCGCCGCAGCAGCCGCTCCTGGGGCCAGGGGGCCGGGCCCCATAGCCAGCCGGGCCCGCCCCCCACCGCCCGGCCCCCCGACCCCGCCCCGGCCCGCCCGGCCCCAGGGGACGGCCCCCGCCTCCTGCCCTCTTCCCTCTCCTGGAGGAAAATGGCGGTCG
>chr1:42846574-42846719
CCTTCCTGGGTTCCGGCTCCGGCTCCAGCTCCTTCCCTCGCCTACAGAGGCGGCGCTGTCCCTGATCGAGCGGCGGGAGCGAGGTGGGTCCGGGTTGGGCCCGAGGTCGCGGGGGGAGGCGGACACGACTTCGCGGGAAACTCTG
>chr1:42917196-42917499
ggggacccggcgccccctccgcagctgctggcccgggtgctaagcccctcactgccctaagccagcggcgccagccggccactctgactgcggggctcagagcccacacccacccggaactcacgctggcccgctagtgctgtgggcagccccagttcccgcccgcgactctccatgctcacctccctgcaagcagagggagctggctccagcctcggccagcccagagaggggctcccacggtgcagcggcaggctgaagagctcctcaagcatggccagagcggatgccaaggccgaggag
>chr1:42924139-42925105
GTCCCGTTATCTATTTACCCCTTTTCGTCAGAAACCGTAGACGTCACCTTACGCGGGATAGGAACCCGGGTGAGCTACGTCCCCAGGGATGCCCAGCGATACACAAGTCACCGTCACCCCCTCCAGAGTAAACCGCATCGCCTGGCAAGCAGGCGCCCAGGTCGTCCCCAAGGGCCAGCGCCTGGAACCGCCAGGGTGTGATTGGTGGAGTCTTGGAGCCCGCCCCTCGTCGGGCCCAACAATGCGCCTCTGATTGGTGGAGAAACCACCTGGCCCCGCCCATCCCCAATCGTGTCCGTGCGCCGCCGGTGGCCCGGCTTAGGGGACCGCTGTGAGGTCTGGAGAGGATGCGCCATCGACCCCGGCAGTAGGCGGCCGAACCTTGGCCCCAAATCTTCTACCCCGGGGTGGATTGCGGCCCCTAGAGGAAAGGCGTCAGGGGACCGACCGGCAGCTGTGCCGTCGCGGCACTCTGGACCACGCTGAGGGCGGGCCGGCTTCCCTGCGCCTGCGCTGACATTTTGCAGTTTGGGAAATGGCGGTGCTCGGGGACGTCGATACTGACCCAGGGCGGGAGGCAGCTGCGAGTGGATTGTCGGGCCTTTTCAGACCGGGGTCTGAACCTCTGGGCCGGGGCGGGGCTCGGGTGCTGCCTGGCTCTGCCAACGTTCTGGGCCCTCGAGTGTGAATGAGCTCCGCCCGCCATCCGCCTTGTAGTCCTCGCGTCCGGCCACCGGCGCGGGGCTcccacccatccccaccccaccccaccccaccccaccccGTCTGTTTCCTTTCTGGTCCAGTGGGGACAGCCCTGAGTGAGCAGCGTCGTAGGAGTAAGATACCTGGGCCCCCGGCCTCTCCTTCTTGCcctgcccccgcaccccctcccgcacggggacccgGATAACTCCTTTCAACAGAAGTCTTTTGGGAGCACACGATAAGGCTTCCTTTCATCTG
>chr1:42931184-42931481
GGTTGTAGAACTCCTCGATCACCTGCAGGGGGAGATGCAGCCTGGGTGAGCAAGCCAGGGGCCAGGACCCAGTCTTCCTTTTCCTTTCCCCTTGCACCCCTCCCTAAGAGAGGGCCAGGGcctggctctgccacagattcactgcatgttcttgagccaagtccctctatttttgtgggcctcactttccccaggcgagaaacaaggggttggagttcatctgagagccccgccaactctCCCACTTCCCCTAACGTGTGGTTTCCAGTGCCCTGTGGTTTCACAGGCTCAGTGTGA
>chr1:42936544-42936619
CCCAGGTTGGGGCTAGAGCTGGGCCCCAACCCCCCTGCAGAGGGCTGGACCACCCAGGCTGCTTCCCTGGAACAG
>chr1:42943523-42943781
GGCCATTTCCTGGGGAGAGAGGGGAAGTATGATCTTCTCTCTCTGTAGCCAGGTCTCAGAGAGGGAGAGGCTTTGGATTCTTGGGGGTCTCATTTCCCTGGTGGAGCCATGCCTAGGGTCTGGTGGTTCTAGACTCTCTGACTGGGAGGCCCAGGAACCAGCCCTCCTATGCGAGGGGGCCCAAATTACTTGGTAGGAATAGCACAGATATAGATAGGAGAAGCACCCTGGATTTGGAGCTGAAGCCGCTGGCTTCTG
>chr1:42953329-42953536
CAGCTACTGCCAGGCCTGGTGGCTGGAAGACAGAGCCTCAGGCTCCAGTCCACCCCTCCCGTGGAGAGAGGTAACAATTGGAGGCTTGTTAGGGTAGCCAGGGCTGGGCCTGCAGGCCTGGACACAGCCTCTCTGAGCCCATGAATCTGGTCAGGAGGCCTCCCAGCCTCCGCCATCATGGGGACGTCGGTTACCAGACTGCAGACT
>chr1:42957801-42958312
CGTGCGCGCTTCCCGCTAGACTTCAGCCTGGGGCTCTTTCCTGGCCCCCAGATCCCCCGCCCCTCCGGTTGCGCTCCCCGCCTGGCCCCGAGGGTAAACCTGCCTCCGCGGAACACATCTCCGCGAGACTGGGCCAAAGCTTTGGGGCCTGCACTCCTCGCAAAGGAGAGCCTCCGAGACCGGAGGTTCATCTCAACCCCCGCGTTCGAGCCCGGGCCTGGAGAAAAGTGCCCTCCCCTCGGCCTCGGCCTCGTCACCGCGGGGGACTGGCGGGAGGAGTAGGGGAGGCCGGTGGGACACCTCGCACCAGGCCGCCCACCTACAGGGGCGTCCGGGCTAGGGGAGCAGACGGAGAGCGGGGGCGGCTCCTGACTCCTCCGCGCgccggggccggggccgggccgggggctcggccCGCTCAGCCAATGGGCGCCGCGCTCGGGCCCCCTCCCCCGCACCGGGAGGGGCCGAGGCTGGGCTGCTGCTGCCGAGGTCGTGTGCGACGTGCCGC
>chr1:42958686-42959104
TACGCGGGTGGCGACGGGCGTGCGAGCGGCGCTCTCCCGCTCAGGCTCGTGCTCCGGTCCGGGGACTCCCACTGCGACTCTGACTCCGACCCCCGTCGTTTGGTCTCCTGCTCCCTGGCGTGCTCACTCGGGGACCCGCGACTAGCGACCGGCACGCTCGCTGTTGCTACCTCTTGCCTCTTGCCAGAGAGCGCGCGGACCGTAGCGTTTATAGGACCCCGGCCATTGGCTGGCGACGCCGGTGTGTCAGGGGTGTGTGGGCAGGACCTCGGGGCGGGGCCTGGGGCCCAGCCTGTCCTGGGCGGCGCTCTGCGGGGAGGGGGTGAGGGGAGTGGCCGGGGCCGGGGCCCCCCCTAACCACTGCCTCGCTCAGGCTGCCGATCGGCTCGTTCTCTCTGCGTTGGGACCGCGGAGGGCa
>chr1:42960491-42960705
GGAGTTCTCTGGCAATGTGTCCAGTTCTGGCTGAGGGGCACCTTGGTTGAGTATGGAGCCCTGAAACAGAAGGCAGGTGCATTCTGGGCACCCCCCTGCCCAAGGCTTCAATTCCTGTGGTCTCTCTATGCTCAGCCTGGAAAGCTTGGGCCACCTCTCTCCTCACCCCTGGACAGACCAAGTCCTGCTGACTCCGCTGTCTACACCACCTCAT
>chr1:42988755-42988944
ttcaagcaattcgcctctctcagcctcccgagtagctgggactacaggcacgcatcaccatgcctggctaatttttttatttttagtagagatggggtttcaccatgttggcccggctggtctcgaactcctgacctcaggtgatccaccagccttgacctcccaaagtgctgagattataggcgtgag
>chr1:42989809-42990059
ctttgtgtgtgtgtgtgtgcgcgcgcgcgtgtgtgtgtatgagggcgagagagagagagacagagagagagagagaaatctctgagtttcctggaactgtagtttggtgtctgacattaatttggtgaagttgcagggtgcggtggctcatgcctgtaatcccagcactttgggaggccgaggcgggtggatcacctgaggtcagtagtttgagaccagcctgaccaacatggtgaaacctcctgtctac
>chr1:43008592-43008779
TTCTCTCCCAGGCCTTCCCCCAAGGACAGATGTTCCTCCCCACCTAGCCCCGTCTCTCCTGCTTTCAAGCTGGAGCAGGGCGGGGTTGGGATTCTTGCTCTAGGGCTAGGCCAGGGGCTGGGTCCCCTGTGGCTTTGGGCCTCCTTGAAGAATTTCGAGGGAGGATGTGCAGGGCGTGGGGAGAGGT
>chr1:43016651-43016871
gaggtggacggatcacctgaggttgggagttcgagaccagcctgaccaatatggagaaaccctgtctctactaaaaatacaaaattagccgggcgtggtggcgcatccctgtaatcccggctactcaggagactgagtcaggagaaatgcttgaacctgggaggcagaggttacagcaagccgagatcgcaccattgcactccagcccgggcgacaaaag
>chr1:43021919-43022126
GACATGAGCCTCCTTGAGTTGGCACCAGGATGTAGCATGGCTCCCACCCTTGCTTCCCCTTTGGTTGGACACTCTCCAATGCCAGGGTCATGCACCAACAGAGCAGCTCCAAGAAAGAGCATTTTCCAAAGCCCAGATGACTCAGAGTGGTGAGTGTGACCGGAGGGGAGGTTCAGCACCCAGCTCAGACCTTTGTTTGGGAGTTAA

>chr1:43051831-43051973
atgacgggttcggctgccctgtgggacttctctcttggaagtatgtgatcggaggtggagaaaggggggtttcagtattgggtggagggtcggCTGAGGTTGTTCCTTCACCCTGTGCTCCACCAAGCTCAGGGATCTGCTG
>chr1:43058831-43058992
ATCTCCCCAGGCTTAGGGGCCCTTTGGAGGAGAGGGCAGGCAGACTATGGGGCCCCAGCAGGACCAGTAACTGACTCTGTATGTCCTCGATCTCATTCTCAATGGGCTGCCATTTGGCTGGCAGGGAGCCAGCTCCCCAAATATCAAGGGATCTAGCTACC
>chr1:43069576-43069683
GCCTGTGTGTCTGCACAGAATGAATATCTCTGTGATGTTCTTATGCACATGTGCCTCTGAGAACGGATCGTGGTGGCTCTGGCGGGGTGGGCGTATTGTATCTGTGG
>chr1:43069845-43070090
ATGTAGGGGGCCAAGGGAGAGGGGAGCACATGTCCTGGGCTGTGGGCCTGCTGGTTATGGAAAACTACTGAGGCCTCCTGGAGCTgggcaggccaggcccggcccagagccaggcTCTGCAGCTTTTGCCCTTCCAGGCTCCTCCCACCCCTTCTCTGCAGGGCTGGGGACCTGCTGAGATGGGTTCTTGGTGGAGCAGAGAGCATGGCCTCCCTCCCACCACTCCCCAGATGGTTTGCCAGGCC
>chr1:43071633-43071744
TGCTTCAAGGAGGGAGCAGTCAAGACAGCCCCGTCTGGGGAAACAGCCAGGTGAGGAGGTAGAGGTGGAGGAAAAGGCAGCACAGAGGCCATGGGCTTTGGCATTGAAGAG
>chr1:43158936-43159115
cgggcggatcacctgaggtcaggagttcgagaccagcctggcccacatggtgaaacccccatctccacactacaaaaattagccaggcttggtcgtgggcgcctgtaatcccagctacttgggaggctgaagcaggagaatcacttgaacccaggaggcggaggttgcagtgagccaag
>chr1:43172034-43172349
AGCTCGGCTGACACCTACCTCTCTGTCTGTGACAAGGGATTCATCGGATTCCGACTCCGAATCCGAGAGCGGGGGAGTGTCCATCTCGCCGCACGCACGTCCCACACCTACAGGAAGAAACGGGGTATCCCGAGACCCAAGCGGCTAGCAGAGGGCGGCCCTGGCCGCTGCTGCCTGCCTTCAGCCCCCTACTCCCACGCCGTGGCTCCACGTGCCACCGAATCGCTCCAGCGCCAGCAACTCACAGCTACTGCTCAACTTTTGATTGGGACTTCCGCTTCCGGCGGCAAACCATACTTCCGGTTTGTCGTTGCT
>chr1:43227137-43227392
TTTGCAACACTCTGGCCTCTCAGACCCTCTGTCTCTTCTTCCACAATTGGCTAGCTGGCCTCAGGGACTGAGGAGAAGCTCTTCTCACAGTCCTCTCTGCTCCCAAGGTGTGTGCAGCCTCCAGTCCACAGGGGTGCAACAGGGAAGGCCGTGGCCCCGCTGCAGGCTCAGCTGACCGAAAGCAAATCGCTTGGGAGTTAACTTGCCACGGGACCTGGAGATGGGCTTTGGCCCTACCCGTGCCTCAGTGTGCGG
>chr1:43348633-43349321
ACGTTTCTCTCGGGCAGAGCGTGATCCCGTTAGGGAGAGGCTCTCGGTTAGGGCGCTCTATCCTGTTGCTGGGAAGCGTGTTTTCTGCCGGTGGGGCTCTTTGTGGGAATCTCCGACCGCCTGGGGATTCGGAGCTGCAGGATTTGGGTCAAACAGACGCTGGGCTATCGAAGCCCCGACGCCGGGCCACCGCACGCTTCTTTGCTCAGGTGCTGGAGCCGCCTCTCGGGGCCCGAGGAGGGACCCTGGAGCTGCGCCCGCGATCTCGCTACCGTTTACAGCTGCGCGCCAGGCTCAACGGCCCCACCTACCAAGGTCCCTGGAGCTCGTGGTCGGACCCAACTAGGGTGGAGACCGCCACCGAGACCGGTGAGGCAAGCCCCGGCCGCACCAAAGCCGCACAGCGCCTGCGCCAGGGACTgggcgccgggtgcgagtggggcggggctcggagaggggcgaggcgcggggcgcggagaggggcggggcCCTGACCTTGCGGGCCGACGGCTGCGCAGGTGCCCGCAGTGCCCAGGGGCGGCGAGGGGCGGGGCCAGAGTAGGGGCTGGCTGGATGAGGGCGGGGCTCCGGCCCGGGTGGGCCGAAGTCTGACCCTTTTTGTCTCCTAGCCTGGATCTCCTTGGTGACCGCTCTGCATCTAGTGCTGGGCCTCAGCGCCGTCCTGGGC
>chr1:43363587-43363750
CGAGACCCTTTGTGGGGCCAGCCCTGAGTGCTCCTCTCCCAAGTTTTAAGGCAGGGAGGGGGAAATAACTGTACAGCCCTTTTAGCCCCCAGCTCTGGAGTGGCAGACAGCAATGAGGCCACATCCCTGGAGCTGCCCGGGGGAAGTGGGTGAGGAACCAAAG
>chr1:43367204-43367423
CCGTGGGCTGACACGCATGGCTCCCGGCCCTCACGCAGCTCGGCCACCGCCCAGGCACACGCACGGGCTCACCCGCGGGGCCACTCACACACGTGTGCGCGCTGCCTGGCCACGCTCGGATCCCCTCCTTACTTGCTCCCCCACCATCGGGCTTGCTGGCCGCCCATCGCCGGCAGGGCCCAGGCCGGGGCGAGGGCGCCAACACAGGTTCCTCCCTGA
>chr1:43389465-43389605
GCATCTCAGCCTCCCCGTATTACAACCTAATCCTTTCCCACGCCAAGCAAACAGGTGCTGCCTCCTCCCTCCGGATTTAGCCCGACTGTCTCCTGTCAGGCAAGCTCCACCCCCACCTCTAATCGCCGCCGCTCCCGCTC
>chr1:43424248-43424386
CCTTCTTGCTGACATTGGAGCCACCAGGTCCACTGCCCTTGGTGTCAGGCCGCTCAGCCTCTTCTAGCCTGGCGTCACTGTCCCGCTACCTCTACCATCAGCGCTGGCTTTGGAGTGTCCCGTCAGGACTGGCCCCTG
>chr1:43443780-43443821
CCTCACCCGCCCGCAGGTGAGCCCGTCCCTGTTTTCCCTTC
>chr1:43452442-43452611
CGATGCCCAGGTATCCCAGCACTTTCAGAGACACTTCAGTGATGGCTGAGGGGCAAGCCCTTTCCCAGACATCTCAGTGTCCACCCACCGCCTCCTGCCTCCAGTACTTTCCAAAACCTTTCCTTCCCTCGGTCCTTCTCCGCAACCTGTAACCTGCTAAATTCTCACC
>chr1:43453404-43454093
TGGCATACCGCACGGCCTGCTCCAGTCCCTCTCGGAAGGCCGCCTGTCTCCCGGGGACGGCCCCCAGCCCCATTTCCCCCTTCTCTTGGTCTCCTGCAGAGAGAACGGGCCTCAGCCcccggctcggacactcccctgcccgcgccccggcaccccccagccctcccagccctcccggcccgcGACGCACCCGGGGGCGTGTTGATCAGTACAAGCCGCAGCCCCGCTTCTCGCGCGGCGCGCGCCAGCGCCTCAGGCGTCTCCGCGTACGGCCAGGCCACCTCGACGGCCTCGAAGCCCGAGCTGCCCGCGGCCCGCACCCGCGCGGGGAGGCCGGAGAGCTCGGGGAATAGCCAGGACAGATTGGCGGAGAAGCGCAGCGGCGCCATGCCTGGGGAGGCCGGGCCGGGCGGAGTCCGCGGGATCCAAAggcggcgggcggcgggcggcgggcggcgggcgggggcggGGCTCTCCTTGCTGGCCCTGCGAACGAACGAGCACTGTTCGTGGTTAGAAAAGCGAAGTGCTGTAAAAACCCGGGCCTTCACGAAAAGCGCCTACGGTTAGCGAGAGAGGGATCACGGGGAGAGGCGAAGGGGCGGAGCGAGGGCGGCCGGAAAAGGAGCAGGACCCGCGCCTGGAGAAGGTAGGGAGGCCGAGCTCCAGGGCCTGAGAGCCGGACGCGA
>chr1:43525641-43525803
taaaaagacaaaaattagctgggcgtggtggcgggcacctgtaatcccagctacttggaagggtgaagcagaagaatcgcttgaacccaggaggtggaggttgcagtgagccgagatggcgccactgccctccagcctagacgacagagcaagactcagtct
>chr1:43530880-43531836
GCGGCGGGAGCGGTGGCGGCGGCAGAGGCGGcggctccagcttcggctccggctcgggctcgggctccggctccggctccggctccggctccagctcGGGTGGCGGTGGCGGGAGCGGGACCAGGTGGAGGCGGCGGCGGCAGAGGAGTGGGAGCAGCGGCCCTAGCGGCTTGCGGGGGGACATGCGGACCGACGGCCCCTGGATAGGCGGTGAGTGACCCCCCGGCCCCCCACCAGCcccctccgctcccgtcccttccccgctctccttgccctccccGCTAGTCCACCCGGCGGAGCTGGGGGCGGTCCCGGGGGGGACGAGGGCGCCGCTGAGGCCGGGCCGCGCCCCCACCTGCCGCGCCCGCAGCCTCGGCGAAGCCCCCCCTCCACGCCCCAGCCTGGCGGCTCCTCCCCGCTCACCCCGCGGCAGACGCGCCCCCAGcgctgctggctggctcgctccccgccgcccctcgccgcctccctccctcTCCACCGCACCTTAGCCGCAGCCCGCCCCCCCCACCCAGCGCAAAGTTTCCCGTTTGCGTTCTTGCTCCCCCTCATCGGTCCCGCCTCGTCCCCCCTTCTAGCGCGGACGCGCTCCGGGGGCGGCCCTCAGACCCCCCAGCCCCGGGCTCCGGGCGGGTCCAGGCCGCGCCCCCGCCCCCGCCGCACAGGCGCCCCCTCCCAGCCGGCGGGGGATCCGCAGCCGGCGCGCCCGGGTCTCGCTCGCGGCCCCGGCGCACGTGCGGTCCCGGGCTGCGCCGGGCGCGAGTTTGAAGCCCCCCCACCCCCTTCGTTCGCGAGCACGGGATGGGGAGGGGCCGAACGGGCTGTACCCGCCCCCAACCGGGTGCAACGCCCTGGAGGCCCTGGAGCGACCTGTCCCGTGAGGACGTGGCCACTCGGACCCTCTCCGAAAGTTCACTCAGTGGCCGCCCCGcgtcccg
>chr1:43582721-43582873
GAGCCCGGTCCACAGGGTCTGTCTGAGCTGTGGGGTGCGTGTGAGGCATGGGGGCCTGCCTGTGCCCCATTTTCACCTGCCCCGGCCCCACCCTCGGCCTCCCTGGCGCCTGCTGGCGGGCCTCAGCCCTGTCCACCATGTCCTCCATGAGT
>chr1:43598543-43598794
GGCGGGCAGAGGGAGCCTTCCGTGTGCCTCACCAGGGACAGATGATCTAAGGAAACTGTATCAGGGCCTTTCCTGGGGGAGTGGGGTGCTGAGGCAGGACCCTCAAGTTTGCTGTGCCCACCTGAGCTAGGGTTGATACCTCCAGGCCTGACTTCCTTCTCTACCTGACCCCCCAGTGCCCAGCGGGCCTCCGCGGAAGGTGGAGGTGGAGCCACTGAACTCCACTGCTGTGCATGTCTACTGGAAGCTGC
>chr1:43650484-43650772
TTCTTCCTGCGGCCGAGCTTCACTCGCCAAGGCGGCGGGGCCGGGAGGGGCCGAACCTGTGCGCGGTGAGGTTCGGGGACGGTGGGGAGCAGGGTGCGCTGCCTTTGGAGTGATGCTCGCGGGAGCGGCTGCGAGGGAAGGGTGCGGGAGTCCGAGGGGGTTGTTAGCAACagctagctttattgagtgggtaagtaccgggcctagtgcttagtgcttcgcttgcatcatctgagctaatcacagcgaccctgcagggcagggggttgggatccccattttacaggt
>chr1:43661198-43661228
tcccgacctcaggtgatccacctgcctcag
>chr1:43707439-43707978
CAGCTCCGCATTGGCCAGGCCCTCGCTCCGCCCGGCTTCCGCGAGCCCATTGGTCGCAGGCGCCCGACCGGGTCGCGGCCGCGCGCTCCGCCCGCCGCTGCGTCCCCACTATGGCGGCGCCCATGCAGCCCAGCGCGTTGTGGGCTCCCGCCGGGGTCCCCCGCGGCTGTcgccgccgcctacgccgctgcctccgccttcctgccccgcgtcgggccgggcgccacctcccccctgcctccctctccgcTGTGGTAAGGGCCTGCCCAGTGCGCTTCGGGGCGCGATGGCTGACCGCGAATAACGGTCGccgctccgccccgcccctcccccgccggccgcgggtcccgggctgggcggggcgcggagcccgcgcgctagtgcccgggaaggcggggtcggggcacggCCCAGTCGTCCTTCGGGCTGGGGGCCCAGTACCTGGATGACCTCTCCTGGGTGGGGGCCGCCGAGCCTGGGGGAAAGGCCGGCCGGACGCAGGCCAGGAGGTCTGAGATCATCTCCGTGTGAAACCCCGC
>chr1:43920899-43921165
AGACCGTTCGCATGGCAGCCATCAAAGAGGTTCGGGGCTGGGTATGGGGGCAATCCCTGGGTGGGGATGAGGGGGAGGTGCATAAATGAGTAGTAAAGGGAGGAGCCAGTGGCTGGTCTGGCTGCCCAGAACTCCCCAGAAGGTCCTGACACCAAGCATCCTACGTGCCCTCTCCACAGCCTCCCACTGAACCCAGGGCCTTCTCCCTGAACTTTCCTTCCAAGGGACTCTCCGTGCCCTGGTCCTGCACCTCCCTCCCCCTCGCT
>chr1:43926443-43926545
ccaggtgtggtggcgcatgcctgtaatcccagctactcgggaggctggggcaggagaatcgcttgaactcgggaggcagaggttgcagtgagccgaggttgc
>chr1:43931778-43931961
CACTGTGGCAGGCAGTAAGTGGGGTGGCCGGCTCCTGCTCCTCTCTCCTGCCCACCCCAATCCAAGACTCCAGGCAGCCCTGGGCTGCCCTCCCACTGGTGAGCCCTAAGGCTGGAGTCCCGGCCATCCCAGGGACCAGCAGCCTCCCACATGCTCCTTCCCACTGTGGCCGGCCTTAGGCAG
>chr1:43938482-43938491
GGTCGAGGG
>chr1:43946409-43946647
GCCCCCGGCAGCGGAGCGCCAGAGTGACCAGGCAACCTCCCCAGCCTCCACCCTCTAGCCCGGGCTCCCACCTCCGTCCTCCGGCCCCTCGAGTCACGTCGTCCTACTAAGGAGTTGGGCCGCAGCGCCCCGCGCCGGTCTGACCCGGAATGCCTGCTCGCCGCGGTAGGCCGAGGACAGGCGGGGCTCTGCAGGTCCCCAACCCACGTGCTCCCGGCCTCCTCCGCAGGGCGCCGCC
>chr1:43946806-43947389
GTTCCgctgggccgtgccggcctgtaccgggccgtgccgagccAGAACTGGCAGGAGTGGGGGCCTGAGTTGGAGGTGCCGGGGACAGGCGCTCGGGGCAGCCCGCGCCTTGCCGAGGTCCCTGCCCCGTCCCGGCCGGCCTGGCTTGTCTTGTCAGTCACTGGGGCGGAGGCAGCGGCTGTAGCGGGGCTGTAGCCGGGCGTTGAGCACAGCGCGGGCCAGGCCGAACGGAAGGGACCTGCCACAGCCCCTCAACTCCACGGACTCTTCGCCCTAGACTAGCGGAGCTGCATCTCCGCGCTTCGTTGGACGCCTCCGTAACCACGAAGGGCTCTCTCTCTCCCGTGACCCTCCAGCCCCATGACCTGTTCATAGCAGCCGAGAGCTCACCCAGGCGGGGGTGTTGTGGGTACAGGCCATCGACCCTGTGACCCCTCAAGAGCCAGGGACTCGGTTTCCCCCGCAGGCCTCCCTCCCCTGTGACTCCCTCCACACAGATTCTGGGGACAGAGCTGTTACCTGCCACTAGGATCCCCGCCTGAGAGCTCCTCACTGACGGCTCCCTCCTCGGAGTCCCCTTCAT
>chr1:43969895-43970155
GCGGGGATTGGAGGGCGGGAGCTGTGCTGACTTAGGATTGGCAAAATCGCTATCAGCCACGCCTCTAAAACCCGGAAGTAACCTCCCCGGTAGTCCCACGTGTAGCGGAGAAACAGTAGTTAGGATGGCTGAAGGGGATACTCACCGGCTGAAGGCCGACTGTGATTCCCCCTACCCCCACAAGGCGATTTTGACCCCCTGAGGGCTGCTCTAGAGGACTCAGGCCCCGAAGCTGTCCCAGGGAGGTCCCCGCTGCATCC
>chr1:43972200-43972218
GTGGGAAACCCCAGACGT
>chr1:43974800-43974978
CGAGACGCGTGACTACAACTACCACAATCCCCAGCGCCTGCGGTTCCAGCGTCGCCTTGCTCTAGACGGGCGGCGGCGCTGCGCGGGGAACCGGCGTGGGGTCACGTGGTACCGGCGCATCACGTGGGCGAGTTAGGTGACGCTGCGgggcgggcggacagactgcgggacggacggt
>chr1:43978736-43978789
CCCAGGGCCCAGGGCAGCTCCTCCCACCCCATCCAATCTCGTTTTCTCCTTCC
>chr1:43979457-43980031
CCGGGAGCCCTGCCCAAGTCGGAGCGGCGTCCCCTGCTGAGCCCCGAGCGCCGGGTGAGAGGAGGGCGCGCGCGGCCCCCACCCAGGGCCCCGAGATTCCAGACCCAGCCCCGCGAGGGGCACCCCGAGCGCGGCCCCGAGATCCCAACCCAGGAGCCGGTGAGAGAGGCGCCGGCGGCCAGACCCCGGCCTGGCTGCCCCCACCCCGCCCCCACTCCGGCGCCCCTCCTGGGCTTCTCCGCCCGCGTCCAGCCGGCCTCCCTCATTGTCCTCGCTCGCCCCGGCCTCGTGGCGCGGGGAGGCGTTCCATACACGTTTCCCCTTGGCCTTTGCCTCATCCGCTGCCCTCCACCCACTCCCCCTGCCCCCAGGCTCCACACCCACCCGGTCTGTGCGGCCTGCCCGTCCGCGGGTGCCACGTGTTCAGCCTGCCAGCCCCGCCCAAACGCACCCCTCAGCCTGGCCGCCAGCCTGACCCAGAACCCCTGCGCCGGAGGGAGGGTGGGAATGTCTGCACGTGGGTCTGGGTGTGAGCTGTCTGAGAGTCTGGATGTATGGCTGTGGAAGTCCAGGA
>chr1:43991344-43992131
TGTCCTTGCACTGCTTCCGGGACAGTGGAGGCGACGAAGTAATAAACCCGTGGACCCAGATTTCTCAGGTCTTAACACGTTCCCTGAGGCCTAAAGGTGCCCAGGGCCGAGCCCAAAGTGCTTGGGTCAGGGCTCGGTGGAGCGCCGAGGTGAGTCTGAACTCCCAGCCGGCACGCGCCGCCCGCCGGACCAAACACGGGAGGGGGCGGGGCCCTAGAGTCGCGGCGTGGTTTCCCGGGTGATGGCCACGCGGAAGAGGTGGGGCTAGGGCCCTGGTTCCCACTGCCTGGTTTCTGGGCCCCCGGCATCCGAGTCGGCCAAAAGCCGGGCAGAAGAGAGCGCCAAGGACTGGCAGTTCCGGAACGGGCAATCCCAGCCGAGGGGACCAGCGGCAGAGCACGGGTGGGGCTTGGGAGAGGGCGGGGCCCATAGAGGGGCGGGGTTTGGTGAGCGTTGCCGGCGGGCCCGCGGTACCTCCCGCACTCTGACCTGCGGCCCGTAGGTCCGAGCCGGGGACGGCGGCGTCGGTGGGTCATGCTCCGGCACTCCCCCTCGCTGTGGGAGCTGGTGGAGGAGCACGTTCCGCTCCGGGAGCGACGCGAAGTGAAGAGGATTCTGGGGGAGGCGGCGGTGGACCTGAGCCTGGAGCTGCGGGCGGAGGTGGGGAGAGGGAAGGTGGGCCACGCCCCTGGCCTGCCCCACGACTCGGGTGATTTCCCACCTCTGCGGGTCCCTGGCCCTGCCGGGTAACTCCCGAGATCCTATCCTGGTCTCCCCTTTGACTCCG
>chr1:43995036-43995174
GCCATGTGGTGGACTCAGCTGAGCCCTGGTCCTGTGTCTCGGGTTCTGGCTGCTGCTCCCTCATGTCCCAGGGGCCTTCTGGAGGAGGAGTGTCACACCTTGGAGAGGGAGATCCTCATCCTGCAGGTGAGCCGCAGC
>chr1:44029956-44030524
ACGGCCGCACCCTCACGCTCCTTTCAGCGGAGAAATAGACCGCGCTTTGTGCGGAAGCTGTCAGCGAGCAAGCGTCCCGTCTCCTTTAAGAGTGATCCGCGAGGGGGTGTGGCTTGCGGAGAGCAGGCCCGAAAGGGGGTGCGGCTCCTTTAAGTATCCGCCGGCCCGAGGCGCGGAGGCCTCCGGCCGGCGGGCAGGGGCGCGGTCGGTCTGGGAGCAGCGGCACCGCCCGCAGCGTCCCGGTTCCTCGAAGTGGGGCGCGTCCGCTTTAATCGGGGAGAGAGATGTGGGGGCACGGGCGTTACATCAGCCGCCACGTGTGGGCCTAAGCTGGCGTGGAGGCGGCGGCCCCGCCCCCGGCCCCTGCGGTGGAAAAGTACCGGGGCGCCGAGGTCCCCGCCCCACGGCCCCGCCCCCGGGCCGGCACCGGCCCCTCCCGGCCCTCCGGGCAAGCCCCACTCTCCCGCCCGGCCCGGCCCCGCCGCCTGCTCGAGATCTGCAGTGGCTGCCGGGTGCGGAGCGCCGGCCGGGGGTGGGCTCTCCAGGGCTGCTAGGCCCCTGCCCTCAC
>chr1:44031212-44031503
GGGGCTCAGCCCCGCGGAGCCGCCGAACACTCAGACCGACGGCAGGACAGACGGAGGCGCGGGCCCCAGCGTCCCTTCCCCCAGCCCCCTTACCATGCTGCAGCCCCCGGCCCAGGCGTGCTGGGTCCGCACCGCGGTGCGCCCAGGTGGCTTTCTTAAAGGGAAAGTTGCATCAGCCTCCCGAGGCTCTGTgccgcgccgagttcgcccgccccgccgcgccgcTCGCAGCTCTTCCACAGCCTGTTGTGTTTTGGTTTCGGGGAGGCGGGGGCTAAGAGTTTGGTGAAA
>chr1:44033282-44033443
GAACACTCAGTGAAGATTCCGAGAGTTTTCATGGCTCAGGGAATCCATATGAAGGGAGGCAGGTGTAGGGTGCTGCAAGCCAGACTTCCAGGATGCCCTCAGGCCTAGGGGCTTGGGGCCTGGGCTGTTAGAAGAGAGGAGGATGGGTGCTCAGGGGCCAG

>chr1:44130862-44130970
tcggttcactgcaccttccacctcccaggttcaagtgattttcctgcctcagcctcccgagtagctaggactacaggcacgtgccaccaggcccgggtaattttttgt
>chr1:44165759-44165830
gggttcacgccattctcctgtctcagcctcccgagtagctgagactataggtacccgccaccacgcccggc
>chr1:44213491-44213916
GGGAGTGGTAGTGGGGGCTGCAGCTGCCGGACCCAGGTGCGGAAGTGCGAGGGCCCAGGTGGCTGAAGGGGCCGTTAGGAACATCCAAGCGGTGGGGCACAGGCAGATCCCCGACCTGACCTGGACCACCCTTCTCCTCTTGGCCCGCCCCTTCAACTCGCCTCCGCTTAGGTCTGGATTGGCCCCGCCCCCTGACCTGAGCCTGGTCCTTCTTCAGGCACTGACCCTTGACCTCCGGTGGCTCCCCCATCTCTCAGGCGCGATGGCTACGGGCGCGGATGTACGGGACATTCTAGAACTCGGGGGTCCAGAAGGGGATGCAGCCTCTGGGACCATCAGCAAGAAGGACATTATCAACCCGGACAAGGTAGCAGGGGCACCTGAAAGCGTTGACTAGGGGAGGGTAGGGGAGTGAAGATGGGGAG
>chr1:44354855-44355033
GGCCCAATCTTGGCGGGGCCATTCAGCATCACCCACCCCGGGGTGTTGCCCCCAACTCGGGCCCATCCAAGTCCAGGGGAGAGTAAGGGGAGGGGCGGGGGGCCAGGAGACCAGCCCTCCTTCCCAGGGCCGCCCCCGCCCCCCGTCAGCAGCGGGAGAGGCTGTCGCCATGGCAACG
>chr1:44355235-44355393
CGAGTCCACAACACACCGACTCACCTCCGCGCACTCTGACCCCGACCGACGCGGCGGACGGGCGGGCGCTGTGGCCAACCGCTGAGCCCGCTGCCGACCCCTTTGACCAATGGGCTGCAGTCAGGCGGGGCTTCTTCTCCCCAAACGCTCGCTCTCCC
>chr1:44378061-44378073
TCCCCTTTCCAC
>chr1:44404935-44405224
AGGAAAGGAAGAACAACAAGCACGAAACCATTCACTGAGACCTTTGCGGGTGGGGGAGGAGGGATGTAAACAAAAGCCAACGCTCTCTTTAGTTCACAATGGCTCGCGACCCCAAGACTTCCAAGCTCTTTGGTGAGGGCCAGCAGGTCTGTTCTCCAGGAGTGCCCTGGGTCTGGACTTCATTTCCCAGAGTCCCTTAGTGCCCTAATGTATTCAGTGCTCAGAGTGCCtgtatgtgtgtgagtgtgagagaatgtgtgcgtgcgtgtgtgtgtgcgcgcgtgtgtgt
>chr1:44406143-44406435
CGGGATACCCGGGGAGTGGCTGTTTAGCCCTGGACCCCGGGTGCTCGGCTGACTTTTTCCTAGCGGgggcgggtgtgaagggtgtggagggagggaggtggggtaggatggatggaTCCTCTGCGGGCAGGAAGGAGGCAGGTGCTAGCATAGAGGCGGACCGTTCTAAACGCCACCGGTAAACTCCCCACTCCTCTGGGCTGGACCGGCCTGGCCGTAGAGTAGCCCGACACGTGGGATCTCCCGGGATTTTCGGGGTCGGGACCCCCTCTCCCAGCGGTTCTACTGAGCA
>chr1:44424839-44424903
TGTGAGGGAGGCCGGTGTGCGCTGCGGTGCCCCTTGGGCTCCAGCCCGCTTATCTTCTCACTGC
>chr1:44451674-44451909
tgcaatggcatgatcggctcactgcaacctcagcctccttggcttaagtgattctcctgtctcagccttccgagtagctgggattacaggcatgggccaccacgctcagcgaatttttgtatttttggtacagatggggtttcaccatgttggccaggctggtctcaaactcctgacctcgttatccgcccacctgggcctcccaaagtgctgggattacaggcgtgagccaccg
>chr1:44452364-44452497
ccaacgtggtgaaaccccgtctctactaaaaatacaaaaattagccgggcttggtggcgggcgcctgtaatctcagctactcaggaggctgaggcaggagaattgcttgaacccggtaggcagaggttgcagt
>chr1:44563163-44563355
gaatgaggatttgtgtgagctgggcagagggaaggCAGCCCCTTTTTCCTGGTGAGCTCCTAGGTCCTCAGGGGCGAGgctgggctagccttgctggagctgagcctcctctaactggtctgagctgatgctgagGCAGGGCCCCCTGAGCTGGTGGCCCCCCTGCTTCAGGAGGTGGCTGAAGTGGCACAG
>chr1:44595186-44595492
aagcCTGGTGAAGGCTCTGAGTGAAGGAAGGCCCGAGGTAGGGGTGGGAGGCCAAAGGGCACCCAACACCTCGGCCGGCTCCGGGGCCCCTGCCTAACACCCCCTCCCAGTGCTGGAGCCACAGCGACACCTACTGGCCACGGACACCTAGGCCACCCCCTCCAGGACGCCCGGGCCCTGTGGTCCATCTGGCCCAGCCAGTCCTGCACCCTGAAGCTGGCATTCCTGAGTTCTGGGAATCTGGCTCCCCGGGACAGACTAGGGGAGCAGGTACAGGATGGGCCAGGGCTCAGTGCACAGCAGGGT
>chr1:44631719-44632548
GGGAGCCGGGGCCGGGCGATGGGGCGGAAGGAGCCCCGCAGCGGGAGGGGTCGTGGAGTGGGGTGGAAGGACTTCGCAGCCGCTAAAGATTGGGTGGGTAGGCTTCACGGGCGGTGGGAGGGACCCCGGGGAGGCTTCTGCCGGTTGCTACCCGAGTACAAACGGCAGCTTCCTGGTCTCTGTCCGGCCGCCCCCGCCGCATTGTGAACTTTCACCCCCAGCGCGCGACGGCGGCAGATCACGTGATTAGGGCCAACATGGCCGCCGCCGCCGCTTGGAGCTGAAGTGCCGCCGCCGCCGGGCAGCCACGGGGAATCCGCCCGCATCGCCGCCCTCGCCGGCCGGGCGGCCGTGGGGCCCAGAGCGCCGGAGGCCAGGGCTGGGGCGGCACCGCGCAGCGGCCACGGGGTCCCGTTAGAGCAGCGCCCGGCGGCTATGCCGAGAGCCCGGAGCGGCCGGAGGAGCAGAGGGGCCGGCGGGAGGGAGGAAGTAGGTTTGTTTACGGGCTGTTTGGGGCGGAGCAGCTTTGGTCGGGGGTCCGGTGCTGGGGCGGGGGCCAGGACTGCAGGCCGCGCCTGACGCTCTCTTTTCTTTTCTTGCATCTGCCCGCGATCTTCTCCCAGACCTTTCTGCGAGTACGAGCCAACCGGCAGACCCGACTGAATGGTGAGTCCTGCCCGGCccctccctccgccccacccccggcctcctccctccctccctcactgcctgccgctccTGGCTTGCCTGGGTCTCTTCGACTCTGGGGCCCGTTGGCTTCTTCGCAGTCACGGCGCCTGAGTATGTGCAAACCAAAGCTGCCGCTCTC
>chr1:44646275-44646493
CGGGTCGGTGGCCCAGGGTCACCTCCCATTTGTTTCCCTCCATTTTGTGTTGTCATAAATTCATTCCAGCCCGTTGTGGTTGATCAGTTTATCTCGGCCGGGGCCGCGAGTGCTGCTGGCATGATGTATGGGCCGCGGCGCAGGGCCCGGCTGCCCATGAATCACCGCAGCTGCTCCGTGTCAGCGCCGGAGCGGGCCGTATGGGTTCTGCGCAACCA
>chr1:44674172-44674539
CTCTCTGAGCCTCTCTAAGTCTAGGACCTGCCAGACCCTATGAGGGGGCGGCCCGAGGGAGGGCGGGGCCGCATGAGGGGCGGGGCTACAGCTGCGCTCGCAACCCACAGGTTCATGAGGTCACCTCCCCGCGCCTGGACCCAACCCTCATTCCATACTCTGGCTCCAGCAGGGCTGATCCGGGATCTCGATGGTGTAGTCCAGCTCTGCCGAGGCCATGGTGAAGGCGCCGGCCCAGAGCACGGGTCTCCAGCCGGAACTCCCGCTTGCGCACCCGTGCCTCACCCGGGCGCCTCCTGGGCGCCGCCCAATCACCACACACCTCCCCCAACACGGCCCAATCCCTGCGCCGCGCTCTGTGACCTCC
>chr1:44705179-44705337
ctcatttacttctcaaaataaccATAAGAggccaggcatggtggctcacgcctgtaattccaccattttgggaggccgaggcaggcggatcacctgaggccaggagtttgagaccagcccggccaacacagcaaaaccccgtctctactaagaataca
>chr1:44708523-44708734
ggtcaggggtgcccactccactcccatgtggcatgtgtgtggggcagagtgggaggttattggcatccttcccttagaaagctacagggaaagtggcatcctcaggACAACAGGAGGCGGAGGGGCTTAGGGGGCCTGGCGATTGTTTATCTTACAGTGGGTGTCAGTGATGGAGGAAGCTGCTGGTGGTGTCACCTCCTTTTCTATGAAG
>chr1:44720789-44721123
ctttcggaggccaaggcaggtggatcacttgaggtcaggagttcaagaccagcctggccaacatagtgaaaccctgtctctactaaaaaatacaaaaattagccaggcgtggtggtgcgcacctgtaatcccagctactcgggaggctgaggcaggagaatcccttgaacccaggaggtggaagctgcagtgagccgagatcgtaccactgtactccagcctgggtgacagagtgaaactccatctcaaaacaaaacaaaacaaaaaaagggcaaaagaaaGAGAAGGCACTGAGATTCTGCTCTCGGTGGGAAGTCTGATACCTCTAGCATAC
>chr1:44722309-44723036
taaggaggcagaggtaggaggatcgcttgagcccaggagttcaagaccagcctggacgacagagtaagaccttgtctcagaaaaaaaataaaaTTTAAATTTAAAAAAAAGTccaggcgtggtggctcatgcctgtaatcccagcactttgggaggccgaggcaggagttctcggtcactttgggagcactttgggaggcctgagcactttgggaggcctgaggtcaggagttcaagaccagccttgccaacatggtgaaaccctgtctctactaaatacaaaaatcagccgggcgtggtggcagacgcctgtaatcccagcttcccaggaggctgaggcaggagtatcgcttgaacccgggaggcagaggttgcagtgagcgattgcactccagcctgagtgatgacagtgaaactccgtctcaaaaaaacaaacaaacaaaaaTACTAGCATTTACTGGCTGGGCCCAccgggcccagtggctcatgcctgctatcccagcactttgggaggccgaggcgcgtggatcacgaggtcagaagttcaagaccagcctggccaagatggtgaaaccccatctctactaaaaatacaaaaaaaaaaaaaaaaaaaaattagccgggtgtggtggcgggcgcctgtaatcccagcctactcgggaggctgaggcaggagaattgcttgaacccaggaggcggaggttgcagtgagccgagatcgcgccac
>chr1:44724628-44724798
CCACAGCAACAGCCAGCGGCTGGCCAGCCTCACGCTGGAGGTGCGCGCGGCGGCTGGTTAGGGGGCGGGAAGGGCGGCGGCACCCGCAGCCCCGTCGCCCCCGCAGTCACGCCGCCTCGCCCGCGCGGCGCAGTGCTTCGTGCAGATGTTCCCCTTGGTGGCGGAGCACG
>chr1:44725037-44725262
CGACCCGCCCCccacctgcaacatccctctgccaagcccaactccaagtccagactGCCCTGGCACCCCAGCCGGGTCCCCCTTGCTCCTGTCCTCAGAGCAACGCTGAGGACTTGTACATGAAAATAGACAGCATTCAGGCGGACATCTTGGCGGCCAACACAGTCAATGTTACCAAAGGTGAGTGTGGGACGAGGGAAGCCGGGCGCAGGCGCCGCCAGCACA
>chr1:44732338-44732403
ctgtcccccaggctggagtccagtggcgcgatctctgctcactgcaagctccgcctcccgggttc
>chr1:44738182-44738461
caggcgcgcgccgccgcacctgactggttttcgtattttttggtggagatggggtttcaccgtgctggccgggctggtctccagctcctgaccgcgagtgatctgccagccctggcctcccgaggtgccgggattgcagacggagtctcgctcactcagtgctcaatgttgcccaggctggagtgcggtggcgtgatctcggctcgctacaacctccacctcccagccgcctgccttggcctcccaaagtgccgagattgcagcctctgctcggccgcc
>chr1:44738621-44738854
cgtctgagaagtgaggagccactctgcccggcagccgccccgtccgggagatgaggagcgtctcctcccggcagccgccccgtccaggaggtggggggaaagcccccgaccggccagccgccccgtctgggaggtggggggcagccccctcccagccgccgccctgtctgggaggtggggggggggggcgcctctgcccggctgccccatttgggaagtgaggagcccctctg
>chr1:44739723-44740055
GAAGATGGTTGGGAACTGCGTCTCCCCCAAGGCTCCGCAGGGCGCCGCTGACTGGCGGAAGCGAGGGCGGGGACAGCGGAATGACGTTTTAAGGACGCTTGCGCGCGGGATTTAAACTGCGGCGGTTTACGCGGCGTTAAGACTTCGTAGGGTTAGCGAAATTGAGGTTTCTTGGTATTGCGCGTTTCTCTTCCTTGCTGACTCTCCGAATGGCCATGGACTCGTCGCTTCAGGCCCGCCTGTTTCCCGGTCTCGCTATCAAGATCCAACGCAGTAATGGTGAGGAGCGGGGTCCCTAGGTCAAGGGGACTCGTGAGCGGTGAGACGACTGA
>chr1:44741252-44741603
atgcctgtaatcccaactacttgggagcctgaggcaggagaactgcttgaacctgggaggcggaggttgcagtgagccgaaactgtgccgctgcactccagcctgggtgacagtgagaatctgtctcaaaaaaaaaaaaaaaaaaaaaTTggctgggtgcggtggctcttgcctctaatcccgacactttgagaggcctggtctggaggattgcttgagctcaggagttcgagaccagcctgggaaaaatgttgagaccttgtctctacaaaaaaattaaaaattatcagggtgtggtggctcacgcctgtggttccagctactcgggaagctgaggtgggaggattgatt
>chr1:44744729-44744756
ctctactaaaaatccaaaaacttagcc
>chr1:44751449-44751480
cttcccaaagttctgggattacaggcgtgag
>chr1:44759171-44759267
GTGGCCTTAGCCTCATTCCCCCTGCCTGGCACAGCTGTTTGACCTGCTCAACAAGAAGGCCAAGCTGCGCGTGCTGGAGGACGGCAAGCAACAGGT
>chr1:44774650-44774846
cagcctccctgagtagctgggattacaggtgtgcgtcaccatgctcaactaaattttgtatttttttagtagacacgcggtttcaccatgttggccaggctggtctcgaactcctgacctcgtgatccgcccgcctccgcctcccaaaagtgctgagattacaggcgtgagccaccgcgccaggccTAAAAATTTT
>chr1:44775542-44776231
TTACAAACCGAACCGTGAATCTTTGCGGTTTCTCTTTCCAGCCAGCGCCGAGCGATGGGTGAGTGTCGCTCTGCATTGAGGCGGGTGAAGGGAGGTTGAGCTCAATCAGGCCCCATCCTGCTTCACAGCCTACTGAGGAGTCCAGACGCCCCGACCCCCGGCCAGGGACAGCCACGAGGAGTGGTGGCCCTCGGGTTTCGGCCGCCCAGCCCGTCTCTGGgggctgcgaaggctctgggctccgggttccgggccgcgggctgcgggctccgagcGGCGCCAACATGGCTGCCGCGAGGAGGAGGCCCCGGCCTGGCCGCACGTGTATGATGACAACTCGGTAATGCTGCATACTCCCGAGTGCGCGGTGGGGAAGCCAACCTTGGAGAGCTGAGCGTGCGACCGGCCCGGCGCGGGGGTCTCCGGGAGCTGGCGAGTCGCTAGCACCGAGTCACAGTGGCTCAAGCTTCCTTCCCCGCTTCCACATGCAGGCATCTCTCGGGACAACTGGCACAAGCGCCGCAAAACCGGGGGCAAGAGAAAGCCCTACCACAAGAAGCGGAAGTATGAGTTGGGGCGCCCAGCTGCCAACACCAAGGTGGGTGCGAGCGTGGGCCTGTCCGCCTGGGAGGTCGCCTTCCCCCGCTCTCCAGCGTGCTCGGGTCTTTCCGTGTGACAGTTGTGCGTTC
>chr1:44786337-44786568
GCGGTTCCGCGTTCCTGTCGCAGTCCAGACCCTTCCCTGGAGGCCCCTGCTCCCAGGACTCTCCCAGGCGCCACCTGCATCCGGCTGTGGGCCGGACCCCCAGAGGCTCCCGGCGGGCGGCGCACCTGCGTCCACCACGTGCTCCATGGTGGGGAAGCGCTTAAGCACGCGGGTGCTGACCGAGCGCAGCACCAGCACGGACGCCAGGTTCGCGTAGCGGATGAGGGTGCG
>chr1:44787386-44787574
AGGGAATGAGGTCTGCTGAGCGGTTGCAGTACCGGGCCACCTGAGCATACACGTACCTCTGCTCCTGGGTCAGCAGCAGCCTGGGGAAGGCAGGTGTAGGCTTGGGTTAGAGGGAGGTGGGTGGCCCAGTCTCCCCACTTGCGCCAGCTCTAAGACCCTGCCCTTACCGGTAGGTGATGCTAAGCACA
>chr1:44791530-44791657
TGTTCCCAGCCCTGTGGTCTGTGAATTTCCCACAGAGCCCGGGATAAAAGTACGTGACCTGAAGCCTCTGCCAGAGGAAGAGGGCGGTCCCCAGGCCCACCCAGTCCCTACCTCCTGAATCACCTTA
>chr1:44799781-44800501
TGGCAAGGCAGCCCTCGGGCCAGGCAAGCCAGGCGCGAGACTGTGCCTTCCTTCCAGGCCCTAAAGAGGGCAGCACTGGGCCGGGCCCCGGGCGAGGGCGAGGGACACACGCGGTCCGGCACACTGAAAGGGGAGTGTCGGGTAACATGCCCGGGCAAAAGCGAGCGCCGCCCCTGCCTCTCCGCTGCTGGCTGGAACGCTGATCTATCTAGTTGCTGGGGAGACGCCCCCAGATGCCCGGGCCCCACTCGGACTTCAGCACACATCCCGAAGGATGGGGAAAGAAAGAGGCCCCCACGAGCGGGACTCGCAGTGGCCAAGGAGGGGTGAGAGGCGGACAGGGATCAGCTGGCCCCTGCGGCCTGGTTGCACCTGCATGGTGACTAGCTGCCGGGCTGCGCCCCGGGGCGCGGCGAGGAGGCGGGGTCTGGCAGTGCGTTGGGTGGGGGAGGAGCTTCTGGGTGATGTAAGGCCGGGAATGGGAGTGGCCTCTCCTCGACTCGCTGCTAGGAAGGGGGCGGGACTCTCGGTGACCAGACGCCGGGGAGGGGGCAGGCGTTCATTGATAAAACGCTGGGCTCCCCTGGGCGCCAGCGCAGCGTAGCAAATCCAGGCAGCGCCACGCGCGGCCGGGGCCGGGCGGAACCGAGAAGCCGGGACCGCGCTGCGACGCGCCGGCCGCATGGAGCCTGCCGCCGGTTTCCTGTCTccgcgcccctt
>chr1:44805425-44805749
TGCTGGGGAGGAAGCTGGGCCCGGAGCCTAGGTCCTGACCACTGTCATGCTCTGTGTGCAGGTGAACTTCTACGGGGACCACACCAAGCTGATTCTCAGTGGCTGGGAGCCCCTCCTTGTGACTTTTGTGGCCCGAAATCGTAGTGCTTGTACTTACCTCGCTTCCCACCTTCGGCAGCTGGGCTGCTCTCCAGACCTGCGGCAGCGACTCCGCTATGCTCTGCGCCTGCTCCGGGACCGCAGCCCAgcctaggacccaagccctgaggcctgaggcctgtgcctgTCAGGCTCTGGCCCTTGCCTTTGTGGCCTTCCCCCTTC
>chr1:44806013-44806209
AGAGCCCGTGGACCGTGGCCACCGCGAAGAGCGAGGTGTTGGTGTAGGAGACCGAGGCCAGCCCATCGCGCGCCACGTCCCAGAGCGCACGGCTGACCACGTGAACGCCCTGGCCCGCGCGCGGCCCCAGCACCACACTGCATACCAGCTTGTAGCGTGGCGGGCTGAGCTCGCGCAGGCGAACGTGCACCTGCTC
>chr1:44806627-44806713
TCCTCCTCCTGGCGTCCCGGGGGCAGAGGCCTGCTGGCCATGGACCTGCTGGCTGGAGGAACCACACTCAGGGTGGCCTTCACCAG
>chr1:44807304-44807520
CCCGAAACTCCCTCAGGCACCTGAGTCACCCGCAGGCTTTGGCTTCTGAGTTCTGTCCTGGCTGCACAGCCCTGGCCCCGCTGGCCTGAAGGGCAAGTGGGAGGGGAAAGACCTGTGTTGTGGAGTTGCCATGGGTTGCTAGAGCAAACACTCCTCCCTCCCAGGATCCCTCCCTCCAGTCTGGCTCTGGCTTAACCTGAGAGCATTGTTGCTGTG
>chr1:44807827-44808449
TGGCTCTGTTGTCTCCCCATCGGCCTCGACAAGGACAAACATTTCCGCTCCCGGCGCAGAGTTAGGGTGGGGCTTGGATGACTTCCTCAGTTCAGGGCTATGTGCGGGGGAGGGGAGGCCCACTGGCTCAGCTGGTAGGCACCAGGCCTTATAAAGTGGCAGTGACTCGGCAGTGAACCCCGAGTCCAGCCTCGTGACCTTTGCTGACCCAAGTGTCCTGGGGCTTGTCCCTAGCTGGCTACACCTCTAGTACCTAGGTTTCCCCAAAGTTACATTTCAGAGATGGCAGAGGCTGTGACACCTCTGCCAGGGCTGACAACTCATGTGACTCCTCCTCTGGCAGGGATGGGACTGTCCCCTCCCAAACAAGCCAGGTCGGGGCCCTGACCCATCTATGGGGGCGAGGATTTTCCCTGTTGAGTGGGGGTTTCCCCGGCCTGGCTAACCGGATCCTGACCCTGTGTGCCTGTGGAGGAGGGAAGGGTTAGGAGGGCAAGGAGTTTGAACTCTGAACCTAGGGCAGGCTCAGCTTCGGGGGCTAAGACCCTCGTATGGCGCTTAATGCCCCTCTAAGGGCTGAAGTTTTCCCTGGGCCTGCCCGGGAGATGGGTGGAGTCTCTTC
>chr1:44808844-44809121
CATGGGAAAGCTGAACCTTTTTCCGCAGCACTCCGAAGCCTTGTCAACAACCCGCGATACAGGTGAGGGGTGGGCCCTGCCTGCGGGTTTTTCTTAGCTGGCTCTGTGGGCCCCAGGACTCTAAGGAGGCCCTGGTGAGAAGAGGCTGGGAATTAGAACTTGGCCATCCTCCCTGGTGAACTTAGGCTATGGGGAGGTCAAATGTGGAACATGGCTACTGGTCACTCAGTGTCTGTGAGACCCTGAGGGCCAGAGGCAAGGCTGGCGGGGTGGAGCT
>chr1:44809616-44809879
GCCTCATCTGCCTCCTATCCCCTGCCTTGTTCAGAGGCCCAGAGCTGGGGCCGGAAGTGATCATGAAGATGGAAACTGTGGTCTGGCTCATGATGGTGCATCACTGCTGTGTCTGTTTGCAGTCGTTGTGCACTCTGTGCCCCACACCCCCACACCCTCCTGTCTGGAGGAGGGCTGAAAAAAAGCTGAGTTTGCAGCTGGTGGAGGAGGAGCCAAAAGAAGCTTCCCTGCCCCCAAGACTCAGGCTGGGGAGGAGAGGGGAA
>chr1:44810148-44810166
ACAGCCCAAGTTGCACTC
>chr1:44928021-44928183
catggtggcatgcacctatagtgaggaagctgaggcagggggatccctttagcctgggaggctaaggctgcagtgagccatgactgctgtactgcactccagctcgggtgacagaccaagaccttctctcagaaataaaTAggccgggcatggtggctcaca
>chr1:44940934-44941095
ggagtgcagtggcgtgatctcggctcactgcaacctccccttcctgggttcaagcaattctcctccctcagcctcctgagtagctgggattacaggcacacgccaccacgcccagctaatttttgtatttttagtagagatggggtttcaccatgttggcc
>chr1:44986230-44986767
ctgggttcaaacgattctcctgcctcagactctcgagtagctgagattaGAAACTTAGTTCCTCCATCTGTTGCATAAGGTGGTTGGCTCGGATTCTCATCCCCAACCTCCCTTCTACTTCGGACACAGCTACACCGGGTCGAGCAGGGAGTCGAGCTGACAACTTCGGGGCTCAGCACCCTCTCCTACCCCTTCGGGTCCACCTCGGCCCAGTTCGACATGCCCGCCTCCCTCAGATGAGTGGCCCCACCGCACTGCTCACCCGGGTCAGCCAGCTTGTGTGCGGCCTGGCAGGGCAGAAGTCACAGCTATAACTCAGCTCCCGGCACGCCGCAACCGCTCCCAGCGATCTCCACGCCGCCTCTGACTGACAGCCCAATGGCGCAGGCGCGCGATGGCCGAGAAACTCGATGGAACGCGCAGAGCAGACCCATGGAGAAGAGAAGACCGCCGAGCGATGGATGACGGAGGGGAAGCACACTCAGCGGAGAGGAGGGAAGGCGGGCCGGAGGGGGCGGGGCCACCGAGGAGCATTCG
>chr1:45011274-45011434
GAGCACCTAGAGGCGACCCTGCCCGGGGAACAGCTGGCGCGACCGCGGACAGAGCTTCCCACCACGCCCTTCCCCGCCTTTGGCCAGCCTTTGCCGTATGTTCTGGACTAAGCGCACCCCAGCTCTCACTGTATTGGACTGTGTACTCCCACACTCAACC
>chr1:45012113-45012234
CAGCCCTGGAGCTGTCGCTGGAGTCCGATCATGTGATCTTCAACATGGCGACGCTCTTGGTTCCCTACAGAAAGGGGCGGAGCCTGGACTGGGGGGCAGGCTCAGATTCAGGTTAAATTGT
>chr1:45012722-45012987
TCTGGAGTTTGTGCACCACCTGATAGGCAGAGAGGAGGCGGAACGGGCGGAAAGCCAGGGTTTGGGAGCTGGCCTGGAGGAGGTAGATAGCGGTCCTGGACTGAATCGGCCTTATGAACCCGCGCTTTCCCCAGCCTCCAGCGTAGCATACTGACACCTACCCCCACCCCCACCTGATCGCCAGACCTCAGGGTTTTCCGGAGCTGAAGAATGACACATTCCTGCGAGCAGCCTGGGGAGAGGAAACAGACTACACTCCCGTTTG
>chr1:45014759-45014968
TTTGCCCTGGAGGAGCTGGCCCAAGCTGGCTATGAGGTGGTTGGGCTTGACTGGACAGTGGCCCCAAAGAAAGCCCGGTAAGCCATGGAAGGGTGAGGCCTTGAGGTTGAGGTGGGGGTGTTGGCTGGGGGAGCTGCCATGTATGCAGTTACCAGAACGTGGCGCTGGCTTTGCTTCCAGGGAGTGTGTGGGGAAGACGGTGACATTGC
>chr1:45206013-45206933
AGTACATGCAGATCTCCCGCTCATTCCGCGGGAAGGACCAGTAGACGATGCGGCGCTGCACGGGCTCCGGGATCCGCTCGAAGCGCTCCTCCACCCGTTCGTATGCCCACTTTTCCGCCACCGTCTTGGCGGCGCAGTCCAGTAAGGAATCCGGCTGCAGGTGGGGGCGGGCCCCGAGGACCAGGCAGCTGCTGCCGACGCCCCCTGCCCCTCCGCCGGCTGCCCCAGGCGAACCGCGAGGGTGATGAGCCTGCGGGCTGGGCCACGAACACTGCCGCTTAGCCGGAGAGACCGGTGACGGCGAGAGCAGCTCCTCTCGCTCACCTCCGTCCGCCATTGCTGGGGACTGACTGACTGACTGAGGCGGCGGCGGCTGCTCGGGCTGCGGCGGAGACCCTGGCCACGGCCACGCGCCCCGCGCAAGCGCCCAGCGGTGGCGCCGAGGGGGGCGGGGCGAGAGAACCCGCGAGCCAGCCGGCCCGAGTGGGGAACCGCGGCCGGGCCCGGGAGCGCGCCGCGAGGGCAGACGCGGGCGGCCTGCAGGGTAGCGTGAGGCGGCGCGCGGTGTCCTGGCCGCCGCGGACGCGAAGACAGGCGGGAGCGAGCGCGGGCCCGCGGCGCGCTCCAGGCGCAAACAGCCTAGAACGCGAGCCGAGCGCTCTCGCGGATCCGGCGACCGCGGAGGGGAGAGGAGCGCCGGACGCTCTcgcacgcccgcccgcccgcccgcgcacctccaacccacctgccgccggccAGACAGGAATGGACTGTGTGACTGAATGAAATGGCGGGGCCATAAGCCATCCAAGGAGCCGCCTCCGTGAAGTTATAGGCTCGCGGGGTACAAGGAGAAAAAAACAATCCAGCTCCAACGGTACTGATGTGACAGGAGGTTGTCACAGCAGAGCGGAAGATCT
>chr1:45303849-45304189
AACGAGAGCGCGTGGGTTTCTGGGGTGTCCGCCGGCGCCCCCTGGGATTGGGGAGAGAGGGAAGGGCTGAGGCTCACGGTTTCGGAGTAAGGGGAGCGGCCCGGCGAGCCGCCGCGCCTGGGTTAAGAGCTGCAGGAGGAACGTGGCTTCACGAGTTCGGCTCCTCGGCCATCCACAGCCCGGGCCTCCGCCTCTGCTGACCTGGCGGCTGTAGAAGGCAGAAGAGGCCTGAAACCTGCAGCAGGAGCACCACCCTGCCCCGCGGCCCCGCGCGCCCTCCAGTGGCGTCATCCCATCCGCTTTGATCTCGACTGGCGCGCCTACCCTCGGCAGCGGCACC
>chr1:45326624-45326928
GAGTCCCTTCGCTGTGAGGTTGGGGGGATGAGTGGGAGCCCAGTGCCTGGCGCCGAGTGAAGGCAGCCATTGTGAGTTCCTGGGCTGGGGAAGGGAGGCTCAGTGCCCAAGGATGTGACCAGGCGTGAGGCCCGGGGAAAGAGCAGCGCGGCGACCCCGCAGTATCCGAGGCGACAGGGTGTGGGGGAGGGGGTGGGGAGTCAAAGGCGGAGTCACGGGCTCCGCCCTCTTTCTCCTGCTTGGCGCGAGCACAGGCACCGCGTGGTTCTCACAACCAGCAGCTCGGCTCACTGAGACCCGGTGG
>chr1:45327092-45327474
CCAACCACAAGTAAGCGGCCCCAGAAGGACAAGTCTAGGTCGCCGTCCAGAGCGCCATGGCCGCGCCCGCCCTTCGTTTGTGCCACATCGCCTTCCACGTGCCCGCCGGGCAGCCCCTAGCCCGGAACCTGCAGCGCCTCTTCGGCTTCCAGCCCCTGGCTTCGCGGGAGGTGGACGGCTGGCGGCAGCTAGCCCTGCGCAGCGGCGACGCGGTCTTTTTGGTGAACGAGGGCGCAGGGTCTGGAGAGCCGCTGTACGGCCTGGATCCGCGTCACGCCGTGCCCAGCGCCACAAACCTGTGCTTCGACGTGGCGGACGCCGGCGCTGCAACCCGGGAGCTGGCAGCGCTGGGCTGCAGCGTGCCTGTCCCTCCCGTTCGCGT
>chr1:45331682-45331901
CAGAATTTGGGCCCCAAGGGCCCCAGGCTGTTCCAGAACACAGGTGGCAGAGCTCTCCTCCCTGGGGGGCTTGCGGCTGGCCTTTCTGGGGAAGTTGACCACTCCCAGGGTCTGGTCCCAGGGCTCCGAGGGAGGCAGGCACAGGTGGCACTGTCCAGTGTTGGGAGCTGGGAACGGAGATCCCCGAACCCTACTCAAGCCAAGAGGGCTTTAGGGGCC
>chr1:45369713-45369889
ttctttttttttttttgagatggagtcttgctctatcacccaggctggagtgcagcggtacaatctcagctcactgcaacctccacctcctgggttcaagcaattctcctgcctcaacctccccagtagctgggattaaaggtgcgcaccatcacacccagctaatttttgtattt
>chr1:45490709-45491001
GGACCTCTGGGAAGCCGAGGGGTCCCGTCGGGTGCGGAGGGACGCAGGCGCCTCTGCTCCGGGGCAGAGGAGGTGGAGCGGCAGCGCGCGCGGGCCAGGCAGGATGCCCGGGTTTGTGACCCCCGTCCTCTTTTCACGTTACCTGAGGCAGGACTGAGCAGCCAGAGGGGTGCCTGCGCGGGCAAGAGGAGGAGACGGCGGCAAAGAGGGAGCATAGTAACCCTCACAGCTCGTTGGTGGCAGCGGCTCCTTAGCCTGCGGAGGCGGTGGGAGCCCCTAGCGCAGAAGCCGG
>chr1:45508848-45508938
AGGGGTAGTGCTGCTGCCAGGGATAGAGGTGCCAGATCTGCCACCCAGAAAACCTCATGACTGTGTACCTACAAGAGCTGACCGTATCGC
>chr1:45521210-45521320
CTTCAGGGGATCTGCCCAGCGTAGAGGGCCACATCCCTAAACCCCACTTCAGGTGCCCCCTGTCCCTCCCCAGCACTGGAGAAAGCACCAGCAGAGAGAGTGCTTCAGCG
>chr1:45550047-45550213
GAAATAAAAGAATATTCCTTTTCggccaggcgcagtggctcactcctgtaatcccagcactttgggagtccagggcgggtggatcacgaggtcaggagttcaagaccagcctggccaagatggcgaaaccccgtctctactaaaaaatacaaaaaaattagccagg
>chr1:45550670-45551205
TGAATCCGGAGGGCCGACACCAGAAGAACCTGCAACGTGGCATCTGCTACCTTACTTCCCCCGGAAAAGCGCCTGCGGCGGCGCCTAGGCGCGCGGTGCAATGTGGGCCAGCAAAAGGCGAGGCTGGCCCCGCCCCTTGCACCGCCCACGTGGCCAGCGCCACCTGCCTCATTGTGCCCAGGAGTTCTCCAAACCCGCGCTGCGGAGTGAGTGACCAAGTTCCGGCCAGTTCGACCTCGAGGATCCAGAGGTGGAGACGGTACTACCTCCCAGCTCTGTTTTCCATCCCCTTCAGGTCCTTCCTCGGGAGGCGGCGAAGGCGGTCCACCCTGCGCGTGATCCTTTATGCCCGGCCCCTGCCCCTCCCTCCGGGTGGAACTTCCCCCTCACCGCCAGACTTAAGCTGAGGATCGTTGGATCTCTGGCGGGGTGCAGAACTGAGCCCAGGCCACAGTACCCTATTCACGCTCTGTGCTTGTGCCAAGGTGAGTTTCTCTTGCTGCTGGCCTATCTTTCTCCCGGAGGAGATGGCCTC
>chr1:45582748-45582938
caacctttgcctcccgggttcaagtgattctcctgccttagcctcccgagtagctgggattacaggagcctgccaccacacctggctaattttcgtatttttagtagagacggggtttcaccatgttggccaggttggAACCTTGGCCTAtttatttatttatttttgagacggagtttcgctctgttgc
>chr1:45583725-45583787
AGCACTGGCTTCCCTGTCTCTGGATGCCGCAGGGGCGTCCTGTCAGGAGTTGTAGTGTCAAG
>chr1:45583970-45584100
GGGAGGATCCGGAAGTGGATGGGCGGGGCGAAGGGTCCTCGTATATAAAAGGGCCCCGGCCGCGCGGGGTCTCTAATCTGCCATTTTCTGTCCCTGAGTGAGTCTCTGGCGTCCCAAATTGCCTGTTTTT
>chr1:45584466-45584960
CCTTCGCCTGCCCCTCTCCTTCCTCCCCCAGCCCGGGGCGGTTGGCCGGGAGGCGGGGCCCTGGCGCGCGGGTTGGCCTTCACGCCCCTTCTGTCCCCAGCGTGTGCCTCTGGTAGAACCCCTGGATAACCCGGGAATATAACCAACGAAGATTTGGCGCCAAAAGGGAAAAAAAACCTTGCACGAGGAAGGAGGCTGGACCTGAGGGGTCGGGGTGGGCGGGGCCTTGCTGAGGGCGGGGTTTTGCGCGCGTGCGTTCGCTTCCCTCGCCGGCCCTGGGGCAGGGGGCGGGGCCTTGAGGAGGCGGGAAAACTCCATTGTTTGGGGCCGCTGCGGCTCCAGCAGGAGCTTTGGACTATCTCCGTGGGGCCGGCGAGGCTAGTTCCCCCCGACACCTCGCTCACGTCTTGTGCTGGGAGATAGTTATCGCTCCCCGCGACTCCGTGAGCCCCTGCCTGTGGTGGGGAGGATTGTCGTTCTTTAGACTTTGGAGG
>chr1:45610005-45610170
ctggccaatatgttgaaactttgactctactaaaaatacaaaaattagctggacgtggtggcatgcgcctgtggtcccagctacttgggaggctgaaccagaagaatcgcttgaacccgggaggcagaggttgcagtgagctgagatcatgccgctgtgctccag
>chr1:45639612-45639763
acgcctgtaatcccagcaccttgggaggccgaggcgggcggatcacgaggtcaggagattgagaccatcctggctaacaacggtgaaaccccgtctctactaaaaatacaaaaaaacaccgagccgggtgtggtggcgggcgcctgtagtc
>chr1:45686046-45686453
GAAAGAAAAAAACCCGTAAGCCAAGTCACTCAACGAGCACCAAGCCGGATCGCCTGGAGAGGAGCCAAAGAGCCGCAGGTGAGCGTTCCGACCCGACGACCGAAGTTAAAGTAGGAGCGCTTTCGCGGAGCCCCGGCGACGCTCGCGTGCAAAGCTCCATGCACGGGGGAGGCGGGGGTGCCGCATCCGAACCACTTGACCCGTGGGCTCCGCTCGCCCCTCTCGGGTCGGACCTATACCCAACCACCTGTGTGAGAGCTTCTTTCAACTAGTTTTAACAGCCCGTTGGTTAGGCACCGGGCGGAGCCCCGCGCCAGAACGACTCCAGGATCTCCTACTGCCCCGTTTCCCAAACTCCCACTCACCGGGCAGCGGCGGAGCTATGGCCAGGGACTAGACGCTGCGTC
>chr1:45686999-45687216
AGGACTTGCAAACCGGTTTCGGAGGAACGTGTGTTTTCCGGCCCTTTCCCACCTTCCGCTCCTTACTTCTCGTGTGCGCGTCGTTGAGACTCCAGTCCCCAGCGGGCCACACGGCCTGGCCCCGGAGGCTGCGCGGCTGCGTCGGCCGCGCTACCCGCTGGGAGTAGTAGTTCCCCTGGAGCGCAGGCGTCACTCCCCCGCCCAAGCGAAGGGCGGG
>chr1:45708182-45708309
gcctcccaagtggctaggactacagacgccagccaccacgcccagctcattttttgtacttttagcagagacagggtttcactgtgttagccaggatgctctcaatctcctgacctcctgatctgcc
>chr1:45722252-45722352
caaaaaataaaaataaaaaTACAGGgtggtggctcaccctgtaatcccagcactttgggaggccaaggcgggtagatcacctgagttcaggagttcgaga
>chr1:45749780-45750028
aagtgctgggattacaggcgtgagccaccgcgcccggccAgggaggatcgcttgagtcctagagttcaagaccagcctgggcaatacagcgagccccccgccgcaaaaaaaattgttttaacattagctggctgtgatggggcaagcctgtacttccggctacttgggaggctgaggtgagaggatcgctagagcctgagaagtcgaggctgcagtgagttgtgatcgcaccactgcattccagccta
>chr1:45750468-45750741
AGACAAGGAAATACACAGTTCTAGAGGCTTCTCTCACTCCAGTCCTCAGGGGTCCGGAAAGCCGGAGGGAGTAGAAGAGGAAGTTCCCAACCCCGTCACAGACGCGCCCGAACGCAGGCCCTCCTTACCCGCCGCTTCCCCTTCCCTCCGGCGCCCGCTCAGGCCCTGCGCGCGCAGTCGCGACCAGCCCCGGCCGGAGAGGGCGGGGGAAACCTGGCGGGGGTGACGAGGCGGGAGTGACTGGGCCGTACAGTTCCCCGAGAACTGGAGGCG
>chr1:45803297-45803696
TCCTGCTCCCGGCCCCTCTCTCCCTagttctttgaggacaccgatcgactcgaactcatttttgggtccccagcactgagcttggcccagcagtttcatgaatggatgaatGAAAGATTCAATGGGAGTCCGCAGCCGCTGACGGCGCGCCGAGAGCCCCGCTCGCTTCTGGTCCTCCGACTGCGCGCCAGGGCCACGGGCGGGTCCTTTGCGACCGTTCGCTGGCGCGTGCGCGGGAGGCGGCGCGCGGCCGGAGGTGGCGGGCGGGCTCCCGGTGCGCGCGCGTGAGGGGCGGGGCCGGCCGAAGGCTGGCTGTAGGCAGGCGGCTGAGCCGGCGGCGGGTGGCCTGCCCAACGTGTGCTGGGTGGGAGAAGGCGAGGCGTCAGCGATGCTGTCTCT
>chr1:45803993-45804138
GCCGCGCCGGCGAGCGCCGCCCGGGAGGCAGCGGCTGGAGGAGCGGACGGGCCCCGCGGGGCCCGAGGGCAAGGAGCAGGTAGGGCGGGTTGGGATCCGGGAGGGTGAACCTGAATGGAAGCCGTGGGGGAGGGGATCTTCGGCG
>chr1:45853433-45853586
aacctctacctcctgggttcaagtgattctcctgcccagcctcctgagtagttgggattacaggtgtgtaccatcacgcctgtgtaatttttgtatttttagtagagacaggtttttaccatgttgaccaggctggtgttgaactcctgacct
>chr1:45909775-45909928
aaagtgctgggattacaggcgtgagccaccccacctggccCtttcttttcttttttgaagacagtctcgctctgtcgaccaggctggagtgcagtggtgccgtctcggctccctgcaacctccgcctcccgggttcaagtgattctcctgcct
>chr1:45922617-45922781
caggtagcgggagcggacgattctgagcctgcgaggggcaggggccttcctaggcccgagagttcagagatgcctgggtctgaagctgcagcagggcggtggtggctgcacctggggggctcccaccccaccaactcggaaggggtggggctcccacttttccc
>chr1:46124541-46124908
atcccagcactttgggaggccgaggcgggaagaccacctgaggttgggagttcgagaccagcctgaccaacatggagaaaccccatctctactaaaaatacaaaatcagctgggcgtggtggcacatgcctgtaatcccagctacttgggagcctgaggcaggagaatcgctggaacccaggaggcggaggttgcggtgagccgagctcgcaccattgcactccagcctgggcaataagggtgaaactctttttcaaaaaaaaaaaaaaaaaaaggccgggcgtggtggctcacacctgtaatcctagcactttgggaggccgaggcgggtggattgcctgaggtcaggagtttgagaccagtctgg
>chr1:46132403-46132697
GGGGGCTGGAGATTGCGTTCAAGTTTCGGGGTCCCACTGGTCTGCAGAGAGCGAATCCCCCAGAGGCCGGGACTCGGGCTCCTCTCCGGTCGGTCTCGGAACCGAAGCTGCCGCAGCCTCGGGAATGGGGCCGGCCGGAGAAGTCCAGTCAGCTCGGCTTGTCTGGGCGCTCCCGCCGGGGTGTAAGAACCAACCCGACCGCACCAACTGCCCTCAAGCTCTGCCCGGACTCCAGCCACTAGAGTTTCATTTTAACGGCGCGGAGGGGACACCCTCCCCGCCCCATGCTGCCCA
>chr1:46132848-46133815
CCCCACCGCTCTCTAGGCTTCGGCTCCCCAATCAGCCATCCGCGCTCTCCCCCAGCCTCAATCAGAATGGTACGATCCGGGCGCTGGCCGCACTCCAGGAGTCAGTGCCGGGAGCACGCGAGCCAGGCGAGGAGGGAGTGGGGCGAGGGAAGAGAGGCAAGGTGGGTGGTGATTGGCTGAGGCCGGTTGCCGGAGCCTGGAGCCTGCGTCTTTTGTCTGCCTTGCTCCTGCGAAGGAGCGGGAGACGGCTGCGCGCCCCAAGCGGGCCAATCAGGAGACAGCCGGCGCCGGCCGGTAAGGCGGCGATTGGTCAGAGCCCAGTTACTAAGCGGGACAAAGGCAGAAGGGGAaaagaaaagaggaggaaaaaaaagaaagaaagaaaggaagaaaACGCAAACGGCGGTTACTGACAGGCTGGGCGAGCGCTCGGGGGCTCAAACTGCCTGGAGACAGGCGGGGCTCCTGCTGAGGCTTGGTCCGCCCGGACGAGTAAGGAGAGGAGCCAGGGAGGACCTGCTGGCGTGAGACGCCTCTGCCCGGTGATTGGCCGCGGGGGAAGGGAGCGGACACAGAGGGGGCACGTTCTGTCACTTGGCGGGGTGCGCGCTCTTCTGGTCCTTAGGAGGTCTCTGGGGAGACTCCTTTCCTACAGACCTCTTCACCTTGCTGGGACAGCCCTCTCCGCACCCTTGACAAGTTGTCAAAGCAATGGTCCCCAAACCCACTTGCCACCTTACCACTCAGGGAGAGGATGTGCCCGTGGCCCCTGCAACCTTCCTGGCTGCTACCTGACCCCACTCCCTGCTTCTCCCCTTGAGCAATTGGACATTTCTGAGGGAGGCATTTCGCAGTTCCTCTGTGCTTCCCACCCAAAGACTTTTGAACCCAGAGGTAACTCCCCACGCCTAAAATAGTGAGAGGTCTCAGCAAGCCCTCCTGCTCGAGTGCTCAAACCAATTAAAAA
>chr1:46167209-46167287
AAGAACGCCCCGCGAATAAATCCGGAGCGGATTTGCATCACAGCAGCCGCGAGAAGGCTAGCTGCTGCCAAAGCTCCG
>chr1:46171468-46171560
CCCTGCAGCCTTCCCCAGAGGTGAGGAAGGAACAGAGGCCGGAAgtgggggtgtgggtgagggcactggtaagggtggggtgaCCGGTATTG
>chr1:46183511-46183689
TAGGCCTCAGAATTCCCCCTGAGGTTTGGAGTTGAGCTAGACAGCCTTTAAGAGAAGCTCTGGCTGTATTCCCACTGGTACCTCACTTTCCTCTTGTGAGGCAAGGAGGTCTTGTCTACATGAGGGGCGGGCCTGAAGTTGGATTCTGGAGGGGAGCCAAATGGGGCCTCAGGTGGGT
>chr1:46193658-46193761
GTTAGGGTCACTTCATCACCCCTCAACTCAGGTTCCCCTGTGTTTACAGCTGGGCCCAGAGTCCCTATGCTTACCCACAGAGGTGAATGCGTCTAGAATCTAT
>chr1:46197621-46197695
AGGGGTCCCAGTGCCTGATTTAGGTGGGGAGGAAGCTGGGAGGGAGCGCTCGGTGGGGAGGGTTTGGGACATCT
>chr1:46198274-46198438
GGCTCAGGAGACCTGCACCGGCAGCGCTACCCGTTCCGGACACCCACGCGGAGGCACTCACGGCTTAGGGGCCCCGGGCCCCGCTCGGGCCCCGCTAGGGCCCTCACTGCTCGGCCCGGCTcgccgcggcctccgcctcctccatgccgcttgcggccccgccc
>chr1:46223893-46224061
CAAAGGGACTGAAAGCAATTTTGCCCCTGTTACAATGTTTGCGTTCTCACCTCTTCCTAAAGAGGCAGCTTAGTCTTTAGAGGAAGAGCTGCAGGAAAGAAAACCCTGGGCCTGGACTGGATGAAGGGGTGAAGGATGCACTAGTCTGGATCACAGATAGGAGGAAAA
>chr1:46247077-46247261
GGGCGAGGCCTGACTCCAACCCCGGCCCTCCGCTCTAGACCTGGTACCACTGTAGATTCAATCCAAACTCCCAGAAATGTGCCGCCTTTCATAATCCCCAGCTGTCCACTACAGGTGGTAACTCCCCTGCTGCTCAATGTGGCGTAAATCTTCCCTTCCATAGCTGCGGGACCACAGCTCACCG
>chr1:46301672-46301868
TAACTCAAACTCCGCGCCCTGCAACCTCGAGTCCTCAAAGTCCTCACTCCTGTCCTGACCAGGGCCTTCCTCCTGCAAAGACGCCACGGCCACCCGCAAGGCCTCCTGGTGGAACCTCCCCCGCGCCGCTTCCAGGCCCGGGGCCTGCTCTCCTGCCCCCCTCCCCAGCAGGCCTCGGCCGGGCCTGCCACCTCTT
>chr1:46302322-46302504
CTCGCTTGTTTAAGCCGCTCCGGGCCCCCCTCCACTCGCTCTCCGGTCCCTCCTCGCCGCTCGAGCCGATCCGAGTGGCCTCCGGCGCTCCCTGTCCTGCGGGTCGCACGGTCGCTCGGTCGCTTAGTCAGTTTGGCACCCGAGACCCCGGTTGTCGGTTCGCTCCCGTCAGCCCTGGGCCG
>chr1:46302666-46303216
CAGGTTCGGTGGCCccgggcctggcctggccttgccttaggccgggcctCCTAACCTCGGCCCCTGCCCTAGGGCAGCCGGGCCATCGCTGCCCACCGGTTCGACATCCGAGACTCTCCTGCCCGGCCCAGCCGAGTGTCAGTTCGCGCGGCCCACAGCCGCAATCCAGCCTCAGTCGCCCGGGCCCAGCCTGCTTCGCTCCAGACCGGGCCTCCTGGCCTCGCCCCCCGCGCCCCCGAGCCAGGCCGCGGTGCGGGTCAGCCTGCCCATTTAGGTCTCCGTCTTTACTCTGTCCAGCCCTGTCAGTCACAAAATTCATTCTCCGATCCTACGAGCTGGCTTTCAGCGCCCCAGGCTGGGCCTTGCCCCGGGCCTCCCGGCCTCGCCCCCCGCGCCCCCCGGCCGCTGGGCCGCCCCTTGCTCTTAGCCAGAGGTAGCCCCTCACCCCGCGACTTACCCCACACCCCGCTCTCCAGAACCCCCATATGGGCGCTCACCGCCCGCCCGCACAGCTCGAACAGGGCGGGGGGAGCGTTGGGGCCCGAGGCCG
>chr1:46340440-46340570
aaggatcttcctccatgcaatttcggcctaggaggcccttcccgccccttttcgcctagctaactctttcggtactcaaccaccaactcctaatcctccctggtcccccaagtgggctaggggcttcttg
>chr1:46340790-46341045
GGTTCCGGTCGGAATTACCCCGTGGAGCACGCCGATATGGCTGCGCTGACACTGAGGGGTGTCCGGGAGCTGCTGAAGCGTGTGGACCTCGCGACGGTCCCGCGGAGACATCGATATAAGAAGAAATGGGTAAGGTCCGGCTGGGGGCGCAGGAGGGAAAAGTGAGGGTGGAAACTTCTCCAGTCTTTCCGTTTCCCGGCCCTCTAGAACGCCTAGCGTCTTTCCCAAGCACTCCACGGAACGTCCTTAGGCACC
>chr1:46341461-46341735
CCCTGTCCATACTGCCGGCCCAAACCCTGGCAAAAGGTGCAACGAATCCTCTCATCCTCTGGACTCTCCTTGCTTCTCCAGAGACCCTTTTTCTTGCCTCACTGGAAGCCCTGGAATTTCTTCTATGACCGGCACGCCCCCCTGCCCACCCCAGCCGATTCCCTCGCCACCTCCACCATCTCTTCCACCCCCACAACCTTCCTCGCACTCAGGGAGATGGTCTTTTGAGTCCTCTTCCCCACTCCTGGAAAGGACCTACTGCCGCTAGCCCTGC
>chr1:46343072-46343106
GAGCAGCCGCCATGGACCCTCCATAGGGCCCCCC
>chr1:46348080-46348132
cctgttagccaggatggtctcaatctcctgaccttgtgatctgcccgcctag
>chr1:46398234-46398289
AGGACGTGGGAGTTTTAGCTGAACCCAGCCCAGGCTTGGGAACAGCTCTTTCCCC
>chr1:46442675-46442835
ggcactgagtgagGCTTCTGCAATGCAGATTCCGTCCTTCCCTCCACCCTGGGGAGAGCATGAGGCCATTGTCAAGATGACCCCTGACACAAATTGGCTAGTCCGAGCCCAGAGCGCTGAAGTTCCCAGAAGGACCGGGAGGGGGCGCCCACCCACATTC
>chr1:46523911-46524076
tccacaagcctgaaggggtgggcagctcactaccttccagggcagcctacgccagggctgttggaaagttcttcttcatgttgtctgaaatctgccacccagtagcctccttatcaggcctggcttggcctgggagccacacagaacatgtctattcATGCTGTT
>chr1:46603610-46603763
ccaggactccctgaccctgaagttgagcacttctaacaacacTTCATTCCTGTGAGCCTGCCTGCCTCTGATCTGCCACTGTCAGGGAGCTTGGAGCTCTCTAGAAGACAGGGTGCACCTGACACTCTTATTACCTTTCCCTGTGGACAGCCA
>chr1:46604251-46604456
GGAAGAGGCGGTGCTAGATCCAGGGGGTGGGCCCGATCAGAGAGGAGGGTGAGGGGGCGGAGCTGCGCCTGCGCCCTGATGGCTACCCAGGGCCGCCTGAGGGCAGGGGGCTCGAGCTGAGCGAACTGCGCAGGCGTGACAGGGAAGAGGCGGGGAGAGGGGAGATTGCTGGCAAGCGGGTGGGGCTTAGCTCCTCCGGCGCTTT
>chr1:46613032-46613409
CGTAGCGGGGCCCGCCGGCCATGACCGGGCAGCTGGTCTCACTGCAGCGCTCCGCCATAGTGCCGTAGATGAGGTTGATGCGGTTGAAGAAGTCCACCACGTGCACGGCGATCCAGTCGTCGATGTTCTCCCCGGGTGGTAGCCTCACCACACTGCGCAGGTCCAGGCCCGACTTGAGAGAGGCCTGTGCCTTCTTGTACAGCTCAAAGCGCTGTGTGCCCGGCTCAAAGCGCTTCCGCGGCCGGAACGTCTTGTCCTTGGCGAACACCTGCTTCAGGCACAGGGCCATGGCCAGCTGGGCCTGGGGCTGCTGTCCAGGGGCTCGGACCTGAGGATACCCTGCCAGGGACAAGGGCATAGGGGAGCTGGCGGTCAAG
>chr1:46616675-46616888
CGCGGCGAGGCCGCAGGGGCACGGCGCACACTCACGGGTCCTCTTCTGGCCGTGGGGTCACATTCCCAGCCACAGGATCGCCTTTCTCCTGCAGGTCCCGCAGTGCCTGTTCTCTCTCCTGTCAGCCTGTCCGTCTGCCTGTCCTGCCGGCCGCGGCTGCCCTCCTGCCCCGGGCGACGccagctccgccccggccccgccacgccgcggccA
>chr1:46668186-46668615
CGCGCAGCTGCGCGGGTGACACGAGCCCCAGGCCCAGGGCGCGGCTGCGCACCGCGCACAGGCCCCGGTAGAGACCGGCCACCTGCAGGACCGCCGGTCCCGCGCCACCCGCAGCCGCCACCACCACAGCAGCCATGGccgcccccgcctcctcctcctcctcAGGCGCGTCGGCCTCGGCCCGCGGCCCGCGCGCCCGCTCCATCCCGCTCCGAGTGCGCCGCGCCCGCGCTCCGGCACCGAGGTTCCGCGCGCCCAAGGTTCcgggcgcgggatagcggcgaggcggggcggggaggagggggcgCGCCGCTCTGGCCCCGGCACTGCGCGCTCTCGCCGCCCTGTGTATGCCACGGCCCGCCTCCTCCAGGGAGGCTGCCCAAATTCAACGCCCTTCCTCCCTCTGGGACCAGCAGCCTCTGCGCG
>chr1:46718939-46719350
GCAACTCTCGGCCACTCACACGCGCAGGCCCCActccagccgcgactccggcccctgctccggcttcggccgcggctGCTCCCGACACGTTGTTGTTggcgttggtggcggcggctgcggcggcggcggccgcgAGCTCCAGCCCCGGGCCATCGCTCCAGCCCCAGATCACTTCCCCTTTGGCAGCGGCCGCCTGCGCCGCCTGCCAGTAAGCCGCACTCCCATTGGTCGCCCGCTGGGGTGACGTCACGCCGGGGCGAAAGTCGTGGCGGAGAGGTGGGGCGTTAAAGGGGCCCTGCCCCGGCTGGGGCTGGGTCCCACCTGCCGATTAGGGTGGCCCCGCCCCCAGGAGGGCTTCCGGGACCTGCTGCGAACCTGAGCCGGGTGGAGTCCTGCATCCTGCGGAGCGCG
>chr1:47179455-47179723
CACGGAGGAGGAGTATGAACAGACACCGCGGGACAGATGGCTGGAGTTTAGTCCCTTCCTTCGGGGCTCTTCACCACTCCTTGGGCTTCCCTTCTCCTGTCCAGCCCTgtcctgggtgcacagagagggaagtcactccattcctgcccttgaggagctcccagacccagggcaggagcaggatgcagacaagtagacagCACCCTGGGGTGGGTGGAGTGAGTGGGGCAGGTGGGGCGGGTGCAAAGAGAGGGAGGAGCAGGGGCTG
>chr1:47189995-47190215
AGTCTATTGGTGTCCGCCTGAAATCAACCTGGGCTCAGTCTGGCCCTggaggagaggagctaggaaggaggaaggcgagggagggaggagACACGAAGACGGGCGTCGGAGAGAACGTGCCCTCCCTCCCATGGTAATGAGCTGCCAGACCTGGCCTCCCCTGGCTGGTGCCCAGCTCACTTGGGCTGGCATTCGAGGTCATCTTCCAGGGGCCAGCTAA
>chr1:47191015-47191223
AAGCCTCCCCAGGATCACGTGGTGTCCACCTGGCCCTCCAGCTCAGGGAATGAGAATGGCCAGAGTTCCTGTGCAAGCCCCTGACCAAGGGTCATGCTGGTCTCCTTGCCCCACCCCCCACCCCAGAAGTATGGGAAGCTGAGATGCTGACTCCCTAGAAAGGAGCGGGCCAACTGGAACAAAGTCTCATCAGAGATGGAAGGTCCCC
>chr1:47329797-47330075
aggcagaggttgcagtgagctgagatggtgccactgcactccagcccaggcgacagagcaagactccatctcaacaacaacaacaacaaaaggcagggcttggtggcttatgcctgtgatctcagcactttgtgaggccgaggcgggcggatgacctgaggtcgggagttcgagaccagcctgaccaacatggagaaaccccgtcactactaaaaatacaaaaaaattagccaggcgtggtggtgcatgcctgtaatcccagctacttgggaggccga
>chr1:47334062-47334711
GTCCTCGGCGGCCCCGGCGCCGGCAAGGGGACCCAGTGCGCCCGCATCGTCGAGGTGAGGCCCGGGCAGCAGGCGGGCTCCTTGGGGCTTGACGGGATGCGGGCCGGCCTGTCCCGCCGCCCCTAGTCCGCGCCCCGCGGAGTCGCCGAGCCGCAGACTACGAGTCCCGGCGGCCACCGCGCCGCCCGCGTGGCAGTGGCCGAGGGCCGCCGGCGCGCGGCGTGCCGGGACTTGTAGTCCGCGCCCGCCCGCCTTGGGGGCCACCGCTTGAGGTCGCTTTGTTCCTGCGCCCCTTCTTTTCTTACATTTTGGGGACCAGATTCGTCTCTAGAGTGGGCTGGGAGAGGGATCCCGGAGGCCAACCTTTGGGGGTCCCCCAGCGCGCAGAGGTTAGCGTGTCGCTGATCGTGTGGCAGGTGAAGGCAGCAGGAGCGCGGATTTGGGTTAGAGGCCGTGTGCGCCCACAGTTGTCTGAAGGAGAGACCTATTTTTCTTCTCCGCGCCTTCCCTCTGGTTCCCTAAACTCCGCACTGTCACCGAACGTGTCTTTACTCTAGAAAGGAGGCCCGTGGGGCGGGGTGTTATTTTAGGCGTGCTGTGGGCTGCCGCTGGCACTCTCGAGCCCCGTCCCCGCAAGCTTTAGGGCGGA
>chr1:47335406-47335566
ggctggcggatcacgaggtcaggagttcgagaccagcctggctaacatggcgaaacgttgtctttactaaaaatacaaaaattagcctggcgtggtggcgggcgcctgtaatcccagctactccgaaggctgaggcaggagaatcgcttgaaaccggaag
>chr1:47346769-47346967
tgggattacaggcatgagccaccgtgcccggccCGTTTGTTTGCCTTcctctccccctccccatctctcctcctcactcctctcccctctcctccccttcccttcccttccccaagtgattctcctgccttagcctcccaaataactgggattacaggcgcccgccaccatacccggctaatttttgtatttttagta
>chr1:47422952-47423188
ctcacacctgtaatcccagcactttggccgaggcgggcggatcacctgaggtcaggagttcaagaccagcctaaccaacatggagaaaccccatctcaactaaaaatacgaattagccgggcatagtggtgcatgcctgtaatcccagctactcgggagcttgaggcaggagaatcgcttgaacccaggaggcggaggttgcggtgagccaagattgcaccattgcactccagtct
>chr1:47436787-47437015
TAGGATGGGCAGGAACCCGGCTAGCGAGAAACAAGGCACAGGGCCAACCTTAGTTGCACAAGACTTTTGAGAGATGAAGGCAACACTTGGTGGAGGTCAGGGTTCACTGAGGGGGTGTCGGGCAGGGGGCGGAGGAGGTCCTGCCGCCTGTCGGTGGGGCCCAGAACCCTGGGAGCCAGGAAGGTGGGGGGTGTCCAGTCCTCAGGGCAACTGGGGCCAGGGAGAGGG
>chr1:47437621-47438166
CCTCCGGCCACTCGAGCCCAGCTCCCGCCGCGGCGGCGGTTTGTTCCCGCCGGGTCCCTCAGCGGAGGCGCTACGCCCGCCCCTGTCGCCTCGCCCCACCCCGCCCAGGGAGCTCCGCCCTAGCCCGCAGCTCTTCCGCCTTAGGCAGCCGCTAGGCGGGAGGGACAATCCCCCACCACCAACCACTGCCACCCCGAGGGGACTAGGGGCTGAGGCCCGCCCAGGTAAGGGAAAGCCTCAGCTCCTTCCGTTGCGCCCCAGCGGCGGGTCCCAGCTCGGATTCCCGGGGTAGTGGCGGGGGCCGCCGGCGGGTCGTGCCCTGGAAGGTGAGCGCGGCCGAGCTGGGCCGCCAGGGGGCGCTGCGGAGCCGGGGGACACCCCTCCCTGCCTGCCTCAGTCCCCCGCCCCCTCCCCGCCCGCGCGCAAAACGCACTCGCCCCAGAGGCAGCGCGGCCGAGCCCGAGCCGCTGCCGGAgcggagccggagagtggcggcggcggcggcagcggcACCATGACCCTGGGCAGCTGCTGCTGCGAGATCA
>chr1:47690044-47690159
TGCGTGCAAGCGCGCGCGAAACCTCTCGGTAACCCTGTGCTTATGTCTAGACAACGCAGTCTAATTTTATCGTTCCTTACATCCCCTAGAGCCGCCGACCTCCTTTTCTGTCTCC
>chr1:47710535-47710769
TCCCGGACGCCCCTGGAACCCCACGCACCTCCAGGCCCTGAGCGAAGCCTGGAAGCTGCGGGGCGAAGCGGAGCGCGAGAGAGGTTGCGCTCTGCGGGTCGGGCAGCCGGGGCTCGCTGCAGGCCCATGGCGCCCTCTTGCGTTCGTGGCCGGAGGCGCAGGCGGCTGCTGGGCTGACCCGTGTCCCGCGGTCCTGCTGGACTTGGACGCGGCATCTGACTCCTCTCTCTCAAT
>chr1:47761339-47761467
CAGGGAGTGGGGCAGAGCGGGAAGGAGCTCTGGGCTGGGCTGCAGGCCTGGGTTCCAGTTCACTCCTCCTCCACCTTTCAGAAGTTCCCCCACCCAAAGGCAGCAGTCAAGCCCAGCTGGGTCATTGA
>chr1:50047960-50048119
AGGAACCTGACTCGCAGGAGTCGTCCTCCGTCTCTACGCGAAGCGCCCCCTCGAGGTGGGCAGGGGGTGGCGGCGGCGACGGTGgcggagccgcagagcgagctagagagcgagagcgGTGAGACTCTGCGGACGTCTTCCCGCCCGCCGCGCTCCGCC
>chr1:50419311-50419370
GGTGGCCTGGGAACACGCGTGTCAAGATATCCAGCGGCGTCCGCTGCCGTGGACCCGAG
>chr1:50645599-50645748
agaacctgaggtcaggagtttgagaccagcctggccaacatggtgaaaccccgtctctactaaaaatacaaaaattagccaggcgtggtggcacctgcctgtagtcccagctactctactcgggaggctgaggaaggagaatctcttga
>chr1:50959994-50960357
CACTCGGTAACCTTCAGGCGCCCCGGCCGCCCGCCTGCAACCTGCGGAGCCCGCGTCGCAGCAGCCCGGACAGGAAGATTGGTCTGGATGTGGGTCCGGTCTTACAGTCGCGGGCCAGGATGAGGGCAGGTTGCGACAGCGCGCACCCGGATACCTTCAGCGGCGTTAAGCCCGGCGGGGGCGGGGAAACcgagcgagcgagcgggcgggcgaacgccgcggccgcctccgcctcctccgcttcctccctggccgccgcctccgccCCTGGTTGGCCAGCGCCACGGCTGTCGCACATTTTGCCTGTCATCGAGGTCGCAAAGCGCCGCTTTGCGGCTCCACGTGACCACCCTCCTGTCAAGC
>chr1:50968942-50969112
GGACCGGCGATCTAGGGGGGGATCAGCTACAAAAGAAACTGTCACTGGGAGCGGTGCGGCCAAGGAGGAAGCAGTGCTGCCAGGCTCTGCTCCAGGGCACAGCTGGCTGGCGGCTGCCCTGTCCGCAGCAAAGGGGCACAGGCCGGGGACCGCGAGAGGTGGCAAAGTGG
>chr1:50977080-50977304
TAGGCGCCGGGCAGTCACAGTGCTGGAGCAAGAAAAGGTCGTGCTCACAGCCTTCCTGGCTGCCCTAAGCAACCTTCATCAAAAGGCTACGGGGGAAAGTCCCTGTCTCGGTCTCTGGAGACTGTTCTGCTTTTATATGGCAGTCCCATGAAAACAGCTCCACGCAGGAACCTAGTGAGAGGCAGGAAACAAATTTCCCACCTGAGACCCCGGGTAAAGCTCTG
>chr1:50977476-50977691
TCAAAACCGTTAGCTCGCGTTTTTTCCCCCTCCCTCGCTAAGGTTTCTTTTCTTTTCTCTTCCTGTCCAAATATTTCAAATTTCCGCGCCTTAAATAACAGTCTCCTTTTATTTAGTTAGTTTCCTCGGCAGGTTTGGCAGCCCGCTTGTCTCTGCCCCCCTACGGGCCCGGGGCGCCTCGGGCGCCTCGGTGCTGCCTGCAGCCCCCGCGCGCT
>chr1:50987072-50987350
cactgcaacctccacctcccgggtccaagtgattctcctgcctcagcctcccgagtaccttggattacaggcacgtgccaccatgcccagctaatttttgtatttttagtagagatggggtttcaccatgttagttggccaggctggtcccgaactcttgacctcaggtgatccacccacctcggcctcccaaagtgctgggattacaggcgttaaccaccatcactcctggccttttttttttttttttgagatggagtttcactcttgttccccag
>chr1:51236101-51236490
AGACGGGAGATTGGTTTCGGAGCCAGGTACGGAGCCAAGCAGTCAGAGAGAAGCAAAAATTGACGCAGCACCGAGAACAGCTGCTAGTGGAGAGGGGGATGGGCGCCGCCGGAGCCGCCCTCGCCTCCTGGCGCCGGGGGCGGGACCAGAGCACGCACGGCGCGATGACGCAGTGCCCGAGCCGGCCTCGTTCTGGCTGCCGCCGTCTCGCTGAGGCGGAGTAGGATGAGGCCCGCGGCCGTGGCTCCGGCGTCGGCGGGGgcagcagcagctgaggcagcagctgaggcagccgcGACGGCCGCGCCCCCCCCCGCTGACCTGGATTAGGCCCAGCAGCTCCGTGGCCGCCGCCGCCCCGCGGGGGGGCGGGGTGGGGAAGTGCTTCG
>chr1:51236876-51237080
CAGGTAGGGGAGGGTGTGTGTTGGGGGGAGCGAGTAGAGGCAGCTCTGGCGGAGATTGAGGGGGCTTCGGGGCCGTCTCTGCCCCTGGCTTCGGCAAGGCCTGGCCTGGGCGGCATTGACCCCTTAGGGCTGGATCTGAGGGCATTTGCTCTCTGATCTCAGAGTAAGGTTGATTCTTCGCCTGCCCTCGGGCACCGTGTGGGG
>chr1:51501538-51501697
gtgcaatctaagctcactgcaacctcgcctcccgggttcaagcgattctcctgcctcagcctcatgagtagctgggattacaggtgtctgccaccacgcccagctaatttttgtgtttttagtagagatggggtttcgcctcgttggccaggctgctct
>chr1:51518345-51518474
ATTCCCCCCAAGAAAAGTGCTCCCCGGGAGGCCGTTCCTGGCACCAAGACTGGCGGAGCCACCACACCCGTTAAAGGGATCCACCTGGACAGCGATCAGGCGTGAGCCCCCCGAGGGGAAGTTGAAGTG
>chr1:51519021-51519221
GCTCCGGAGGGCGCCCTCCCGCAGTCGCACCCGCTTTCCCTCACACACACCGGCCGCCCGGCCCACAAGCCAAGAAGCTGCCTGCTTGGCCCACAAGCCAAGAAGTCGGCGAAGCTGAGGGCGGTGGGGGAGGGGGCACCGGCCGGCCAAGCCCGGCGGACGGGCGTGTGGCGTTACCTGTGTCAGAGAGAGCTGGGCCG
>chr1:51540522-51540647
gcacgcctgcagtcccagctactcaggaggctgaggcaggagaatcacttgaacctgggaggtggaggttgcagtgggccaagatagcaccactgcactccagcctggccgcagagcaagactct
>chr1:51553781-51553935
gattctcctgcctcagcctcccgagtacctgggattacaggcatccgccaccacacctggctaattttgtgtttttaatagagacaggggtttctccatgctgttcaggctggtctcaaactcctgacctcaggtgatccacccgcctcagcct
>chr1:51617178-51617419
GTTCGTGCTGGACTACAATGCAGGACTGCTCTCCTACTACACGGTGAGTCCTTGGAGGGCACAGCTCCAGGCGCCTCGGGGCCGCGTTTCCTGGGTGGAGGTGGGGGACCGGGGTTTTAGGTGGCTGAGTTGAGGTTGCTAGTCTGGGGGTGCCGCCGTACGCGAGGGTTCCCTTGTTGGGGAGGGTTTTACGTCTCGGATAGCCAATGAGGGTGAGGGAGAGAGGGGCGCAGCCAATAAA
>chr1:51677766-51677832
tcttgaactctggaccttgtgatccacccgcctcggcctcccaaagtgctgggattacagatgtga
>chr1:51729355-51729680
ACGTTAGAAGCCGGTGGGTGTAGGTGAGGCACGCTGGCGCCCGCGGGCCCTTCTCCAGCCGCTACCCAGTGGGAATCCGCGGGGCTGAAGCCCCGAAACCAGGCTGAGCGTCCCAGAGCGCAACCTCCCTTTCCCCCAGCAGCGCCGGCGCCGCAGAAGCCGCGTGTCCCCAGGCGCACTCCCCCAAGGTGAACCCCCGCCCCCCACGGAGGCGGCTGGGTCGCGGGTCTGGGCGGGGCGCTCCGGACGCCCTCCCGCCGCTGCGCACCCCTCCCGCGAGCTGCCAGCTCCCTCGGCCTCTCCACCCAAAACTGGCCCAACCGCC
>chr1:51801868-51802084
gctccgcctcccagggtcacaccattctcctgcctcagcctcccgagtagctgagactacaggcgcctgccaccacgcctggcaaattttttgtatctttagtagagacggggtttcactgtgttagccaggatgatctcgatctcctgacctcgtgatccgcccgcctcagcctctcaaagcactgggattacaggcgtgagccaccgcgccagg
>chr1:51849656-51849765
atacaaaaaattagccgggcatggtggctggcacctgtagtcccagctacccgggaggctgaggcaggagaatggtgtgaaccagggaggcggagcttgcagtgagccg
>chr1:51876908-51877094
gctgggcggggtggctcacgcctgtaaccccagcactttgggagaagaggcgggcggatcacaaggtcaagagatcgaaaccatcctggccaatatggtgaaaccccgtctccactaaaaatacaaaaaattagccgggcgtggtggcgagcacctgtagtcccagctactggggaggctgaggca
>chr1:51878140-51878420
CACCCAAGGAAGCATTTGGGGTGGAAAGTGTGCCCTGTTGCTCCATTGGGAGACATGGAGACAAGAAGTGACGGCGGCACCGACAGAGAAGCCGGCACACTGTTCGCCTCCCCATTGCAAGCCTCCTCCCTCACCGGTATTGCTTGGGGTCGCTGGGAGACTTGACGATCTCAGGGTCCCCAGCATTACTGAGAGACCCCCTCCGTCCCTCTTCCTCAGATTCATCCGCTCCTAGACGGGCAACCCGGCTGTTCTCGCCCAGATCCTGTCCATTGGGCTG
>chr1:52016990-52017167
tcccagcacttcgggaggccgaagcgggtggatcacttgaggtcaggagttcaagatcagcctggacaacatggtgaaaccccatccctacaaaaaatacaaaaattagccgggtgtggtggcacacacctataatcccaggtaatggggaggctgaggaacaagaattgcttgaac
>chr1:52033461-52033665
GGTGCGCGCCGCCCGTGCCAGGCAGTAGAGCTCGTAACGGAAACCTTTGATGTAGTTAAGCGAGTCCAGGATGACCACGTCGTGGCGACTCAGGCGCCGTTCCACGGAGGCTCGCAGAGCTCCACGCAATGCCTTCTCACGGGCAGAATCGCCGTACACCGCTGGGTCCTCTGCGCCCAGGACAGCTGCGTCGTCCACCACGTA
>chr1:52039386-52039615
ggcgtgatcttggcttactgcaactccgtctcccaggttcaagcgattctcctgcctcagcctcccaagtagctgggattacaggcatgcgcccaccatgcccagctaagttttttgtatttttagtagagacagggtttcaccatgttggctaggctggtctcgaactcctgacctcaagtgatccacccacctcggcctcctaaagtgctgggattacaggtgtgag
>chr1:52042867-52042964
cgcctcagcctcccaaactgctgggattacaggcatgagccactgtgcccggactgtaatttttgtatttttagtagagagagggtttcgccatgtt
>chr1:52055131-52055429
CGCAGGGCCGGAGTCCCAGCAGACGGTCCACACAGTTCGCCGAGCGCCGCTCAGCACAACACCTCTACTTCCCAGATTTTTTTTTTTCAAACTCTGAAGGAAGTGATGTTAGACGGATGTGGGTGGTGCCTCCGGGGTCCGGTTTGGGATGGAGTGAGCTTAAAGGTGCAGATCACGTAGAAGGGTACGAGAGCTGTTCTCGAGCGCGAGTTGCTTTTCGTGGATTCTGGGTGTCCAGGTCCCGGGACGGAGCGGGAAAATGTAGGCCAAGATAGTAGGGGCGGGGGAGAGGTTCGGG
>chr1:52056339-52056838
CTTGCCGCGTGCTGGTGTTGGAGGACCCTCCCTGCTTCAGGTGAGACCCCCGGCGGTCCCGCCACTTCACGGCCATAGGCCGCTGCGCACGGTCTCCCCCCGCCCTCCCCTTCCGACACCCGCCAACCGCTCAGGCTGCCACTTCCGCCGTGGTGCGGCGAGCGGGGGCGGAGGCGGCTGGCTTGGCCTGTCGGTTACCGGCGGCGCAGCTGGGGGTCGGCACCTGTGGGAAGGTCCCCAGCACCACCGCCCCCTGTGGGAGCGAGCGGGCCCGCCCTGTTGCCGCCCAGACCCTGTCCCAGGAGGCAGGTGGACGCCCCTCCTCTGTTCCATTACTCCTTGCTCACAACAGCAGTGTTGTGTGCTTTGAGCTTTATACAGGCTCTCTGTTGTCATCTCATTTGATGCTCCCAGTCTACAGATAGGGAAGCTGAGGTTACCACTTCCCGCCCTTGAGTCCAGGGAACCGAACTCAGTTACAGCACTCTTCACCTTGTAA
>chr1:52062177-52062232
cgtgatcgcccgcctcggccttttttttttttttttttttttgagacggagtctc
>chr1:52105420-52105580
aaatacaaaaaattagccaggtgtggtggtgggcacctgtaatcccagctatttgggaggctgaggcaggcgaatcgcttgaacctgggaggcagaggttgcagtaagctgagatcacgtcattgcactccagccctggtgacagagtgagactccatct
>chr1:52141820-52141918
AACGAAAAGGTGCTCGGGTCTGGCGGGGGCGGGGAACGCCAGGGGTTGGTGGGAACTGAGGGGCTTCCGGTTCCCGGGAAGCGGAGTCCCGGGCCGGC
>chr1:52142421-52142595
GGTCCGGGGCTCGCCGGCCTCCCGCCGCCTGTGGGGGCCCTGGCGGCAGACCGCGGGCCGGGCGGACGGGGCGTCCTGCCACTGCGGTCGCCTCCCCCACCCTGCGGTCCTGGGGCCTCAGCCCTTTCTCCCCGCGTCCCCCGGGAGGCTGAAGGCCGTGGGGGGCGATTAGGC
>chr1:52148692-52148858
gtgcggtggcgcagtcttggctcactgcaacctctgtctcccagattcaagcgatcctcctgcctcaacctccctggtagcggggactacaggtgcgcgccaccatgcctggataagttttgtaattttagtagcgacgggatttcaccatgttggccaggccggt
>chr1:52278820-52278991
ggttcacgccattctcctgcctcagcctcctgcctgagcagctgggacaacaggtgcccgccaccacgcccggctaatttttcgtatttgttttttttttagtagagacagggtttcactgtgttagccaggatggtcttgatctcctgacctggtgatccgcccgcctca
>chr1:52343648-52343733
gggaggctaaggcaagagaattgctggaacccaggaggtggaggttgcactgaactgagatcgcaccaccgcactccagcctggg
>chr1:52365784-52366427
GGGGAGCGGGCGGAGGAGCTGGCGGGCGCTCCGGGGGACTCTGAGTGTCAGATTTCGGGAGTGACTCCGGCTCAGGTGAAAGCGAGGCCAGACACTCCAAGGCTGCGGCCCCGATGACACAGCCAGGCCTCACGGAAGGTGGGCAACGGAGTCCGTAGGGGGAGGCGACACGGGACCCCCACTCccgcgctgcgggacgcgccgccctgccccgcccgcgccgcCTCCATCTACCCCCGCGGTCCCCAGAACTCCCCACGCCGAGGGGCGGGGACGCGGCATACCTCGCGGTGAATCCGAGCCAAACCCCGGCCTTGTCTCACCCGGCACCGCCCTGGGCTCCCGCGGGCCCTGGGCCGCAGCGGTAGCGACAGGAAGCGCCAGCAGGGGAGGTGGCTCGCGCGCAACACGTGACCCCACTGGCCGGCGGCCGGCAGTGCGCATGTGCACGGCTACGCGGGCGGGGGGCTCCAACAGGTGACACCGGGGCGGGGTTCGCAGCGCGCAGGCGCGTTCGGGTAGGTAGCGCAGGACAGGAACTCTGGGCGGTTCCGCCGGGGCGTCCACCGGCCGGCTCCAATGAGGTCGCTGCGCCCAGCCCTCGCCCACTTGCAGCCTCTCCACCGAACctcctccctcactc
>chr1:52377099-52377154
gcaacctccacctgtggggttcaagcgattctcctgcctcagcctcccgaatagc
>chr1:52398668-52398834
cctcccaggttcacaccattctcctgcctcagcctcccaattagctgggattacaggcgcccgccatcacgcccagctaattatttttttgtatttttagtagagacggggtttcaccgtgttagccaggacggtctcaatctcctgacctcgtgatccgcctgcc
>chr1:52498272-52498555
tcgctgtcgccccggctggagtgcagtggcgcgatctcagctcactgcaggctccgcccccccggggttcacgccattctcctgcctcagccttccgagtagctgggactacaggcacccgccacctcgcctggctaatttttttgtatttttagtagagatggggtttcaccgtgttagccagtatggtccccatctgctgacctcgtggtccacccacctcggcctcccaaagtggtgggattacaggcgtgagccacagcgcccggccGTTTCACTTAGG
>chr1:52513077-52513272
gcgccactgcactccagcctgggagacagaatgagaccctgtctcaaaaaaaaaaaaaaaaGTACAATGAATTTGCccgagcactgtggctcacacctgtaaactcagcacgttgggaggccgagaccagtccgggcaacctggcaaaacaccatctctaaaaaaatacaaaaaactagcaggcttggtggcaca
>chr1:52552605-52552920
CCGCTGGTCTACAACAGGTTTCGGTCCGGGACCGGGAGCCCCAGCCACAGTGTGGAGTTCGTCCCCAAAGCGCCCCAATGCCCTCCTCAGGCCGCCCAGGCCGCCGTCCCCACCTCCCTTATCTCAGCCTTCCCCTGGGACACCCGAAGCCCGTTCCAGGAAAGAAAGAAGTGTCAGGCCCCCAGGGGGCGGCTGAGACGCTCTCAGGCCAGGCCCCCGACACCTGCGAAGCGCGGCACCTGGGGAGGGCGAACCGGGGGCCGCCCGGCCTTCCCGAGCACACCCCCTCGGTACCCGACGCTGCCCCGCGGCCGG
>chr1:52553438-52553664
GCGGAGGGAAGGGAGCGCGCGAGAGACACTCGTTAGCTCGCGAGGAGGGGGCGGGCCGCTGGCAGAGGGGAGGAGGGAGCCACCCGGGGCTCGCGGGCAGGGGCGGGGCCGCCGAGCGGAGGTCGCGAGGTCCCGCAGCCCGCCTGGGCGCCGCGGGTTAGCCGCGCTGATTCGCCCGCTTGCCGGAGTGGGTGGGGGTGGCGGGCGCCCCAGTGCTGCCCCAGTC
>chr1:52553884-52554062
CAGGGTCGACCCCCACCCACTCACCACGGCCTCCAGCCCACCGCAGCTGGACCTTTTTTCCTTTGAAAAGGCAGGCAGTTCAGGAATGAAGGAGCTCGAAGAGAAATCTCTGGAGCACTCCATCTCCCACCCCCAAAAGAGGTTTTAGAAATCATTTCTTTAGCTGCAGGCGGGCATA
>chr1:52578613-52578848
ggagagcagtggacgatctcgcctcactgcaacctctgtctcctgggttcaagcgattctcctgcctcacctcccgagtagctgagattacaggcgcctgccaccacgcccggctattttgcatttttagtagagacgaggttttgccatgttggccaggctggtctcaaactcctgacctcaggtgatcctcctgcctcccaaaatgctgggattacaggtgtgagccacagca
>chr1:52697979-52698496
cgatggatccccagtccctaACCCAAAAGCCCCAGCACGTCTCTTCCTACCCGCCCCGGCCTCCTGGCTCGGTCTTCCCGGGACACATCGCCCTTCCCAACACACGCGGTCACCGCGATCCACAGACCCCGTCCCCCGCCCGCCACGTGATTCCTTCTCCAGCCTCTCAGAGGTCGCAGACCAGACCTCTCCGGGCACGTCCCTCCCCGACGCGTCGCCGGGCTGCGCTGGAGCCGCTCACCGTCCGGGTCCTTCTCGTGGTAGCAGTGGTAGTTGCACTCCACCTCCATGTTCTCCAAAAAGGACTTGACCTGCTCCTCATCCTGGAAGTCCACCATGCCGGCCATGGTTCGCGCCGGCCCAAAGACGGTCACGTGAGCCggcggagggggcggggcggggcgtggGGCTGACGCCGACGCCAACCGCGGCGCTCTCCCGGGATCCCGGGGCGAGCCAAGCGAGCCTGTGCTTCCCAGCAGCCATCGCGCCGTTAAGGGCGCTGGCAGCCACGCTT
>chr1:52704128-52704312
taatcccagcactttgggaggccgaggcaggtggatcatgaggtcaggagttaaagatcagcctggccaagatggtgaaaccccgtctctactaaaaatacaaaaaaatttgctgggcgtggtggcatgtgcctgtaatcccagctacttgggaggctgaggcagagaatcacttgaaaccggg
>chr1:52726563-52726829
GCTCGCCGGAGCCTCCTGGAGCCTCCGCGCCGGCTCAGCCTGGGGGCGGGCTCCGGTCCGGCCCGCCGCCGCACCCAGGACGGAGGCTGCATGCCCGAGGACCAGGCCGGCGCAGCCATGGTGAGGGAGCAAGGCCTGCCCTAGCCGCAGCCGCCCGCCACCCTAGCCCCCGCCCGTCGCGCTGGCCCCTGCGGTCTTGCCCCTCCCTGTCTCTGGTGTCCCCTCGGGCTCCCTGCCTTTACCTCTCTCCCTCGTTACCGCCCCCT
>chr1:52746160-52746236
tgtgttagccaggatggtctcgacctcgtgatccacccgccttggccccccaaaacgttgggattacaggtgtgag
>chr1:52748849-52749006
caagatcacaccactgcactccagcctgggcaacagagtgagcttccatctcaaaaaaaaaaaaaaaaTggccgggcgtggttgctcacgcctgtaatcccagcactttgggaggctaaggcaggcagattgcctgaggtcaggagttcaagaccag
>chr1:52797623-52797987
tcagcctcccgagtagctgggactacaggcgcctgccaccatgcccggctaatttttttgtatttttagtagagtcagggtttcaccatgttagccaggatggtctcgatctcctgaccttgtgatccgcccacctcggcctcccaaagtgctgggattacaggcgtgagccaccgtgcccggccaacattttatattttaataAAAATTTTTTGTggctaggcatgcggtgacccacacctgtaatcccagcactttgggaggccaaggcaggaggggatcacttgaggccaggagttcaagaacagtctgggcaatctaatgggactccttctctaccaaaaaaaaaaaaaattggacattg
>chr1:52842833-52843471
CTCCGGCTCGACGCCGGCTCTCTTTTTGACGCCCCGCCGCCGGGGTTGCCATGGTTCATTTCTTGCACCCGGGCCACACGCCCCGGAACATCGTCCCTCCTGACGCTCAGAAGGATGCCCTGGGCTGCTGCGTGGTACAGGTGAGCACCGGGGTGCGGGCGGCGACGCGGACCTCGGCGCCACGTCCAGCTCCGGCGAGCGCGGCGAGTCTCCTGGGACGCTGCCGAGGCACTTGCTGGGGAGTGTGGCCCGCGCGGGGCTGCGGTCTAGATGCCGAGCCCCTTCCAGGCGCAGGCGTCGCTGCGGAGGTGCGTTGTCGGGGGAGGCGGCCTGGGCGCCGCGGAGCGGGGGGTGCTTTTCTGCGCCCGGCGAAGCGCGTGGAACTTGCGCCCTGAGGCAGCGCGGCGAGAGCCCAGTCCCAGAGACCGGGGCGAGCCTCCTCAGGATTCCTCGCCCCAGTGCGGGCTGCTGTGAGCTTAGACGTAGGTGCAGGGCATGGCACTCGGCTTGGCCCGTAGTGGACGGTGTTTTTGCAGTCATGAACCCAAACGCCGCAAACCTTGACCGTTTCCCCACCCGTGTTGTGGACGCAGCGCCCCGCGGAGGCGGTGACCCTTTGGCCGTTACCACCTGAGGCC
>chr1:52907720-52907861
CTCCTCCATCCCCCTGGGTGAGTCATCTGTCTTATCACAGAACTCCAAACAGAAAGAAGACTCTCCTTAGATGCTGGTGGGGGTAGCGGGACTGTCATCGGCAGGGacccccaaaccccctcctccaccccacacccagat
>chr1:52921323-52921510
CTTTGAAGAGACCGAGGTTGCCAGAGGCCCCCCGCCCCCAGCTAGAGTCTGGAGCCACTAAGGCGGCCGCCCACCTCTCAGGCCTGGAGCGGTTTGGGGCGCCTAGAACTGGGAGGGAGGGACTGGGGATCGAATCCTTCAACGCACTGAGCGGCCCACCTGCCGGTCCCCCGCTGCCTCCGGCCTA
>chr1:52927174-52927261
AAATTAGGGATTCGGCTGCCTAAGGGCTAGAGAACGCTCCCCGCCCCACAGGACGCGCCCCACCCCGCCCCCTCCTCCTGCCCCTAC
>chr1:52927537-52927680
CGGTCTCCTAGCTTCGACTGCTCCGCGCGTGGGTCATCGGCGTGGCGACTTGGTGGCTTGTACTCTGCGGAATCTCTGGGGTCATAGCGTCTCGGGCTGGTTCCTGCGGCCTTCTGCTTCCTCCTTCCCTTTTCTTCTGGTCA
>chr1:52971069-52971234
ggttcacgccattctcccgcctcagcctcccgagtagctgggactacagatgcccgccaccacgcctggctaatttttctgtatttttagtagagacggggtttcaccgtgttagccaggatggtctcgatatcccgacctcgtgatccacccgcctcggcctcc
>chr1:53087983-53087998
CGCCTGCCCCTGCAG
>chr1:53146107-53146144
GGGAAGGGGGTGCTGGTCAAGGGAGAGGGGAGACGAC
>chr1:53196704-53197047
CCCCCTTCCGGGCGGGGCCTACTAGTGGGCGGGGCCTGTCAGTGAGCGGCCCCTGCCCGGAAGGAGCCAGTCCGGGGCGGAGCCGATGGCCTTACAGGGGCCGGAAGTGGCCTGCGGGCGGAGAAGTGCCTCAGGAGTCCTGACGCAGTGTCTTGGGCGCTAACGGCGGCGGCGGCCTTGTGTTTAGACTCCAGAACTCCCCACTTGCCGCGTTCTCGCCGCCGCAGGCTCCCGGGACGATGGTGCCCCGCCTGCTGCTGCGCGCCTGGCCCCGGGGCCCCGCGGTTGGTCCGGGAGCCCCCAGTCGGCCCCTCAGCGCCGGCTCCGGGCCCGGCCAGTACCT
>chr1:53197719-53197918
ATCCAGTGTTCACCCGGAAACCTTTCACTCTCTCCAAGCCCTCCTCAACAGGTTCCTCCCCTCAAAATATCCTTCCTCACCCACAGTACCCCTTGTAAGTGCAGCTCACCCTCACAGAATTCTAGACACCACCCTCAGTACCCCATCCACACTCCATCATACTCAGATCCAGGGTCCACCCAAATTTCTCTTCTCCTCC
>chr1:53220607-53220757
CCTTGCCGTTGCTTTCCGGCGCGTCGTAAAAGGCGGGTGCCGTCTGCGCACCCTCAGTAgggcggggccggggccgggccgcggggcagggACTTCTGCGCGCCGCTGCTCGCCTGGCCCACTGGGCTTTTCGCATCTGGGGATCTGGGG
>chr1:53238277-53238590
CACAGATTTCCGACCCTCGGCCTCCCCACTCGCCGGCCCCCAGGCCTGGTCCCCGCTCCCGGCGGGCGGCAGGCTGCTTTTACCGTCCGGTCGAAACTCAAACTCCAGGAACTCGTGGCCGAACTTGCCCTTGTGCCCCACGTAGTAACGCAGATAAAAGTCACTCTCCATGGCTCCCAAAAGACAACCGAGCCTGAACTTCCAAGAGCAAGCCGCACTGCCGCCGTCTGCGCCCGACACTGACGTTTGCGGCGGCGCGCGGAAGTGACGTCAGGTCCCGTCGTCGCTGCGTGGAGGGGTTCCTTCTCGCTAA
>chr1:53238734-53239019
TTCTCTCCAGGCCTGAGGCGGAGAGCCAGCCGCCTGCCTACCTCTGGGCTTTGAACCCCGGGTCTGGTGACTTCGCTTAAAGACCTCGGGCCGAAGGCCCGCCAGGCTCAACCTCGGTTCACAGGACCCCCGACTTGTGTGAGTCGTACACCGCTctttaccgtctctggacctaggtcatctcggcagtaaaatggggtgaaatgacccgacctccCCGGAGGATGCCGCGCACGATGTGTGCCTCAAGTTGGCTTCCACTGACCTGAACTGTTAAGAAAGCCC
>chr1:53271410-53271662
AGGACCTAGAGCAGAAGCAGAGCCTCAGGGCAGTGGGACTCCCATAGAGGCAGGAGGGCTCCACAACCTCACTGAGCCTCAGcctcatctaccaggtgttctgggcagcaggcggcacagagagggcaggttcctactccaggccagacacagagacagggtagagtggaaccagaacttaggtccccggcctcccggctggggctctgtccaccaccaagctgGAGGCAGCTAGGCCTTCCCCAGTGGCCC
>chr1:53278058-53278322
aacttagaggccagccagccctattgccagtttatagatggggaaactgaggcccagagagaggagcagcttgcccagggtcacacagtccatgacaacaagagaaccagaactcacatttggggcttttctttcctactctgactcctcctcttggcttttctgGTTTTCTCCTCCCTTCCTGGAGTTTTTCCAGCTGTTTTTCAGGGCAGTGACCTCCTCACTTCCCTCCCTCCTGTGCGTCCACACACAGGCCAAGACCTG
>chr1:53304297-53304479
CCCGTTTCCTGGGAGACAGCCATGCCAAAGTGGGGGAGGAAAGGCAGGCCCACGCGCAGCCACTGGACTGCTTGGCAAATGCTCAGGGCAGAGGGGGTCCCCAGGCCCACTGCAGAAAGGCTCAGTGAGGGGCCACCAGCAGCCTCCCCTCACCTGGCCCTGTCCAGGACACCTCCTCTGGT
>chr1:53326079-53326672
TTCCAGGAAACAAACTCTCCCTCCTGGTACCCTCCTTCCTGGTGTGCCACATGACTCAGAGCCGGGCAGGGCTAGCAGGAAAGCGCGGTCTGCTAACCAGGGTGGCTCAAAAAGGTCTTCACTGTGACTCGGCAGAAAAGCGGCGCCCGAGCCCCGCCTGCACCTACCACCCTAAGGATATGCGcgggggtgtggccggggcggggccggggcagggcagggcggtgccCCCGCGCCCAGGGAACCCGAATACTACACATCCGTCTGCTCCGCGATTGGCCGCTCCGGCCACGGGGGCCTATGGGGTGGTCCTCGCCCAGCCAATCAGGGGCCCTGGGGAGCCCATTCATTCACAAAAACTGAGCAGGAAAAGGAGCGCAGTGCGGCCCGGAGCTGCGTGGAACTTTGAAACACGCGCGCGTCCCGCGGGGCCGAGGCAAGAGTCCGAGAGGGCCGTGTTTCGGGAAGCTAGACCTTTGCAGGGACTGCCGCGTCCCCGCCCACAGCTCCGGTTCAGTCTCCCCAGCATGGTGCGCCTTCCTCCTCCGGCACACTGCCCGGGGCTCCGCCCCGGCCCCACCAGGACACGCCAG
>chr1:53327116-53327616
GCTTCAGGCACACTCCATCCAAAGGGAGGGCACGATGGCAGGGGTTCCGTGGATGTCGGGCCGCTCGGTGGCACGGCGAGACCAGGCACCTACTTAAAGTGTCACACGACCTGGGTATACCCTCCATTCAGACGCACTCACCCGCACACGCGACCCATAGTCAGAGATCTGCTCAGATACAGCCCATAGGGAGTCCCCGCGCCCGCGCGCCAGGCGCAGTGGGAGCCGCAGGCACATCACCCTGGCAGGCAGCCCCCTCTCTCTCCGCCGCGCGCAGGGGTCTGCGGAAACGCATTGTCAAGCGGAGAAGCCGCCCGGCTCTGCTCATTACCGCCGCGGAGCGCGCGTGTCAAATAAACCCCAACGGCGAGAATCACACAGCTCATCCGGAACCATGAATGGCCGCCCCTCCGGCAAAGTTCCCCGCTGGCCAAGCCCCCCTGCACCCCTCCCCCAAGATCCGCTGCCCAGAGGGCAGAGCCCTCAACACCGAGGCCCGC
>chr1:53327803-53328000
GCGGATCAGCCGCTGCCGCCGCAAGATGCTGGAGCTgcagcagcagcagcagcagcagcagcagcagcagcGCCAGAAGCCGGAGAGGGCCCGGCTCGGGGAGGCCCATGGcgggcccggggctccggccgccgcgccccgcgctccccgcgccgccgccgccgcGTCTCAGCCCTCCGAGTCCTTGCCGCGGCGCC
>chr1:53363366-53363429
gcaggagtgaggttggggtgtctgctccaggccccctacttccaggccatgggtaggcTGGTC
>chr1:53395826-53396013
GTCTGCAGCTGGCTCTGCTACCCCACCAGAGTGTGCTCTGCCCTTGTCCCCAGTGCCTGCGCAGGGATCGCACCCAGGGAGAGCTCAGTCTTGGTGAGGGTTGCAACAAAGGAAGCAGCAGTCCTCCAGAACCCAGCCAGGAGGGTGCCTGCTGTACGGAGGCTGGAAACCCGGCTACCAACCTGAT
>chr1:53501536-53501638
ggacggacgttctagcaggggCCTCAGCAGCGCAGTCCCCTCTCAGCAGAGGGGCCTCCCGAGGCCCAAAGCTGCCGGGTCACTCCCCTGACCACCCCCCGG
>chr1:53503143-53503683
AAGGCTTCAGGGTGGGGGTGCTGGGCCAATCTAGCTTGAACTTGACAGAGGCCAGGACTGTGGGGGCGGCCTGGAGTGGCAGGGCTGGAAGGATGCCATGGTCTCCTGTCCATCCTGGGCTCTGTGCCTATGCCCTGGGTTGGACTCGGGGGCCCCTGGGTGGACTCAGCCCCTTGGCTCTATAGACCCTGTGGGGTCCTGGGCTTGTGGCCCCCTAGGGGCTCTCTAGGCCCTGTGAGAAATCTCAGCCCCTCCACCTAACCCCACTAGCCTCCCTGTGTGACAGTGACAGTCACACCTCCTTGCCAATGGTGGGTCTGGGGGTAATCGCCGTGCCCTGCAGTGGCAGTGGCCAGGCTCCCATGTGCTGCGGGCTGCAGATCAGGGCTTGGGAGGGGCTTTGGTCTTGGTGTTTTTAAAATAAGGGCTGAAGATAGCACTACGGAGGGAGCTCAGGTCCAGCCCCCGGGGGTCCTGCCTGGGGACCGGTGTTGCAGTGCTCGCCTTCGCCTTCGATTAGGAGGGAGACCCTGCCGGCGT
>chr1:53511798-53511938
CTCCTCCTTCCTGCAGGCCTGCTGTGTGGTGGCTGCCTTATCCCCATCCCATCTGGGCACCCACAACCCAGCCCTCCCCTGGTTTCCTGAAGCCCCTGTAGGGAGGGCCAGGTCTTGGCCCTTCTCGGTCACCCGGTGCC
>chr1:53512666-53513174
CTCCTACCCGCAGGCAGGGGTGGGCAGGCGGGGGTCCCGTCTTGTCATCACTCTGCTTCTCACTGCAGAATTCTTGACGGGCACTTATGCAGGCGGCAGGCAGGTGATGAATGAGGCGGAGCAGAGTGCACGGGCCCAAGCAGCGAACGGCCTTCGTGGTTTATTTTCCTTTGGTTGGAGATGTTTTTCGGCTGGTTGGTGGGTGAGCAGGTGGCCTGAGCAGCTATGGGTGGGGGCGGGGACCATCGTAGTAGAGCCTGTGCCAGGTGAGGCACACAGTGTCAGGCGTGTGTACGGCcctcaccaccttcctcagggagggccttataatgcctttcacagaagcagcagctgaggctcaaggaggGCCCGGTTTTCTGGGTCCCCCTTTGCACCCCCTTCAGGCTGCCTCTTCATGGTTCTCTGCTCACACTCACAGCCACAATCTTCCCCTGCCTGTCAGCAGCCCCTCTGGACCCCCAGCTCATCCCTGAGGCCTCCTCCTCTC
>chr1:53513569-53513664
cctggcagccacaccccactgggctctcctctgggctccacagcccttctgcttccttgccgcacaccactggccccctgtgtggtaggtctccc
>chr1:53542598-53542914
GAGCAAAGCTTCCTGTACTTCCACCCTCAAACGATGCTCCAGCTGGGACAGGGACATTGGAGGGAAGCCAGACGCATGTACATGGCATGGGTCCCTAAAAGCTGCGAGGTCCTGAGCTCTGCCCCTTCACCCCTGGGGCTACGCCCTGGGGGTGCTGACAGCACCACTAGATAGGTCTGTGGGACCTGAAGCAGGGCTGCTCCCAGCAAGGCCCAGGCTACCTGGGGCATCCAGGCAGGACTCTGGCTGTCTCAGGGAGGTCCCCTCCCCGCACTATGGAGAAGACACTGAGTCTGGGCTGGCCCTGAGGCAGCCT
>chr1:53561757-53561773
AAGGAAGCTTTGGCCC

>chr1:53576903-53576999
CTCATTCACATTCTAACAAGGCCCAGGTTCCCTCTGCTTCCACCAAAACCCTCCCTGACCCCAGGGCTTTTCCTGATGGCTCCACTGCTCACCCCA
>chr1:53594242-53594451
GTGGCTCTTCTCGATGTGCCGCACCAGCTCCTCCTGCTGCTCATAGGCTGCACAGCAGTCCACCCAGCGGCACGCCTGCCGCCCGGCCACCACCCTGCCTGCCAGGCCCAGCCCCAGGCCTCCAAGGCTTGGGCCAGGCGGCAACTGAGACAGGGGATAGGGGGGCGGCAGGCCCTGCTGGTGAGGCCCAAAGAGCTCTGAAAACTCAT
>chr1:53619184-53619309
CTTTCTGGCATGGGCCAAAGAGAACACCCATCCACCCAccctgagctgggcactggggcccagagatgaggcagatactgctgctgccctcaggagccctcagcctggtgACAACATGGACCAGA
>chr1:53639253-53639397
CTGCGGGCTGGCAGGGCGATGGCATATCCAGAAAGTGCCAGTGGGCTCCACCAGTCCCACCCTCGTTCGGAGGTGTCCCCTCCCTGCAGGCTGCTCTCCTTCCCATCTCCCATTGGCCCGCAGGGTGGCAGCAGCCGTCTGGGA
>chr1:53641968-53641997
AAGCTCTCCCTGACAAGAGTGTCTGCTCC
>chr1:53663791-53663959
CCACGGCTCCCTCCAGGCCAGCGGCGGGGCAGCCCCAGGCAATAGCCTTTACAAGGAGCCAGGATTTATGGGATTTATGGCTCACATCCTCAGAAAAGGCTCCTCTGATGTGGCTCCAGGCGCCTCGAGGGAACCGGGAAAGACTAGCCGGGGGGCTCTATCCCAAGC
>chr1:53694094-53694154
gcatggagggacactctagggactgcagggacccaaagaaggggctctggcccaatctgg
>chr1:53731357-53731471
GGCTGAGACTGAGAAAGGGGTGCTCTGGGATGTGGCTGTCTGGGCCCCCTGCAGCCTCCTGCTGCCTTCCTTTGGGCTTCCTTGGGGGCGCGCAGCTCTCTAGAGCCGCATCCT
>chr1:53738718-53739433
CCCACATTCCTATGCGCAGCGGAGGAATCGAGCCCGTCGCGCGCGCAAACCGGCACAGTGGGCAATGCCCACGCGGCCGCCGCCACACACCCGCACACCCGCCGAGGCACGCCCGGGGACGGACACGCCACCCACACTGCCGCTGGTCAGACGCTCAGCAGCGCACAACCACACAGTCCCACGCTCTCGCCACACGCGCGTGCGATGGGGGCCGCGACAGAGCCTCCCTCAGCCCTTCCATCAGGGGCCCCCAAACTCTCCGTTCCCCTCCGCGCTCCCTGCGCCATCCCCAAGCTGCCGGGGTTCGAGCGTCGCCGGGACGCCAGCCTCGGATCTCGGGCCCCGCACACGCCCCTCCCTCGGCCGCGGGCCGCGCCCCCTCTCACCTCGCAGCGGCAGCTGCAGATCGCTGGGCGCCCGGCTCGGCGCGCCTCCACTGGCGCAgcagcccccgcagccgccgcagccgccgccgccgccgccgcGTCCTGCGGGGCGGTTCCCCGGGGGACGGGGGCGGGCCCGCGTCTGCCCAACAGCCGCTCCAGCCACTGGCTGGCCGCGGCCGCCCGGCTCAGGCCAATCGCGGCGCGAGGGCGGGGCATCCCCCCCTGGGGGTCTGGGCGGGGCCCGACGCGGGGCTGAGCAGAGGGTTTGACAGGCGGCGGCCGGCTGGATCCCCGCGCTGCCCGCTGTTCTCAGACGGCCGAGCCGG
>chr1:53753714-53753820
tacaggcgcccgccaccatgcccagctaatttttgtatttttagtagagacagcgtttcaccatgttggccgggctggtctcaaactcctgacctcatgatccgcc
>chr1:53770638-53770887
CAGTCATCTATATCTCtttttcttttttttctttgagaccgagtctcgctctgttgtccaggctggagtacagaggcacgatctcggctcactgcaacctccgcctcctgggtgcaagtgattctcatgcctcagcctcccgagtagctgggatttcaggtgagcaccaccacgcccagtgaatttttgtatttttggtagagacggggtttcaccatgttggccgggctgatctcaaactcctgacct
>chr1:53837363-53837542
ggagttcaagaccggcctgaccaacatggtgaaaccccatctctactaaaaatacaaaaattagctgggcgtagtggtgcgtatctataatccccgctcctcgggaagctgaggcagaactccttgaaccctggaggcgggggttgcagtgagccgacaacgcgccattgcactgcagc
>chr1:53837989-53838442
TCCTTCCACTCAGGACCCCTCTCCTACCCCGTAACCAACTTCCACTCAGGACTTCCCACAACCCTGCAATCAGTCCCCCAAGTGGTGCCTTCCCCACGCGTTCTCTCCACGCTGCCCCGGGACCGGCCCTCCCCCGCCCAGCGCGCACGCGCGATCAGAGCTTGCCCGCCCGGCCCGACCCTGGCAGTGCGTGCCACAGTGCACGCCGCACTCACGCGCCACAGTATGTCCCGCGACCTGCCGGCGCAGGGCCGGCTCACGGCCGTGGCCATGGAGATGGCGGCCCCTAGTCTAGGGCGTACAGGAGACCGTGCGCCCGCCCGCCACCGCAGTTCAAAGGCAGGAAGGCCCCAGGAGGACCCTGCTGGGTCTGCCTCAAACGCTGCCTGAGCGAAGCCCGGCCCAGGCTCCAACCCATCCCTGCGAGGCTTCGTCTGGACAAGCTCAACAGGC
>chr1:53889625-53889966
GAGGAGCTGGGCCGCGGCGGCCCGGGCGGGCAGGAGATCCTGAACCCCCTTAGCCTCGTACAGGTCCCGCAAACTCGGCAGCCTCACCTCGCGGGGTTAGGCGTCCCCCGGGTCCCGAGAAGGCTCGGGCCTCAGTTGCTCCGCGCCGGTTTCGGTCCAGCCCAGTTGCCGGAAGCCGGAGATCCGGGGGGCGGAACCTCTCCGCCTCCTCCGGGAAGAGCCCCGCCTCCTTAAAGAGACAGCAGCTCCCAGAGAAACCTGCGTGCTGCGGCGCGCAGAGCCCGCTCCCGCCCGCCCTTCTCCCGAGGCTGAGCCTCGAGTTCTTAAAGAGACAGGCGAGG
>chr1:53895139-53895238
CTCggctgggcgtgatggttcacgcctgtaatcccggcactttgggagattgaggctggcagatcatgaggtcaggagttcgagaccatcctggccaac
>chr1:53946061-53947012
CCCTCTCCGGCTCCCATTACTTCGCGGGCCAAGATGCGAAACCACTCCTGTGCGCCTTTCCCCAGGCCAGTCCCGGGGCGCGCGCTGCCTACCCTCCCCCAGCTCAGCTCTATCCCCGGGGCCCGCAGGACCCAGGGGACCCACCCTCCCGCGAGCACGCACGCGCAGGGCCCACCTCTGCGAGTTCCAAACCCTCGGCCCTCGGGTCGCCTGCCCTGGGCCTGGCCCCGCCTCCAGGTCCGGCCCCGCCTTCGTGCCGGGGCCCGCGCACGCGCGCCTCCCCGGCCCAGCCTTGCTCCCGCCCCCGCCGGTCCCGCGGTCCCACGGCGCCTGGTTGCCCCCAGCCCCCTCCCTCCTCCCACCTTCACTGTGTCCCACCCTTCCTAGCTTTGTGCCCGGGGTGCTGAGCCCTTCCCCGTCAGCCGGGCCGCGGGAGGAGGGAGCCGTCACCGAGGAGCTGCCGCTCGCTGCCCCGGGCAGGGGCACAGGTAGGTGGCGGCCGCGGGCCGGGCCGCTCGCGGGGCCCCGGGTTGCGTGTGGGAGCGGGGGCGGGGTGTTAGGGAGGGGCGGGGTGGGGGAGGGGACGCCCCAGAGGGACGGCGGGGCGCGGGTTGAGGGGAGGATGAGGTATACTGGTGGGGGCGATGGGTTTAAGGGTGGCGTAGGGGTGCGGGGGCAGGCTATGGGGACGTGTGAGAATTGGGGTTCGGGGCCTGGGTGGGACAGGGAGCAGGATTAGCCTGGGTGGACTCGGGGAGAGGCATGCTTGGGGAGAGAGCGGGAAGAAGGAAGGGGGAAGGGAATGGGATTTTAGGGGTTCAAGGAGGAAACGAGATAGGATAGGAATAGAGAGGGTGGGGTCTTGGGGGCAGGGAAGAAAAGTTGGGGGTGTGGAATGCCAAGTTGGGGATAGTGAGGCGTGAAGGAAGAGGGTCTTGAAGATTGAGAACA
>chr1:54053227-54053357
TTTCTCGGAAGGGTTTCCTCCTCCTCCTGGGGCCAGCCCCCTTCTCCGCCCCACCGACCGTTGCTTCCGCCTCCGCTGTCACTTCAGCTCCGCCCTCACCCGCCAGAAACTGCCGCCTCCTGCCTCACCT
>chr1:54121541-54121768
TGGAGGAGGAAAGCCGCAGGAAGCACCTTGGATCTTTTCCCGGCCTGGAAACCGGCGCCACTCGGCTGTGGCGTCTGTGGGTGTGTGGGTGGTTTGGCCTCCCAGGTCTCCCAGGCTCTCTTCCTCATCACTCTTTCTCTCCAGGGTGGCCGGCAGCTCCCGGTGGTGCCACGGAGCCCTCCTTGTGGTCCCACAAGATGGCGCTGTGTCCAACGCTAGCCCCGGCC
>chr1:54124659-54124781
CTCCCTCGCGCAGGTGATGTGGGCGGAGCCTAGTCAACACAGTTGCCAGGGGAATCCCGAGGGATGGGGGCCCTGATCACCCCCCACGGTGATCAGGCAGAAACTCACCCCCTGGAAGGAGA
>chr1:54155199-54155399
gatcttatctcccagatatttccaacctgctgtgcatggccccaaagccctgaggcagagagtacagggggctacaggcagaagctgcctgcatgatgggaacagtgaatgacacaggatggggcagggccataacagcacctactGAGCCATCCATAATGAAAGACTGTCggccgggtgcggtagctcacgcctgtaat
>chr1:54200515-54200709
CCCTCTTCACGAGCATCCGCTGTACAAAGACCAGGCCTGCTATATCTTTCACCACCGTTGCCGCCTTCTCGAGGGTGAGGCCCCAggacgggcggcaagggaccgtgttcctctaaccagcaccgaccccgaccctctgtggctttgggcaagacattgaaactctgtgggtcttggtttcttcgtctgcgaaa
>chr1:54221910-54222067
cgccctctgggagctcctggggtactgggtggacacggccaGAGTGGTCTCCTTTGGATTGGCAGTAGCAGGTACCCACAAAGGCCACCTCCTTCCCCACACCTGGGCGCCTACCCACCCACAGGTGACAGCTTGCCATAGGGAGGGGTGCCACTGA
>chr1:54227337-54227503
AAGGGCCAGGAGGCGGGAGCTAAGAGCCACTTCTCAGTGCCAGCCTGCCCTTCTGTTGGGAACTAAGGCAGCTGACGGCGCCTCCCCTGCTCCTGCCCCTGTCTGAGTCATCCTCTCCTCTCCAATGGCAGTCACAGCCCCTGCCCCTTGCCCAGTGCAGGCCTCC
>chr1:54271884-54272065
tcagcctcccgaatagatgggattccagtcgcatgccaccatgcctggctaatttttctattttcaatacagacgaggtttcaccatgttggtcaggctggtctcgaactcccgacctcaggtgatctgcccaccttgacctccaaagtgctgggattataggcgtgagccaccatgccta
>chr1:54273927-54274141
GTTGGGGCGCCCCACCTCCTCTCTAATCCTTCTCAGCAGGGGTGACCCTGCCTTCTGTCAGTCTGGAGGCGGACAGCAGGGCGGAGGAGCTGGAGGGGGTGGTGCTTCTGTCCCCTGGAGGAGTGAACACATCCACCCCTGACACAGCACCTCTGTCCTCTTCCCCAGTAGGAGGCTGCATCTATCAGACAGACTCCCCCCACCTGCAGGGAAG
>chr1:54274480-54274782
GTAAGGCGTCTGCTAAGACAGCAGGCACCAGCCTTGGCTTCTCACCGTCACACCTGCCTCCTGCCCCCAACCTATGTGGGCAGTAAGCTGGGCCTCCTTTAGGCTCCAACATCCACTAGAGGCCACCAGTCACAGGCAGGAAAGCTGCCCTCAGTCTCACCCAGCCGCCACTCCTGCTCGGGCCATGGCCACCTCCAGAGGGGACCGCAGCTGGACTCCACACTGGCCAGCCGGCCAAGGGCCCAGCCCCTCCAGGCCATGGAACCTCTTCCTGGGATCGCGTTGCTCCCCTTATTAGGAac
>chr1:54275164-54275594
ACACACCACGTCTGACCGAGGGGCTAAGGGACGACCAAGCAAGCCCGTCCGGGTCTCACATGACGGGGACTCAGCTCCTTCCCTTGCCCTGCCTTCACTTCACCATCTGTCAGATGGGTGGGGACCCCAGCGCCCCGCCACCAAGCTTCCACTAGTAACAGGCTTCGGAAACCAAAAGCAAACAAGGTGGTTTAATTCTTCCCAAGTCTCCCCTTGTCACAAACTTGTCCTCGTCAGCAAAGAGAGGCCTTTCCTGCTGCAGCAGCTTTCTGGCAGGAGGAATGTCCGCTCCCTCTGCTGGCTCCTGCTTCCCGCTGGAGAGCAGGGCAGGAAATGGACAGCATTTGGCTCAGCTTTTGGGAACTGCCCCAGTTGCTGCCAGGGGTATGTTCTCATTTACTGGGCTTTGACCCTCCCTGTGAACACATCA
>chr1:54281836-54281983
ctaaaatcccagcactttgggaggttgaggctggagaatcgcttgagcccaggagttcgagaccggcgcgggcaacatagggagaccccgtccctacaaaaaataaaaaattagctgggtgcagtggcatacgcctgtagttccact
>chr1:54290567-54290763
ACCATACTGCCGGGCCCTGCCCATTCATCCCAGGAAGCACCCGGCTTCTTCTGGGGACTGGATCAAAGGTCACTGTTTGGTAAGAGGTGGAGCCCCATGTATTTAATAATTAGTACCTGGTGAGGGAGTGGATCCCAGCCAGTGCACCCTCCTCCACAGGCAGATACCTCCCATCTGGGCCCCATGGCACAGGACG
>chr1:54311543-54311731
GAGACAACCCTGCCTACCTCATGGGGCCCATTGAGAGCATGTGAGCCAGCCCCACAGCCCCCAAGGGTAAGACACCCATAGCTGCAGCATCACCACCGTCACTCGGAGGGGCGGCAGACTCAGGAGGGCAGCCTGACCACACTGAGCAGCAGCCCTCCTGTCCTACCCTGCACCCGTGCCGAGTCAGA
>chr1:54404038-54404210
CCAGAGGAAAGGAAGGACCAGTCAGTCTGAATCAGTATCTTTAAAGGAAGTGGCAGCCCTTTCTTGCTCTTTCTCAGGGTGCCTGGAAAAAGCCCCGGTAGATGTCCTCTCTTAAGGTTGTGAGCTCCCGAGGAGAAAAAGGAAGGGACAGGCTAGTTGTAAAACAGACCTG
>chr1:54405587-54405833
GCAAAGTGCGGCCACCGCGGGGAGCGCCCGGCTGGGGAGAACGTCGAGGCTCGCTGGCGGGACCTCGCCCACCACTCACCGCGGGCCCCCGCGCTCGACCCGCGCCACGGCCACCAAGTACCCCCTCCGGCGGCTccccccaccgccccttccccgatcccccaacctccgccGGCTCCCAACAATGGGCTCTCCCACGCCGCCCGCCGCGGCCTCGGGGAAGGGGCCAGGCAGGCGGCGCCTGGA
>chr1:54407146-54407307
GGAGCCGGGGGGGAGGGGGGCTGGGGACAGGGGACTTGAATTAAGAGGAGGGAGAGTGATTTCTCCCAAATTTCCAAGGTTTGCCAGTCTTGGCAAGTTAGCCCCTCGGCTTCTGCACGGGAAAGGGTGCCACTCGGAGATGGGGGGCGTCACCTGGGCGG
>chr1:54411647-54411711
ttgtggaggccgaggcaggcagatcgcgaggtcaggaaatcgagaccatcctggctaacacagt
>chr1:54488225-54489466
CTCTCGGCCTTCGCCGGGCTGTAGGCTCGGCGCCTGGGGCGGCGCTGGGGGGGCGGTGTCGGCCCGGGCAGCAGCCTCCGCAGGGTTACCCGGGCGCGTGCAGGGAAACGTCTCAGCAATTCCAGCGCCCGAGCGGAGCGCGCGGTGGGGGTGGGGGCGCGCGGCGCGGGGCACCTTGAAACCGCCGGCGGCCGCGCGCTGATTGGCCGAGCCGCCGCCTCGGCGTTCCAGCCAGGCGCCCCTCCCCCCGCGCCGTCCACCCCGGAAGGAATTTCCTCCTCTGGCGGCCGCTATTGTTGTCCACCTTCGCTGTTTGGGTCGGATCGCGTAACCATAGTATCCAAACCGTGTCCGCGCGGGGCCCCAGCCTGGGACCCCTGTGCCCTCACCCCCCCAGCCTACCCCCCACTTTTTTTTTTCTTTTTGCAGCCTACTTATCATGACTTCATCGGACTCcggggagcgggaaagggggttggggcgggggggcggggagtgggcCCGCTTCTGGCGGCCCTTACTTCGAGATGTTTTCAATTACAATTTTTTAAAAAGTCTGCTTTGTGGGTTCAGGGCTTAAAAATTCTTCCTACTTGCCCCCCTCCCCATGAAACCGTTGGACCAAACTTGAATGGGGGTTTCCTTCTTTTCCCCTTTACCGTCTATGCTCCAGCCCCTGACTTTACGGCTCACGGCTGGGGGTGGGGGAAATTCGCAGCAGGAGTCGCCCCCCTCAAACGCTACCCTTCAGATCATGGCTGTGTCCTGGCCCCTGGGCCTGGGTTTGAGCTGGGGAAGCGAGGCTGGTGGTGGGGTGGAAACATCACGCACTGCAGTACCCCCCACCCCGGGGCGCTTCCTGGCGGGGTTGGGGGATCCCCGGAGATGGATCTGGGGTAGGTGGTACGGGGTGGATGCCCATCAAATATCGGGGAGGGGTGACGGGGATAAAGGGGAGACGGGGGAAGCAGCTGACAGGTTATTGGAAGAACAAGCCCCCTCGCCCCTCGAATTTCTCCCACGGGTCTCTGAGCTCAGACATCCTAGTCCGCGCAGGCAGCCCGAGCCGAATGCCTGCTCCCAACCCCGGCCaaaaaaaaaaaaaaaaaccaaccccaaacaaaaacCCTGTGCCCAGAATTGCATTCGGCTGGGAGAGGTGGGGATCCAGCAGCAAGTCCGCACCGAGCCGGCTGCGCGCAGCGCGGGAGCCCCCGGGCTGGGGCCGGCAGCGGGGGGCG
>chr1:54490427-54490715
ACACAGTACGGCCCCGCCTTCCTGGTCTGCCACGCCCTCTCCTCTCCTTCCCTTCTAGGTTGGGGTCTGCAGGCTGGcttcctcccgccttcccttcctccctccctGCAGGGCTCCTGCAGCCGcccctccctccctccctccctcccctcccctcccctcccctccTGGCAGGCGCAGAGCTGACTGCGGGAGGGAGCCATAGGCACGGAGCCAGCAGAGCGTCAAGTCAACCCCTGGGGAAGACGGGGTTGGGGCgctgctggctgctgctgaggcgctgtcaga
>chr1:54499664-54499792
GAGCAGGGTCGGCGGGCGGGCGTCTGCGGGAGGCTGGGGGCGCCTGGTCGCCCGGGGAGGGTTGGGGTTGCAAGGTCTGGGTAGAAAAATCACCCCTGGTGGGGAGCTTGTGAGGGGAGGCGGGAGGC
>chr1:54539996-54540150
ggcaggagatcgagtccatcctcgccatcatggtaaaaccctgtctctactaaaaatacaaaaattagccgggcatggtggtgtgcacctgtagtcccagcttctcaggaggctgaggcaggagaattgcctgaacccgggaggcggaggttgc
>chr1:54542029-54542497
GCCGGCTCCGCATCGCAGAAGGCGGCTCAGGGGCGCTCCGCCCGGACTTTGCCTGGTGCGGCCGCCCGCGTTTCCGCCTGCGCCCAGCGCCCGGGGATTGACGCCTTGCGGGCGGGGAGCCTGGCGCCGGCGGGGCCCAGGCCTGTGTGATGTGCAGCCTGGGCAGCCCCGGGTGCCGCACCCGCGCCGGAGGGGCGGGGAAGGGCAGAGCCGTCCAGGAACTCTACAGCGCCGCCGCCTCCGCGCCTCCCTTCAGCCTGCCCGCAGCTTCCCGCCTCTGGCTGGGCTCGGGGACCTCGGAGGCCTGTTTCTGAGCCCCTCCCCGCGGACTCGCTCCCCGGACGCCCCCAGCGGGCTCCTCTGGCCTCGGCCCTGCACGCCGCCGGGGCGGAGCCTCCCATCCTTTGGGTAAGAGCCCCTTCCCCGCCCCGCGCGGGGGAAGGGCCCCGTTTCCTGGGCTCCTCCTGT
>chr1:54665830-54665926
CAGGAGGCAGGTCCTGCCTGCAGGCTGCTTCAGGGCCAAGCTTCAGTCCCTGGGGCAGTGCAGGGCGGAGATGGGGAGAAGTGACTGGACTAAGAG
>chr1:54715687-54715991
CCCCAAAAGCATTCGAAGGCCGGGCGAGGCCAGGCACTGCCGAGGAGGGCGGGCCGGGGGAGGAGCGTATTGGCCACGCCCGGCCACGCCCCCAGGCCGGCGGAACCCAAGGCGCGGGGACCTGCGCTGCCGGGAGGATTGAGGGAAGGGAACCCGCGCCGCCGGAAGGAGCCGCTCGCTTCACGGCGCTGGGACCCGGGCTGGAAGGCAGGGCATCAGCTATGGAACAACCTGGGCAGGATCCCACCTCAGACGACGTCATGGACTCGTTCCTGGAAAAGTTCCAGAGCCAGCCTTACCGTGG
>chr1:54764385-54764645
cccacaccgcgtgctcgcttcattTCGCTGCCCGCGCCCGTCCCTCAGGTCTGGGAGTCACCCACGTTCACCTACCGCAATCCCAGCCCACGCCTCCCGCAAGACCACCGCCGTGCCGGGCCAGCGCGCTTGCGCCTCGAGCAAGCCCGCTCCTAAGCCCCGCCTCCTGCCCTTTTCGCCAATTGCAAAGCCGCGCTCACGGAGGCGGGGCCGAGGGCAGGGGCGCTCTGGCCCCGCCCCACGCTAGGCGCGCGTGAGAG
>chr1:54806857-54806994
CAACTCCACTACTTTTCTTTCATGAGCTTGCTCCAAAGTCACCTTCCCGGGCAGCCAACTCCCCCATGCTCCAGAACTGCCCACGCCAGGGCCAGGTGCCAGGCACAGGGCTCTCACTGGGCCACCGTCCCTCCCTA
>chr1:54854157-54854185
AGGAGGGAGATCTTGGGAGGCACCATCC
>chr1:54858142-54858252
tgcccgctccagggaggcacccgttcccccagctgcacagggtgctgactgctgacactcagggagaactgcccttggcagaagggagctgcctcatccaaggtcagtct

>chr1:54875304-54875338
GTTTGGCAGGCTAGCAGAAATGGGGCTGTTGACT
>chr1:54886656-54887021
TCCCTCCAGGTACCCGCATATGCCCTGCACACAGTGGGCACTTTGCCTGTTCTGTTCCCCCGCCCCCATCACATTTTTGTTTCGTTCCAACCCCTCTCCAACGCCAGCTCCCCACCCCCCCAGGAAGTCCTGGCCGCCCCCGCACCGCAGCTCCCGTCGCCACCTCGCGTCCCGCTATCCCCGCGCACGCCGCCTCCGGCCCTGAGTCCCGGCCGCACCCGGCGCCGCTCACCTGCTTCTGGATGTCCCGCACGCGCTGCTCGTGCAGGCGCGGAGCGCTGCTGAGCTTGAACACCACCCAGGCGCGCACGTAGTAGTAGATATCGAAGATAAGCGAGAGCGGCAGGAGGAAGAGGCACACGAAC
>chr1:54887284-54887493
GGCGGCGACCAATGGCGAGCCGCGCCGGGGATCGGACCAGGAACCCGCAGCTTTCATTGGCTGCGGGAGTCGGACCGCTCCACCCTTTTCTCCCCGCCGCCGCGCGAGGCGGGGGTGCCAGGGACTGGGTGCCGGTGGGGTCCGCTGCGAATACTGGGGGTGGGCAGTTGGGACTCAGGGCCCCAGGCCCTCGGGGCTGCGGGGCCGCC
>chr1:54945702-54945839
TGGTGGAAGCCCAGGGAGATCCCACAGAGGGGTGGGGTGGGGCAGGGCTGGCATAGGCAGCAGAGGCTTCTGTGCAAGCAGGAAAGAGGGAGAGAAGCCACAGGTGGTGGCTAAGGGTGGTTGCAGTCTGAGGGGGA
>chr1:54950449-54950573
TGCCCCTGGGATCAGCCTTGGCAGATGGCCAGACGGccagtgctcagcacagagcctggcatagtggctgcggaatgagtgAAAGCTGAAGTTCTGGACCCTGAAAGAAGGAAGGAGAAGGAAG
>chr1:54980401-54980846
ggctGAGCCTTAACGGCTCGGAGGAGTTTGTCTCCATTTCCAAGCCCGCCCTGGAGCGCTCGCGGGGGCGTGACGGCCCCCAGGACCCAAGGTTCCGATCCGCGCCAAGGCGTTCCGGTCAGCAGCAGCCCCGCGGCTCCTCGGGCCCCGCCGCGCTGGCAAGCCCCAGTCCCCGCCAGCCCAATCGTGCTGGCGCTTTAAGGACGGGCGGGGCGGGCTGGGCGACAGCGCTGGACACCTGGAGCTGCCCGAGGACGCGGAGGAGAGGTGGGGCGGGCGTCACCACCGGAGTGGAGGGCGAGGCCCGGGTCCCGCGCTCCCCTGGGCGCCCCACGGCAGCCTCAGAGCCCCGCGGGGAGCGCGCAGCCCTCGGGGCGGGCGCCGGGGTGAGGCCTGGCTCGGTCCCTGCGCACCGGGTGCGGGCGGCGGAGAGGGCGCGGCTGGT
>chr1:54981019-54981106
GCCCGGCTCCCTGCGCGCCTGGACAGCGCCTGCTGCCCGCCTCCCGATGGCCCTGCCCCAGGTGGGTGGAAACGGCCTTCTCCCTCC
>chr1:55021734-55022022
agaggagagggtggagaCTGGTGATGTGCATTGGGCCCAGAGCCATTCTTGAGCAGGTGGAGAGGAAAGCATTTTTGAGGCCGGCGTGCTGGTCATGACCCTCTTTTGTTCAGAATCTCCCAGAGTCCCCTAACCTCAGGAGAGGGCCATGCCTTGGCCTCGAGAGGCGTTAAAAACCAGCCTCCCATCTCAGTGTCTCCAGCTGGGCCATGCACTGCTTCCTACCACCATTATAACTGGACCACAGATCCCGAGCTGCCACCTCCAGGAAGCCGGCCCGGATTCAGT
>chr1:55022223-55022501
tgggcTCAGATGACAGGTACCTGGCGCCCTCTGCTGGTCTAGCTGGGCAAGGCTGCTGCTCCAGAGTGGCCGGAAGCTTCCTGGGAGAGGCCTGGTTctctgggcctgtccctctctccctattccttccttcctcccttcctgaaactgcgtcctccaaatcctgctccagcaccagcaaccccctgcttttcaacagcctctggcagcgtttcggtccctttctggccttgactggaaggcccctgtcccccaaggacactgctgccgtccctgca
>chr1:55029580-55029644
tacttaaactcagccacccccaaccccctgctcctgcacccaggcggctgagcacagccagaga
>chr1:55042033-55042200
tctcccgggttcaagtggttctcctgcctcagcctcccaagaagctgggattacaggtacctgccaccacgcccggctaatttttgtatttttagtagagaaggggtttcaccacgttggccaggctagtcgcaaactcctgacctcctcagtggatccgaggaggt
>chr1:55061458-55061635
TGGGCCACAGGGAGGCCAGCATCCACGCTTCCTGCTGCCATGCCCCAGGTCTGGAATGCAAAGTCAAGGAGCATGGAATCCCGGCCCCTCAGGAGCAGGTGAAGAGGCCCGTGAGGCCGGGTGGGTGGGGTGCTGCGTGTCTCTCCTGCACAGCTTTTCTGTGTCAGTTTGTGCCAC
>chr1:55070751-55070762
CTGAGACGTCG
>chr1:55214840-55215384
GCCTCCGGTGCTCCCGCCGCGGGAGGGGCCGCCGCCGCCGCCGTCACCTCCGCCGTCGCCCCGCGGGCCCCCGCCGGGCCCGGGGCTGGGGCCACCGCCGCTGTCCATGGGCTCGTAGCCGCCGTAGTCGAGGCCCGGCCGCTCGTTGGTGAGCAGTGCCACGGCCTCGTTAATGTCGTTCTTGGCCAGGCGCAGGGCCTTGCGGATGGTGGCGGGGTCTGAGAAGCCCATGCACAGCAGCGTGGTCATGTGCTGCTCCTCCTCCGATTCCATGGCTTGGGCCTCCTGGCCGCCCCGGCCAGCGCACGGCGAAGCTACGGGTCCCGGGCCTGGcgggccgcgcggcgcaccctccgcgccgcctccgcgccCAGGTTGGCCCCTGCGTTCCTGCCCCGGGTGCTCCGCAGCAGCCGGGCCAGGCTGGGTGCGGGCTTGGGTCCTGCGAGCCGAGCTAGTGCGGTGAGGCGCTCAggcgcggctgcggcccggcccagccctgcgcgccgcCATGTTGGcctcctccccctccgcctcctcctcc
>chr1:55215642-55215844
CGCCGCGCAGCTCGCAGCGCTGAACGTCGCGGAAATCCCTTGGCCGGCCGAGCCTCCGCAGCCGCGACCCGGCTTCTCTCCGTCCGAGTCCCCCGAGCCTCTCCGAACCCCCGTTGGACTTCCCCTCCCTGGCCGGCGCCGCCCGACCCGCTCCCCCATCCTAGAGGGAATTCCCTGCGCCGCGGCTGTGAGGCACCTCCAC
>chr1:55430374-55430544
gtgactggttagacagtgggtgcagcccatggagggcgagccaaagcagggtggggcatcgcctcacatgggaagtgcaaggggtcagggaattccctcccctagccaagggaagctgtgagggactgtgccatgagagatggtgctatccggcccagatactacacttt
>chr1:55929714-55929910
tttttgtcagcccctttactggactctcagaaggggtgccatctactcagcccacagtgctcaaccccttgctggagggagcacatgagtgagcaagtgcagaactggccagccacttcatggagcaagctccgtgcagggcctgcatccagagcaggtgtgccaccacaaggggaatgcaacagcccccaagtga
>chr1:56040389-56040591
cgacattaacccatgctgcaactctcacaggttggagtctcatgcctatagctcttccaggctgaaattgaatgctggtggctttatcagtccggggtctttggggtggacctgctcccatggcttcactgggcattgccctagtggggccctctggagccgctctaccactgtggcagttctttgcctgggcctcaagttt
>chr1:56156670-56156902
ctcagcctcctgagtagctgggatcacaggcgcacgcctccatgcccagttaatttttgtatttttagtagagacggggtttcaccatgttagccaagctggtctcgaactcctgaccttgtgatccacccgcctcggcctcccaaagtgctgggattacaggcatgacccaccgcacccggccAATTACCTTATGTTCTTTCGGGTCTTTGATGGATGTTCTGTTTGCTTC
>chr1:56166876-56166995
ctctactaaaaatacaaaaaaaaattagccgggcgaggtggcgggcgcctgtagtcccaggtactcgggaggctgaggccagagaatggcatgaacccggggggcggagccttcagtga
>chr1:56246445-56246564
tggtggaaacggggttttaccatgttggccaggatggtctcgatctcttgacctcgtggtctgcctgccttggcctcccaaggtgctgggattacacacctgagccaccgcacctggtc
>chr1:56371330-56371493
taacaggctccagtgtgtgttgttcccctccctgtgtccatgtactctcattgttcagctcccacttataagtgaaaacatgttttgcatggggttttttttgtttttttgagacagagtctcgctctgtcgcccaggctggagtgcagtggcgtgatctcgg
>chr1:56477680-56477967
GGCAGCCGCCGCCCCGGCCGCCCCCACCTCACAGGCTGAATCCCAGGCCCGAGACGTGGGGCGTCCGGAGCAGCCCCCGCCGCGGAGGAACGGCCGAGGCGCGCCCACCTCCGGGGCCGTCCGAGCCTCGTCGGGCTCGGTGGACTGGCCCCGCCCGAGCGCGCAAGCTTCCCATCTCTGCTTTCTCTCCTCCAGGGTGAAAGGACGGACGGCCCCGACCCGCAGACCCGGCAGAGCCCCGCGGGGAGGGCACCAGGCCAAAACTAGGAGGAAACCGACCAAGTGGG
>chr1:56510073-56510210
TAAGGATCCCCCAACCTTTTAATTTTTTTAACTGGGGGTGCAGGGGACTCCAATTAGGGCAGTGGCGCCAAGAAGGAACCACAACAGCAGGCCCCCGCGGGCTGTCCTCCTGCTGAGAGCAAAGCTCAGAAGGGCAC
>chr1:56554295-56554472
ggcgcggtggctgacgcctgtaatcccagtgctttgggaggccgaggcgggtggattatgaggttaggagatagagaccatcctggctaacacggtgaaaccctgactctactaaaaatacaaaaaatgagccgggcgtgttggcgggcacctgtaatcccagctactcgggaggct
>chr1:56561741-56561885
GCTTCTTTTTTggctgagcacggtggctcacgcctgtaatcccagcactctgggaggccaaggcgggtgaatcacctgaggtcaggagttcaagaccagcctgggcaacatggtgaaaccctgcccttactaaaaataaaaaaa
>chr1:56578554-56578786
GCTAAAAGGACGAACCCACACCTTCCGCGGGATTCCGCCCGGGCTTCCAACGTGGAGACGACTTTTACTGAGCTGGTTTAACAGTTGCCCACGAACGCTTAAGCACGCCCAGACCCACTCAAGTACAGGCCAAGAAGTCGGTGGGATCGGGGAGGGCGGGGGCTTCGGGCCTGGGCGGCGCAAAGGCTCCCCAGGAAGGCTGCGGGGGCCCCCCGGAGCTGAcggcgcggcg
>chr1:56616884-56617017
atcttttgagatagggtctcactctgtcaccctggctggagtgcagtggtgtgatcacggctcactgcagccctgacttcccaggctcaagcgatcctcccacctcagcctctggtgtagctaggattacagg
>chr1:56634304-56634495
gtttgggaggctgaggtgggtggatcactagaggtcaggagttcgagacaaccatggccaacatggtgaaaccctgtttctactaaaaatacaaaaaattagccgagtgtggtggtgcttgcctgtggtcccagctactgtggaggctgagatgggagaatcacctgagcctaggaggcggaggttgaact
>chr1:56644795-56645634
CCCTTTGGCCAGGGCCCTTCCCGCAGTCTCCCCTCCCGATTCTTCCCTTTTACAGCCCCTCGCTCCCGACATGCGAGGCCCGTCTCTTCTTCCAGTTTGACTTCCAAGTCTTTCCATTCCCTAGGATCGGGCCCCAGTCTCACCCCCTATTTTCACCCCCTTCGGTTTTCCTCAGAAAGGGCCTCCTGCCTCCCTCGGCACCCTCGCCTACCCCCCTCGCAGCACCTGTCGCCTCCGCCCCTCACTCGGACCCCGCGCATCTGGCGCAGCCCCTCCCGCACTCCCGCCCAGCGCCCCGCGTCCCCGGCCCCCGCTGTCGCTGCTTCGGGTTCCGCCGCAGGAGCCTCTCACTCCCGGGAGCGGGCGCCTCGCGCTCCCTCCCTCGGCCCCGCCCCGCCCGCCGCTCGCCCGTTGCTTCCCACCTGGGCCCGAAGCGCCCAGCGCCCTCTCCCGGGACCCCGCGCCCGCCCCGCGCCCCTCGCGGCTCGGGGTCCGCCCCCTCGCCCGCAGGGCCCGCTGCACTGTGGGTAggcggcggcggcggcggctacgcggagcggcaggcggtggagcgaggccgcgcgcgccgAAGATGGCTGAGAAGCAGAAGCACGACGGGCGGGTGAAGATCGGACACTACGTGCTGGGCGACACGCTGGGCGTCGGCACCTTCGGCAAAGTGAAGAGTTGAGTACGCGCTCCGGACCGCTGTGCGGGGCTGCCTGACTTGCGGGAGGCCGAGGGGAGAGGCGGGAGCCCCGGGCCTCCGGCgggcgcggggctcggcggcaggtggagcggtcccgggtcgcgcggagctggggccccgggagggtggc
>chr1:57423669-57423909
CAGGGGCGCGGGGATGGGGGGCAGGACAGAGAAAGAGAAGTCGCCCTTTTCCTCCCAGCAAGTGGAGGGAGAAGGCGAAAAACTGCTGCAGTCGCCATCCTCCCAGCACCCCTAGCCAAACTGCTGAGTGGCGCGTCCCAGGAGCCCTCCTCCGCGCCCCGGGGCTCCAGCGAAGCCTCCTGGCTCCCCGGCGCCCTGTCCTCGCGGGGCACCTGCGGCGCTGAACTCAAGGGTTGCCGC
>chr1:57424374-57424730
GCAGTCGCGCCTCTGGAGCCCCTGCACTCTCTCTCCATCCCAGCGTGGAAGGGGGAGAGACGAGCCGAGAGCGAGGGGTCCCCGCCCCAGCCGCGCCAGCGTGGAGAGGGTAAGGGAGGGGGGTTGTCACAAAGTATCCAGTGTTTTCTCCCCCATCACCACCACTGGACGCAGCTCCGCCTGGCCTCTCTCATTTTTCTCTAAGATCTACCCTTTTATCCAAGCCTCGAAAACATATGCATACCCAAATATATGGAGTGCCAGGAAGGGCGAAACCACGAGGGGAGTCTCCGCGAGGGCATGTTGCCCCCACGCCCCTTGGCAGGAGGGGGCGCTCGCTCCCAGCCGCCAGTGCA
>chr1:58132074-58132105
tttgatctcagactgctgggctagcaatcag
>chr1:58147128-58147302
aaaccccgtctctactaaaaatacaaaaattagccgggcatggtagcaggtgcctgtaatctcagctactcaggaggctgaggcaggagaatcacttgagcctgggaggcggaggttgcagtgagctgagatcatgtcactgcactccagcctgggcaacagagcaagactccg
>chr1:58321669-58321812
gtctgagatccacctgcgaggcagcagcctggcccagggaggggcatccaccattgctgaggcttgagtaggtaaacaaagtggctggggaagctccaactgggcggagcccactgcagctctgcaaggcctgctgcctctgt
>chr1:58345700-58345817
AATCCCCTCTCCTGAGCTTCCCTCGTGCCTAAGAGGACCTCTGGCCTCTGCTTCCTCACCCACCCCCATCCCAGGAGGTTGCAGCCCCTCATTATATAAGGAGGCTCCTGCTAGGAG
>chr1:58452558-58452744
cagcactttgggaggccaaggcaggcggatcacctgaggtcaggagttcaagaccagcctggccaacgtggtgaaaccccatctctacaaaaataccaaaaaaaaaaaaaaaaaaaaattagctgggcatgatggtgggtgcctgtactactcccagctactcagaggctgacgcgggagaatcac
>chr1:58466091-58466258
ctagcacaaacgctgtgtcctgactgcccctggccacccccagccaatggaggagcggggcagggataatgaggaagggcccttcctggagacgtgggactcctctcgtgggcaaccttggctccaggactcccagacagccttgccaaagtttccgtaggattgtc
>chr1:58490784-58490959
agtcaacattcttttttttttttttttttttttttttttttgagacggactctcgctctcgcccaggctggagtgcagtggcgcgatctcggctcacagcaagctctgcctcctgggttcacaccattctcctgcctcagccttccgagtagctgggactacaggcacccgctac
>chr1:58505027-58505220
ctacaacttctgcctccagggttcaagcgattcccctgcctcaatctcccgagtagctgggattacaggcgcatgccaccacgcccgcctaattttgtattttcagtagagacagggtttcaccccgttggccaggctggtctcgaactcctgacctcaggtgatccacccacctcagcctcccaaaatgctg
>chr1:58517945-58518095
ggaggccaaagtgggtgggtcacctgaggttgggagttcgagaccagcctgcccaacatggagaaaccccgtctcaactaaaaatacaaaattagctaggcatggtggcacatgcctgtaatcccagctactcaggaggctgaggcagga
>chr1:58534660-58534896
aagatggctcacgcctgtaatcccagaactaggggaggccaaggcaggaggatcacctcagctcagaagttcaagaccagcctgggcaacatggtgaaaccccgtctctaccgaaaacacaaaaaattagccaggcgtggtggcatgcacctgtgttcccagctacatgggaggctgaagtgggaggatcgcttgagtctaggaggtggaggttgcagtgagctgagatctcgcca
>chr1:58546378-58546873
AGGCGGCCCACGAAAGTACTGCCACGGGGCAGACACACGGGGTCACCGGCGTGCCCCGGGCAAGGCTAGGGGAGAACCGGGCTCCCCCAGGACAGAtcccctccgtctcccgccccggcgccccccgcccctcccctccACGCAGCCTTATCGCCCACCCACGCCTCCTCCCGTACCCCCATCCCCAAGGATCCCCACTCCTTGCCCGGGCGCCCCCGCAGGCGCTCTGCGCTCCGCCCCCTCCCCACTGCCGCACTCTGCCTCCTCCCCTGGGCACGATCCTACTCGGAAAAGCTGGGGAAAAGCGTCACCGTGAGGACTGACTCAAGCAGAAGCGAAAGCGGTGACACCGCAGACCCGACCTATGCGCAGGCGCGCACCCGCACTTCCTGCCCGCCATACCGGCCGGGGCGCCCTTCGCTCCGCCCACACCCGGCAGTCAATACAGCCGCCCAGAGTCGTTCTCCCAGCTGCCCCGGGCCCCGCGGAGACTGT
>chr1:58554953-58555188
agcactttgggaggccgaggtgggcggatcacgaggtcaggagatcgagaccatcctggctaacacggtgaaaccccgtctctactaaaaatacaaaaaaaattagcccggtgtggtggtgggcgcccgtagtaccagcaacttgggaggctaaggcaggtgaatggcgtgaacccggtaggcagagcttgcagtgagctgagatcgcgcgaatgcactccagcctgggcgacag
>chr1:58576162-58576767
CATCCCCTGCCCCGCCGGGTACCTACAAGCTCGGTTCCTTTCTCAACTCCCCCAGTTCCTTGATCTCCACCTTCTTGTACTTCCCCGACTTTCTCCGGTTGGTGATCACCAGGACGGCCATGCCGGCGACGAGGGCCACCACGACCACCACGATGACGGCGATGAGGCCGGCGGTGAGGCGCTTCATGGAGAACTTCGGGGGAATCTCGTCCAGGTAATAGATGAGCGTGCGCTCCACCTGCAGGGGTTCTCCGCGCACGCGCAAGTCCAGGCCGCCGCGGCCCTGGAATAGAGACTCGCCCTTGATGTCCCTCTCGAAGTAGTAGGCGGCATCGCCGATATCCACGTCACCGGCGGCCTTCTGAGACGTGTTCTGCCGCAGCTCGATCTGGATGGTGGGCTGCTCGTAGTGCACGGCCGCCACGAACTTGGGGTGCAGCCGATAGCGCTCGCGGAAGAGCCGCCTCAGCTCGGCGTCCAGGTCTGAGTGGTTGAAGGCGCCGGCGGTGGGGCGGTGGCGCAGGTCAATGAGGATGTGGTGGGTGCGCACCAGCTCATCGCAGCGTAGGCTCAGGTCGCCCTTGTCCGTGCGGCGCACGCCCACC
>chr1:58577265-58577319
TCCCTCCGGCTCTTATACTCTACCCGACCTGCCCGGCTGGTTCCACCACCGACC
>chr1:58585253-58585397
agactttcccctttccTGCTCTCTCCCTGCCTCTTCCATTGCCTTTCTCTAGTGGAACGTCCCTATCCCGTCATCCTTCCTCCTGTGCCAACCTCACACCCTAGGTGGTGGCAAGCACCATCTCCACCAGTGGCCCAGCCCAGC
>chr1:58606828-58607094
gctactacccaaggccactgtggtgggtgggtggtggttctcaggccaatgggactacgttccagaggggattatggctgcctctgctgtgtccagggaagtggtggatagctggtagtgagaggcttcatccagctcccatgcacttggagagattggtcttccactacagtgccctgctcagaccttgccccaggccatgagctacccagctgagaatcagcacagcttccagacctcatccctccccatctgctcactccatt
>chr1:58630854-58630970
TGGAGAAGGCTGCTAGGATGCTTGCGAACACGACATCAGGGGTCTGGGATGCATTGATGGCAGAGTGGATCCCCCGTTTCCTGTAGTACTCTATGAGTGGGGTGGTTTGAGTGTGG
>chr1:58651558-58651666
ttagcagcggggcacggtggctcacacctgtaatcccagcactttgggagtccaaggcgggtggatcacgaggtcaggggttcaagaccagcctggccaacatggtaa
>chr1:58669618-58669753
gagtttgagaccagcctggataacatggtgaaaccccacccctacaaaagaatttcaaaactagctgagcgtggtggcgtgtgcctgtagtcccagccactcgggaggctgaggtgggaggatcacttaagccca
>chr1:58676210-58676359
gttcgagaccagcctggccaatatggtgaaacccgtctctactaatcatacaaaaattagccaggtgtggtggcatgcgcctgtagtcccagctactctggagaccgaagcaaaagaatcgcttgaacccgggaggcggaagttgcagt
>chr1:58684268-58684461
TATTAAAAAATTCTAggccgggcacggtggctcacgcctgtaatcccagcactttgggaggccgaggcgggtggatcacgaggtcaggagatccagaccatcctggctgacacggtgaaaccccgtctctactaaaaatacaaaaaattggccaggtgtggtggcgggcacctgtagtcccagctactcagga
>chr1:58694315-58694523
agtactcaataagtAACTACTACATggccgggcgcggtggctcacgcctgtaatcccaccactttgggaggctgaggcgggcggatcacgaggtcaagagatcaaggtcagcttggccaacatggtgaaaccccgcctctatgaaaaatacaaaaattagctgggcggggtggcacacgcctgtagtcccagctactcgggagactga
>chr1:58699738-58700610
GTGCCCTCACAGCATCCGGCAAAAGGTGAAAGCGACCCAGGAGTACCTGAGCTCCAGGTAACCGCCCTGCCCGCTGGGCTTGGGACAAGCCGGCGGGCGAGGTGCCTCCCAGGCCAACAAGAGACCCTGGCCCAGGGGACAGTCTTCTGTTCCCTTTTCCCTTGCCGGACCTGCAGCTTTCCCAGGGCCCGCTCCTTCAATCCACTCCCCTCTCCGCCCCAGAGAGACCCGGTCTCTAAGCCTCACCCTGGCTGTGCCCCCGCCGCCGCTACCACGTCCCCTTCGATATCCACATCCGCCTCTTCAGCCGCCATGATGGGACCTGACCCCGTCCGTCCTCCCGAGAGATCCCGCGAGACGAAGATGGCCCGGGGGCAGGGCCTAACGCGTCACGGGGCGGGATTGAAGCGTCGTCCGGCCCCTCCCGTGCCGGGAGGCGGGGTTTCCAGAGCAAAGGCGCCCCCAGAGGCCTGGGGCTTGGTCCTTTCTAACTTGTTGACATGTAGAGACCTTGGGAAGTGGCCCACGCCTGAGCtttttttttttgagagggagtttcactcttgttgcccaggcttgggtgcaatggcgcgtatctcagctcactgcaacctccacctcccgggttcaagcgattctcctgcctcagcctcccaagtagctgggattacaggcatgcgccaccacgcccggctaatttttgtatttttagtagatacagggtttcaccatgttgcccagctggtctcgaactcccgacctcccgacctcaggtgatccgcccgcctcggcctcccaaagctctgagattacaggcgtgagccaccgcgcccggGCCCTCCTGAGCTTCTAAGAGCTTCTGTTCTTGCACA
>chr1:58702043-58702211
ggtggattaccaggtcaggagattgagaccatcctggctaacacggtgaaaccccgtctgtactaaaaatacaaaagattagctgggcgtgttggtgggcacctgtagtcccaggtactcgggaggctgaggcaggagaatggcgcgaacccaggaggcggagcttgc
>chr1:58706323-58706561
tttgggaggccgaggcaggcggaccacgaggtcaagagattgagaccatcctggccaacgtggtaaaactccgtctctactgaaaatacaaaaattacccaggcgtggtggtgcgtgcctgtagtcccagctactcgggaggctgaggcaggagaatggcgtgaacccgggaggtggaggttgcagtgagctgagatcacgccaccgcactccagcctgggcgacagagccagactcc
>chr1:58728055-58728234
AGCATTAGACTCCAGGAAGGGGCCTCAAGAATCCAAGGGAGAgtcgggagcggtggctcatgcctgcaatcccagcactttgggaggccgaggcgggcggatcacgaggtcaggagatcgagaccatcctggctaacacggtgaaacctcgtctctactaaaaatacaaaaaattagcc
>chr1:58760754-58760788
cacgaggtcaggagatcgagaccatcctggctaa
>chr1:58782252-58783856
TTCCTTTTTCGGCACTTGGAGGCAGCGATGCGGTTCCTCATGCGCTTCCTCTCCGCCTTGATCCGCTCCTGGGACTCCATGTCGATGGGGGACAGGGGCGGTGTCTCGCCGGGCATCTCGGGCACTGTCTGAGGCTCCTCCTTCAGGGCctgcagccgcgggtgctgcacgggcatctgctggggcaggtggtgcggcggctgctgctgctgctgGGGTTGCGCGGGAAAGGCCAGGCCGGCCGCGCCGTAGGAGGGCGCCCCGCCGCCGCTGCTCAGCGCGCCTGGGTTGAAGTTGCTGAGGTTTGCGTAGACCGGCGGCTCGCTGTGCAGgctggcgctgaagccgccgctgccgctgccccctgccaccgaggctaccgcgggagccaccatgcctgccccgttgaccggctgcgccgccgacgtgacgctgGGCAGCGTGTTCTGGCTGTGCAGTTCGGCCAGGGCGCGCACGAAGCCCTCGGCGAAGCCCTCCTGCTCATCTGTCACGTTCTTGGGGCACAGGAACTGGGTGGGGGTCGGCGTGGTGGTGATGTGCCCGTTGCTGGACTGGATTATCAGGCGCTCCAGCTCGGGCGACGCCAGCTTGAGCAGCCCCACGTCGGGCGAGGTGAGGAGGTCCGAGTTCTTGGCGCGGAGGTGCGGCTTCAGGCTCCCCACTGGGTCGGCCAGGTTCAGGGTCATGCTCTGTTTCAGGATCTTGGGGTTACTGTAGCCATAAGGTCCGCTCTCGGACGGGAGGAACGAGGCGTTGAGGGCATCGTCATAGAAGGTCGTTTCCATCTTTGCAGTCATAGAACAGTCCGTCACTTCACGTGAGGTTAGTTTGGGCTGCGCGCACAAGTTTCGGGGCCGCAACAGGGCTGTGGCAAGCGGGGGACACCCGCGCCCCCCGGAGCCTTTGACAGGGAAAGTTTCTCTAAGAGCGCACGCACCCGCTGGCTGTCGTCCCCGCTGCGCCCTCCTCACCAGCTCGCTCCAGGGAGCGCAGGGTTAATTAAGATGCCTCCCGCACTCTTACTTGTCGACTCGCGCGCGCTACCCGGCTTTGAAAAGTCGCGGTCACTCACTGAGCGCTCTTCGTGCGCAGCGGTTCCTCGGAGTCCGCAGGCGAACTCACTTCCCAGAGCAGCGGCTCTCCCCGCGGAGCGGATCAGTGCGGACCCTGCAGTGGCCGGCCGGCGGCGGGTCTTGGCCGCCCGGACTCCGACGACTTGTCCCCTCCTCCGCTGCTAGGGGGAGGGGGCGCCCGGCAGCCGCGGCTCGCGCTCGCCCAAGTTCAACAACCGGTGCGAGCGAAGCTGAGCGCACGTCCTTCTTCTCTTGCGTGGCTCTCCGCCGCCTTCTGGTCTTTACCGCCGTGGAGAAGCCTAAGACGCAGGAAAGGCTTGCAAAAGTTGGCTCCGGGACTCTGCCACTTGTCTCCGGTCCTCCCAGCCGGGAAAGTTCTTTGCTGCTGCAGCCGCTCGCCGACTTCCCCCGGCGGGCGCGTGGGTACCGCTGCTTTCCGCCGCTGTCAACAGCGCCTGGGCAGCAGGGCTCTCCTCCCGGGGGCGGCTGGAGACCAGGCTCTCTGGACAC
>chr1:58784085-58785647
TCAACCCCTAAAAATAGCCCATGATGTCACCCCAAGGCCTTCCCATTGGCTCGCGTCGCTCTCAGGGGGGCGGGCCCGCCCGTCACCATGGAGACTCCACCCTAGAAGATTCTTCTCTGGGCCCGCGGAGGCTCACGGGATGAGGTAATGCTCCGCTGCCCTCCTACAGTCGGGCCCTTCTTTCTCCTACCCTCCCCCCTGCCGCACGCCTCTCGGCCCTCTCTTCCCCGGTCCCCTCCCCGGGCCGTTTTTCCCGGCCCGCCCGGTGCATTGTGGGCTGACGTCTTGGGGTTTGACTGTCTAGTGACGGTGGCTGCCGCGAGCGGGCGGACGCTCGCAACCTCTGATGGAGGGGGGCTCAAGTTCACGGCTGCGGACGGGGATGCGGGGGATGCAGGGACCCGGGAGGCCAGGGAACCTGGCCAGTTGTTTTGGGCCAGGGGTGCGGGCGAGGGGTGGTTGTTGTTTCCCCACTTGTGGGGCCCGAAGTCATCCACCGGCGGCCGCCACCGCGCGGGGCTGGAGGCTGAGAATCCAAGTACGCTGCCACCCCCCCGCACTTCCGGGGGGGCGGGAATACCGCCCTTAAGGTGGCTCTGTGAAGTCCCAGGTGGGGGCGAGCCTAAGGGGACTTAAGTTTAGGGGCGGTCTCCCGAGAGTCGGCCCCCCACGTTGAGAACACTCCGAAGTTTGCATCTCGGTCAAGTTCAGGAGCGACGGTCCGCGGGGTCGTCTGGCTGCTCGTAGAAGCCGAGAGATTTGTATTGCCCGAAACTGGACGCTCAGCTGAGTCTCCGTTGCACCCCACTTCATCCTCCGGGACCGTGGGGGAAAGGGCGCGGGGGTTCACAGCTTTGCCTCGGAGGGGCAGTTTTTATAGTGGGCGCAATTGGTGGGTAACAGGGTCCAGATGGGAACAAGCGTGTAGGCGATCCGAAACTCGGGGAACCCCGGTGTTAGTCTACTCCCCCTCCCGCCCCCGGacaacacgcacacgcttaacacaacacgcacaacataacgcgcgcgcgcgcgcacacacacacTCCATCCGCGCCGAGTTGCTTCCGGGAAAACAAGCCCAGAAGGCGGCGGACACTCGCATAAAGTCACGCAGTAGTACTCGGAGCCCGGGGTAGAACCTGGACTTCAAATCTCTGCACTCCCGGCCGGGTGGTGGGCGCATATCCTGGGTAGCCTCTAGGAAGCGCTAGACACATGTAAGTGGTTCCTTTTCCGCGGTTATTTTATTCTCCCCCCGCCCCCCACCCCTTAGGGACGAAAGTgtgtggtggaaagaatcccgaagtcgggaatcctggttctttcgtggccaggctaccacagtgtgaagcaagcaaatcacggaactcctccgagcttcatttccctcatctgcaggtggggccggtgccgtccacctcactgggctgCCAGGAGTTAGTGTGACAGGGTCGCCTGCAGCACTAGGGAGGTGGTGGCCAAACAGCCCGCTTCCCTCCCCTGCCTCGCAGTTTCCATCCTCGCAGAGCCTGGATAGGATGCCAGGATATAAGAGTGCG
>chr1:58799638-58799800
Ctccttctcagccctccttcatttcccttccttgccttccttcattcctgtcctccctcccttccttcattcctgtcctttctgccttccttcattcctcttatcctttcctccttcctctctcccaaactctttccttccttcctcctgtccttccttcct
>chr1:58814327-58815116
GCCCCGGGTCAGGAGCTGGGCCAGGGAAAGTGAAGAAACCTGTTTGGGGCCTCGGCAGGGTGGGCGTGGGTGGGGCCCTGCCGGGAAAAGAGGCGCCTAGACCAGTTAGTTTCCTTTGCTCCAGGACCGGATGCGGAGCCGGGACTCAGGTGGAGGCAGGAGAAATACGCACCCTGGGTGCACCTGTAAGTCCTCCAGGACTACATTGGTTTTGGCTATGACATGACCAGGGGCTCTGGGTCGGTGGTCACCGGGCGTGGGGCTTCTGGCTGCTAAATCAGGAGAGTGAGCGGGCCGGGCGGCGGCGAATGAGTTGACGGGTGGAGCTGGAAGAGGCTTTGGCGATCCAGCGGGCAAGCGAAGGACACCGCGGGAAGGGGTGGTACCCGGAAACGCAGCTGGGCAGTCGCGCCGCTCCCCTGTCCTCGCCAGCGCGCTTTCTCTTCCTGGCCCCTGCGCCTCCTCCGGGCCCCGCGGTGGCGTGAAAGGCGCtcaggacagacttgtatttgaatccaagctgttccacccacacgcttttgttcttgggcgagtgacttctatctgacccagagttttcccagacgaaagtgggaagacggtgcctaccccaaagcgtcgtgggaatgaaagtcaatgaagtgacataggaaaggtgcctagcacaTGGCAGGTGCTGAGCAAAGCGGGGTTCCCTTTCCCTTTGTTTAGCCCCAAGATCTCACTCCTAGCCCTGAAGTCGCGCCCCAAAGGCAGCCCCAGGACGGCGGGGTCTGGGAGGCAGGAGGC
>chr1:58815395-58815645
GCCGCAGGTCCCGCCCGCAGCGCCGGGCCGCGGGGGAGGCGGGAACTGGTGCTACGGCCGCTACGCAGGCCTCGGGAGGCTCGGAGCCCGCCACGCCCCAGCCCTCTCGCAGGGCCGGGGAGCCACGGGGCCAAAAGGAGGAGCAGGTGGAAGAAATCCAGGCTCAGACCGTCGGAGTCCCCACCCATGAGCACCCTTCTCCACTGATCACTCAGAACATGGTAGGCCCTAGAGAGACAGCAGCCCGaat
>chr1:58816346-58816654
GGCTGGGGTTAAAAGCGAAAGGGACTCGCGGGCGAACGGCCGGGGAGGGCGGCGGGCACAGAGCCCAGACGCCGGCAAAGGCGGGGCGCCGCCGGGGTTCCCTCGGTGCGAGCGCGCGCGGCACTTCCTGCTTTTGCTCCTCCCTGCGGTCCTGCCGGCCGTTGTAAACTGGCGCTGCGGGCCACACCCGTGTTCCAGGCCCGCTAACCCACCGGCGGCCCCAGAGCCCCAGGCGGCCCCAGAGACCcagcctcaatcctcagtcctcgtacagtcctcaggtccAAGTTCTGGCCATAGGAACGCCA
>chr1:58825119-58825332
AATGTAACCTGCAAACAAATAGCCTTGGAAAATCAGTGCCTCACCCTCGGTGCTTGGGTCAGGCACAGGGAGTGCCCCCACCCCGCCCCACCTGCTGCTTTCTGGCTGGAGGCCACCTCCTTTTCCTCTTCTGTATGTTGTCCTGGCTGCCCAGAGGGCAATGCCTCCCCTCCCTGCCTCACCCTTCCctagacttgttcaggccccaagtct
>chr1:58848953-58849331
TGGATGTGGCCTGCAGGAGGCCCTTGGAGCAGAGGCTCAGCCTCTGACTCACACTGAGCTGTCCCCCATCCGGTTAAGGCCAGCCCAGGAGCCGCCCACCTCTCCTGCACCCGCTGCCTTCTTGGCACAGACCTCTGGCTGCAGCCTTTGGGCTCCAGGCTGCAGAATTACTCACTCGCAGATTCTTCCTTTGGCATCTGCCAGGATCCAGGAAGAGGGCTTTGTAGTCTCTCTGTCTCACTTAGCTTTTTCCCTGCCTCCTTTATCAGTTGAATTGCTAAAGCCAAAGCTGAATTTCTCTCCCATTTCCTCCAAGGACCAGTATCCGGTAGGAATCATCTCTGCACTTGGGAGGCTAGGGAGAAGTCAAACACCAGG
>chr1:58881526-58881721
CCATCTTCACCCCATGAAGGATTTCCCAGGTGGTGTGCTCAGCTGGACTGAGGGATCCCTGGGCACACCCACCTGGCAGGGCAGCCCTGCTCCCTCCTCAGGTCTGAAGTTCACCTCAGCCCATGACTCAGTGTGAAGGCTGATGGCTGGGTTCAGTGACCCCCAGGGAAAGCTGAGTCATGTCCAGGAAAGCAA
>chr1:58883203-58883319
ACTCTTTCCAAAAGGCCCTCTGACTGCCAGCCCTCCCAGAGGGGTCAGAGAGCATTTCCCAGCTTCCCACTGGGCCTGCCTATCTTTGGGAGCTTTGAAGTCCTACATTTAGAGGA
>chr1:58893387-58893478
ATCTTGCTGGGAGGCTTTCTGGAGGTGGCAGGTTATCTCGAAGCTGCAGCCTAAACACAAGCCCTTGTCTGACTCTGTGTAGACACCCGAG
>chr1:58894854-58894977
tctctactaaaaatacaaaaaattagccaggcgtggtggtgggtgcctgtaatcccagctactcgggaggcagaggcagaggaactgcttgaacccaggaggtggaggttgcagtgagccgag
>chr1:58903697-58904181
cACGTCCCGCCCGCCGCCCGGCTTCCCGCCCATGGGCCTCGGCAGTGCCCGCGGGAGGAGCGGGTGGAGGGAGCCGCTCGCCACGTCAGCGCACGCCCGCCCCGGCGCTCCGCCCGGCCCTCCTGGGCCTCCCCATAGAAGGTTAACCCGGGCCGGATCCCACGAGGACTGGTGGGGGCCGGGCGGCCCGTGATTTCAGTTTCCGAAGAGTCCGGCCCTGCGCAAAGGCGGGCAGGGAGGAGGAGTTCGGGAAGCCTTCCCGACAGTCTGTAGATGAAATGAACGCGCCCCGCCTGAGCGCCACTCGGGGAGCGCGCCGAGCCAGTGCAGCACCGCGGCCTCCCGGCCCGCCAGGCTGAGGGTTTCCGCGGGCCCTGACCCTGCTGGCCCCCACCGGGCCAGTGAAAGCAGCAGGCTTTATGCGGCTGTCGGGCTCGGGGCGAGGAGCCGGCTCCACCCTCCCAGTCTGGGCCCATCCTCCGGC
>chr1:58958817-58958837
caagtgggtccctgacccct
>chr1:58984613-58984624
cccgggttcac
>chr1:59013245-59013516
TTATTCTCGGTGTTTCTAGGAGGTTGACTTCTCAGGAAACGGTACCTGTCTCTCCCAGAAACCTGGGGTGTTTGCCTGGAGAAAAATCCCTTAGCCAAGAGACCGTTGTGACCTTTCACAGGCAAATTTACTCACAGCCTAGGGTGGGAAGAGGCCTAGGGAGCTCCCCTTCCAAGGGCACCGGGCTATGGGAATTTCCTCCAGGGCCTTCCTGGGCCGGCCCTGGCCGCGCCTCACTGAGCTCCTTGCAGTTTCTGTCAGCGCTGAAACT
>chr1:59015851-59016008
CCTTAAACGTGAGGAATTAAAGTAAGCGCCAGCCTGGCTCAGGCTCCCACCTCCCCCGACTCTGATCTGGCCCTGACTCAGCTTCTGTTGCATAGGAGGAAGTCCCAGGATGCTTCCAAGATGATCTCACTTGTGCCTGTTGGCACATGTTTCATTT
>chr1:59051834-59052023
agatcacctgaggtcaggagttcgagaccagcctcaacatggagaaaccccatctctactaaaaatacaaaattagccaggcgtggtggtgcatgcctgtaatcccagctactcaggaggttgaggtaggagaattgcttgaacctgggaggtggaggttgcggtgagccgagatcacgccattgcact
>chr1:59070240-59070384
ctccacctcccgggttcaagcgattcccctgcctcagcctccggaagtacctgggattacaggtgcccgccaccacgcccagctaattttttgtatttttagttgagatagggtttcactatgttggccaggctggtcttgaac
>chr1:59151143-59151365
TCCTCTGGGGAGGAAGGGGAGGGAGAGGGGGAGTTGGGAGCCTAGGAGGGCTGACAAGGTGCCCTCTTCAGCACTGAGTCAGCAACACCCGGCCCTGTGGACACAGGATGATCCTGATTTCAGGGGCTGAGTCACATGAATAACTGGAATAGTTGTTTAGATCATAATGAATTCCCAGAACCTTTCCAAGCCAACCAGCAGGCACAGGCTCTCTCCCTACCC
>chr1:59296424-59296630
GGGCTGCGGAGAGTCCGCCTGGGTAAGCTCCGCAAGGTGAGTCCCCAGAGCCGGGAACTCGCAGCCTGAGCAGACGCAGCGTAGCCGATCTTGGGTCCGCGCTCCTCCCGCCTTGCCCAGCCCTGCCCGCGGTTGGCTAGGCCCCAGGGAACGCTGCAGCCGCGGGGTGGGCAGGCGACGGCCAATCCCACGCCCGGTTCAAAGGG
>chr1:59296876-59297056
CTAAAATGTAATTTCAGATTGGACAAGTACTGTAAGTGACCCTCCTCTCAGTCCCACGTGGGCGCTGGGGGCTTTTGCTGGTGCGCAGGCTCTTAGCGCGCACGCCCAGAAAGAGGCTTCTCCAACCCGGCCCGGCCCTTCCTTCCCCTTTCCCGCAGTCGTTGcctcctcctcccctgc
>chr1:59297540-59297690
ggccgggcgcggtggctcacgcctgtaatcccagcactttgggaggccaaggcgggtggatcacgaggtcaggagatcgagaccatccaggctaacacggtgaaacccccgtctctactaaaaatacaaaaaattagccgggcgtggtgg
>chr1:59314024-59314231
agcgcaatctcgctcactgcaagctctgcctcccaggttcacgccattctcctgtctcagcctcccgagtagctgggactatcggtgcctgccaccacactcggctaattttttgtatttttagtagagacggggtttcaccgtgttagccaggatggtctcgatctcctgaccttgtgatccgcccgtcttggcctcccaaagtgc
>chr1:59427173-59427346
GCCACAAAGACAGCTGGGAACTCAGGTCCATAGCAGGCACCCAGGACGGAGGTGAAGAGAAGGCGCCTCCCTGTCTGGTGACAGCAGCTGGGGCCCTTGCTGCCTCCCTCCCCACAAAAATCCAGTTGGGACCAGTGCATGCTGGGAATCTGCCTGCCTGACAGAAACAGATG
>chr1:59533283-59533360
cgcttttccgacgggcttaaaaaacagcacaccagattatatcccgcacctggctcggagggtcctacgcccacgga
>chr1:59669616-59669911
actcctgacctcaagtgatccacccgccttggcctcccaaagttctgggattacaggcatgagccaccgcacccggccCCAATTTCCAGCCTTCTGATAGCCAAAAAACTTCCTATCTGGATGCAAGAGGAAAGATGAAAGTCAGCTTTGGAGAACACAGTACTCTAGAAAATGGGAAACAGGGCCTCCCAGAGCAGAACAGCTAGCTGTGAGTGACCCCGGCACTGACTCCGCGCTGCAGCCCTGGACTTTGTGAAAATGGGTCATCTTCCAGGCCCTACATCCCTGGGCTGAC
>chr1:59814247-59814792
ggtttcgccatcttggcctggcgggtctcgaactcctgacctcaggtgatccacccgcctcagcctcccaaagtgctaggattacaggcgtgagccacctcgcccagccGGTAGGATCTATTTCTGAAGACAATGTGGAAGCAGAGTGTGGGCCCTCCACAGGTGTAGCGAGGCGGCGTGCTACCGCGAAGAAGGAGGGAAGACGCCTGAGCCCAGCCGGTGCCCTGCTGCCCCTCTGCCTCTTCGGCCACTGGGGCTGAGCTTCAGCCTTACCAATCCCCGCCGCGCACGCGCGCTCGCTTCCCGCGCGCAACCTCCCACCCCCGCCCTCACTGCACCTGCCAGGTCATAAACCTCTTCCCACCCACTCTCACTCTCTACCCAAGGCTCAGGCTTGTCTCACGTTGATTGGCCAGAGCCCACGAGGGCACGTCCAATCAGCAATCCCCCCTGCGCAACCTATCCCGGTTCTTcccgcccccgccccgccccgcccgcccccccGGGTACCTACCGTCTCTGTGACTGGTGCGCGGCCAGGTCAC
>chr1:59815048-59815367
GCTCCTGGAGGAGAGCCGGTAGGAGGGAGTGTGAAGGTGTCCGCGGCGTCGTCGACGGCGGCGCCGGCCATGGAGGAGACGCAGCCGCCGCCGCAGCCTAAGCTGCCCCTGTGCGACAGCCTCATGATCTGGGTGAGTGCGAGGAGGCGAGAGGGCGAGGGGGCCAGGGGGCCGAGGCGAGGAGCCTGGGGCGCCCGGTTCTCCCAGGTGAGCTGGGGCTACCTGCACAGGGTCCCGGCGCACCCTGCCCTTCTCACCTCGTGCCCTTGACCGAGAGAATGCCACCTGCGGGTCGACGGGCAGGTGTGTGGGCGCGGGT
>chr1:59971651-59971799
CACCAGCCCTGACAGCTCCAGGCCCAGGTCCTCCGTGTGCGCCCCGAAATGCAGTGACTCCTAGGGCTGGAAGGAAAGACATAAAGCCCACctgggcatcatctctgagagagacactggccagcgtggagggtgccctgcggggagt
>chr1:59986445-59986455
GCCCCATTAA
>chr1:60271175-60271318
TACTACAAAGTCCAATATATATATTGGACTTTCAGTCCTCTGTGTGTATACACACACAcgtgcgcgcgcgcgcatgcgcacgcacgcgTCTGTAAACACATACATACATATGGCTTTTTTAAGTTGgtggtttccaaacttta
>chr1:60640065-60640466
gtgagcgacgcagaagacgggtgatttctgcatttccatctgaggtactgggttcatctcactagggagtgccagacagtgggcgcaggtcagtgggtgcgcgcaccgtgcacgagccgaagcagggcgaggcattgtctcacttgggaagcgcaaggggtcagggagttccctttccgagtcaaagaaaggggtgacggacgcacctggaaaatcgggtctctcccacccgaatattgcgctttcggaccggcttaaaaaacggcgcaccgcgagattatatcttgcacctggctaggagggtcctacgcccacggagtctcgctgattgctagcacagcagtctgagatcaaactgcaaggccgcagcaaggctgggggaggggcgcccgccattgccc
>chr1:60827592-60827741
aggctggagtgcagtggcacaatctcggctcgctgcaagctccgcctcccgggctcacgcctttctcctgcctcagcctcctgaggtagctgggactacaggcgcccgccaccacgcccggctacttttttgtatttttttactagaga
>chr1:60979815-60980026
ctctcgctctgtcgcccaggctggagtgcagtggtgcgatctcggctgactgcaagctctgcctccccagttcatgccatcctcctgcctcagcctcccgagtagctgggactacaggcacccgccaccatgcccggctaattttttgtatttttagtggagacagggtttcaccgtgttagccaagatggtcttgatctcctgacctcgt
>chr1:60980371-60980598
tttgggaggccaaggcgagcagatcacctgaggtcaagagttcgagaccagcctgaccgacatggtaaaacccccgtctctactaaaaagacaaaaactggccgggcgtggtggcgggcgcctgtagtcccagctactcaggaggctgaggcaggagaatggcgtgaacctgggaggcggaggttgcagtgagccaagattgcgccactgtactctagcctgagcga
>chr1:61023268-61023475
ttagctcactgcaagccctgccacccaggttcaagagattctcctgcctcagcctcctgagttgctgggattacaggagtgtgccaacatgcctgctaatttttgtatttttaatagagacggggtttcaccatcaaactcctggcctcgtgatctacccgcctcagcttcccaaagtgctgggattacaggcatgagccaccacac
>chr1:61042911-61043663
GCAAGGAACCCTCATTCTGTGCAAAGCCAGGGCGCAATCCTGTGCAGTAAACCTCCCCTCGCGAAGAGGGAAGCGGGGTTCGCTGTTGCACCCCAGGCCGAGCGCCCTAGGGGAGAGGGCGCCGCAGCGAGTCCCGAGATCCGAGCCCGGCCTCGACGCCGGAGCGCTCCCGGAGCTGGTCCTTGCCCGAAGCGCATTAAAACGGCGCCCTCTGGTGTCAGCTCGCGGCGGCCGGGTAAAAGCAGTGGCGCTGGGGGTAGAGTTCTACTCGCCACCCTGTTCGCAAACTGAAAGATCCCCGAGTTTAGAAAGTGTCTTGCCGCTCTGCGGACGCTGTGTCCGCGGCCCCGCTGTCGCGCAGAGCTGGGCTGCGATCAGAAAGTCCGGCTCCCCTGGCCCCAGACAGTGGCTCCCGGGGGAACCAGCGTGGAGGGTGAGGAGGGACCTGGCCTTCGAAGGCAGGAAGGACAGAACCCCCAAGCCACGACGGCAGCGGGGCGCGGGGACGGCCGGGCTCCAGCCACAGAGGCCCGAACTCGGCCCGCACTGCCCGGCGGCAGGCCGCGAAGGAGCCCCGGGTAGTGGGGGCGGCAGGAAGGAGAGGCGCGCAGGGCCTTCGGGGCCTCCCCAAGCCCCGGGCTCCCGTCTGGGCTTTGTGGGTTGGCGGTGTCTGAATCGCCGACGGGCCGAGCCGTGCCGGGAAGGCGCGCGGCCCCGCGCGGGCACCTGGCCGAGGCCGCCCCGCGCTGCCA
>chr1:61048857-61049043
accacgcccaagtaatttttatatttttattagagatggggtttcgccatgttggccaggctggtctcgaactcctgacctcgggtgatccgcccacctcggcctcccaaagagctgggattacagatgtgagccacagcacccggccTACAGCCGTTGTCTATGAGGAGATAAGCTAGTTATCAA
>chr1:61050086-61051163
GGAATTTGGAGGGCGAGGACACGGGTCACCAGCTGCCTCCCCTGAAGGCCAATTTAAGTTGTCCCCTGGCTTGAACTGAGCGCAGGAACCTCGGTGATGGGGACATGCCcccctccccgcgcgctcttcctctcccagcccccctgccctcccctctccAGGGGCTGGCGGGCCCGCGCTTCCTCCGAGGTCGGGCTACGCGGCGCGATCTCCAAGCGCTGGGGCCGAGCTTGGCGCTCCGGGGCGGCGCTTCGGTCCCCGACCCTCGGGCCGGCCCGCTGGCCCCCACTCCGCTTCCTCCCGGCACCCGCTTCGCCGGCAGCTGTAGCGGAGGTGGAGGGATGGGGGACTGTGACCCCCGTGAGTGCCGGCGGGGCGGGGCAGCTTTAAAAACTTCTGAAAGGCCTGGTTCAAAGCCTCAAAGGATAGAACTTGGGCCGGAAGGCGGTTTCCACGGAGGGGCCTAAAAGGGGGCTGGGGGTGCACCTGCAGGGCCAGGAGCTGCGGCTTGGGAAGGGGGGCCCGGTCACCGCGAGCGCCGCAGTCCCCGCCCCGCACTCGCCGCCCCTTGGAGCCGCCGCGGCCCCGCCCGGGCCCTGCGCTTTCATCCTCCCCACGGGACAGCGGCCGCGCGGGGCGGGGGCGGCTCTGGCCGGCGCGCTCCCGGCGGGGTCTTCCTTCCCTCCGGCCCCTCCCTGGGAACCCGAGATTTCGCCGCAGAGCTGAACTCCCAGATTTTAACCCCAACCCCCCCGGGCGGGAGGCCGCGGAGAACCGGGAGTCGCGACCGAGGAAGCGTCCCCAGTCACCTCCTAGCCCCCCACACAGAGCCCCGGggagggtgaggaggaggaagagcgggaggaagaCCCGCGCCGGTGGGTGGGGGCAGGGAGGGGGCGTCCGGGGTCGCAGGGCGGCGCTCCGGAGAGTGGCCCCGGCGGCGTCCGGAGTCGCTGCGGCCGCCGTGCCACCTCGGGCAGGTGGGGGGGGGAATGCGCGGCCGCCGCCAACCAGGGTCGCTCCGCCGTAGACGCCGAGCAGACGCGGTCCGGCGCTCGGCCGGAGAGCCGGCTA
>chr1:61053688-61054098
TGTGGAGAACGAGGCCGTCCGGGCTAGGTTCCCGGGGCTCAAAGACGCAAAGGGAAGGCGACAAAGGTTTCTCACAGGTCGCCGTTAGGGAGAGGGGGCAGCGCAGGAAACCCGTTTATTTAAAGTTCAGTTGTGTTGGGCATCTGATCCAGGACAACTCGCCCAGGAGCCCGGCGGGTTTCAGCTGCCACCACGAAAGTAAGGATCGGTTCTGCCGCGTCGCCCCCTCCTTCCCCTTGGGATGTGCCAGGCGGGCGACAGATAAGGGGGCGCGGCGCGGGGTCAGCCACCGAGCCAGAGGGCGGCGCCCGGTTGCAGCGCTCCACAGCCGCCTCCTGCAGCCTCGCGGTCGTGACCTTGCCGAGCAGCTCCTGCGCCTCAGGCTCGGTCCCTGCACCCGCCCTCACTCC
>chr1:61054243-61054465
TGTCCCCACCCGGACGCAGGAGGTCTCGGGAGGAGCTCCGAGGCCAAGCGCCCGCGACTTCTGGGTGCCAGGTTGCTGCAGACGAGAAATGAAGCCCGCCAGATTTGGGCTCCCGAAATTTTTTGAAGTATGAGTACCTTAGATTTCCCTTCTGATACAGCGCCTCTTTCGAAGGGGTGTGTGCGAGTGTGATAGTGAAGATGGGGTGGGGAGTTCTTGCCT
>chr1:61054646-61054800
AGCAAGATGCTTTCTACTAATGGAGAACTTTACCCCGGGTCTTGCAACCCACTAAACTTGGCGTCCCATGCCACACTGGGCGTCCCAGGCCTGCCTGCCCTCGACGGGGCGGTCTCTCTGCCGGCCCCTGGTAAAACAGTTACTGCACCTGGGG
>chr1:61056942-61057381
GGGGTTGGGGTGACGGGCGCTTCCCCCCCGCTTCATATACGTGAAGCAATCTGGAATCATTCCACTTGGCTCTGAcgcgcgcgcgcgcacacacacacgcgcgcgcacacacacactctcacacacacGTGTACCGTGCATGTGTGGGCGCCTATGGATCTGTGTATGCGCGCGTTTGTGATTTAAAGTGACAGGACCAAGAACTGGCTGAAGCAGAGAATTGTTTTGCGTGATAAATCAACTTGATTGTCTCCACACTGTACTTCCATTATTCACCCGAGTGCTCGGTGGTTACGGCGGACGTGCACTGCGGCAAAAATGTCCTCGGAGCCGCTAATTTTGTGGCCActgcggcggctgcggcggctgcggcagcggaggcgcgggggcgCGAGCACGGGTTGATTTTTCAAGATCTATCTCCTTTAGTGCAACTCGC
>chr1:61059866-61059977
gccaggctggtcttgaactcctgacctcaggtgatccacccacctcggcctcccaaagtgctgagattataggtgtgagccaccaccccagccGGATATTTTAATTCAGCC
>chr1:61063954-61064048
tgtagtggcgcgatcacagctcactgcagcctcagcctcctgggttcaagcaagatgagagtctcactttgttgcccaggttggtctcaaactc
>chr1:61077012-61077245
AGACCGGAGCTTGCGCCGAATGTAGGGGCTCCTATTGGCCACGCGCCGTAGGGGAGGAGACGACTGGCGGGGAGACAGACTGGAGGAGGGGAGAAGGGGGCAAGGCCTTTtccctgccccctccctgccccctccGCCGCAGGCTGCCGCCGGTACCTCGTGCGTGGTTACTATGCAAATTGCAGCGATTGCGGAAATAAACAAGGGAGTTGGGAGAGGAGAGAGGGACTGCC
>chr1:61081956-61082095
GCCCGGCCTCCTCCTCGGTTCTCTACGTGCCCACGCGGTGGCCCGGGGGGTGCGGGGCAACCTGGCAAAGTTGCCCAAGTCCTCCACCGAGGTCCGCGGAGGTCTGCAGCGGGGGTGGGGGGATGGGGACGAGGAAAAG
>chr1:61082245-61083921
cgagcaaggagcgagccacggagagagccggggagcgagcgagccagcctgcgagcgcgagcgGCCGCGGAGGCTCGGGACCCGGCTGGCCGCGCGGCGCCGCAGccgccccctcccccacaccccctcccccccgcggcggcggcgcgagcgggcggcggctgtgcggtgcggtgcagagcggaggcggaggcgggcgcgcgggcagctcgcgggcacccggccgggccggcgcggGAGCGGGAAAGGGTGCGCTATGCCTTTAACACCCGCGTACAGTAGGCATGTATAGTGGAGTGTAGGGAAACTCTAGGCGGGGTTAAAGTTCAGCTCATGGAGCGGCAATAGCGCTGGCTGGCTGGCTGCAGTTGAGCCGACTTGGAAATGTGAACGCAAGAAGCAGGCTTGATTTTTTTTTCTCCCCCCTtctctctctctctctctctctctcttcctctctccctctttctcctctctcACCcacactcacgcacacctccaaaccgcacacccagacgcacacgcatacCCCAGCGCCCGGCAGTTATGTATTCTCCGCTCTGTCTCACCCAGGTAAGCCGCGGCGTGGATGCGGAGGGCTTGggggccggggcgccgggggcagggctggggctgggtggggggcaccggggccgtcgctccggccgggcccagggcGtgcgtctcggtgtgtgtctgtgtctgcgcgtgtttctgtgtgtgtgcgcgcgtgtgCCCGCGGGTGGGGGGGGGGATCCCGCTTAAAGAAAGTAACTTTGTTTCCATGCGGGTGCATTCCTCTTGCACGGCCATTTGTGTGGGCACATGGCTAATGGCGCCCTCTTATTAATGCGTTAATTAATATCGGGGCGACGGACTGCGGAACAGCAGTGTTTTCGGACACCCCGCACGTGTTTCGGCGGGGTTGCAGTCCATGACACGCAGAAATCTGGCTCAGCGTTTCTGCTGCCGGGAGCAGGGATTCCGTAGTGCCGCAGCGCCCGGGGAGGGGGCCGCCGACGGAGCCCACCGCTCACCCCGCACGCTCGGGCCGGCTGCAGTCCTCGGGTGCGGGGAGACCTCGGGTGCCTGCGCCCAACGGCCCGCTCCCCGCAGCCTGCGCTGCCGCAGCCCCCCGCCGTCTTCCCGAACTCTTACTTTTGTTTATTGTTTGTCAGCCTTCGGGGTCCGGCCGCGGAAAGGACGCGggctcccgtcccggccccggcccggacagcgcccctcggacgcggGCAGGCTGCGGCTAGCCCTCGGCTGAGCGGGGCTACGTGGACGCGCGTTCCCCCGCGCCGGCCGGGTGGAGCCTGCGTCCTCGCCGCGCGCCGGTGGCCCGTTGGCTCTCCCGGAGTGAAAGTTTCGGGGCCGAGACGAGCCCACGTTGTGCAGGGCGCCGAACGCCGGAGGCCGCGGGCCGCGGGCCGGGTAGCGCCGGGCAGAGTTGGGCTCCTAGCCGGGAGCCGGAGCGGCGGCCCGGGCCGGACACGGCTCcccccgccgccgccgccgccaccaccaccaccgccaccgcgcgactccggccgctccgcgcgcAGGACGGGGGCAACTTTTCCCCTCCGACTCAACTCAGAGCATGGGGCTCTTGCGCCCCACCGCCTCTCCTTTCCGTGCCCCCCTGTCCATTCCTCCCTTGTCTA
>chr1:61101144-61101285
cggcactttgggaggctgaggcaggcacatcacctgaggtcgggagttcgagatcagcctgacaaatatggagaaactccgtctctactgaaaatacaaaattagccgggtgtggtggtgcatgcctgcgatcccagctac
>chr1:61118064-61118177
atcccagctactcaggaggttgagacaggagaatcacttgaacctgggaggtggaggttgcagtgagctgaggccgcaccactgcactccagcctgggcaacagagtgagact
>chr1:61129066-61129226
cgcccaccaccacgcccggctaattttttgtatttttagtagagacggggtttcaccgtgttagccaggatggtcttgatctcctgacctcgtgatccgttcgcctcggcctcccagagtgctgggattacaggtgtgagccaccgcgcccggccTACTT
>chr1:61129498-61129690
gagtgcagtggtgtgatctcggctcactgcagcctccatctcccagattcaagcgattctcatgcctcagcctcccgagtagctgggattataggtgcacgccacccgcctgggtaatttttgtatttttagtagagatggggtttcagcatgttggccaggctgatcttggaactcctgacctcaagtgat
>chr1:61138812-61139136
ctcaagtcgtccgcccacctcggcctcccaaagtgctactattacgggtgtgagccaccgtgcctggcTAGAATTAGTCATTTTAAATTCACTGGggctgggcgcagtggctcatgcctgtaaccccagcactttgggaggccgaggtaggcagatcacttgaagccaggagatcgagaccagcctggccaacatggtgaaacctcatctctgctaaaaatacaaaaattaactgggtgcctgtaatcccagctacttgggagactgaagcacaagaactgcttgaacccgggaggcggaggttgcagtgagctaagatcacgt
>chr1:61142802-61142973
GGCTCTTAGGGCACATGGAAAGCGCCTGCCCCTGTGCCAAGAACTTAAGAGAGAGCCGGGGATGGACCCTCCTTGCTGTGGCTCCTGAACAGTGCAGCCTCTCTTCTGATGCACTCACCCTGGCGAGGAGAACCGCTTGTGTGGCGACTGCTTGGCCCAAGAGCGAGTAGG
>chr1:61143562-61143662
tatttttttgtacagatggggtttcaccatgttgcccaggctggtctagaacttctggactcaagtgatctgcccaccttggcctcccaaagtgctagga
>chr1:61155851-61156081
CTTggctgggcgcggtggctcacgcctgtaatcgcagcactttgggaggccgaggtggatggatcacctgaggtcaggagttcgagaccagcctgaccaaacatggtgaaatcccgtcactactaaaaatgcaaaaattagctcggcgttgcgtgcgcctgtagtcccagctactcggaggctgtgacaggagaactgtttgaacccgggaggcggaggttgcagtgagc
>chr1:61159730-61160028
gagtgcagtggctcgatctcggctcattgcaacctctgcctcccgggctcaagcagttctcctgattcagcctcccaagtaattggaattacaggcgcctgccaccatgcccgactaatttttatatttttagtagagacggggtttcaccatgttggccaggctggtctcaaactcctgacctcaggtgatcctcctgcctcggcctcccaaagtgctgggattacaggcgtgagccaccgcgcccggcctgtagatgtaattttaaagtgtcaaataagcataaggCAGCAAGGAC
>chr1:61187906-61188247
GGCAGCCCTGTAGTAAGGAGGTTGAATAGCCTCGCTCACTTTGCCTCCTGCTTGAGGTGGACTCCGTGTTCCCAGAGATGTTGGGCCTGGTTTAGCCAGTTGTTAAACTGAAGCAGGGTTAGCTTACCCTTGAAGTGtttttgtttgtttgtttttgttgagacagagtctcgctctgtcacccaggctggagtgtagtggtgcgatctcggctcactgcaccctccgcctcccgggttcaagtgattctcctgcctcagccccggagtaactgggaccacaggtgcgcgcccccacgccagctaatttttgtatttttggtagagatgggatttcgctgt
>chr1:61192588-61192705
gctactcaggagacagaggcaggagaatcccctgaactggggaggcggaggttgcagtgagccgagatcgtgccattgcactccagcctgggtgacggagcgagactcttgtctcaa
>chr1:61219438-61219664
gtgcggtggctcacacctgtaatcccaacactttaggaggctgaggcaggcggatcacgaggtcaggatatcgagaccctcctggctaacacggtgaaactccgtctctactaaaaatacaaaaaattagccgggcgtggtggcgggcgcctgtaatctcagctatttgggaggctgaggcaggagaatggcgtgaacgcgggaggcggagcttgcagtgagccga
>chr1:61260684-61260901
attctcctgcctcaacctctggagtaactgggactacaggcgcccaccaccaggcccggctaattttttgtatttttagtagagacggggtttcaccgtgttagccaggatggtctcgatctcctgacctcatgatctgcccacctcggcctcccgaggtgctgggattacaggcgtgagcccctgcgcccggccAAGAAATTTTCATAGAGTTTCC
>chr1:61271544-61271747
TGGATCTCCAGAGCAGCTGGCAGCCCCCAGGGTGGTCTGGTGGAGGGAGCCCTTCCAAGTGGCTGCTGCAGGAACACAGACCTTGCTCCCTGTCTGAATCAGGAGTAGAGGAGATGAGGACCAATGCGTGCAAACTAGCCTGGTCCTTTTGGAGCTAGGAGTTCCCCTGCACCCCGCCACAGCTCCCCATCTCCCTTCGATAA
>chr1:61286130-61286374
AAGAATTGCTGGATAggccgggcaggatggctcacgcctgtaatcccagcactttgggaggccaaggcaggcggatcacgaggtcaggggattgagaccatcctggctaacactgtgaaaccctgtctctacttaaaaaaaaaaaaaattagccgggtgtggttgcaggcgcctgtagtcccagctactcaggaggctgaggcaggagaatggcatgaacctgggaggcagagcttgcagtgag
>chr1:61310639-61310870
GTGTTCCCAGAAGTCCCAGCTCCAGCCATCACAAACCAAACGTGCCACTTGCcttctttcttttctcttttcctttcttcctccttcccctcccctctcatcccctcctcctgcttctccCTCTTttccttccttccttccttccttccttccttcctCTGAATTTCCTGTATATCCTCTCTGAGAGGCCTTACTTAGATGCCACTTGCTCTGCGCTTTTGTTGCCCCTGG
>chr1:61325636-61325846
ggctaggcgtggtggctcacgcctgtaatcccagcactttgggaggccaaggcaggcggatcatgaggtcaggagatcgagaccatcctggctaacacagtgaaaccccatctctactaaaaatacaaaaaattagcagggcgtggtggcaggcgcctgtggttccagctacttgggaggctgaggcaggagaatggcatgaaagataat
>chr1:61328477-61328660
atggcacgatctcggctcaccacaacctacgcttccccgttcaagtgattctcctgcctcagccctcccgagtagctgggattacaggcaagcgccaccatgcccggctaattttgtatttttagtagagacaggatttctctgttagtcaggctggtctctaactcccgacctcaggtgatt
>chr1:61328907-61329555
agacagggtttcaccatgttggccaggctggtcttgaactcctgacctcaaacgatctgcctgctttggccttccaaagtgctgggattacaggcatgagccaccgcacccagcctccatttataatttttttctttttttcttttttttttttttttgagatggagtctcactcggtcgcccaggctggagtgcagtggcgcgatcttggctcgctgcaacctccgcctcccaggttcaagctgttctcctgcctcagcctcctgagtagctgggattacaagcgtgcgccaccatgcctagctaattttttttatttttagtagagatgggttttaccgtattagccaggatggtcttgatttcctgaccttgtgatctgcccacctcagcctcccaaagtgctgggattacaggtgggagccactgcccccggcctgagccaccatacctggcctatcatttttaaagtaatttttttttttttttttttgagacagagtcttgctctgtcacccatgctagaatacagtggcacgatctcggctcactgcaacctctgcctcccgggttcaagtgattctcctgcctcagcctcctgagtagctgggattacaggcgctcgccaccatgcccagctagtttttg
>chr1:61333741-61333992
aatcccagcactttgagaggccgaggcaggtggatcacttgaggtcaggagtttgagaccagcctggccaacatggtgaaaccccgtctcgactaaaaatacaaaaagattagctgggcatggtggtgcacgcctatggccccagctactcaggaggctgaggcaggacaattgctcgaacccggagggtggaggttgcagtgagctgagatcacactaccacactccagcctgggcgacagagtgagact
>chr1:61341521-61341703
aggctggagtgtggtgatacaatcatggctccctgtaactccacctcccaggccccagggatcctcccacctcagccttcccagtagccgggaccacaggcacgcgttgccacatccaactaatgtttgcattttttgcagaagtagggttttgtcatgttgcccaggctcgtctcgaactc
>chr1:61347310-61347421
ctacaggcgcccaccaccacgcccggctaattttctgtatttttagcagagatggagtttcaccgtgttagccaggatggtctcgatctcctgacctcatgatccgcctgc
>chr1:61363329-61363531
tgtgatggctcacgcctgtaatcccagcactttgggaggccgaggtggacggatcacctgaggttgggagttcgagaccagcctgaccaacatggagaaaccccatctctactaaaaatacaaaattagctgcgcatggtgctgcatgcctataatcccagctactcgggaggctgaggcaggagaattggttgaacctggg
>chr1:61396660-61396811
TGGGAGGCCGTGGGGAGGCCATGCTCAGATTGTGGTGTGGTCAGAAACGTGCCTGGGggccaggcacagtggctcatgcctgtaatcctagcacttggggaggccgaggcaggtagattgcctgagctcaggagttcaagaccacgctggg
>chr1:61441920-61442216
ACCCCCACCGTCTTCCAGGAAGGCGGTTTGCTTGGCTCATCCCTTGGGTCTTGCATTGCAGTGACCTTTGTAAGCCAAGAACTGCCGGATGAAACTCATTATGGAATTCGCTAATGCTCCTCAGCCCTGGGGTCAATACTGTCAAATCTGGACTATCCCCTCGCACCCCTTCCTGGCTGCTTGCTTTGAGTCAGAAGCAGGCACGGAATGAAGCCCTGACGAGGGATGCCAGGCACTGAGTAGGTAACTCCAAGGGAGTACAGGAGAGAAGCGTTACTCCTCCCGGTGCCAGATTC
>chr1:61446454-61446637
GGAGACACTAACTTGAGGGGTGGGAGGAGATAGAGAATGGAACTAGAAAGACCAGGAACAGTGGACAGGGGAGAATTAAAGAGGTAACGAGCAGACCTGTGCCAGGGCTTGAGCGTGGAAGTGCCTGCTGGGGTGGAGAAGTCCAAAGGTGGCAGATGCTATCCAGTGTCTGAAGGGCTTCTT
>chr1:61463420-61463511
TGCTGCGGTGGCATTGTGgacagaaactgaaaccagaaagaaatcccttcgccctcttcctcctcctcctcctaggctcctgcctgtgtct
>chr1:61468427-61468685
aatggtgcgatctcggctcactgcaagctccgcctcctgggtgcacgcccttctcctgcctcagcctcccaagtagctgggattacaggcgcccgccaccacacccagctatttttttgtatttttagtagagacagggtttcaccgtgttagccaggatggtctcgatctcctgacctcgtgatctacttgcctcggcctcccaaagtgctgggattacaggcgtgagccaccgcgcccggccGGGAAATCCACTCT
>chr1:61487189-61487378
TGGCATGTCATAGGTTGGTGAAGACCTGGCCTCCCAGGCCCAGGGGCAGGCCCCAGGCCATCCTGCTGGACCTGTGGAGACTAAGCCCATTTCTACCTGATGGGTGGGGAAAGAGCCCGCATTCACCTGCTCATCAGAAGAGCAGCTCCTCCCAGGCCAGCTGACACGGCTGATATTTCCTCAGAGCTC
>chr1:61492315-61492517
actggagtgtaatggcgccatctctgctcaccacaacctccgcctcccgggttcaagcaattctcctgcctcagcctccggagtggctgggattacaggcatgcgccaccacgcctgggtaattttgtatttttagtagagacagggtttctccattttggtcaggctggtctcgaactcccgacctcaggtgatctgcccg
>chr1:61493441-61493931
TGGAGAGACAGAAAGAGTTCCCCTAAGGAATCCCAGAGAGAGGTTGGGTTTGGGAAAGGCAAAAAGTAATGTGAGACTGCGTTCTGTTTTGTGGTGTGACATAGAACCAGATGTTGGTACAGGGGTCGGGAACCGACCTTGGTCATTATTAATCTCTATTGTCTCACTGAGATGTTGCCACTTCCATGTGATGAGCCCATGCAGGTCACCATGGAATCTGCCTCCTCCCGCCCACGGGAGCAAGGAGCCACATCCCATCTCTTTTTCCGTACCGCACCCCGCCAACTCTTGGCTACCGGAAAGCCTGAGGGCCGCTGCAGCACTGTTTTCCTAGATGGGCCACATGACCCTTTCTACTCTGGCCttcttttttttttttttttttttttttgagacagggtctccctgcatcgcccaggttggagtgccgtggtgcgatcttggctcactgcaacctgcgcctcccgggctcaagcaactctcctgcctc
>chr1:61503133-61503424
gtggccctgtgtggcttggcataccctttcctcttgtgaaccatgagtaacaaactatcttcttttttgttttttgagacggagtctcactctgtcacccaggctggagtgcagtggtacgatctcggcttactgcaacctctgcctcccgggttcaagcaattctcctgcctcagcctcccgagtagctgggactacaggtgtgcaccaccacgcccagctaatttttgtatttttagtagagacggggtttcaacatgttggccaggatggtctcaatctcttaacctc
>chr1:61505217-61505355
TGGGGACAGCCCTAGCTGCTGACTGGCCCTCTTCTCTATGCTTACCCCAGTCTCAGAGTGGGGTGGTGGCTGTGGGGCAAGAGAGCCAGCCACATGCTCCCCTTGCATTTCTCTTTCCTACTCCCACCCTCTCCATCT
>chr1:61547394-61547583
ggtggaggtggcagagggtgcaatggactccatgagggtccctagctttggtagtttagtactctatttttgtgttggttggcctcctgccaggaggtggcgctttccagaaagcatcagctgtagtagtggggagagggaccagaggtgagcagggctttagaactcccaagattgtatgccctttgt
>chr1:61588902-61589037
TGAATGGGGTGGGTGTGGACTGTCTCCATGAAGAGGACAAGGTTCTCAAGTGGCTTTGTCTTCCCACCCCCAAAGTTTAtctctctctttctctctctctctctctctttctctccctctctctctctgtctccc
>chr1:61626077-61626325
aggctggagtgcagtggcatgatctgggctcactgcaagctctgcctcctgggttcacgccattctcctttctcagcctccccagtagctgggactacaggcgcctgccactgcgcctagctaatttttgtatttttagtagagacggggtttcaccgtgttagccaggatggtcttgatctcctgacctcatgatccacccatctcggcctcccaaagtgctgggattacaggcgtgagccaccgtg
>chr1:61629044-61629200
gtgaaccaccgcgcccagccCTCTCTTTTATAATAAATTCTCACctgggtgtgggggctcacgcctgtaatcccagctctttggtaggcaaaagtgggcagatcacttgaggtcaggggtttgagaccagcctggccaacacggtgaaaccccatc
>chr1:61630103-61630318
tgaggtgggcggatcacaaggtcaggagatcgagaccatctggctaatacagtgaaaccccatctctactaaaaatacaaaatattagcggggtgtggtggcacacgcctgtagtcccagctactcgggaggctgaggcagcagaatcgcttgaacccgggaggcagaggttgcagtgagctgagatcacaccactgcactccagcctagtgaca
>chr1:61634799-61634964
atcccagcactttgggaggccgaggcgagagcaatgcttaagatgaggagttcaagaccagcctaggcaacgtagcgagaccccccaacccccatttctacaaaaaatgtaaaaattaaccaggtgtggtggtgcatcccctcatcctggctactcaggaagctg
>chr1:61651694-61651849
tccagcactttggggggccgaggcaggcagatcacgaggtcaggagatcgagaccatcctggcctacatggtgaaaccgtgtctctactaaaaatacaaaaattagccggccttggtggtgcatgcctgtaatcccagctactcgggaggctgag
>chr1:61654210-61654435
TCGCCGAGCTGCATGCTGGTCCTCAACGCCCGCAACGACGATGCGCTGCGGCAGCTGGAGGCCGAGCTGGGCGCCGGGCGGTCTGACTTGCGCGTCGTGCGGGTGCCCGCAGACCTGGGCGCCGAGGCTGGCTTGCAGCCCGCTGCTTGGGGCCTTGCGTCAGCTCCCCAGGACCGAGGAGCTGCAGCAACTGCTCTTCATCAACAACGCGGGCTCTCCTGGGGA
>chr1:61654593-61654667
CTCTGTGCCCTGCAGCCCTTCAAAGGCTGAGCGCTGTGCTGTGCGGGAAAGGCTGCTGGTAACATTCTGTTGAG
>chr1:61688445-61688938
cagacacggtggctcacgcctgtaatctcagcactttgggaggctgaggcgggcaggtaacgaggtcaagagatcgagaccatcctggccaacatggtgaaatcccgtgtttactaaaaatacaaaaatcagctgggcgcggtggcacatgcctgtagtcccagctactcaggaggctgaggcagaagaatcgcttgaacccaggaggcggaggtcacagtgagccaagatcgtgccactgcactccagcctgggcaatggagcgagactctgtcccCCCACCGCCCCCCGCCACCCAAAAAAAAAAACTCCTCTGTggctgggtgtggtggcttatgcccataataccagcactgtgggaggttgagccaggcagaccaactgaggtcaggagtttgagaccagcctggccaacatggtgaaacgccatctctactaaaaattagctgggcgcggtggcacatgcctgtaatcccagctactcaggaggctg
>chr1:61696292-61696474
ctttgggaggccgaggcaggtggatcacctgaggtcaggagttagagaccagcctggccaacatggcgaaaccttgtctctactaaaaatacaaaaattatccaggcatggtggcatacgcctgtgatcccagctactcaggaggctgaggcaggagaatcacttgaacctgggagacggag
>chr1:61704470-61704652
acccaggctggagcgcaatggcacaatgtcggcttactgcaacctccacctcctgggttcaagtgattctcctgcctcagcctcccgcgtagctaggattacaggtgcccaccaccactcccggctaatgtttgtattttcagtagagacagggtttcaccttgttggccaggctggtctca
>chr1:61705287-61705487
gcgattctcatgcctcagctcctgagtagctgggattacaggcacgcaccaccatgcccagctaatttttatatttttagtagaaacggggttttaccatattggccaggctggtcttgaactcctgacctcaagcgatctgcccgcctcagcctcccaaagtgctgggattacaggagtgagccaccacacctggctca
>chr1:61711067-61711309
tggctcaagcctgtgatcccagcactttgagaggccgaggcagatggatcacttgaggtttggagtgcgacaccagcctgggcaacatggcgaaaacccatctctacaaaaaattagccaggcatggtggcgggcacctgtaatcccagctacatgagaggctggggcaggaaaatcacttgaacctgggagatggaggttgcagtgagccgagatcgcaccattgcattccagcctgggtg
>chr1:61713022-61713251
agtggggtgtggtggcacacacctgaaatcccagctacttgggaggctgaggcaggaggatcgcttgaacccaggaggcagaggttgtagtgagttgagattgcgccactgcacttcagccagggagatagaatgagactccacctcaaaaaaaaaaaaaaGCTGAGAATCTAggccgggtgcagcggctcatgcctgtaatcccagcactttgggaggccgaggcagg
>chr1:61714198-61714689
ACCAAATATTTCTAGGTGAGTTGAAAATGCCTGGTAAAAAATATTAAAAACTAAAGAGCCCTGGATgggcgcagtggctcacacctgtaatcccagcactttgggaggccgaggtgggtggatcaccaggtcaggagttcaagaccagcctggccaacatggtaaaacaccgtctctactaaaaatagaaaaatcagccgggcatgctggcctgtgccagtaatcccagctagtcaggaggctgaggcaggaaaattgcttggacccgggaagcggaggtttcagtgagctgaggtcgcgccactgcactccagcctgggtgacacagcaagactctgtccaaaaaaaaCTAAAGAGCCCtttctttcgctttatttttgtggcagggtcttgtcacccaggctagagtgcaatggcacgattacggctcactgcagcctcaaccccctgggcttaagagaccctcccgcctcagtctcccaagtaggtgg
>chr1:61715834-61716090
tctgtcacccaggctggagtacagtggcgcgatctcggctcactgcaagctccacctcccaggttcacgccattctcctgcctcagcctcccgagtagctgggactacaggtgcccaccaccatgcccagctaattttttttttgtatttttagtagagacggggtttcaccatgttagccaggatggtctcgatctcctgacctcgtgatccacccgcctcggcctcccaaagtgctgggattacaggcatgagc
>chr1:61726282-61726427
gtggcagaatctcagctcactgcaacctctgccttctggttcaagtgattcgcctgcctcaacctcctgagtagctgggactgcacgcgtgcgccaccacgctcagctaatttttgtatttttagtaaagacagggtttcaccat
>chr1:61727098-61727560
agccatgagtcaccacgcctggctaattttgtatttttagtagagacggggtttctccatgttgatcaggctagtctccaacttccgacctcaggtgatccacccgtctgagcctcccaaaggtctgggattacaggcatgaaccaccacgccccgcTGCTAttttttgagatggagtctcgctctgtcatccaggctggagtgcagtggcacgatcttggctcactgcaacctctgcctcccggggtcaagcaattctcctgcctcagcctcctgagtagctgggattacaggcgcacgccaccacgcgcagctaatttttgtattttttagtagagacaggatttcaccatgttggtcaggctagtctcgaactcctgacctcgtgatccgcccgccttggcttcccaaagtgctggaatacaggcgtgagccaccgcgccccgccGCTATTTTTAATTT
>chr1:61728364-61728662
atagcctagaAAACGAACCTTTAAACTTTTACTTAggccaggcgtggtcactcagcctgtaatcccagcactttgggaggccgaggcaggcagataacctgaggtcaggagatcaagaccatcctggctaacgtggtgaaactctgtctctactaaaacaaaaattagccctgcgtggagagggcgcctgtagtcccagctactctggaggctgaggcaggagaatcgcttgaacccgggaggcagaggttgctgtgaacccaggtctgccattgcactccagcctgggtaacgagct
>chr1:61729237-61729365
ctgaggccaggagatagagaccagcctgagcaacatggagaaaccccgtctctactaaaaattcaaaaattagccaggcatgatggagcgtgcctgtagccccggctactcaggaggctgcggcagga
>chr1:61733169-61733366
gcacccagctaattttttttttttgtttgtttgtttgtttttttgagacagagtctcactctgtcgcccaggctggagtgcagtgtcatggtctcggctcactgcaacctccgccctccgagtttaagtgattctcctgcctcagcctcctgagtagctgggattacaggtgcctgccaccgcgcctggctaatttt
>chr1:61738940-61739237
ATCCTCCAGAGGTGAAGTGGAGATTAGGTTGAAGAGTCAGCAAGAAGGggccgggcacagtggctcacgcctgtaatcccagcactttggggaggccaaggcaggcagattacctgaggtcaggagtctgagaccagcctggccaacatggtgaaaccccgtctctactaaaaatacaaaaattagccaggtgtggtggcaggcgcctgtaatcccagctactcaggaggctgaggcaggagaatcgcttgaccccgggaggtggaggttgcagtgagctgagatcacgccatagca
>chr1:61740325-61740491
cagtggctcacgcctgtaatcccagcacttttggaggctgaggcgggtggatcacgaggtcaggagtttgagaccagcctggccaacgtggtgaaaccccatgtctactaaaaatacaaaaaattagccgggtgtggtggctggcacctgtaatcccagctactca
>chr1:61741087-61741430
ctctgtcgcccaggctggtcttgaacccctgggctcaagtgatcctccgacttcagccccacagagtagctgggactacaagctcacggcaccactccgggcTAAttgttgttgttgttgttgttgttgtttttgaggcggggtctctctctgtcacccaggctggagtgcagtggcaggatcttggctcactgcaacctctgcctcctgggttcaagtgattctcctgcctcagcctcctgcgtagaggggactacgcatccaccacacccggctaatttttgtatttgtagtagagacggggtttcatcatattggtcaggctggtctcgaactcctgacc
>chr1:61742234-61743309
CGGTCTGATCCGCCACCCCGCCCCCACAGCCCACTTTTCCCAGGCCCTTGGCCATCCCGCGCCCGGTAGGAATTCACCTGCACGTAAACAGCCAGGGCAACCGTCCTCCCTCCTTGGAGcccgcctcccgcggccccgggctccctcccccgccccctgcgccaccccggtgccccgccccGGGCGGGGAGAGTCGGGGCGAGGGGAGGGCCTGCCAGGTGAGGCGCGGTCACCCTGGGCCTCTCACTTCCGCCCAGGTGAGGCAGGGCCGACACCGAGCCCGCCCGACCCGGGCTCCCACCTGCTCCTCCAGCGCACCAGGTAAAGCGTGAGGTCCCGGCTGTGCAGTGCGCGCTCGCCCCTGGGTGTCCCCGCGCCTGGAGGCCGGCCGGGGGCAGCTCCCTCGGGGCTTCCCGGgcctgcctgccctgcccccgcgctctccccgcccgcccgccTGGAGTGGGTGGGAGCCGGAGGTGGAGGGCGCCGCCGGGCGCTCAGAGGGGCCGCGGCGAGGATGGGGCGCCCGCGGCGTGCGTCCGCGCTGACCCGGGAGGCGGGGCGGGGGCGCCGTCCTCCTGCGTCGGGCCCGGGTGACCCCACGGTGGTCCCCGCCCCGCCGCGCAGGGCTCGCCGAGGCCGCGGGCAGGGAGGGGCGCCGCCCCGCCTCCCCAGGCCTTTCGGGCCTCGAATCTCGGCCCACTGGTATTCGGGGGTGGCACGGATCCTATTTTGCGCCCAGATCGGTGCCCCTGTTTCGCTCCCAGAGCTGGGCGGAGTCTTTCCCTCCATCGGTGGCCGTGGAAGGAGGGAACGGGGTGAGGGGACAAAGAGGAGGGGGTGCTCAGAGCCGGGCTGAGGGGGCGACTTGGGCCCGGCCGCGTCGCGGCGCCTGGTCATCCCGTAGCGGAGGTTCCCAAGCCAGCGGTCAGGCCCTGGGCTCTGCCAGCCTTGCTGCGTAGATGGGGAGGTTCTGTCGGAAAGTGCTTCCAGCCTTAGGGGAAATTCCTGGACTCCTGCTTTTAAATCAAGCTCAGGAAAGCATTTTCAGATCACTCCCACTCTCCAAAGC
>chr1:61745474-61745572
tattggccaggctggtctcgaactcctgacctcaagtgatccacctgtcttggcctcccaaagtgctgggattacaggcgtgagtcactgcacctagc
>chr1:61745810-61746418
ccaggctggtctcgaactcctgacctcaggcgatccacccgccttggactcccaaagtgctgggattacaggcgtgaaccaccgggcctggcaattatttttttttTTAAAAATTTTTATTCAtttattttatttatttatttttgagacagagccttactctgttgcccaggctgaagtgcagtgccgcgatctccacccactgcaaacttcacctccctgggttcaagcgattgtcctggctcagcgtcacaacctcaggtgtgcgccaccaccactgggtaatatatatatatatattttgtatttttagtagagacagggttttgccatgttggccaggctggtctcggactcctgacctcaagagatctgcccgacttggcctcccaaagtgccaggattacggatgtgagccatcacgcctggccTCTTTTAAAAAAtttttagtagagactgtgtctcgttatattgctcaggctggtctcgaactcctggtccaagccgtcctcccgatttggcctgtgaaagtgttgggcttacaggcgtgagccacccttctggcccagagaatttctttacagccaccttcaagatggaaaagcagg
>chr1:61751681-61752048
caggtatggtggtgcatacctgtagtctcagctactagggaggctgaggcaggaggattgcttgaaccctggaggtggaggttgcagtgagccaagaccgcaccactgcactccagcatgggcaacagagtgagaccctgtctcaaaaaaataataataataataaaataaaaaAggccgggcgtggtggctcatgcctgtaatcccagcactttgggaggccgaggcgggtggatcacctgaagttgggagtttcagaccagtctgattaacatggaaaaatcttatctctactaaaaatacaaaattagcccagcgtggtgggtcatacctgtaatcccagctactcaggaagttgaggcaggag
>chr1:61752448-61752622
gattacaggcatctgtcaccacacctggctaattcttgtattttcagtagaggcgggttttcaccacgttggccaggctggtctcaaactcctgcccttgtggtccaaggcctcccttgtgcccgcctcggcctcccgaagtgctgggattacaggggtgagccaccgcgcctg
>chr1:61753538-61753753
gtctcactctgtcacggctggagtgcagtggcacgatcttggctcactgcaacctccgcctcccgggttcaagcgattctcctgcctcagcctcccgagtagctgggattacaggtgtgcatcaccacgtcaagctgatttttgtatttttagtagagatggggtttcaccatattggccaggctggtctcgaactcctgacctcaggtgatcca
>chr1:61754997-61755264
attaagaggttaggaagatgggcagggtgcagtggctcacgcctgtaatccctgggggattacactttgggaggccgaggcgggttggtcacgaggtcaggagttcaagaccagcctggctgagatggtgaaaccccgtctctactaaaaatacaaaaaaaattagccgggcgtagtggcgggtgcctgtagtcccagctactcgggaggctgaggcaggagaatggtgtgaacccaggaggtggagcttacagtgaaccgagatgg
>chr1:61758433-61758589
cgcctcctgggttcaagcgattctcctgactcagcctcccgaatagctgggatatcaggcatctgccaccacgcccagctaatttttgtatttttaatagaacagggtttcaccaagttggccagctagtctggaacttctgatctcaagtgatcc
>chr1:61759536-61759721
gtagctgggattataggcgtctgccaccacgcccagcaaatttttgtgtttttagtacacaaggtttcaccatgttgttcaggctggtctcgagctcctgacctcaagtgatccgcctaccttggcctcccaaagtggtgggattactggcgtgagccacagcgcccggGCTGATCGCTTTTGAT
>chr1:61760709-61760790
aggttcaagcaattctcctgcctcagcctcccgagtagctggaattatgggtgagtgccaccacgcctaatttttgtattt
>chr1:61776775-61776959
agggcagtggcgtgatcttggctcactgcaagctccacctcccaggttcttgccattctcctgcctcagcctcccgagtagctgggattataggtgcctgccacaatgcccagctaattttttgtatttttagtagagacggggtttcaccgtgttagctatgatggtctcgatctcctgacct
>chr1:61786106-61786301
cgcctcccaggttcaagtgattcgcatgcctcagcctcccgagtagttgagattacaggcatgtgccatcacacctggctaatttttgtatttttagtagagatggagtttctccatgttggccaggctggtctcgaactcctggcctcaagtgatccacccaccttggcctcccaaagtgctgggattacaggt
>chr1:61790829-61790839
caaaggccaa
>chr1:61794747-61794903
gaggccgaggtgggcggatcacctgaggtcaggagttcaagaccagcctgaccaacatggtgaaaccccatctctactaaaattacgaaagttatctgggtgtggtggtgggcgcctgtaattccagctactcaggaggcaggagaatcacttgaa
>chr1:61809959-61810175
ctcagcctcccaagtagctgggactttacagacatgtgtcaccacccccggctaatttttttcttttttaagtagagatggggtttcaccatgttggtcaggctggtctcgaactcctgacctcaggtgatccacctgcctcggcctcccagagtgctgggattacaggcatgagtcaccacgcctggccAGGTTTGAATTTTCAAGGCTGACACT
>chr1:61814332-61814594
ggatttcaccttgttggccaggctggtcttgaactcctgacctcaggtgatccgcccaccttggcctcccaaagtgctgggattacaggcgtgagccaccgtgcccggccGCATTATTCTCTTTACGTATTTAGTTGTTAGCTACATATTTATGTATTTGCAGTCAGTATTACCTGCCTTTTGTTTAgtgtgtgtgtgtgtgtgtgtgtgtgtgtgCGCGCGCGCGCGCATGTATGTGGGATAGAAGGGGTGTGTAGTTTTT
>chr1:61868623-61868765
actaaaaatagaaaaattagccaggcatggtggtgcatgcctgtggttccagctactcgggaggctgagccaggagaatcgcttcaaactgggaggcagaggttgcagtgaactgagattgcgccactgcactccagcctgg
>chr1:61869828-61870098
tgggaggggagcactcaggtgagcgggtgcaggagcctgggcaagcgcttttgggtactggcaggagcaaattctgtgcaggcccagcggcagcatctaggggaggtgcgtgcaatccccgaagccccagtgggcgtgttacggtgatcttttagctctgccatctgcggacggcttaagtgttaacagttcagtgagccctctgccttttcacgtgaggccgctgccctctgccagcgagggcaaagggccagtgtgacagccttttgt
>chr1:61932634-61932847
cacccctgtaatcccagcactttgggaggccgaggtgggtggatcacctgaggtcaggagttcaagaccagcctggccaacatggtgaaaccccgtctctactaaaaatacaaaaattagctgggtgtggtgttgcacacctgtagtcccaactagtcgggaggctgaggcacaagtatcacttgaacctggaggcagaggttgcagtgagcc
>chr1:61934177-61934392
gcacgatctcggctcaccgcaacctctgcctcccgggttcaagtgattctcctgcctcagcctcccaagtagctgggattacaggcatgcgccaccacgcccggctaattttgtatttttagtagagatggggtttcatcatgttggccaggctggtcttgaactcccgacctcaggtgatccgcctgctttggcctcccagagtgctgggatta
>chr1:61950891-61951104
aacctagcactttgggaggcccaggcgggcggatcacctgagctcaagagttcaagaccagcctggtcaacatggtgaaaccccatctctactaaaaatacaaaaattagctgggcctggtggcacatgcctgtaatcccagctactcggaatctgaggcaggagaattgcttgaaccggggaggtggagttgcagtaagccaaggtcgcgcc
>chr1:61961671-61961864
GAAATATGAATACAGggctgggcgcggtggctcgtgcctgtaatcccagcactttgggaggccgaggcaggtggatcacctgaggtcaagagtttgagaccagcctgaccaacatggcgaaaccccgtctctactaaaaatacaaaaattagctgggcgtggtggtgcatgcctgtgatcccagctactcggg
>chr1:61964789-61965036
aaaaaagaaaaagaaataaaaaaGGTATTTAAATCCTGCTggccgaccgtggtggccgatgcctgtaatcccagcactttgggaggctgaggcaggcagaacacatggggtcaggagtttgagaccagactagccaacatggtgaaaccccatctctactaaaaatacaaaaattagccgggcgtggtggtgtgtgcctgtagcgccagctgctcgggaggctgaggtgagagaattgcttgaaccc
>chr1:61966324-61966452
ggttaggatccagaccccaagggagggttcttggatctcgcgccaaggcgagtccatagagtaaagtgaaagcaaattaggccaaatgcggtgtctcacacctgtaatcccagcactttgggtggcca
>chr1:61977139-61977347
tgtagtggcgtgatcatggcttactatatcctccacctcccaggctcaagggattctccaacctcagccacccgcggagctgggattacaggcgtgtgccaccacacccagctaatttttttgtatttgtagtagagatggggctttgccatgttggccaggctgatctcgaactcctagcctcaagtaattggcccacctcagcctc
>chr1:62006160-62006408
ctggagtgcaatggcgcaatctcggctctctgcaacctccatctcccaggttcaagcaattctcctgtctctgcctcccaagtagctgggattacaggcgcatgccgccacaccccactaattttttctatttttagtagagacagggtttcaccatgttccccaggctggtctcgaactcctgagctcaggcaatccacccgccttggcctccaaaagtgctaggagtacaggcgtgagccaccgtg
>chr1:62017280-62017366
gtgcacacctgtcgtcccagctactcgggaggctgaggcaggagaattgcttgaacctgggaggcagaggttgcagtgagccgaga
>chr1:62039915-62040084
ctctcgaggcagtctcctggttggggggtgggggcccatagaaatcagctgttattgatccagccaacctcctggtgagtgagggttcctttctggatctctcccaagcacatagttagatgaacttgctctctagggagcatctggtgaaggggaggtaaaaggcgat
>chr1:62053471-62053685
cactgtgggaggccaagacaggaggatcacctgaggttgggagttcaagaccagcctgaccaacatggagaaaccccgtctctactaaaaatacaaaattagccaggcatgatggcgcatgcctgtaatcccagctacttgggaggctgaggcaggagaatcgcttgaacctgggagatggaggttgcagtgagccgagatcgcgccattgcac
>chr1:62060727-62060971
gtgcagtggtaagatcatagcttacagcagcctcgatctcctggcctcaagcggtcctcccacctcagcctcccagagtgttgggattacaggcataagccactgcaccagacctttcaacttttattttatttctgtatttttagtagagacagggtttcaccacgttggccaggctggtctccaactcctgatctcagagggtttacccaccttggcctcccaaagtgctgggattacagga
>chr1:62067855-62068007
agtggcacgatctcagctcactgcaacttctgcctcccgggctcaagcgatcctcctacctcagcctcctgagtagctgggaccacaggtgtgcaccaccatggctggctaatttttgtattttttgtagagatggggtttcaccgtgttcc
>chr1:62073334-62073420
ATCCCTggctgggcatggtggctcatgcttgtaatcccaccactttgggaggccaaggcaggcagattgcttgaggtcaggagttc
>chr1:62075623-62075912
AAACACTGACAAGggccgggcgcagtggctcacgcctgtaatcccagcactttgggaggccgagatgggtggatcacaaggtcaggagatctagaccattctcactaacacggtgaaaccccgtctctactaaaaatacaaaaaattagccaggcgtggtggtgggtgcctgtagtcccagctactcgggaggctgaggcaggagaatgatgtgaacccgagaggcagagcttgcagtgaccagagatcgcgccactgcactccagcctgggcaacagagcgagactcc
>chr1:62083192-62083416
ctcagctcactgcaacctctgcctcgggctcaagcgattctcctgccttagtctcctgagtagctgggattacaggcatgaaccacgcccagctattttttatatttttagtagagacgaggtttcactatgttgaccaggctggtctcgaactcctgacctcaggtgatcctcccacctcaggtgatcagcctcacaaagtgctgggattacaggcgtgaacc
>chr1:62086811-62087028
tggagttcatgagagagcgagtgcaggacccagctggctgctttgggtgccggcaggagcaggctctgtggggtcccctcggccagaccaggtaggggtgcctgcgacccctgaagccccagagagtgtgttacaatgctaacctccgtcgtccgtggacagcggtacgttatcagctcagtgggccccttgccttgttgcatggggcagctgctcc
>chr1:62098049-62098180
ctagaggtcagaagtttgaggccaggcttgctgggtgtggtggctcacacctgtaatcccaacactttaggaggccgaggcaggtggatcacgaggtcaggagatagagaccatcctggctaacatggtga
>chr1:62102666-62102834
acaaggcaaaaccctgtctctacaaaaaataccgaaaaagcacaattagccaggtgtggtggcacacgccttcgtcccagctacttgggaagctgagatgggaggattgcttgagcccaggaggcccactttgctgtgagccaagatcatgccactgcactccagcct
>chr1:62121532-62121723
tggcgggcggatcacctgaggtcaggagatcgagaccatcctggctaaccccgtgaaaccccgtctctattaaaatacaaaaaaaaattagccgggcgtggtggcatacgcctgtagtcccagctactcaggaggctgaggcaggagaattgcttgaaactggcgggggtggtggaggttgcagtgagcca
>chr1:62122174-62122330
gccaacatggagaaacctcgcctgtactaaaaatacaaaaattagccgggcatggtggcacatgcctataatcccagctacttgggaggctgaggcaggagaatcgcttgaacccaagaggcagagatggcagtgagctaagatcggaccactgca
>chr1:62122504-62122768
CAAACAGAGAGCACTTCTTTAAAATAGAGGACACAGCAggccgggcacggtggctcacgcctgtaatcccaacactttgggaggccgaggcaggtggatcacttgaggtcgagagtttgagaccagcctggccaacatggtgaaaccccgtctctactaaaaatacaaaaattagccgggcgtggtggcaggcacctgtaatcccagctatttggaggcagaggcagaagaattgcttgaatctgggaggcagaggttgcagtg
>chr1:62125830-62126026
gcaatctcggctcactgaaacctccacctcccaggttcaagtcattctcctccctcagcctcccaggtaattgggattacaggtgcgtgccaccacatccagctaattttttgtattttcagtagagacagggtttcgccatgctggcctggctggtctcaaactcctgacctcgagtgttccacccacctcatcc
>chr1:62131920-62132138
gcactgcaacctccccctcccgggttcaagcaagtctcctgcctcagcctcccaagtagctgggactacaagcatgcaccaccatacctggctaattttatattttcagtagagatgggatttcaccatgttggccaggctggtctcaaactcctgacctcaagtgatctgcccgccttggcctcccaaagttctgggagtacaggcatgagccacca
>chr1:62146528-62146658
actctgggaggccgaggcaggcagatcacctcaggtcagaagttcgagaccagtctgaccaacatggagaaaccccgtctctactaaaatacaaaaaaattagccaggcgtggtggcgggtgcctgtaat
>chr1:62147550-62147987
cactttgggaggccaaggtgggcggatcacctgaggtcaggagttcaagaccagcctggccaacatggtgaaaccccgcctctactgaaaatataaaaattagctgggcgtactggcactcgcctgtagtcccagctactcgggaggctgaggcaggagaatcacttgaacccaggaagcagaggttgtagtgagccgagatcgtgccactgcactccagcctggtgacagagcgagactccgactaaaaaaaaaaaaaaaaaTTAgccaggcatggtggtgggtgcctgtaatcccagttactcaggaggctcaggcaggagaatcatttgaacccgggaggcagagtttgcagtgagctgagatcgcgccattgcactccagcctgggtgacaagagtgaaactgtctcaaaaaaaaaattagcagggcctggtg
>chr1:62168819-62169136
catggtggcacgtgcccgaagtcccagctactccagaggctgagggtgggaggatcacttgagcccaggaggcagaagctgcagtgatctgagatggcgccactgtaccccagcctgggagaaagatcgagaccctatctcaacaacaaacaaagcaaacaaaaaaaGGAACATTGATCTCATCCAAAAACACCCTCCAAATTCACAGATCAAGCATCAGACATCATGAGACCTTGAACAGACCCCTCTAGGGACGGCCTTGCCTTAGGGAAAGTGCAGAAGTGTCCACTATCCTTGTTTACAACCCCTTTCCAGCC
>chr1:62172621-62172683
TGGCTGTAGTGCAAGCATTCCTGACCTCCAGTGTGGCCAGAGCCTCAGAAGGTCAGTTTCAA
>chr1:62188303-62188445
AAGAAGTccgggtgcggtggctcacgcttgtaatcccaacactttgggaggccgaggtggctcgcctgaggtctggagttccaggccagcctggccaatatggtgaaacccaatctctactaaaaatacaaaaaattacgta
>chr1:62195685-62195842
aggttgcactgagacgagatcgcgccattgcgctccagactgggcaacaggggcgaaactgtctcaaataaaaaaaGATGGAGGGCCGGGCGTGTTATTttccagcactttgggaggccgaggcgggggcggatcacgaggtcaggagatcgagacc
>chr1:62197615-62197779
ccgcacccagcccagcactttgggaggccgaggtgggcggatcacctgaggtctggagctggagaccagcctggccaacatggtgaagccccatccctaaaaatacaaaaattagctgggtgcagtggtgcacgcttgtagtcccagctactcgggaggctgag
>chr1:62200219-62200387
aggttggagtgcaatggcgtggtctcagctcactgcaacctccgcctcccgcattcaagcaattgtcttgcctcaacctcccgagtagctggtggagcccgccaccacgcctggctaatttttgtatttttagtagagacggggtttcaccatgttggccaggctggt
>chr1:62207758-62207980
tgggagtgcagtggcacgatctcggctcgctacaacctctgcctcccaggttcaagtgattctcctgccttggcctcccaagtagctgggattacaggcatgcaccaccacgcccagataattttgtattttcagtagagacggggtttctccatgttggtcaggctggtctcaaactcccgacctcaggtgatccacctcggctacccaaagtgctgggat
>chr1:62214707-62214751
aTggccgggtgcggtggctcacacctgtaatcccagcactttgg
>chr1:62215828-62216139
ggcacgatctcggctcactgcaacctccgcctcccgggttcaagcgatcctcctgcctcagcccccctagtagctgggattacaggcatgtgccaccatgcctggataatttttgtatttttagtaggcatggggtttcgccatgttggccaggctggtctcaaactcctgaccttaggtgatctgcctgcttcggcctcccaaagtgctgggattacaggcgtgagccaccgtgcgcggcccgaaaatttttgtatttttagtagagatggggtttctccatgttgaccaggctggtctcaaactcttga
>chr1:62227493-62227778
aacccctgacctcaggtgatccgcccacctaggccccccaaagtattgggattacaggagtgaaccactgcgcccggccTCGAATGTGAGTGCGTTAAAACCCAGATCGGGTCTGATTGGGGTTGGCACCCAGGTGGCTCCATAATTGTTGCTGTCCTGAATTATTGCCCTCTTTGCTACTTGGACCGAACCCCATCTTGGGACCACCGACTTCCTCTGACTCCTGGTCAGGCTCCTGGGCGGCAAATCCTGGCCCCTGGTATGGTCCCGCCTGCCTCTCTGTCC
>chr1:62230407-62230537
tctcgctctgtcactcaagctggagtgcagtggcatgaacttggctcactgcagcctccacctcccaagttcaagtgattctcctgcctcagcctcccaggtagctgggattacaggcgtgtgccaccac
>chr1:62232315-62232507
ttggctcactgcaacctctgcctactgggttcaagtgattctcatgcctcagcctcccgagtagctgggattataggcatgcaccaccatgccctgctaatttttgtattttttagtagagatgggggtttcaccatgttggccagactggtctggaactcctgacctcaatgggtcagcccaccttggcct
>chr1:62236635-62236872
ccaggctggagtgcaatggcacgatctcggctcactgaaacctccgcctcccgggttcaagtgagtctcctgcctcagcctcccaagtagctggaattacaggcgcctgccaccacgccccagctaatttttgtatttttggtagagacggggtttctccatgtatgtcaggctggtctcaaactcccgacctcaggtgatccacctgcctcggcctcccaaagtgctgggattaca
>chr1:62241848-62242028
AGTGTTTACGGAGAAGAGCCACAGGGCCAGTCCCAGGGGAGGTGCACCTTTTAACAGGGTCCATCTGGAGGACAGCCTGCAGCTGTGGACTCCTCGACTGCAGACATGGAGAGCAGAGGACCCCATTCAGCTCAGGAGGTGTGGCCAGAGAGACCACTTGGCGAGGGTTAGTGTTCCTCA
>chr1:62243072-62243185
GGGCACCACTGTGCCGGCTGGGCTTTCCCTAACTTACTCCAGTTTCTGCCATGATAGATTTCCTCCTCCATTTCCTGATTGGCACTCCAGTCCCTCCCTTCCAGGCTTACAGC
>chr1:62251712-62251773
gccgggcgcggtggctcacgcctgtaatctcagcactttgaaagcccgaggcgggtggatc
>chr1:62274126-62274851
CTGATGCCAATGCTTCTCATGTCCACCTCTACAGGTGGCGGGGGTGGAATCTCGCTGATGTTGAGCTCGATTTCTTCCAGGAGGAGCTCATTCTCAGGGATGGGTGATGGCAGAGGTGGCGGGCTTGGCGTAGGGGAGCCAGGGGTGAACAACACCTCTGCTTCTCTGGCATTGTGTTCATCTTCCTTGTCCTCTAGAACTACAAGCACATTCTGGAATGAGAAAGGAGGGCCTGGGAGAGGGAGGTGATTTGGAACCTTCACCACACCCTCTGGAGGCTCAGCTCCCTCCTGGACCAGCTCTGGAATCCGAGTTGATGCTCGTGGGCTGGAGCTGTGGAAACCTGCCAATCCTTCTGCAGGTTCAAAGGTGCCATCACAGACACTGCCTTCACCCTGAAGGGGAGGGAGGGCAGGAGGGGCAGGGGGCCCCAGGCTCAGGCCTGGCTCCTCAGAAGCCCTGCTGTGCAGCAGCGTGGCAGGCATGCTGGATGCTCTCAAGAGCTGGGGCCGTCCACTCCCAAAAGTGAGCTCGGCATCCTCTGGCTCAGCAGCTTCCAACTGTCTGGTGGCCTCTGCCAACAGAGCCTTCCTGTGGTAGCTCACCTCACTCCTGCTTGTTGAGGCCTGGGGGGCATTACCAAGCGGTGGTGACTGGTTTTGCTCCTGTGTCCCAAGTGATGCCTCCCTTGGCACCACGGGAGACCAGTTTTGGAGGGGCGGGGC
>chr1:62285305-62285436
CTACCAGGCCAGACTGGAAACCATTCCAGCTGGGTCCACCCTCAGTGCCCAGGAACATGGGTTTCCCCAGGTAAGCCCAACTCCTGCAGCATTTATCCGCACCCTCTCCTCTCCACACTTACGCCTTTTAT
>chr1:62295192-62295456
cagtggcgccatcttggctcactgcaaccttcacctcccgggttcaagcgattctcctgcctcagcctcccaagtagctacagggactataggcgcccgccacaaagcccggctaatttttttgtatttttagtagagacagggtttcgccatgttgcccaggctggtctcaggcaatcctggctggtctcctgagctcaggcaatccacccgccttggcctcccacagtgctgggattacaggggtgagccactgcacctggc
>chr1:62299958-62300064
ATGTGTGTGCAGCCTGCAGCCTGTCCGACATACTTACCCACTTGTGCTCTGGAACACAAAGGCCTCCCACCTGCCAAGCCCAACACAAATGCCTCCTTCACCACAG
>chr1:62304489-62304729
GCTTCCAATCCAGGATTCTCCCCTTCTAGCTCTGCACTGGGCCTTAACTTCCCCAGCTCCTGTCTGCCCCCTCCACTGACCTCAGGTGACCTCCAAACTGCCCCACCCAGCCCCATCCTCTTCGCTTGCTCCCACCAGTCTCTTTAGGACACTAAGCCCAACAACCTCATGCATTCCAAAAAGCCTCTCCCAACCAGCCAGCACTGGGGCCGATTACCCGCCCCCTCGCCAACAGCCTCC
>chr1:62307196-62307268
GAGGAGTCCggtgcggtggctcacacctgtaatctcagcactttgggaggctgaggtgggtagatcgcctga
>chr1:62308297-62309292
GAGAGGGGCCTAATGACCTCCTATTGCCCAGGGCGGCTGCCTGGCCAGATAATGTGCCTTCTGCAGTCAGGACAAGAGCAGGGGTGGGAGGATCCTGTAGAGAGCCCTGAAGTGAGTCTATGCTGGTTACCAGAAAACTCCTGAGCAGCTGCACCCCCTACCCCTCCTCACTCACCAGCCAGGAGCCTGGGCCAGGTGCTCCTGCTCCTGATCTCTCTCCTGGTCCAGGTTGGAGAGAACTATCCTGGTCTCAGGAGGAATCACAAAGAATCTAGCCAGGCTGACATTCTCAAAAGCCCAGCCACCCTCTCAAAGGAGCAGTTTCCAGCACCCACCAACACTCATCCCAAGATCAGAGGGTTAAGGAAAACTCTGGTTTCCTGCTaccaccaccacaaccaccacccccaAAGTCAAGCCAGGGAGGGAACACCGAGGGCACCTCTCCCCAGGGAACTCAGCACCTCAGAGAACTTGCCTAGAAGGCAACGATCTGGGAAAAATGTCACAGGGCCCAAACCCTCCCAGAGAAAGGCAGATTCCTAAGTCCCCTCCCACCCAGACTTGGCATCTAAGCAGCTGGGGTGGAGGAGCAGGGTCCCCCTGACTTCTGATTCTCCTGCCTCTTTTTCCTCCATCTCCTCCCTTAGGGACCGTCCCAGAACCTCCCTTGGGGCTCCCAGGGGCTTTCAATCCTCACCTCCAGGATAACTTGAAGAATACCAGGtgttttagcctgtctgggctgctatcacaaactaccataagatgggtggcttccaaacaaaagatgtgtgtatgtctcaccgttctggaggctcggagaatgccatcagcgtgccagcatggctgggttctggtggggtccctctttcagcttgcagactgttggcatctggcgtgtcctcacatgacagaagggttgacagagctctctcttctaagagcactatcccatttgtgagggctccaccttcatgacctaagttacctcc
>chr1:62309991-62310104
AGGGACATGGGGATAGAATGAAGAAGAGGATTAAGTCAGGGAAGGCCAGCCCCGAGGCAGGCACTACAGCAAGGCAAGCAAGCACCTGAAGAAGAATGTGCTCCTCCCCTGTT
>chr1:62318154-62318264
GCATCTGATCCTCCTCTGGCCCTATTTGGTAGATAGGACTTTGCCCAGGCCTCAGGGGGTCCTCCTCCCTCTCCTGGAAAATACTCCCTCTTTGCCCTAAAGGCTTGCAC
>chr1:62318543-62318895
AAGGGAGCCCTGGAAAGTTCAGCCAGGGGCCGAGGAGTGCCAGGGTTGGCACTACGGGGAGACTTTTGCGACAGGAGAGAGACTAAGAGCTCGATTCCAGGTAGCAGTGGGAGCCCGCGGCAAAGAACGCCCAGTCCCGCAGGCTGCATCCCAGACCGCAGCGCCTAGCTCGGAAAAGCTGGGCGGGGGCTGCACCACCTGAGTCGCAAGGACAGCACGGCCTCCCCCTCCTCACCAGTGTTCTCCACCCCCAGAATTGGGGCGCGGAGAGCCAATCTGGGCTGGAAAGGGAGCGGCGCCCACCTTTGGGCAGCCCGAGCAGCCCCGCTCCTTTTCTGTCGCAGACCCCAGG
>chr1:62319080-62319334
GGACTGGGGTCGCAGAGTCCCTTACCTTGGCGAGCTGCGGAAGTCCTGCGCGAGGCGGCCCGCGGTGCACGGGGCCGGGGCAGCTAGGCGCACACCCCGGCTTCGGAGCGCACGCAACCTCCGGGTGCACTGTCCGCGTCCCAGGCGCGCACCCCGGGGCTGGCGCACCCTGGTCGTCCGCGGCGCGCACACCCTCCAGGCGCCCTCTGGCCGACGGTCTCGGCCCTGGCCCCGGCGCACCCCTGCGGGCACAC
>chr1:62320076-62320263
gactacaggcgcacaccaccacgcccagctaacttttgtatttttagtagagacggggtttcaccatgttggccaggcgggtctcgaacgtcaggtgatccgcccacctcggcctcccaaagtgctgggattacatgcatgagccacggcgcccggccCACCAGAGTTTTTTATCAGTTCAAAATGT
>chr1:62323935-62324257
ggaggatcccctgaacccaggagttcgagactagcctaggcaacatggagaaactctgtctctacaaaaaatacaaaaattagccaggcaggctgggcatggtggctcacgcctataatcccagcactttgggaggccaaggtgggcagatcacctgaggtcaggagttcgagaccagcctggccaacatggtgaaatcccatctctactaaaaatacaaaaattagctgggcatggtggcaggttcttgtaatcccagctacttgggaggctgaggcaggagaatcgcttgaacccaggagacagaagttgcagtgagccg
>chr1:62327170-62327492
tagctcctttctgtaggcaggttatcccgacgtctgctgctctcagcagagaggaggccctggagagggttgctcctgtctgcagctggtagtccggatgtctctgcaggtctctgaagctctcagcagagagggtagctcctctctgcagctggtcttcctgtgccttcttctctccgttctctccctcctctcttgctctagctaagcccggggcttttatggaccttggaggggaagaaatgcatgccaaatggtccatgggcggccatgggcaggcctggaagaggcaccatgagtcctcactccggtctggtcggtg
>chr1:62327812-62328006
tgtttgtctctggcttctgtctgctctgtggagcgggaagcccaggtctgcagctgctggtcgggtagctgtagctgcacccaggagggcagatcctgcctgctcccgggacccccaccaagagcacaggctcagatccacagccgcagtttgggcagctgcagccccactcaggagggcggggctccttcctg
>chr1:62337587-62337812
AGATGCTGCCCAGGCCTTCGAAGCCAACTTCTTGCTTTGCCTGGGCAGTGGTGGGAGGCGGCTGCTCATCACCGCTGGGCTCTCCCTTTCTTGCTCACTTGGCTCTTTGGTGTCCTTGTCATAACTGAAAAAGCCATCATGGGCTGACGACCAGGTCCCCTTCACCCCAGAACCATTTTGTGGGAGTGGTCACTGCCCGGCTCCCCTCCCCTCCTGTGTCATCAG
>chr1:62338549-62338830
GCCCCACGACCTTTGACACTTGGATTTTAGCAGCGGTCACTCTATCTCCCGGCCCCAGAGTCGCCTCTGCCGACGGCCTCAGCATACCCAAGCCCTGCCATGATTCAAGGAATAGCCACAGGGAGAGCTCTTCTCCCTGTTTGTGGGCCTCACCCCCTATTAAATAGGATTTTAATACTCGGGCCCCGATGGCTTAGGGGCCGGAATGCCTAGTTTTTGCTCGAAGGCCACTACGCCCAGGATCCAGCACAAATGCCTGTGAGGCCAGGACTGGGGATGCA
>chr1:62351059-62351275
cctccagtgatccatccacctcaacctcccaaagtgctgggattataggtgtgagccaccatgcccggccAAGACTAGTATTTTTTGTTGCTGTTTAGTTTTCATTTCAAAAATTTCCgccaggtgcggtggctcacgcctgtaatcccagcactttgggaggccagcgcgggcggatcacgaggtcaggagatcgagaccatcctggctaacacg
>chr1:62360440-62361064
agagcttgcagtgagccgagattgcgccactgcactctggcctgggcaacagagaagactccgtctcaaaaaaaaaaagaaaaaaaaaTTTAAggctgggcgcagtggctcacgcctgtaatcccagcactctaggaggccaaggcgggtggatcacttgaggctaggagtttgagaccatcctggccaacatggcaaaaccctgtctctagtaaaaatacaaaacttagctgggcgtgttagcgggcacctgtaacccagctactcgagaggctgaggcaggagaatcacttgaacctaggaggcagagtttgcagggagcagagatcacgccactgcactccagcctgagcgacagagagagaccctgtatttaaaaaaaaaaaaaaaaaaaaaaggccgggcgcagtggctcacgcctgtaatcccagcactttgggaggccgaggccggcggatcacgaggtcaggagatcgagaccatcttggctaacatggtgaaaccccgtctctactaaaaatacaaaaaattagctgggcgcggtggcgggcgcctgtggtcccagccactggggaggctgaggcaggagtatggcgtgaacctgggaggcggagcgtgcagtga
>chr1:62361345-62361548
TGCTGTCTCCTGGTGCCCCTGAGGAGCCGCTGCCTGAGGTGCCCCTGAGGAGCCGCAGCACTGGGCTCCAGGCGAAGGACTCTTCCTTGCTACATGCTGAAGCCTCGCTGTCAGGGCTGACCCTCTCCAGCTGCAGGCATGATTTGCCCCAGGTAACTGAAGTGCACCTGGAATTTTCCATCACATGTCCCAGAGCCAGGAAT
>chr1:62374012-62374182
ggtggctcacgcctataatcccaaccctggaggctaaggcaggtggatcgcctgaggtcaggagtttgagaccagcctggcaaacatggcaaaatcccgtctctactaaaaatacaaaaaaattagctgggcctagtggtgcatgcctgtaatcccagctgcttgggagg
>chr1:62396907-62397235
AAATTGTCTCCCAGGACCAGGATCCCTCCTGTAGCAGAGGTGCCAGCTGAAGGAAGTCTGAGCTCTCCCATCACCCTGGGGCCTCAGCGATTTAAAATGTAAAATTTCTCCCAGCATCAGGGAGTCCCCACGTTGATCTGCCACAGAGAGACGTGACTAGTCAAACGCCAAATGAGAATGCAGAAAAAGAAGCCAAGTCAGGAGGGAGGCGGGCCTCTGCCTGGAAAGGGAGCAGGGAAGGTTTCATGGCTCTCTTCCCCGGGGCTCTTTGCCTTCCCATCCCAAAGTGGGGCCACAGGCCCTGGGGACCCTGAGGCTATCCCAGCAC
>chr1:62403700-62403779
AGCGGACGGCTGGTCTCATCAGGACACAGCTCCCCCTCTTCTGGCCCTAAGGGAACCTGATCTCCCAGCagatgaggac
>chr1:62414923-62414988
tggtgtgaacccgggaggtggagcttgcagtgagccgagatcacgccactgcaccccagcctggg
>chr1:62416962-62417112
TTTTTTAACATTACAaaaccccgtccctactaaaaatacaaaaagttagctgggcgtggtggcgggcgcctgtagtcccagctgctcgggaggctgaggcaggagaatggcgtgaacccgggagggggagcttgcagtgagccgagatcg
>chr1:62420646-62420829
gcatgatcttggctcactgcaacctccaactcctgggctcaagccatcctcctacctcagcctctcgaatagctgggactacaggcgtgtgccaccatgcccagctaattttagttttttgcagagacagggtcccgctatgttgcccaggttggtctcgaactcctgggctcaagcaatcca
>chr1:62423032-62423151
atcccagtattttgggaggccgaggcaggcggatcacctgaggtcaggagttcgagaccagcctggccaacacggtggaagcccgtctctactaaagacacaaaaattagctgggcatg
>chr1:62434665-62434883
ttttcgggtgggagggtggagggcagggcctcacactgttgcccaggctggagtgcagtggtgcatctcggctcactgcagccaggggatcctcctccctcatcctcccgagtggctgggactacaggcacgtgccaccacgcacggccaatttttggagttttttgtagcgatgggtcttgccatgttgcccaggctgatcttgaactcctgggttc
>chr1:62435170-62435521
cctgggttcaagcgattctcctgcctcagcctccggagtagctgggattacaggcctgcgccaccacgcccggctaattttgtatttttagtagggacggggtttctccatgttggtcaggctggtctcgaattcccgacctcaagagatcagcccgccttggcctcccaacgtgctgggattacaagcgtgagccaccacgcccgaccctgcttgtactcttgaaggtcaacgtgtaatcccgccactccccagctcagaatcatctaacgactcccatctccttactcggcttacccagggtcctgcctttctcactcatctcatctcctcccatcttatttcccaaat
>chr1:62436097-62436450
CTGAGGACCGGGCCTCAGCTCTACAGCATTCGCCTGAGCATGTATTGTTATCCGTGGCAGCGCCTTGTCTCATTGGATGGCCCTAGGCCTAGTGTGGCCGCGACTCCGAACTGAAAGCCCAAGCGCGGCGGCGTCCAGCCGGGCAGCCATTTTCCGAAGCTGCTCTCTTGGTAACCCCGCCCGGGCGCGTACGCACGAACGGAGGCGGGGCTTACCGCGAGGGCCTCGCTCCGGAAGCCGCACCCTCCGCGGCGTCCCACCGTCGAGGATTAACAAAACGCCAAACAAGATTTTAACAGTCGGCAGCGAAAGCGCGCACTCGAGCGCCAATGAGAGCGGAAGGAGGGGCACCG
>chr1:62436637-62437720
GGCTCCTTCTCGAGGTGGTGGCCCATCCCGTCTGCTCTCTGTCCCGTCTCCCGACCCGTACGCTTTTCCCTCAACTCGCGCGCACGAATGGTTAAAAAAAGGGTGTGAGGCTCGAGCCCGCCAGCCAGGCCGCTAGCACCTCGCGCGCGCCCTCAGCGAGGACCCGCACGAGCTGCCCGGCTCTGTGCCTGCGTTGTTTGAAACTGTGGAACCCGTTAGGCTTTTGGGGAACTACAGTCCCAGCTGGCTCCGGAGCCCGTGCGTGCCAGGGGCGAGTGGCCGTCGCGAGACGGCTCCTGCCTTTCGTGTCTCTGCAGCGTGGAGACTGGAACCGGCAATTTCAAAGGACGCCACGTTCAATCGCAGCGCTGGCGCGGGCGGAGGCTAAAACACGGGGGTCCTGAGACTGAGGAAAACGCGCCAAGTTCCCCTCGGTGGCGGAGTGCTAAAGACCCTAGCGGTTCAGGCGTTCGGCGAGCGGGGCCGCTGCTTGTTGCGCTCCTGGCTCTCCCGGGGCGGGCGCAGATGGGCGCCGCTCCCGGGATGTAGTTGGTGTTGGTGCAAGACGGGAGCGAGCGGCGGTCGGGGTTCCCGCTCTTGGGAGCGGATGGTCACTCCCCCGCGGGGAGGGCGAGCCGACCAGATTTTCCTGGGGCCGGGGACCCGGCGGGCTCGGGGCAGGGACTCACCTGTCGCACCCACACTCATTCGGGTTGGACTTGCCGGCGTCACCGCCGCGGACTTCGCTTTGGGCCATGACCAGGTAAGGAGGGCCTGGGAGGAGGGGCCGGCTCCCGGGCGCGGGGGCAAGTTCGGCCGGCGCGGGAGAGGAGCTGCCGGGGAGACCCCGGGACCGTGTTGGCCTCGCACCCTGGTCGACCTGCCAGGGGGAGCCGTGTGTGCCTCGGGCGTGGCGCCTGTCTTGCCGCCGCCGGGACGCGAGAAGGCAGGTGCGGGCTGGGCGTAAATAGGCCAACTCCGCGGCGAGGGCGCCCGGCGCGGGGGTGTGGGCCGAGGACGCCGCCGCCAGCCTCCCCCGACCGGGCAGCCTGGTCGCTGCTCGTCCTTCCAGCTTTCTTTCCG
>chr1:62446885-62446990
ctcactgcaacctccacctcccgggttcaagcgatcctcctgcctcagcctcccgagtagctgtgattacaggcatgcaccaccacacccggctaattttgtatt
>chr1:62452254-62452446
cgcggtggctcacgcctgtaatcccagcacattgggaggctgaggctggtggatcacgaggtcaggagatcgagatcatcctggctaacacatgaaatcccgtctctactaaaaatacaaaaaattagccgggcgtggtggcaggcatctgtagtcccagctactcaggaggcggaggcaggagaatggcat
>chr1:62453513-62453683
ctaattttttgtatttttagtagagacggggtttgactgttagccaggatggtctcaatctcctgacctcgtgatctgtctgcctcggcctcccaaagtgctggTTTTTGTTTTTGACTTAAgagtcttgctctgtcgcccaggctgaagtgcagtggcgccattttggc
>chr1:62458607-62458835
ctgcaacctctgcctcccaggttcaagcgattctcctacctcaacctcctgggtagctgggattacaggcgcctgccaccacgcccagctaattttccttatttttagtagagacgggtttcaccatcttagccaggctggtctcgaactcctgacctcgtgatccacccgccttggcctccctaagtgctgggattacaggcgtgagccaccgtgcccggcTAAATG
>chr1:62461452-62461613
agaggactgctggagcccaggagtgagagaccagcctgggcaacatagtgagactctgtcactataaaattaggtatagtggtgaacacctgtggtcccagctacttgggaggctgaggcaggaggatcgcttgaatccagcaggtcaaggctgcagtgag
>chr1:62480779-62480981
gggggggatcacgaggtcaggagatcgagaccaccctggctaacacggtgaaaccctgtctctactaaaaatacaaaacataagcctggcgccgtggcgggtgcccgcagtcccagctgctcgggaggctgaggcacgagaatggcgtgaacccgggaggcggagcttgcagtgagccgagatcgcgtcactgcactccagc
>chr1:62517384-62517563
caggagttcgagatcagccggaccaaaatggagaaaccccgtctctattaaaaatacaaaattagctgggcgtggtggtgcatgcctgtattcccagctactcaggaggttgaggcaggagaattgcttgaacccgggagatggaggttgcagtgagccgagattgcgccattgcactc

>chr1:62534392-62534503
cactcgaggccaggagttgggagaccagcctggccaacatggcaaaaccccatttctactaaaattacaaaaattagccgggagtggtggcacgcgcctgtagtcccaact
>chr1:62537384-62537482
catcctggacaaccaacatggtgaaaccccgtctctactaaaaatacaaaaattagctgggcatagtggcgcacgtctgtagtcccagctactcagga
>chr1:62578444-62578702
cgccatggctcacgcctgtaatcctagcactttgggaggccgaggcaggcagatcacttgaagccaagagtttgagaccaacttggcaaacatggtgaaaccccatctctactaaaaatacaaaaaaattagttggacatggtggcgggcacctgtaatcccagctattcaggaggctgaggcaggaaaactgcttgaacccaggaaacggaggttgcagtgagccaagatcgcgccactgcactccagcctgggaga
>chr1:62607036-62607164
ctctacctaaaatacaaaaattagccaggcgtggtggcatgtgcctacagtcccagctactcaagaggctgagacaggagaatcgcttgaacccaggaggcggaggttgcagtgagctgagatcacac
>chr1:62620606-62620793
gcagtggctcacgcctgtaatcccagcactttgggaggccgaggcgggcggaccatgaggtcaggagatcgagaccatcctggccaacacagtgaaaccctgtctctactaaaaaatacaaaaaaaaattagccgggcgggatggcaggcgcctgcagtcccagctactcgggaggctgaggcagga
>chr1:62635782-62635936
AATGGCGGGGCCGGGCGGGGGGTggtctcactatgttgcccaggccggtcttgaactcctggcctcaagcaattctcccactttggcctgccaaagtgctgcaattacagatgtgagccacaagcacccggccAGCACTTCAAGTTTCTACTAC
>chr1:62662511-62662763
cagcaatttgggaggccgaggaaggtggatcacaaggtcaggagttcaagaccagcctggccaatatggtaaaacctcatctctactaaaaatacaaaaattagctgggcatggtggcacatgcctgtagtcccagctactcaggaggctaaggcatgagaatcactggaacccaggaggcggaagttgcagtgagccgagaacgcgccactgcactccagcctgggcgacagagtgagactcggtctcaaa
>chr1:62683926-62684054
aagaaaaaaaaaaGCATAAGATCTGAAATCAggctgagcgaggtggcttacgcctgtaatcctagcactttgggaggccaaggcgggtgaatcacctgaggtcaggagttcgagaccagtctggccaa
>chr1:62687713-62688749
TGAAGGAGGGGCGGCCTCCCACCCGCCCCGAGCCGCCGCGCGTTTCTCCTTTTGTTGGGGTGGAGGAGGGCGGACCCCGCACCCTCTAGGGGCCAAGAGGGGTGGGCGGAGAGACGGGAGGGGGCGAAACGCCGCGGCGGCCCCCGACGAGCCCGGGGGTGGGAACACAAAGAATTTGGGAAGCGGCCGACCGCCCTTCCATAAACCTCCGCAGAAGTCCAGGCCCGGGCCGCCGAGGAGCAGGAGGAGGCGGGCGCGCTGGAGTCCGCGGCCCTCTCCGCTCCCTGCCGAGGCTCAGCGGCGGGCGCGGGCTGAAGGCCGGGGTTCGAGGGCGGCGCGAGGCCTCCGCTACCCCCTCAGCCACCCCGAACCCCTTCCGCCCCGCCGCGAGCCAGGCCGCGGGATCCCGGTGCCGGCCCCGCCACACCCACCCGCCTCCTAGGCCAGGCCTGGGAGGACTCCGCGGCTCTTTCTCGGGCGGCGGCGGCGGCGCGCCCCACGCCGGATATTTACCTGCTGATCTTCTGggcgaaggcgcggcgctcggccatggctgctgcggcgacggcgacggcggcggcggctgcggcgggccgggtgcggaccggcggGCGCGTGCCTCCTCGCTCGTGCTCCCTCCCTCGCGGCCTCCGCCAGTCCGGGCTCCGGACCTGGGAGGCTGGGGCTGGCGGCCGGAGCCAGGAACGAGCCCTGCCGTAATGTTCCTTAGAGGCGCGCAACGAGAAACCGCTCCTCCCCCAGCGCGTCAATCCCGGCGGGAACCCCGGCTGCGGAAGGCGGCTGCGGCCGGCGGGAGCCGAGGGGAAGAATGGAGCGCTGAGGAAGCGAGGCGCCAGCCCCAGCCGCTTCGCTGCCGCGGAGCCTGCACGACCGAGAGGTCGCGGAGAGAAGCCAGAGACAGGCCAGCGACCTGGCGAGGCAAGAAAATAAGATAACCGAACGCGTAGGGGGAGCTTGGCTTTCCCGAAATGGAAGGGAAGGAAATGAAAGGTGGGCTTTGCCGAGGGGGCTGTGC
>chr1:62705041-62705182
cccagttcgagcttcccggccactttgtttacctactcaagcctcagcaatggcaggcacccctcccccagcctcactgctgccttgcagtttgatctcagactgctgtgctagcagtgagtgaggctttgtgggcacagg
>chr1:62709006-62709237
tcacacctgtaatcccagcagtttgggaggcctaggtgggtggatcacctgaagtcaggagtttgagaccagcctgcccaacatggtgaaactccatctctactaaaaataaaaaaattagctgggcgtgctggcaggcgactgtcgtccaagctactcggaggctgaggcgggagaatcgcttgaacgcaggaggtggaggttgcagtgagccgagatcacgccactgta
>chr1:62733253-62733346
ggatcgcttgagatcaggagtgagagaccagcttggccaacatggtgaaaccccatctctactaaaaatgcagaaaaattagctgggcatggt
>chr1:62753248-62753930
taatcccagtgagaggtgacaatgtgctagcaggccttgctcactctcggcgcctccttggcctcggcgtccactctcgccatgcttgaggagcccttcagcccaccactgcactgtgggagtccctctctgggctggccaaggccagagctgggtcccttcgcttatggggaggtgtggagggagaggcgtgggcgggaaccgaggctgcgcgcagcactgatgggccagcacaagtcccgggtgggcgtggactcagtgggtcccgcacttggagtggccggccagtgctgctggccccgggcagtgaagggcttagcacccgggccagcagctgcagagggtgcgcagggtcccccagcactgtcggccagcctgcaccatgcttgaattctcgccaggcctcagccgcctccccgctgggcagggctcgagacccactgcctgccatgcccaagtgacccccccaccctgtggttcctgcgcggccagaagctccccaatgggtgccaccccctgctctgcggtgcctgatcccattgaccgcccaagggctgaggactgctggcgcacagcattggactggtggacagctccacccacggccccggcacgggctcctctaggtgaagccagctggcctcctgagttgggtggggacttggagaacttttatgtctag
>chr1:62767936-62768141
cagctcactgccagctctgcctcccgggttcacgccattcttctgcctcagcctcccgagtagctgggactacaggcgcctgccactatgcccggttaattttttgtattttagtaaagacggggtttcactgtgttagccgggatggtctcgatctcctggcctcgtgatccacccgccttggcctcccaaagtgctgggatta
>chr1:62768720-62768972
tcttggctcactgcaacctctgccttccgggttcatgcgattcccctgcctcagcttccggagtagctggaattacaggcgtgcgccaccaagcctggccaattttttttttttttttagtagagacaaggtttcaccatgttggccaggctggtctcaaactcctgacctcaagtgatccacccgcctcggcctcccaaagtgctggtattacaggcatgagccaccgggcccggccCAAGATAACCCTTT
>chr1:62771560-62771727
tatttttagatggagtttcactctgttgcccaggctggagtgcgatggcccggtctcggctcactgcaaccttcgcctcccgggttcaagcgattctcctgtctcagcctcccaagtagctaggattacaggcgcccaccaccacgcccagctaatttttgtatttt
>chr1:62782950-62783138
actgaaaactccgcctcccgagttcaagcgattctcccgcctcagcctcctgagtagttgggactacaggcgcgcgccaccgcacccggctaattttttatatttttagtagagacgggatttcaccatgttggccaggctggtctggaactcctgggctcaagtgatccgcccgcctcggcctccca
>chr1:62783319-62783538
actgcaacctttgcctcccgggttcaagcaattctcctgcctcaggctcccgagtagctggaattacaggcgcccgccgccacgcccggctaattttttaattttttaacagagacgggctttcaccatgttggccaggttggtctcgaactcccaacctcaagcgatccacccgcctcggcctcccaaagtgctgggattacagacgcgaaccaccgc
>chr1:62792943-62793185
tggcgcgatgtcggctcactgcaagctgcacgtcccgggttcacgccattctcctgccttaacctcccgagtagctgggactacaggcgcctgccaccacgcccggctaattttttgtatttttagtagagacggggtttcaccgtgttagccaggatggtctcgatctcctgacctcatgattcgcccgcctcggcctcccaaagtgctgggactacaggcgtgagccaccgcgcccggcc
>chr1:62801565-62801807
ttcaagaccagcctgctgggaggcggagattgcagtgagccgagatgttgccactgtactccagcctgggagacagagcgagactccatcttaaaaaaaaaataaaaaagaaggccggcgcagtggctcacgcctgtaatcccagcactttgggaggccgaggcgggcggatcacgaggtcaggagatggagaccatcctggctaacacggtgaaaacccgtctctactaaaagtacaaaaa
>chr1:62929476-62929691
tggaatcccagcactttgggaggccaaggcaggcggatcacctgaggtcgggagtttgagaccagtctgaccaacatggagaaaccctatctctactaaaaatataaaattagccaggtgtggtggcgcatgcctgtaataccggctactcgggaggctgaggcaggagaatcgcttaaacccgggaggaggaggttgcggtgagccaagatcgt
>chr1:62956328-62956507
tgtgatctcagctcactgcaacctccatctcccaggttcaagagattctcctgcctcagcctcccgagtagctggaaccacaggcatgcgccaccatgtctgactaatttttgtatttttagtagatgcggggtttcaccatgttggccaggctggtctcgaactcctaacctcaagtg
>chr1:62969021-62969189
CTAGGACAGCAAACAACAGGAGGTTATGAGCCAGGAACAGGAACTCTGCTGGCGATTGGTGGTTGAGGAGGACCACTGGCCCTGAAGGGCCAGGTGGGGAAGAAAGCTGAAGAAAGGGCATGTGAGGGGTCAAGGCCCAGGGGGCAAGAGCTGGACCACCTGAAGGAA
>chr1:63044048-63044179
ctggaccccttttctgtaacaTCTTTCTGGTGACCACCGAAGGGACTATAGTGAGGAAACCCCTGACTCCAAGGCTAACTTTGGGTAGGCGGTGGGGCCCGGTAACACTATGAGTCAAATCTCAAACTCCT
>chr1:63207440-63207454
agacagggtttctc
>chr1:63270295-63270702
acactcagttaatttttgtatatttagtagagccggggtttcaccatgttggccagggtgatcttgaactccgggcctcaagtgatccacccacctcgcctcccaaagtgtggggattacaggcattagccaccacatccACCAACCAGAATCCTAGCCTTTAttttatttttatttatttatttatttttgagatggagtcccactctgtcgcccaggctggagtgcagtggtgcaatttcagctcactgcaacctccatctgctgggttcaagtgattctcctgcctcagttccccaagtagctgggattacaggcgtgtgccacaacgcctggctaatttttgtatttttagtagagatggggttttgccatgttggccaagctggtcttgaactcctgacctt
>chr1:63283134-63283342
cacgcctgtaatcccagcactttgggatgccgaggcgggcagatcacgaggtcagaagatggagaccattctggctaacatggtgaaaccccgtctctactaaaaatacaaaaaattagccgggcgtgatggtgggtgcctgtagtcccagctactcgggaggctgaggcaggagaatggcatgaacctggaggcggagcttgcagtg
>chr1:63285707-63285898
ctggacattgcctcagaccgcaataccaggcccacttaagtaaaacccagcaccaggcaggcctccaaagccccacacttcaggcccaccccagcactaagccagtcctcccaactccagaccttaggcctaccccccagattcagacaccagctggagactgtaggcatgccccactactaggcttatcc
>chr1:63287058-63287223
tggtccaggccagctcctgcagacccaggatccaggtccacccctgtagacccaggctccaggcctatgcctatggacagatgccaggcctgtcccagtttctggccagcccctgcagactcaggctcaagacctgccttggtggcagattggccccagtgggct
>chr1:63288812-63288998
gatggagtttgcagtgaaccgagattgtgccactgaactccagcttgggtgacagagcaagactccatctcaaaaaaagaatagaaaagaaaagaaaaaattagctgggtgtggtggcacatacctgcagtcccagctactccggaggctggggcaggagaattacttgaacccaggaggcagagg
>chr1:63312291-63312468
cggggtcccggtgattctcccgcctcagcctcctgagtagctggggctacagacacgcaccaccacacctgactaatttttgtatttttagtagagaaggggtttcaccatgttggccaggctggtctcaaactcctgacctcagatgatctgcccaccttggcttcccaaagtgct
>chr1:63316441-63317948
GGTCTTCCAGGTCACCTAGTGTTCTGAGTCATGCAGAAGTAGGAAATGGACACAATACTCCCCGCAGAGAATCCTTCCCACAGGACTGATCCTGTCCCTTCCTCCCCTCCCCCGCCCCACACAAGGCGGAATCCCCACGCAGTGCACTGCAGGCGCGGTGGCCACTGCCCCTAGAACCAGATCTCTCCCCCAGTCCCGTCCTCTCCAAGCTCCAGATATGTCAAGGATTCTTAAGCAGGGGTTTTCCAATCTGTCCCTTGAGGAACTACCCCTGAGGCAAGGCGGGCAGGCCCAAGCTGCGATGTGGAGAATTCGATGTCCGAGCGACCTCCTCGGAGGAGTGGGTCGAGTTAAATATAACCGCGCGAATGGAATGGCGCTAAAAATAAGGCAGCAGCTGGCCTGTCCACAGCCCTGTCCCGGGAGGGGCGGGGGCCCCAGTGGTCTTGGGCAGGAAGGCCGCGTCCGGCCCAGGGGCGAGAAGGCTGCGGCGTCCGCAGCCAGGGCTGGAAGGCCTGGGAGGCCGCGCTCTGTGGGCCCCGGGGCCTCCATTCGGGCTGGGTCGCGGGCCTGGACGGGGACTGTCCAGAGGCATCCGAAAGCCAGGCCAACTTGCCTGGACGTAACAAGACGGAAGGGCTGGGCGCTGAGGTCCTGCCAGCCCGGCCGCCAGAGGGAGCTGAGCGCCAGAGGAGGACAAGCCGAACCCTTCAGGAGGCCGGGCGTCTCCGGAGACCGAAGCGCCGGAGGACCCGAGGAGGTCTGCCCCGCGCGCTGCTCTGGAGACTCCCGGGGCGGGTGGCGCTCGGCCTTTCCGCTCCCTTCCTTCCCACAAGTCCCTTCCCGCGCGCGCCCCACGGCCCTGCCCGCCCTCCCGCGTCAGCGCCCCAACCGTCAAGCCAGCAATTGAAACGTTTCCAAAACGGTCTATTTATTTGCTCCCAATAAATCGATCGGCGGTGATTAAAGAATCGATGTGGCCTGGGTGGGCGAGTCGCTTGAGGGGAGGGATTGGGGGCTTTCGCCCGGCGCCTGCAGGGAGGCCGAGGGCGGGCGCGGGCCTGAGGGAGGCGTGTCCCGCCCGGGCCACACCCGAGGACCCGACACCTGGGCTGGCAGGCCCCGGCAGGCAGCGTTCCCTCCGGCGGAGAGGGGCGCGCGCCCGCCGCCTGCTTTCCTCGGCCCCTCTCGCCTTTCTCGCGCGCCGGGGAGGCTGTGGCCGCCAGTGGCTGCGGAGCTGCTCAGAGGCTTTTGTTGCTCCTCGGCCGGCTGAATGGGGATTTTGTAAAGCGGGACAGATAAAAATGAGCAGCATCATATTGTTTGACAGAATGATCTCGCATGATGAAGTGTCGGCTCCGAAGGGGGTGAAAATGGTGAATTCCTAAAAACCCAGCCCTGGGCTCCTCCTCGAGCTGCCGGTAGCCTGGAGGGACCCAGCGGACAGCCGGGCCTGGCCGCATCGCTCCAAACGGTGTCAGAAAGACTCCGGCTTTCAATGCCAAGT
>chr1:63318565-63318834
AGTTTAACAAATCTATGAAGATTTTCAAGAAGCAGCAGACTTTGATTGTTGCGGGCGCGGGGGTGTTGGGGAGAAAGGAGGGGAATTTTTCTAATAGTCCCACCCACGTTTTGCTCCCTCTTGGACAAAGAGTAACTACTCTTGGTGGGGGACGCGCCCTTCACTCCGCGGAACCTGGTCCCAACTCCCCGTATTGTAAGAAAAGTGCACCCGCGCGCGGGCATGATGATTCTATCTCACATCGCGCCAACGACTTATTCAAGCCACTG
>chr1:63319553-63319868
GTGAGCTTTTAGCTGCAAACTGCAACTACGCGGCAAACAATTTATTTAGCCCGACATCTAGCCGGTCTCCGGCAGGACCCTGCACCGCGTCGGGATCGGACCCTTCCGCTGGGGCGGCCTCCTGCGTCAAGGCCAGCAGGAACCTTCCTGTCGCCCTCCCCGGCCGCCGCTTCGCCTCCTTCCCGCCCCCGGAGGTTGTGCAGGCGCTATGGTCCGCCTGGAGGGAGAAAGCCGGCGGCCGGTTCCTGAGCCGAGAGCGGCCGCGGAAAAATCCTCTGCCTCCGCTGGAAATCGATATTAGGCCGGCGCGGGCGC
>chr1:63320115-63320342
GCTGGGAGTTGTTCGTCCTCCACCCCCTTCCCCAGGGAGGTTCCAAGGAGACACCGGGGAATGGACGGATCAGGCTGGGCCGTGGCAGAGGGAGGGTAGGAGGCAGCGACCAGCAGCGTGGAGGGAGTCCAGAGAGCTAGCCTCTGCGGACGGCGGAATCGAAATTAGGCTCATTTGGAGACTACTTCGAGACCGGTGAGGGGAGCCCTGTAGCCACCATCCTCCGG
>chr1:63322183-63322398
TGACAAAGTGGgggggagaagggcggaagggagagggggcggggaaggCAGGGCAGCGACAGTCGCACAGTCCCGCGGACGCTcccaggcccacgccctgactcgctcacacccacccacactcacacccacccGCTCCCTGGGCCCCAGGGCCCGGATCCAGCCTGGGTGGGGGGGTCTCCGGGCGGGCCGCAGCGCCCTCCGTGCCCCGGGGA
>chr1:63322636-63323280
TGTCCCTGCCCGCGCCCTCCCGAGCTGCTCGGCGCCCGGCGTCCCGCGCCCGCCTGGACCGCTCCTGCGCCCCACGCCAGGGCCAGAGGCCGAGGAAGGCGGGCTAAGTGAGGGGGCGCGGCGTGGAGAACCGCCGGGGCCGGGAGCGGTAGCGAGCGCCTAGTACCGAGCGCCAGGGACGGCAGGAGTTCGCGGAGCGCGGCCGCTGGGGGCGGACGGCAGAGCCCGCGCCACGCGATGCGGGGCCGCCGAGTGTGAGCTGAGCCCAGCGGGCCCCAAGCCACCTGCGGCCCCCTCCCCTCTCCCTGCCCCCCATCTTTCGGGGGCACTCAAACCCTCTTCCCCTGAGCTCCGTGGCAGCCCCCGAACACCCTCATCGCCCGCTGCCCCCTCCCCGCCGCCGCTACCAACCCCGAGGAGGGATGACCCTCTCCGGCGGCGGCAGCGCCAGCGACATGTCCGGCCAGACGGTGCTGACGGCCGAGGACGTGGACATCGATGTGGTGGGCGAGGGCGACGACGGGCTGGAAGAGAAGGACAGCGACGCAGGTTGCGATAGCCCCGCGGGGCCGCCGGAGCTGCGCCTGGACGAGGCGGACGAGGTGCCCCCGGCGGCACCCCATCACGGACAGCCTCAGCCGCCC
>chr1:63323846-63324102
GGCGGCCGGCGCCGCGGGACCCTACGGCCGCCCCTACGGCCTGCACCCTGCGGCGGCGGCCGGTGCCTATTCGCACCCGGCAGCGGCGGCGGCCGCGGCTGCTGCGGCGGCGCTCCAGTACCCGTACGCGCTGCCGCCGGTGGCACCGGTGCTGCCTCCCGCTGTGCCGCTGCTGCCCTCGGGCGAGCTGGGCCGCAAAGCGGCCGCCTTCGGCTCACAGCTCGGCCCGGGCCTGCAGCTGCAGCTCAATAGCCTG
>chr1:63324343-63324491
TGGCCACCCACCAACCGCTGTCGCTGAGCCGGACGACTGCCACCATCGCGCCCATTCTTAGCGTGCCACTCTCCGGACAGTTTCTGCAGCccgcagcctcggccgccgccgctgctgcggccgccgcTCAAGCCAAATGGCCGGCGCA
>chr1:63326231-63326350
GTTAATCCCGGCCAGTCCCCGGTGTTGTCGTCCACTTTGCCTCCCTGGTGGTGGAGATGCCTCCCCGTCTCGGATCCCACCTCATTTCTCCGCTGTCGACGTGGGCTGGGGGTCGCTTT
>chr1:63326906-63327039
GCGCATAGCAGCAATACCGGCCGAGCCTGCGCCAGCAGCGTGACACTCAGCCACAAGCCACCGCCGGAGACTCGCAGGGCTTTTTCCAGCGCTACATTCATTAGGCGGCGGGGTGAACGGGAGAGACCTGCCG
>chr1:63327601-63327972
GGCCCCTAGAGCGTTCTCAGGACCAAGGTCTGAGTTGGGACCGCCCGTATCTAGTTCCTCGGAGGGGTGGATCTGGATGTCCGGGGAAAGGCGAATGAAGAGTAGAGCAAAACATGTGCCGGCTGTTGAGGGCTGTCGATGCGATGGCAGATGTGGCCTGTAGGGGGCGACGAGCAGACGGAAAACTTCGCGGTTTGTCTGGAATGGTCCAGCCCCAGCCCCGGACGCCTCTCCTTCCCTCCCAGGCTCTGAGCCTCCTGACATCCTTGCTTATTCTCAGGCCCCGGAAGCCTAGGTCGAATCTCGAGAAGCTGATTTCCTCCTTTCCCCCGCCTGTGTCCTGGGAGGAACAGAGTCCCGAGGGGAGTTTG
>chr1:63329713-63330117
AGCTCCGGGAAGGCTGTGGACCTGGACCCTGGGGCTCCCCGCTGCCTGGGCGCCTCTAGCCCGGCGATGAGTGGTTCTGCGGGGACCGACGGCCCCATTTCCTTCTTGCCTCGTGATGTGGGAGGGAAGAAAGAAGGCGGCAACTGCAGGCCCGAAGCTCCCCTCGCCCAGCGGCCCAACCACAGTGCTGTCGTGTCGGGGATCGGTCCCCAAGGGAGCCCCCAACCCCCTGCCCACGCCGAGATCACCCCCGTGCCAACCTCGAGGGCTCGGCCTGCGGGACTCCAGCTGCCCCTGCCTGGAGGGAGGGAAGGGAGAAGAGAATACGAATTAATTACGAAGGAAACCCAGGTGTGAAAGGCACCCGCCGCGGAGCTGGGCGTGCAGCGGGGCGCGCGGTGGGA
>chr1:63363823-63363910
ccattctcctgcctcagcctcccgagtagttgggactacaggcgcccaccaccatgcccggctaattttttttttgtatttttagta
>chr1:63367313-63368061
CTGCTCAGTGCAGCAAGCCAGGGCCCGCCCCTGACAGGAATCCGTTGGCTAAGCAGCCGCTCCGGCCTTGGCCACGATCCCAGGAAAGAAGAGCAAGGGGCTTTCCACCTGCCCCTAGCCTAACCCGGGGCTGGGGACCTCTCGGGTTCCATCGGCTCTTGCCCCGCCTCCTAAGCCGGCCGCCTCCTGTCCAGGCCAGGTTGCCCGCCCCTCCCCTCACGCTCGACGGGCTCGCTCCCGCACCGGGCGCGCGGGTGGTGCGCGGGCACACGGAGGCGGAAGGCCGGAGGGGCAGTCCGCCGCGGGGGCGAGCGCGCATGCGCCTTCCTGGGACCCACGGCAGGCGCGAATCCCAGCGGCCGGCGGGCGGCGGGGTAAGAGCATGGGATCCCGGAGGTTCCGGACCCCAGGCCAGTGTGGGGAGGTGCCGGGGGCTCGGACGCGCCACGAGCCGGCGCAGAGCTGGCGACCCGTCTCCCAGCTCCGCTCCACTCCCAGGGACGCGACGCGAGGCCTCCCCAGCCCTTCCTGCAGGGTCGCTTGTGGGTCGGGTGAGGGGACGCGGTGATAGTGGTGGCACTTGCAGGCTGGGGCGGTCCTGGCACCCTTGTCCTTGCGGTTCTGAGGGCCTGGCCCTCAAGAGGAGGGGCGGAGAAACGCGAGAAGGGATCCCTTTCGCCCCATATACACGCCCGGGATAGCTGCACTCCCCGGTGTTGTGTCCACTGCGGTGGAAGGACCTTTCAGA
>chr1:63368533-63368626
tctgtcgcccaggctggagtgcagtggcacgatcttggctcactgcaacctctgcctcccgggttcgagcgattttcctgcctcagcctcacg
>chr1:63369350-63369589
gggtgcagtggctcacgcctgtaatcccagcactttgggagaccaaggagggtggatcacctgaggtcaggagttcaagatcagcctggccaatctggtgaaaccccgtctctactaacaatacaaaaattagccaggcgtggtggtgggtgcctgtaatcccaactacctgggaggctgagggaagacaatcgcttgaacccaggaggcagaggttgcggtgagccgatattgtgcca
>chr1:63373336-63373497
TCTCTTAAAACATTTTTTTTTGGGgggaggctaaggtgggtggattgcctgagctcaggagttcaagaccagcctgagcaacatggcaaaaccccgtctctattaaaaatacaaaaattagccgggcgcacacctgtaatcccagctgctggggaggctga
>chr1:63374377-63374610
agcactttgggaggccgaagtgggccgatcacatgaggtcaggagttcgagaccagcgtggccaacacagtgaaaccccgtctctactaaaaatacaaaaattagccgggtgtggtggcgggtgcctgtagtcccagctattccggaggatgaggcacgagaattgcttgaacctggaaggcagaggttgcagtgagccgagatcacgccactgcaccccaccctgggtgaca
>chr1:63414290-63414516
acccaggttggagtgcagtggcttgagctcggctcactgcagtctctgtctcctgggttcaagtgattctcctgcctcagcctctggagtagctgggattacaggcgcccgccacatggccagctaatttttgtattttagtaaagatgaggtttcaccattttggccaggctggtctcgaactcctgacctcaggtgatccacccacctcggcctcccaaagtgc
>chr1:63423054-63423208
actctgtcacccatgctagagtgcagtggcgtgatctttgctcactgcagcctctgcctcccgggttcaagcgattctcccacatcagcctccccagtagctgggactacagacgcacaccaccacgcccagctaatttttgtatttttggaag
>chr1:63427820-63427984
tctcgccctgtcatctcactctgttgcccaggctggagtgcagtggtgtgatctcagctcactgcaacctcctcctcccgggttcaagcagttctcctgcttcagcctcccaagtagctgggattacaggcacgcaccaccaagcccagctaattttttttgta
>chr1:63493014-63493312
gtgggaagatcacttaaacccaggaagttgaggctgtagtgagctgtggatcacaccacacacacacacacacacGCGCGCGCGCGCAAGAAAATAGATGTCACAACCACTTCTATAATAATTTACAACTGCTggcagctcatgcctgtaatcccagcactttgggaggccaaggtgggtaaatcacttgaggccgagtaggagaccagcctggcaacatggagaaaccctgtctctactaaaaatacaaaaattagccaggcatggtggcgcgcctgttgtcctagctactcaggag
>chr1:63494172-63494310
tgggtcttccggactggagtgcagtggcacggtcttggctcactgcaacctctgcctcccgggttcaagcgaagtagctgggattacaggcacccaccaccacgtccggctaatttgtgtatttttagtagagacaag
>chr1:63496119-63496303
tctggctctgttacccaggcgggagtgcagtggtgcgatcacggctcactgcaacgtccgcctcctgggctcaagtgaccctcccaccttagcctcctgagtaattgggacgacaggtgcgcaccaccatgcctggctaattttttgtacttttggtagagacaggattttgtgatgttgccag
>chr1:63500104-63500268
ctgtgactcacgcctgtaatcccagcactttgggaggcccagacgggcggatcacctgaggtcaggagttcgaggccagcctggccaatgtggtgaaaccctgtctctactaaaaatacaaaatttagctgggcgtggttgtgtgcacctgtagtcccaggtac
>chr1:63523287-63523679
GACGAAGGATCCGGGTGTGCGCGAGCAAAGGAGCGAGCGGGGAGTTCTAGGCCCAGGACAGCACCTATTTCCTGCTGGTGTAACAGAGCACCTTCTCTCACTACTCTGGCCATACCACCCCCGCGATAGAGGAGCAACACAGCTGTCTCTGTGCGCTCCGGATCAGCGCTTCCTAGATTTCTAGCCGGATCGTTTGGAGAAGGGCTCTGCATCTTATTTCCGGTGGCGGTGAGGTGCAGTTGCCATGGTGATTAGAGAAAGGCCGAGATCTGTCCAGCTGCGGTGAGAGGAACGCTGAATCGCCGAAGAGAATTGGCTGCGCTTCCTTGTTTGTGAGCTAGAATTAGGTAGCAAACAGCtcgctgtctctgtctcttcgctccctctgtccc
>chr1:63538507-63538710
cagtggcaccatcttggctcactgcaacctccgcctcccgagttcgagtgattctcctgcctcagcctcctgagtagctggggctacaggtgtgcaccaccacgctggctaatttttgtagttttagtagagacagggtttcaccacattggccaggtggtcttgaactcctgacctcgtgatctgcccacctcagcctccca
>chr1:63541616-63541802
tacagtggcacgatctcagctcactgcaacctccgcctcccggtttcaaggaattctcctacctcagcctcctgaggctgggattacaggtgcccaccacaacacccggctaatttttgtatttttagtagagatggggtttcaccatgttggccaggctggtcttgaactcttgacctcaggtga
>chr1:63555894-63556057
cagcatgcctggctaatttttttaaagagatgggagtctcgctatgttgcccagggtggtctcaaactcctggcctcaagcgagcatcctgcctcaacctttcaaagtgctgggattataggtgtgagccaccacatccagccttatatgtgggatcttaaaa
>chr1:63576898-63576973
cagcattttgagaggccgaggcaggcggatcacaaaatcaggagttcgaaccagcctggccaatatggtgaaacc
>chr1:63578574-63578692
gggactacaggcgcccaccaccacgcccggctaattttttgtacttttagtagagatggggttttaccgtgttagccaggacggtctcgatttcctgacctcgtgatctgcccgcctc
>chr1:63589197-63589565
gtttttaccctgttagccaggatgatctcgatctcctgacctcatgatccgcccaccttggcctcccaaagtgctaggattataggcgtgagccaccgcgcccggccgagactattttgtcttattcatcaaacacctttcaaagagctgtcatttagtacaagttcaaaacatatttatagagttaatgaatCAATACACGAACGAATACATCTAAATGGTAAAGAATAATTCATTAATGAAATAATGAGggccgggtgtggcggctcatgtctgtaattgcagcactttgggaggccgaggaaggcagatcacttgaggtcaggagttccagaccagcatggccaacatggcgaaacgccatctct
>chr1:63593187-63594598
CTCTTTTTACAGTGGATAGGATTCCGAAGGGGAGAGTAAATCAGTAAGGCTCCACCCATTTCACAGGAGGCCTAGAGACCGGCGCTCCCCTTTCCCCTCCCGCCGGACCTGCCAGGAGGTGGGCTGGCGCGGAGGGAGGGCCCTGTCCCCTGTCCCTTTAAGGAGGAGGGCCAAACGCCGGCCTAGAGTGCGGCGTAGCCCCCACCCGCCGTGCCCTCACCCCAGAGCAGCTGCAGCCTCAGCCGGCCGCCCCTCCGCCAGCCAAGTCCGCCGCTCTGACCCCCGGCAGCAAGTCGCCACCATGGTGAAGATCGTGACAGTTAAGACCCAGGCGTACCAGGACCAGAAGCCGGGCACGAGCGGGCTGCGGAAGCGGGTGAAGGTGTTCCAGAGCAGCGCCAACTACGCGGAGAACTTCATCCAGAGTATCATCTCCACCGTGGAGCCGGCGCAGCGGCAGGAGGCCACGCTGGTGGTGGGCGGGGACGGCCGGTTCTACATGAAGGAGGCCATCCAGCTCATCGCTCGCATCGCTGCCGCCAACGGGGTAAGGGATGCGCGGCCCCGCGCCGCTGTGCACCCTGGCGCGTGTGCGACGTGCGGCCCGCGGCGCCCTCCCTCGCTCGGGGCCGGCCGCTTCCGCGCGCTGCCGCCTCGGTTTCCACCTCCCGCTCCTCCCTCTCCTTCGCGCTCGCTCTTCTGGCCTGGAGGCCCGACGGAGGTCGCCGGGCTGGGGAAAGTGGCCACGGGACCCGGCAGACCTGCTCGCCTGACTCCCGGGGCGCCGGGAGGTGCGGGCGCGGAGCCTCCCAAGGTCACGCCCGActctccgtctctagccgctgccttccctctccccgtcccccgcccctcccGAGGCGTCTGACATTTGCCCTAACCTTGCAGCCTTGGAAGATACGATTACGGCGCAGAGTGCTGTCGCCTTAAGCAGGAAAGGTTAGACTGCCGCCGCCTCGCCCAGAGCCCCCTCGCATCCCGCCCGCTCCTCTGCTATTCTCGGCTAGGACTGGCGCTTCCCGCTGGCTCGGAGCCCGACACTGTGGGGCAAGGGTGGCGAGAGCACCCATCCCCCTGGGGCGTCAGGTTGGCAGATCTCAGCAGGCGGGTGCCAATCTTTTCTCCCCGCCCCCTAGTTTGCCTTGGTTCCGAACTCCTGCCCTTTGCGCGGCCTGCTTGCTGGGGGGCAGGCGTTTGAAACATCTAGTCTCTGCCCAGTGGTGCCCGGGATCTGTTCCACCGACGGGGCTGGAGCTGAATTTTCATTAGAATGGCAACATACCCAAAGACGCCCTTACGCAAGCAAGCAGTCGTGGCAGGCCAGGAAATTACCGCAACACCTTGGTTCCGCCCCCGGCCAAGGAAAGTTAACTGACTTGATTGGGCGGGTCCA
>chr1:63599138-63599661
GGGATGACTTGGCAGAGAAACACCTTCAAGTCACttttttttttgagacactgtcttgctctgttgccctaggctggagtgcagttgcaggatcttggctcactgtaacctccgcctcctgggttcaagtgattcttctgcctcagcctcctgagtaggtgggactacaggcgtgcaccaccatacccagctaatttttgtatttttagtagaaacgaggtttcaccatgttggccaggatggtctggatctcttgacctcatcatccgcccgcctcggcctcacaaagtgctgggattacaggcgtgagccaccacacccggccCAAGTCACTTTTTAACATGCTGTAACCCCCACTTTAAAAAAAAAAAAAACCACTTTTTAATTATGGTGGGGCCGGGCATGGTGGCTTACCGCACTTGAGTgggtcacttgagcccaggagttccaaaccagcttggacaacatggtgaaaccccttgtctacaaaaaataaaaaaacttaatctggtgtggtttcggg
>chr1:63632705-63633020
GAAGTGGGTAAAAAACTAACCCCGGggtcgggcgcggtggctcacacctgtaatcccaacactttgagaggccaaggcaggtggatcatggggtcaggagttcaagaccagcctgaccaacatggtgaaaccccatctctataaaagtctctataaaaatacaaaaaattagtcgggtgtggtggcacatgcctgtaatcgcagctactcaggaggctgaggcaggagactagcttgaatccggaaggcggaagttgtagtgagcggagatcacaccactgccccccagcctgggcgacaaagcaagactccgtc
>chr1:63648476-63648682
AAAGCACGTTTCTTACAGCAGCTTGCTGTCCCCCCTCCAGGTTCTGACCACATCCGTGAGAAAGATGGACTGTGGGCTGTCCTTGCCTGGCTCTCCATCCTAGCCACCCGCAAGCAGAGTGTGGAGGACATTCTCAAAGATCATTGGCAAAAGTATGGCCGGAATTTCTTCACCAGGTGAGCCACAGCCCAGCTGGGGTACAAGGT
>chr1:63662192-63662351
TCAGGGGAGGAAGAAGGAGGTGGCTGGAGCCATGGGGCAGTGGAGGTGGGTGTGGGTAGTAAGGATCACTGTGTCTCTCCAGGGCTTCCAAAGAGATGCCGCAGTGTGTGTGCCCCAGGGAGTGCGGGAGAGGAGTCCTGAGAGGCGGGCAGCAGCACC
>chr1:63669423-63669532
CATTAGCAAAGCACACCCCCAGATGTGAACTCTTAGGGTTCGTTGCCGCCCTCCTTCAATGCCCCCAGGGCCTGCCGGGGAAAGGTGCCTGGCTTCACCTGGCCTGTCA
>chr1:63675479-63675660
CTGCTGCTCCCCACTGTGGGGAGCCAGGTGCTCCTGGGAATCCTGAGGTTCACCCTGGCCCAGGGGCCTTGGCTCCCTTTCAGTTCGTTGCTTTCTTTTGTGGTGGAGCATCTGGGCTGTAGCACTGGAAGCGTTTTGGCCCTGCTGCTGGGCCCTTATCTCTGTGCTGTGTGAGCCCCAT
>chr1:63683441-63683671
atctcggctcactgcaacctccttctcctgggttcaagcgattctcctgcctcagcctcccaagtagctgggattacaggtgcatgccaccacgcctggctaatttttataattttagtagagatagggtttcgccatggccaagctggtctcgaactcctgacctcaagtgatcctcccgccttggcctcccaaagtgttggaattacaggtgtgagccaccacgcctg
>chr1:63688008-63688165
TCTGCAGGAAGTTCTGGAGGCCCCGAACCGTCCAGGGGTCCCGCATGCCTGCTTGCTCCTAGTCCCCAGCAAGGCTGCTCATGTCTTGGGGATTTCTCTATCAAGACTCTTATTCTCCCACCCAGGGTCTGGGGAAGGGTTGAGGGTCAGGTGGGGA
>chr1:63693537-63693650
CCAAGAAAAAGAACCAAGTGAGTGGTGGTTTGGATGGACAGTTGGGTGATGGAAGGCTGTCTAGAGCAGGGGGTGAAGCATGGGCTTTCAGATCAGGGGGTACCACCTGTGCT
>chr1:63702780-63703318
aggcagagagcaggggggctggagtgggagagggaggcaggagatgaaattagagaggagagggggtgggctgggtgttgcctagagccttgtgagcacttgaaagagtttgggctggccaggcacgatggctcatgcctgtaatcccagcactttgggaggctgaggcaggtggatcacctgaggtcaggagttcgagaccagcctggcccacatggtgaaaccccgtctctactaaaaaaacaaaaaacaaaaaaaacaaaaattagctgggtgtggtgacacgtgcctgtagtcccagctactcgggacgctgaggcaagagaatcgtttgaacctgggaggcagaggttgcagtgagccgagactgtgccattgcactccagcctgggctacagagccagactccgtctcaaaaaaaaaaaaaaaaaaaaaaatagtttgggctttgtgcccagggcagtgggcagttcctggagcttgggaatgtcacattcagatttgtactttagcaaggtcactcctcacctctgcagag
>chr1:63704592-63704670
TCCTGCCTTCCTCCTTCCTCAGGTGTCCAGACCATGTCTGGACAAACATAGGCTCTGGCTTAGTCACCAGGCAACTTC
>chr1:63709568-63709815
ggaaggaaagaaggaaagaagaaaaagaaagaaaggaaataagaaaggaacgtggtggctcacgcctgtaatcctagcactttgaagactgaggcgggtggatcacgaggtccagagattgagaccatcctgcccaacatggtgaaacctcgtctctactgaaaatacaataataataataataagctgggtgtggccgtgcgtgcctgtagtcccagctacttgggaagctgaggcaggaggattg
>chr1:63730591-63731070
gggctcaagcggttctcctcactcagcctcccaagtagctgggactacaggcatgcactaccatgcccagctaatttatttatttattttttttgtagagatggagcctcattatgctgcccagtctggtctcgaacgcctggtctcaagggattctcctacctcagcctccctaaatgccgggattataggcataagccactgcacccggccCTCCACCTTTCCTTAAACTATTTAGAAACCCTCTTTGACACAGGGTCAGGTTAAGATGCTTGAACTTTTGGGTAAAGAACAAggctgggtgcggtggctcatttctgtaatcctagcactttgggaggccgaggtgggtggatcgtttgactccaagagttcgagaccagcctaggcaacatggcgagacacagtctctacaaaaaatacaaaaacaaattagccaggtgtgatggtgtatgcctgtagtcccagctactcaggag
>chr1:63746746-63746898
tcccgctagaccttccagaagagtgctgaggtcacacagtaaggaggtggcagagactaggcccacctgcaggcctctggaccccacacccagcactcCGGCTCTGTGGTGCCGCCTTCTCTCTTGCACTTCAGACCATGAGTAAGGCCCAA
>chr1:63766686-63766934
ggaggcccaggcgggcagatcacctgaggtcaggagctggaaaccagcctggccaacatggtgaaacctcatctcgactaaaaatacaaaaaattagccaggtgtggtggctaattgtgtgcctgtaatcccagctacttgggaggctgaggcaagagaatcacttgaacccaggaggcagaggttgcagtaagcctatatcgcgccatcgcactccagcctgggcaacagagagagaccctgtctca
>chr1:63773734-63775093
tggcttgagatcccggataagtctctctgagcctcggtttccccttctgtcaagtagCCTCGAAGGTCCCCGGCGCTCGGTTCGGTGGCGAGTTTGAggagtgtgggggaggggaggggagggAGCGTGCCCGAGACGCGGGAGCCGCGACCGCTTTCTGCGAAGTCGGGGAGGGTGCGGGCGTTGAGAGGCTGCAGCAGAGGGCGCTGGGTCGCCAGCCTGGGCCGCGTCTCCCATTGGTCGGGGCTGGGGCGCTGGGCTGGAGAGTTGGTGGAAAGTGACAAGTTGAGCGAGAGAGGGAGCGTGGAGAGCTGGAgcagccgccaccgccgccgccgAGGGAGCCCCGGGACGGCAGCCCCTGGGCGCAGGGTGCGCTGTTCTCGGAGTCCGACCCAGGGCGACTCACGCCCACTGGTGCGACCCGGACAGCCTGGGACTGACCCGCCGGCCCAGGCGAGGCTGCAGCCAGAGGGCTGGGAAGGGATCGCGCTCGCGGCATCCAGAGGCGGCCAGGCGGAGGCGAGGGAGCAGGTTAGAGGGACAAAGAGCTTTGCAGACGTCCCCGGCGTCCTGCGAGCGCCAGCGGCCGGGACGAGGCGGCCGGGAGCCCGGGAAGAGCCCGTGGATGTTCTGCGCGCGGCCTGGGAGCCGCCGCCGCCGCCGCCTCAGCGAGAGGAGGAATGCACCGGCCGCGCCGCCGCGGGACGCGCCCGCCGCTCCTGGCGCTGCTGGCCGCGCTGCTGCTGGCCGCACGCGGGGCTGCTGCCCAAGGTAAGAGGCGCCCGCCGGCCCCCGCCCGCCCAGACCCCCTGACCCGTGGCCACCCTTCCGCCGTCCAGCCGGGCGCGGGACACGCAGGAAGCGCCGCGCTGGCTCCGGGGCGCGTCCGGCCACCCGCCACGGGGCTCGCCGGCGCCGCCAGGCCAGGGTTTGCCCCGGAGCCCCGCCAGGCCAGGGTTTGCCCCGGAGCCCCGCGGCGGGCCGGGGCGCGCCCAGGGACTCGTTCCTCGGTGCGCAGCAGCGATTGTCAGCGCTGACAGGAAGCGTGGAGGGGTTTGAGGGTCCTGGGGGTGATCGGGGCACTTCTGTGCAGGGCGTCCCCCCTTGTCTCCCTGGACCTCTAGCGCGCCCCAGCCGGTGTTCAGGCAAGTCTATCCTGCCCCCAAGTTGCGAGCCGGCCCGGAAGGCGCGGTCCAGGAGGGAGTTTGGATTTTCAGTGGTGCTCGCCAGAGCCCAGGCGGCTCGCGGATCGACGCAAACAAAAGCCCTGTCCTCCTGGGGCTCCGGCGGCCTCGCATCGCCACCGCCCCCGGCCCTCCGGCCCTCCCGAGAGTCATCATAGAGGCCAAAACTTGT
>chr1:63795084-63795242
CGGACTTTGTGGTTGGGAGGGCAGGTTCAGGAAGGTTCTGGTGGGAGGGTTGGCAGCCAGGCTGGTGCTCCAGAGGGCTGATGGATTACATTCTTCGAGTTAGAAATCATCAGAAGCCCCGCTGAGAGGGCTCTTGTGGCTTTGGAGCTATGCCGGAG
>chr1:63803481-63803640
tacaaggcgtgtgccaccatgcccgcctaattcttaatatttttagtagagatggggtttcaccatgctggcgaggctggtcttaaactcctgacctcgtgatctacccgccttggcctcccaaaatgtggggattacaggcgtgagccaccgcgcccg
>chr1:63823758-63824019
TTAAACttttttttttttttgagacgaagtctcgatctgtcgcccagggtgcaatcccggcttactgcaacctctgcctcccgggttcaagccattctcctgtctcagcctctctagtagctgagattacaggcatgagccaccactcctggttcatttttgtatttttagtagagatggggtttcaccatgttggccaggctggtcttgaactcctgacctcaggtgatccacccacctcggcctcccaaagtattggaa
>chr1:63831502-63831650
ctttggccccttttagccatggctggaactggagtggctgagactcaaggtgccatgtcctgaggctgcacagaacagggagtgcaggagggacccctggcccacaaaaccagttttcccttctaggcctctgggcctgtgatgggag
>chr1:63951512-63951692
tggctggcacagcaggtgccatcaggagacctgagagagAATGATCTCTCACACAGAGGCAAAGGGAATAGGAATGTGTGTGGGAGGATTTCCCAGGGAGCCATGAAGATGACGTTCTGGGCTCCACCCTTTATGCCTCTCCAGGGGCCTAGGAGGGGCCTTAGCTATTTTGCATTTGTA
>chr1:63962580-63962778
atgatttaactgcatctcaaataatgatcagacatccatcagatgagggagcggggagagtgcctcaggcagggtcaaatgtgagcagagccgggagtggagagtgtcacgatggaggctgagctacctgtgggaaagtcaaaggtgggtctgatgggagatgatgctaggtgaggtcagtggggccacacagtgTAT
>chr1:63972960-63973165
ATGCTGAGGATTGAGCCAACCATGCAGCCAGTGGTGCCCACGCTTCTGAGGCAGGGAGCCAGTGCTCAGGAAGGGCAGGCTGCTGCTTCTCTCCTTCTCCTTGTTAGCCCCCATGTGGGTCTCACCCACCTGCAGGCCTGTCTTGGCTTTGCAGCAATACTCCACCTCTTTGCCCCTGCCCTCCTAGCTTGTCTCCCGTTCTTTC
>chr1:63979449-63979602
gtgagactggagccatagaagagggccatcctgccagaagctgtggccataaaggaatagacctactgccaaatgctcaataaggcagagagggagggataggtgaggggccagggtggtagcctgaaacccgacctctttcttctggccttc
>chr1:64006355-64006475
GGTGAACCGCAGCAGTCCATACTACTGAAAACAAGGGCTGTCATTATTGAAAGAGCCAAAGTGGGTGGCAGCAGCATGGGGCTCAGACTGGAGTTGGGGTTGGAGTCATATGTGGAGGGC
>chr1:64017625-64017801
CTTGGCACCCAAGCCCTCCCATCATTCCTCATCTCCCCATCTGTGCTGTTAGGGGGGCATTCAGCCTAGAGGAACGAGGCCCTGTGGGTGCTCTGCAGATGGCTGTGTGAGCAGCATAGAACCCCACCTCCATCCTCCCAGCAACCGCTGCCCCAGCCCAGGCAGGTGAGCAACCG
>chr1:64032047-64032224
TTATACAAAATATggccgggcgcggtggctcatgcctgtaatcccagcactttgggaggctgaggcgggcggatcatgaggtcaggagatcgagaccatcctggctaccacagtgaaaccccgtctctactaaacataaaaaaattagccgggcatggtggtgggtgcctgtagtcc
>chr1:64051204-64051443
actttgggaggccgaggtgggtggatcacgaggtcaggagattgagaccatcctggctaacatggtgaaacccgtctctactaaaaatacaaaaaattagccgtgcgtcgtggtgggcgcctgtagtcccagctactcgggaggctgaggcaggagaatggcgtgaacccgggaggcggagcttgcagtgagcccagatggcgccactgcactccagcctgggcagcagagtgagactc
>chr1:64056420-64056626
ttgcagcactttgggaggccaaggcgggtggatcacctgagatctggagtttgagaccagcctggccaacatggtgaaaccccgtatctactaaaaatacaaaaaattagccaggtgtggtggcgagcatctgtaatcccagctactcgagaggctgaggcaggagaatcacttgaacccaggaggcagaggttgcaatgagctga
>chr1:64066464-64066618
ccaccaccatgcctgactaattttttgtatttttagtagagacggggtttcaccgtgttagccgggatggtctcgatctgacctcgtgatccacctacctcggcctcccaaagtgctgggattacaggcgagagccaccacgcccagcctaaac
>chr1:64077553-64077594
CCACCTTTAGCGTCTGGCCCACAGCTGAACTCAAAGAGGCT
>chr1:64221208-64221376
tcaagcgattctcctgcctcagcctcccaagtagctgcaattataggcaccttccaccacacccggctaattttttgtatttttagtagagatggggtttcaccatgttggtcaggctagtcttgaactcctgacctcaggtgatccacccgcctcggcctcccaaag
>chr1:64249139-64249326
gacaaggcggacagatcacctgaggtcaggagtttgaaaccagcctggccaacatggcaaaaccctgtctctattaaaaatacaaaaaattagccaggcgcagtggtgggcacctgtaatcctagctactcaggaggctgaagcaggagaatcgcttgaacctgggaggcggaggttgcagtgagcc
>chr1:64264606-64264901
AGCAACTCACGTCagccaatcatggtgatcccatttcccttcccagtaactagtttagaaatggggcggggcgcagtggctcacgcctgtaatcccaacactttgggaggccaaggtgggtggatcacctgaggtcaggagtttgagaccagcctggccaacatggtaaaaccccatccctactaaaaaaaaaattagctgggcatggtggtgaatgcctatagtcccagttacttgggaggctgaggtgagagaatcacttgatcccaggaggcagaggttgcagtgagctgaa
>chr1:64268389-64268636
aggcgtggtggctcacgcctgtaatcccaaaactttgggaggccgaggcgggcggatcatgaggtcaggagatcgagaccatcctggctaacacggtgaaaccccgtctctactaaagatacaaaaaattagccgggcatggtggcgggtgcctgtagtcccagctacttgggaggctgaagcagaatagcgtgaacccgggaagcggagcttgcagtgagccgagatcgcgccactgcactccagc
>chr1:64268965-64269124
TAAAATGTTCTGaattagccgggagtggtggcgcattcttgtagtcccagctgctagggaggcctggggcacgagattcgcttgaacccgggaagcggaggttgcagtgggcagagaccgcgccactgcactccaaactgggcgacaaagcaggactcc
>chr1:64269631-64269797
AGGGAGGGACTTCCCTAGGGGTTGACAGTTAGAAGGCTCTCTGGGGCCTGCCTGCCACCTAGACCTCCTTTGCCTCCCTGCTGCTCCCTTACAGGCCATGGGTGCCCCTAACGAGGAGATGGTAGCAATGGTGTTGGCTGGGAGATGAAGGGGGATCCTGTGCCTC
>chr1:64284287-64284450
caggctggagtgcagtggcgccatcttggctcactgcaagctccgcctcccgggttcacgccgttctcctgcctcagcctcccgagtagctgggactacaggctccaccaccatgcccggctaattttttgtattttttagtagagacagggtttcaccgtgt
>chr1:64357029-64357127
GAGAGAAATTCTTCCCTCCCGGGACCCTGCCCCGCCCCTTGCAAGCACTTGCAAGCCGCCTTGGAGATGCCAGGGAAGGAGGCCTTCCCCACGCCTGG
>chr1:64412271-64412469
tcctcgctctgttgcccaggctggagtgcagtgcggcaatctcggctcactgcaagctccgcctcccgggttcatgccattctcctgcctcagcctcccaagtagctgggactacaggtgcctgccaccacacctggctaattttttgtatttttagtagagacaaagtttcaccgtgttagccaggatggtctcgat
>chr1:64443953-64444095
GGCCATCTCCCTAGCCCCTACCCTACCAGCTGCCTCCTAAGACACTCCCTTAGTCCTGGACATGCTCACCAGTCCTCGGCCCCAACCATAATGGTCCCCTTCTTGGCTGCCTCCAAAAACTATTAAAAAAAAAAATggccag
>chr1:64469790-64470562
TCCCCTTCTTCCCCAACCGCTGCCAGGCAGACAGCCAGCGTCCTAGAACTTAAAGGACTTTTCGATGGCTGGAACCTGGGCCGGGTGGGCTCCCTGGCGCGGACGGAGGCGGGGAGCGCTGGCGGGGGTCTCCGTCTCCAGCCACGGGAAGGTCCGTGGGCTCCCCTGCCCGGGCTGGGCCGGTCCCCGAGCAGAGAGAGAGGCTGGTCCCCCGGCCCCCGGCGTCCCGGGGGGCAGGTTCTGAGGCGGGAGCCAGGGAGAGAGAGGAGGGGCAACCGGGGGAATTTCCCCGCCTCTCTTGCTGGTTCCATAAATCACCGCAGCCGCCGCGGCGGCCCAGCCGGGAAGTGCACAGAGCCGGAGCGCAGCGTGGTGGCACCAGACGCCTCCCTTTCCCCACCGCTTGCTTTCTTTCTTTCAGTTGTGTGGGTTTGTGAAGCCTCCCCTTTCCCTCCTCGCTCGGGTGGCTGCCCCAGTCTCGCAGCCCGGCCGCCGCTCCTCTTCCCCGGGGGCCGCCGTCAGTCCTCGCCGCCGCCTGCTCGCTGCGCTGGGACTCGCAGGAAGCGAGAGCCGCGcggctcggctcgggctccgactccgactccgattccgactGTCAGCCCCGGGGCCCGCGCACCCCGGCCTGCGGGCGCCCCTGCTCTCGGAGACGCCCTCTGCGCCGCGGGGCCCGTGTGGGCGCCGGGCTCCGGGGACCGCTCGGGCGGCCGCCTCCTACCCCCACCGCCGCGGAGCCCCGCGATGGTGGCCGCCC
>chr1:64471397-64471576
CCTTGACcgcgtcctcgcgtcctcgcgtcctcCCTACCGAGGCGCACCAATGGGCGCCGGGAGGGAAGGCGCCGCAGAGTACGCAGCTGCCCCGGGGACACCTAGGTCCCGGCGGAGAGCGGCCCTCCGAGTGGGCTCCGCGCTCCTTTCCCCTCCCGGGAGCATGGGGGGAGGGGCTG
>chr1:64547487-64547640
cccaagtagccgggattacaggtgtgcaccaccatgcctggctaattttttgtatttttaatagaaacggggtttcaccatgttagccgggcttgtcttgaactcctgacctcaggtgatctgcccacctaagcctcccaaggtgctgggatt
>chr1:64586163-64586339
agcgcttctcacgcctcagtctcccaagaagctgggactacaggggcgtgccaccacgcccggctaatttttgtatttttagtagagatggggtttcaccattttggccaggctggtctcaagcttctgacctcaggtgatccacccaccttggcctcccaaagtgctggaattac
>chr1:64603185-64603313
gctccgcctcccgggttcacaccattctcctgcctcagcctcccgagtagctgggactacaggcgcccaccaccacacccggttaattttttgtatttttagtagagacgggttttcactgtgttagc
>chr1:64663772-64663941
TGGTAGAGCACTACACCGCCTATCTCAGCGACAACACCCGCCTCATTGCTAACCCGGGCCTCAAAGTAAGCATTGGCGCAGAGCTCCATTTCTGGTGTCCCCCTCCACAGGCCCAGCAGGGGGTGCTGGCAGTGAACCTTTGAAGTAGGAAACCCAGCTCTGCATCTGT
>chr1:64744522-64745112
GAACCAACAGAAGGGTTACCATCGGGAGCCAGCCGGGCTGCAGGAGGCGCCCTCCTGCCACCCCTCCAGCCCCATCTCGGGTGTGGGAAGACCGAGTTCGCGCCCGCAGCCCCCGGGCCGCCCCAGCGCGGGAGTTTCGAGGGGAGCCGGGGGAGAGCTGCGGCGTCACATGGGGGGCCAGCCGGGGACAGGCGCCTGGGGCTGAGTCTCCCGGCGAAGCCACCGCGAAGGGGCCGCATCCCCCAGAGAACGACCCTGGGCGTTCGCGAAGGCCTCGCAGAGAGGGGGAGCCCGCCTGCGCGTCCGCGCCCTCACAGGTGTCCGGGTGGCGGCGCCCGGCCCCGCCTGCGGACCCGCGAGAGgcgggcgcgggcgcgcctgtgcgccggggccgggggccggcgggggAGGTTCCCGCGAGGTGGTTCTCGGGCTCCTCCTCGGCGCCTCAGGTTTCCTCTCCCCGCCAGCAGGCTGCTGGCTGCGGCGCCGcctctctctactccctcctcccaccgccccccttccCCGCGGTTGGGCCCACTCTGCGGCCTCTGCCCGCCTCGCCCTCGCCCGGGCCTCCTCCCGCT
>chr1:64745289-64745879
GGCGCCCCGGACCCGATGCCCGCCGCGCTGCACCCTGAGGAGGTCGCCGCGCGACTGCAGCGGATGCAGCGGGAGCTGAGCAACCGCAGGAAAATCCTGGTGAAAAACCTGCCCCAGGACAGCAACTGCCAGGTACTGGGACGGTGATAGGGGCGACGCGTCCCGAGGGGCGGCGGGGCGGCGCTCCGTGTCCAGGCTGGGATCGGGGGCGCCTCAGAGCGGTCCTGGGGAGTGGGTCGGCGCCGAGTGGTGAGAGCGGCCCCTCGGTTTGACTGAGTTCTTGGGGTTTCTAGCCTGCAGACGCCCTGCCAGGGAGGGGGGcagattgggaaactgaggctctgagtggcgaagcggcttctccaaggtcacgggaatcaggggcTGCTGCCTCCAAGTTCGGCCCGGTCTTTCCTTCCCCTACGGCCGTAGAGGAGTAGGAGGTGAAGGAGAGTGGAGGTGAGTTGTGGAGCACACATTTTGCGGGGGGGAGCGGGGGTAGAGGGGGCCGAAGCTTCGGGAGCACCTTGGCAGGGGCGAGGGCTCCAACGTATAGTCCCCGGTGCTCGGGAGTGCCATAGGGGGCAGGG
>chr1:64747581-64747775
gctcactgcaacctctgcctcccaggtccaagtgattctccctgcctcagcctcccaagtagctgggattacataagcctgccaccatgcctggctaatttttgtattttttagtagagatgtggttttgccatgttgaccaggccggtcttgaactcctgacctcaggtgatcccacacgcctcggcctccca
>chr1:64749413-64749524
ttggccaggctgctctcgaatgcctgacctcaggtgatctgcccgcctcggcctcccaaagtgctgggattacaggcgtgagccaccgtgcccggccAGTCCTGCATTGGA
>chr1:64759543-64759700
cttcgctctaacgcccaggctggagtgcagtggcgcgatttcggctcactgcaagctttgcctcccgggttcacgccatcttcctgcctcagcctcccgagtagctgggactacaggcgcccgccaccacgcccggctaatgttttatatttttagt
>chr1:64763068-64763268
ggaggccaaggcgggcagatcatgaggtcaggcgatcgagaccatcctggctaacacggtgaaactccgtctctactaaatatacgggtgaggtggctggcgcctgtagtcccagctactcaggaggctgaggcaggagaatggtgtgaaccagggaggtggagcttgcagtgagccgagatcatgccactgcactccag
>chr1:64763597-64763826
ctcttaaggataaacatataccagccggacatggtggctcacgcctgtaatcccagcactttgggcggctgagacgggcggatcacctgaggtcaggagttcaggaccagcctggccaacatggagaaaccctgtctctactaaaaaaaacaaaaattagctgggcatggtgatgggcacctgtaatcccagctactccagaggctgaggctggagaatcacttgaacc
>chr1:64784155-64784341
ggaggattgtttgagcccaggaactcgagactagtctgggaaacatggtgaagccctgtctctacaaaaagttagctagacttagtcgtgtgcacctgttagtctcagctacttggggggctgaggtgggagaataacccgagcccaggagtttgaggctgcagtgagccatgattataccactgc
>chr1:64787443-64787601
ttgagcccagcccttttcccaccccagccaggcagccctgcaccttagagagcctctcttcatttccacccctgctcttttccaagttctgccttcctctgctgtaactcttctatcctgcagagtgggtgtgggaggacctgagaaggtcggggagg
>chr1:64799542-64799695
agcgattctcatgcctcagcctcccgagtagctaggattactggcatgcaccactacaccctgctatttttgtattttttagtagagacggtttcgccatgttggccaggctgatctcgagctcctgacctccagtgatcaactcacctcagc
>chr1:64801622-64801842
actttgggaggccaaggcaggtggatctcaaggtcaggagttcaagaccagcctggccaacatggtgaaaccccatctctactaaaatacaaaaattagctgagcatggttgtgagcgcctgtaatcccagctacttgggaggctgaggcaggagaatctcttgaacccaggaggccggaggttgcagtgagctgagatcgtgccattgcactccagcct
>chr1:64818299-64818419
gcaaagatgggcggatcacaaggtcaggagatcgagaccatcctggctaacatggtgaaaccccatctccactaaaaatacaaaaaattagccgggcgtggtggtgggcgcctgtagtcc
>chr1:64844328-64844552
CCCAAACATGGCCCATGGCCACATAGGCCCTGTGCGGGGGGCCTGCAGGCGTGCAGCCCTCCAAGCCACCACCAGCACTTCTGATACATCAGTCTGGGTCACAGCCAGCAGATGGGTCCCTGCCTCCAAGCTCCCCAGGAGGGTCGTGTGAAGCCAGGCTTCTGAAGCCCTGGCCTTAGGATCAGCAAAACATCCCAGGGTGGGGGCCATCACCCAGGGCAGGA
>chr1:64850179-64850229
AGCGGTGGCAGAACAGAAAGTGGGCTTTCCCTGGGCCTCACACCACCAGC
>chr1:64854797-64854904
cctcccttccaccttcaccttccttccaccttcaccttcatggcagcccccgcccatgcctctgtttgcacgtgccgagatgccctgaccgcactggcaacctccca
>chr1:64865817-64866008
ggcaaggtcatggctcactgtagccttgacctcccaggctcaggcgatcctcccaactcagcctcccaagtagctaggaccacaggcacgtgccaccacatcctgctaattttggtatattttgtaaagatagggtttcaccatgttgcccaggctaggctcaaactcctcggctcaagtgatctgcctgc
>chr1:64897159-64897366
tggctcacgcctgcaatctcagccctttggaaggccgaggcgggtggatcacttgaggtcaggactttgagaccagcctggccaacatggtgaaaccctgtccctactaaaaatacaaaaattagccaggtgtggtggtgagcacctgtagtcccagctacttgggaggctgaggcaggagaatcgcttaaaccagaaggtggaggt
>chr1:64910591-64910802
gggaggctaaggcgggctgatcacttgaggtcaggagttcgtgaccagcctggccaacatggcgaaaccttgtctctactgaaaatacaaaaattagccaggcatggtggcgagcgcctgtagtcccagctactgagattacagtaggagactgacgcaggagaatagtttgaacctgggaggcagaggttgcactgagtcgagattgcgc
>chr1:64914607-64914755
ggctggagcgcagtggcgtgatctcagctcactgcaacctctgcctctggggttcaagtgattctcctgcctcagtctcctgagtagctgggattacaggtgtgcaccaccatgcccggctaatttttgtatttttagtagagatggg
>chr1:64962767-64963027
TATAAAAACAATGAACCAggccaggcgcggtggctcacgcctgtaatcccagcactgtgggaggccaaggcaggcggatcacttgagatcagaagttctagaccagcctggccaacatggtgaaatcccatctctactaaaaaacaacacaaaaattacccaggcatggtggaacgtgcctgtaatcccagctactcgggaggctgaggcacgagaatcacttgaacctgggaggcagaggttgcagtgagcctagactg
>chr1:64965569-64966940
ATGCGCGGATGGAGTTGGAGTGAGGGAGCCAGAGACCAGCCCCAGTTTCGGTTAATCAGTCCCTTTCCAGTGGGATTCGCAATTCCCCGGGTAGTTCTCTCCCACTGTTCCCCTTCCCTGGTCCTCTCGCCCAGGGTCTCCTTTCCCACTTCTCGCTGGCTACCTGAGGCCTGGTTCCTAACAGAACCTAAGAGGGGAGGGGGCGTTTCCCGAGTTCGCGGACGCCCAACACCCAGCTCCAAATCCCAGAAACTTTCCCTCGCTGAGACCGCAAGGAAGGAAAAAAGCTAAGACCCTCAGCCTCCTTCCTGGGGCCGAAGAAGAAAACCTTTCTGCGCTGCCACCCCGGCCGGGAGCTGGCGGTCAAGTTCGCGGTACAAGGAGCTAGGGACGTCAGCCCTCCAGCCCGCGCCTGTATCTCGGGGTGGTATAAACAGGATGTCAGACAGCGCGCTCCGGGCTTGTTTATGAAAACTTGCCGTGCGCGCTGGGGGAGGGGGCGGCCTGGCTTAACCGCTCTTCTCCCGGCCGGGGGCCCCCGCCCGGCGACCTCCTCGCCGCCCGCCGGCTCCGCGGGGCTGGAAATCCCCGCCTTCCCCGCCCGAGCCGCGGGGTCCTGAGCTGCGCTCAGGAGCAGCCCGGGCCGCGCAGCCTAAGGACCGACCAAGAGCGGTGGCCGCGCCTCCGGCCAGTCCGGGCTGCGCGCCCCTCGCCTGCCGACCGCGGCCGCCCCGGCTCCTCCACCTCCCCCGGTGACACTCACCACTTCCGTGTGCGCCTGGGCCAGGCAGCGCCCCGTCGCTGCGCTGGCTGGGGTCGACCGGCAGGCTCGCTAGGCGGCCAGCCCCGCGGGGCCCCAGCGTGCGCGCGCCCAGGGCTGAGGAGGGGTCGCGGCGAGGACAGCCGGGACTGGGCGCAGGCCCGCACTGTCTGCAGCTCCAGGATACTCCGCGGccgccgcggcctgcgctcagcgacgcaccgcctcccgtcccgccccgccccgccccgcggccggccccaccccCGTGGCCGCCGGGCCCACCCCCTCGCGACGTCACCAGCGGCAGCCCCGGAAAGCGGGGCGGGGTCGCGGTCCCGGCGGAGACTCTGCGCCTCCGGCCTACCCGCCCCGCCCCCATCCGGCTTCGCTCGCGAAGCTGCCCCCACTCGTCTCTGTTCACCGCGTCCTCTAGATTCTAGAATCTAGAAACTCATCTAGGACGCGAGGTCATCTATCGCGGGGAGTAAAATTGCCAGGATTCGCCCGTAGATTGACCCCTCCCAGCTCTGGAGCCCCCTCCGCCACACCTTTGTGCGCTCGATGCAGAAATGCATCCCGCCTCCTCCGTATACGCTCCGCTTCTTACC
>chr1:64972591-64972743
cagcctgagcaacatgacaaaactccatctctgcaaaaaatacaaaaattagccaggtgtggtggcttgtgcctgtagtcccagctactcagtaggctgaggtgggaggatcgcttgagcctgggaggttgaagctgccatgagccacgatc
>chr1:65002527-65003237
cataagtgatgactgtgaccaaacttggatcaccaagcctgcacccagggagcgctcagtaaCGCAGCGCTGAGGAGTAGGCCACCCCGGAGGGCTCCAGGTTTCAGCGCAGGCTTCCGCGGAGCCAGCTGGATGCGTCACCATCCGAAAGTGCGAGCCTGGCcggcggcggcggaggcgggggcACCGCGCAGTTGGAAGCCCGGGCGCTCTTACCGAAAGCGCGAGCCCGGACTTCCCCGCCACGATCGATGTGGCCAGTCTGCGCCTGCCGCAGTTCCCGCTCGCACCCCGGCCCCTCGCAGAGTCCCAGGAAAGCGCTGTGGCGGGCGGGCAGTCTCTGCCCCCGGGAGGGGACGCACGCACGCGCTGCTCCTTCCAGGTCCCGGCGGGGAAGCGATGCTTTCTTGGCCCGGGCTTGGGGCCAGCGGGAACCGGGCTGTCCGGCCGCGCCGTCGCGCCTCGCACGGCGTGAGACAACCTAGCtttttttttttttttttttttAAGAAAAGCATTGGCACCGCAGCAGCCTCCCCCGCTTCTTCCCTACTAGGACGCCCGCCTGACTCGCCCCATTGCACAATTCTTACCGTGGAACAGCCGCGTGACTCGGCGGGAGCCCAAAAGTTTCCCAGGTTTCCTCAGCCTAGAAAAGCGTGGGTGGGTGTCCCGGCCTGGCTCCAGGCGCCCTTTAAGTTGTATTTCTT
>chr1:65003947-65004169
gttttgttttttgagacgtattctcgctctgtcgcccaggctggagtgcagcggcgcgatctcagctcatggcaacctctgcctcctgggatcaactgactctcctgcctcagcctcccgagtagctgggattacaagtgtgcaccaccatgcctggctaatttttgtattttagtagagacggggtttcaccatgttggccaggctggtttcaaattcctg
>chr1:65023545-65023761
caatctcggctcactgcaagctccacctcctgggttcatgccattctcctgcctcagcctcccgaggagctgggactacaggtgcccaccaccacaccaggctaattgtttgtatttttagtagagatggggtttcaccatgttagccaggatggcctcgatctcctgacttcatgatccacacacctcggcctcccaaagtgctgggattacagg
>chr1:65024748-65025018
ggcagatcacatgaggtcaggagtttgagaccagcctggccaacatggtgagaccccatttctactaaaaatacaaaaattagccagtcgtggtggcaggcacctgtaatctcaactactcaggaggctgaggcacgagaatcatttgaacccgggaggtagaggatgcagtgagccgagatcgtgccattgcactctagcctggacaacaagagcgaaactctgtctcaaaaaaaaaagtgacaccagaacctgatttcttccttctcc
>chr1:65030581-65030806
gagtgcagtggtgcgatctctgctcactgcaacctccacctcccgggttcaagtgattctcctgcctcagcctcccaactagctgggattacaggtgcacacaccaggcccagctaatttttgtatttttagtagagatggggtttcaccatgttggccaggttggtcttgaactcctgacctcaggtgatccacccacctctgcctcccaaagtgctgggatta
>chr1:65065986-65066291
AAAGGGGGGCTGGGGACAGACATGCCAAATTAAATCAGCAGGTGAAAGCAGCAATTTTTGGCCAATGCTGGGATTGCGGAGAGGACTAACTAAGAACCCTGGAGAGCAGGGGATTCCCTGGTTTCTCAGCTCACCTCTCCTTCAAAGCAGGGATAAGCACAGGTGTGGTCTTTCTCCAGGAAGGTGGCAGCTGGCGTGCGGGTAGCAGAGTGAGGGAAAGAATTCCTCGCACAGGAAGGCAGGGAGAAGCCCTGGGGTCAGCTGCGGCCAGGAGCCGGCGTCTCCGCCAAGTCCCCTCCCCCTTC
>chr1:65066453-65067619
AATGGGAGAATGAAGGGGGAGAAGGCGTTCCCGAACGTGCAGAGAAACCGAGGCTTCcccgccctccctccaccctcctcccctccGGCCGGGGAGAATCTGCGTGGCAGGGTGCAAGCTAAAAATGCCACTGACGGACCCCTCTTCCCGCCCCGTGCCCGTTCTCCCTCCTACCCCAGACTCCAGCGTCCCGGCCTCGTGGTAGCGCCCGGTCCCCGGCGCCGCGCGGGGCTCGCCCTCTCTCCGGACCGCCGCCGCCGCGGGGACTCCGGtcttcctctcttctccctccctcctcctcctcctccggcaccgccgcctcctcctcTTAGACTCCTCCCGCCGGATCCTTCATGTAAACAACATCCAGGCTCTATTTACAGTCGCCGCCGGACGGCAAGGGACCCACGCCAGCACCCTGGACGCGGGCGGGGGCGGGGGAAAAGCGAGTGCGCAACATTTACACACACAccccgcccctccgcgccgctcccctccGGGGGCCGAGCCAGGCGCCCGGGGCTCCCCGCGTTGCCACTGACACCCCAGCGAGGGCCGCGCAAAACCGCGGAAATGCCCATGGGCGAGGTCGCCCCGCTACCCCTCGGGAAAAACACACGCACGCGCTAACAACAACAAACCCAGTCCGGCAACACCCTCGCAGTCGGTCCCGGAGTGCGGAggcccggcccggcccgccccgcgccgccgcccCCGCGCTCCGCCGCCTACCCCGAGGTGGCGAACTGCGTGCGGTCCCCGGAGGAGGCTGAAGGCAGGCGCTAGGCGCTGGGCAGTGGCGCgccctcggcccccggcgccgcctggcccgcccccagaccccAGTGCGGATGCCTAGCGGGCCGAGCCCCACGGCTGCGTGTGCGTGTGCGCCGCGGCCAGCCTCGCCGGAGCCGCTCTGTGCGCCCCACGGCTTCCCGCGTCCCCAGGCCGGCTCCGACGCGCCGCGAGACGGGGCCGGGAGCGCAGCAGCCAGCGCTCCACGGCGGCGCACGGGCGCGCACTCGGACGTCCACACTCTGCGCCCCGAGCCTCGCGCGGCCGCACGCCCCACGCAGCCCGCCTCCCGCGGGCGCTCGGCCCCGCGCGCCCCGCCGCCCCCGCGCCCGGCCGCCGCCCCCACACCCACCTGCGCCCCCGGGGGT
>chr1:65067801-65068151
CTTCCGGGTCTCATGACCGGGAAGGGAGAAAAACAAAAGGGAGACGAGACACAACTCTAAGGGAAGGAtgtgtgtgcgtgcgtgtgtgtatgagagtgtgtgtACGTGCGCGCGCTCTCCCTCCTCTGCTGGGAGAAAGGAGGCTCCGGCAGCGGACAGGCAGCAGCCATCCTCCCACCCTGGAGACCAGTGGCCCCGGTGGGTCCAGCTCGCACCCTCTGATTGTGGCGGTCGCCCGTCCTGGTCCCCCACGCGCCGCGGAAGCTGGGGGAGCTGTCAGCCTGCTCCCCTCCTCTGGCTGCCTTCACTCGCCTGTCCGCCCCAGAGCTCGCTTTCCCTCCCGGGCGGCT
>chr1:65071891-65072144
ccactgtactccagcctgggcaacagagcgagactccgtctcaaaaataaataaataaataaaTATATTCTACGCTCCACCAGAGCTTTTTTTTGTTCCTTAAAACAAAGAGTAggctgggcgcagtggctcacacctgtaatcccagcattttgggaggccgaggcaggtggatcacgaggtcaagagaccatcctggccaacatggtgaaaccccgtctctacttaaaaaaaaaaaattagctgggcgtgg
>chr1:65081819-65082000
aggcgggcggatcacgaggtcaggagatcgacaccatcctggctaacacggtgaaaccccgtctctactgaaaatacaaaaaattagccgggcgtggtggcgggcgcctgtagtcccagccactcgggaggctgaggcgggagaatggcgtgaacccaggaggcggagcttgcagtgagcg
>chr1:65144230-65144389
acggtggctcacacctgtaatcccagcactttgggaggccgaggcgggcggatcacaaggtcaggagatcgagaccatcctggctaacacggtgaaaccccgtctctactaaaaaaatacaaaagattagccaggcgtggtggcaggtgcctgtagtcc
>chr1:65147335-65148264
TTTTCCCTTCCCTTGCAGTAGACCGCGGTCCCCAGGCGACCGCGAAAGAAAAAAAGGGGTTTCTCTACCTCGCGTGGTCTGCACCTCGCTTCGCCCCCGCAGCCCTCGCTGGGTCGCAGGGAGCACGTGGGCCAGGCAGGCTGGGTGggagtggagtggagtggaggggaggggGCGGCGGCCAGCGGCTCGCGCGGAGCCGGTCTCCCGGGCTTACGTAAGGCGCGAGTCCCGCGCGGCCGGCCGGGGCTCCGCGACTGGGCGGGCGGAGGCGGCGCCGCCCTGCAGGATCCGGGCTGGAAGCCTCTCGGAGTGCTGCCTCCAGCCAAGGTGTGTGTTTATTTGATTGCTTTTGGTGGCGAGGCGCGGGGCTCGGGCTCGTCGCGCGCCCCATGGCCGGGGAGCGCATCCGCCAACCCCGGGCGGAGGTGGGCCCCTCCGAGCGCGCGCGGGCGGCGGGCAGCGGCGGCAGCTGAGACTCCGGGGGATGTGACAGCCGCCGGGGAGGGGACGAGACGCAGACCACACGTTGCCCACGTGCGAGGACCGGGCAGGGGCTCAGCCCCTAGGCCGCCCGGTGCGTGGGGCGGCGGGGGCTGGCTTTGAGTCACCCCCGCTTGTGCCAGCTTCCCCGGCTCGGCGGAGACTGGCTTGGGGATGCCTGGCCGCCCGGCCCCCTTCTCGGACGCGGCGTGGGGAGCGAGCTGGAGTTAAGGATGAAGGTGGGACTGGCCGGGCCGACCTCTGACCCCTGGAGGCCGAGTCGGCAGGGCGGGGCACGGCGCGCTTCAGCAGCTTTGCGTGGGGGCgaggaggtggaggagggcgaggaggtggagaagggcggggaggTGTAGCGTGGCGCTCAGTCCGCCTGCTACTCGGTCCCGGCGCTGGGCTGAGGGGAGGGGTTGTCTTAAAAGTCTCTC
>chr1:65148540-65149157
AGGCCAGCACCGGTGAGGGGCTGCGGGGACGAGGGCCGGGGGCGAGCCGCGTTGGGCTGGGGTGAGGCCCTGGAGGGACTGGGGCTCCCGGATCACGGCGCCCTTCCCCCGCCCGCGTGTGGTCGTGCAGGCTCGTACGTGCCGGGGCGCATGCAGCTGGCGGCCGCGCGGCTTAACCGCGCCTGGGGAGGAGGCCGAGGCTCCAGGGGCGGCCGGTGGGAGGTGCCCACGGCTCCTCTCCACCGCTCCTCCTGTCGCGAGGAATAGCCCGAGCCACCCGGCCGAGGGAACGAGAACTAGGCAGGGAAAACCCGGAGCTTCCGTCTCACGCTGCCCTCCTTAAGGCAGAGccgtccccgtaccccttagccctggccccctcccccgAGTCCCTAGAGAGCCGCGCGCCCCCTCCCGCGGGAGCCCAGAGGCGGAGCGCCGCCCACCTGTGGCAGTCGGGCGGGGCCGCGCGCCGGGGAACCTGTGGCGCCGGGGGGCTCGCAGCCTCGCGCCTCTCCAGCCCCTCCACGCAGCCTCGGGCCTCGGGGCAGAGCCCTGGGTGGCTTTGAAAGGCCTGTCTGTTCGTTGTCGCCTTCTAAGGTAAACTCTCCCCAGCA
>chr1:65151047-65151223
ggttcaagcgattctcttgcttcagcctcccaagtagctgggattacaggcgtctgccaccacgcccggctaatttttgtatttttcgtagagatagggtttcaccatctctacgaaggttcgaggtcaggctggtcgcgaactcgggaccttagatgatccacccgtcttggcct
>chr1:65170062-65170357
CCAATCCAAATCTCATAACTAAGATCAGTTTTggccaggcgtggtggctcacgcctgtaatcccagcactttgggaggcggaggcgggcggatcacgaggtcaggagattgagaccacggtgaaaccccgtctactaaaaatacaaaaaaagaaaattacccaggtgcggtggcgggcgcctgtagtcccagctactcgggaggctgaggcaggagaatggcgtgaacccgggagacggagcttgcagtgagccgagatcgcgccactgcaccccagtctgggtgacagagcgag
>chr1:65199301-65199478
cactttgggaggccgaggtgggcgagtcacgaggtcaggagttcgagaccagcctggccaacatggtgaaaccccatctttattaaaaatacaaaaaattagctgtgcgtggtggtgggcgcttgtagtcccagctactcgggaggctaaggcaggagaatcgcttgaacctgggag
>chr1:65245940-65246120
tgcttgaggtcaggagttcgagaccaccctggccaacatggtgaaaccccgtctctactaaaaatacaaaaattagccaggcatggtggtgagtgcttgtaatcccagctactctggaggctgaggcaggagaatctcttgaacccaggaggtggaggttgcagtaagccaagatctcgc
>chr1:65248642-65248951
AATTAGATCACttttttttttttttttgagacagggtctccctctgtcgcccaggctggagtgcaatggcatgaccttggctcactgcaacctctgccttcaagtgattctcctgcctcagactcctgagtagctgggattataggcgcatactaccacacctgactatttttgtagttttagtagagaggaggtttcatcctattggccaggctggtcttgaactcctgacctcaagtgatccacctgcctcagcctcccaaagtgttgggattacaggtgtgagccaccgcgcccagccAAGGTCAC
>chr1:65252738-65252798
tcctgcctcagcctcccgagtagctgggattacaggtgcacgccaccatgcccagctaat
>chr1:65254216-65255027
GAGTGTATGGTTTGTAACAGGGAGATAAAACGGGTGAGAGCCCCCTAGGACTCCTGTGTTAATAAAGGGTGCTAACGGTGCCCCCCGAGTGAGCGGCGCGGGCCCGCGCGCACCCGCACGCCTCGGGCGCCAGGCGCCGCCGTGTGGGCGGAGCCGGGCAGCCTCCCCTGTCGGCGCCAGCCACGGCTCCCGGCCCCAAGCTCCGCCCCCGGCGCGCATCTCCCAgcagcggcccggcacctggcagacgcgcggcggcggcggcgagcggtggcgctcggctcgggcgaccgcggcgggggagggcgcggcgCACCGATGGGCGCCACTGAGAAGGGAGGCCAGAAGAGCCGGAAGCTGTTTTCCTTGCGGCGGCCGTGGAAGGCGACCCGGCGGCTGTGGAGGCCACGCTCAGCTCGCCAGGCGGCGCAGGGTGAGTGTGGGCGCGGCCGGTCGGGACCTGTTACCCTGAGGCAGGGGCGCAGCGGCGGCGGGGCCGTCCCCGGCGGTCTCTCGGGTCGCGTTCCCGGCCCTGGGAGCCTGGATGCCTAGGCGACGCCCGAACCCGACCCTCGGTCGCGGGTACCGGGACCGCTGGGGAAGCGCAGGGGCTGATGTCGGCACAGTCTCCTTTCCTCTAGCCCCTGCTCGTTGCTTTGGCTCTGGACACAGGGAAGCCACGGTGGCGCGGCGACACAGCCTCACTGAGGTTAGCTTGTCCCCGGCCCCCAGCACCTGGCCTGGCGCCTGCAATGCAGTGCCTACTGGGGGAATGAATCAGAACCCGAGGCTCCCTTCAAGGTCCTCCCGC
>chr1:65255274-65255683
aacagagaaagcccggtacacattgctatgtgcgcttagagggaatcagtctgctgacagaggaaaaaaggcaggtccccgagcttccatggcaggcggactgggaaggcctctccgaggcattgcaagtcagcggagacccgaggactgactaggagttactctagcgtgaagccgagtaatagagaatagcaagtggaaaggttcccagagtgcctgaattgagcaaggggaaagagagggatgcagggcctggatcgaggtctgggcagaacatgaagaggagttcggattttattctacgtgagctgggaaaacactgaagtgtgctaagcagggaagtgacctgatctgGGGGCTCCCGGCttttctctgtctgcagtgtccatgctcgcatctcagcctgccg
>chr1:65265773-65266219
TCCTTCCTATTGCGCTGGTCGTGCTCCTGGCCCGCGTGCCCAGGAAGGGCGCAGCGGAGTCGCGTGCCCGTCCGGGCGGAGGACGCCGTCTCCGCGCGGCGGTGCCGGGCCCCTGCTTCCGGAACGCTAATTTTAGGGTTCGCCGGCCCCCCTTTCTTTTCACCCGCTTTCCGTGCGAGCCGCTGCGCAGCAGTCTGCGCTTCGAGTGCGCTGTGTTTTAAGGAGGCCCCGGCGCTTGCCCCTTGGGCTCGGGGGCTTGGGTGCGCAGGTGGGGGCTGGCACGCAGCCCGTTGGGCAGGTTTCGCGCAGCGACCCTCCCCACGCCGGAGCTAAGTTCTTTGGGTGAGACGTGCAACAACGCAGGCCCCAAAGCTCTCTGCGCGCAGCGCCGCGGGGCTTGGCCTTCTCCAGTCCTCGGGAGTCAGCCACCGTCTCTGGCTTGTTAT
>chr1:65306142-65306307
gttcaagcgattctcctgcctcagcctcctgagtagctgggactacaggtgcctgccaccacgcctggttatttttttggatttttagtagatacagggtttcaccgtgttagccaggatggtctcaatctcctgacctcgtgatccgcccacctcagcctccca
>chr1:65309153-65310345
GTCCTCAAAGCTTCGCAGGCCGAGATACCTCGCCCCTTTCTTCTCTGTCACACGCGTGCGAACACACCCTCCCAACCCACGTCGTAGTAGTCccctcccccgaccaccccgccccgtttcccttcaacccccctcctcacgaacctcccctcccttcctacctccctttccttccctcccCGCGGGCCAGCGGCTTTGGCGCTGCCCTGCTGCGCGGCGGGGCGACGCGGCGACACCTATAGGATTGCTTCCGGGCACTCCTCAGCCAGGAGGTGCTGGCCTGGGGCCCGGAGCTCGGCAGGGCCGGGCGGCTCCGCGGCGTTGGCCCAGAGGACGCGCGCCCCCGCCCGGCCGCGTctccttccctccctccctcctcccGGCGCCCCGAGCCGAGCTCAGCCCAGGGCGGCGGCTTCGCCTCGCCCGGCGAAGCTTCTCTCCGGTGGCCGCTCCTTCTTTTCCCTCCTCTTTGCGTCATGTCGGGCACTTAATTTTTTTTTTTTTTTAATTCCTTCTTCAGCCCTTTCCACCTTCCATCTCCCTTTTCGCTTCCCAGGTTGATTATTTTCTCTTTTCTCCGGGCTTGCCCATGAGCCTCCTCGGGAGCTACCGGAAAAAGACCAGCAACGATGGTTATGAATCTTTGCAGCTGGTGGACAGTAACGGGGACTTAAGTGCGGGAAGCGGCGGGGTTGGCGGCAAGCAGAGAGTGAACGCCGGGGCAGCGGCGCGGAGTCCCGCCCGACAGCCTCCGGACCGCGCCAGCACCATGGACAGCTCAGGTAGCGCTGCCCGAGGGGAGTGCAGCGCTGAGCCCCGCGCGGCCTCCGGAGCCTCCCAGTCGCCCGGCCCGAGGCCCCCCCGTGGTCCCCCAGCCCCGGTTTGCGAGAGAGCCGGGCTGGAGGCGAAGGCTTCTAATACCACCTGGGTGTCGAGTCTCTAATTTCTCTCATCCAGGGAGCTACGAAACGTTAGATCAGTCCTGAGGCCCAGAGACTGTAGCGAGCTCCTCCTAATCTCTCTAGACTGCTGAATACGGCAGCTGggggcggggagggggagggaaggaggaggggaggggtggagaagagaggggagcgggtggggCGAAGAACGGCTTGGGAGGAGGGCTGGGAGAGGCAGCTGCTTTCACTGCCCAGCTGGATGAGGGGGAGAGGTGAAGGAGCAT
>chr1:65311292-65311450
cggcggactgcaaactccgtttcccgggttcaagcgattctcctgcctcagcctcctgagtagctgggattacaggcacctgtcaccatgcccggctaatttttgtacttttagtagagacggggttttgccatgttggccgggctggtcttgaactc
>chr1:65312998-65313269
catgttggccaggctggtctcggactcctggtctcaagtgatctgcccgccttgacatcccaaagtgctgtgattacagggtcttgctccattgcccaggctggagtgcagtggtgtgatcatggctcactgcagtctggacctcctgggctcaaatgaccctcctgcctcagcctcttgagtagctgggactacaggtatgaaccaccatgcctggctaattttttttttttttttctttgtagagatggggttttttgccatgttgccc
>chr1:65357950-65357960
ggcggatcac
>chr1:65380994-65381147
tgcaacctctgcctcccaggttcgagtgattctcctgcctcagcctcccgagtagctgggactacaggcacgcaccaccacacccagataatttttgtatttttagtagagacgggttttcaccatgttggccaggatggtctcgatctcttg
>chr1:65391869-65392065
cgggttcaagcaattctcatgcctcagcctcccgagtagctgggattacaggcacacgccaccatgtgcagctaatttttgtattattagtagagatggggttttcaccatgttggccaagctggtttcaaactccttacctcaagtgatcctatctcagcctcctaaagtgctgggattacaggtgtgaaccacc
>chr1:65419840-65421087
GAACATAACACTGGTTAGTGAGTCGGTGTCCCTCTCCCATCGATTGCAACTTTTCCCCTCCTTCCCTCTCCTGCCTCTCCCCACTTTCTACATCTCCGTTCTCAGGAAGGCTCAGGGAGGATCCCCCGCTGCGTGCACTGCGTTCTGAGAGGCCGGGGAGAGACTCTGGGCCCGCGGTCGGGGCGGAGCCAAGGTCCCAACCCACATTGAACGGGCTTGAGGATTACTTGGAGGGCTCAGGATCTAGGAGGAGGGCCCAGGGCACTGGGTTGGGGTTACTCTGGGAAAGCTCTGTGGGACCAGGTGGGACCTTAGGGCTGGAGATGGACTCTGCGAGCTGGGGGCGGAGTTCTAGACTGGCAGGAGCGGAGTTCTGGGTGGCGGGGGCGGGGTCGGGACCAGCAGGGACGGCCTCTGAGAGTTGGGGGCGGAATTCTGGGCCGGTGAGGGCTGGGGCGGGACCAGCAGGGGAGGCCTCCGCGAGCTAGGGGAGGAGCTCTGCATTGTCTGGGGCGGGGCTTCGAGTAGCGGTAGCGAGGTCTGGAGCCGCAGGCGCTGCCTCCGCGAGGTAGGGGAGGAGCTCTGTACTGTCAGGGGCGGGGCTCTGAGTAGCGAGGCCGGGTCTGAACTATCAGGCGCGGCCTCTGCGAGCTGGGGGCGGGGTTCTGCACCggcgggggcggggttgtgagtggtgggggcggggtctggagcAGCAGGCGCCGCGTTTGCGAGCTAAGGTCGGAGTTCTGCACCGGCGGGGGCGGGGCTCTGCGTGGCCGGGGCGGGCTCGGGATCCGCGGGGCGACTCCCGGTCTGGCTTGGGCAGGCTGCCCGGGCCGTGGCAGGAAGCCGGAAGCAGCCGCGGCCCCAGTTCGGGAGACATGGCGGGCGTTAAAGGTACATCGCGGTCCCCGGCTCGCTTGTCGTGTGGTGGGGTTGCCACCTCCGTTCCGGTCAAGCCTGGGGCTGCGCCTTCCGCGCGCCGTTGGGGAACGGCCTCACCACCCTTCCCGCCTCTCCGGTTCGGGAGGCGATCGACCGCTCCCTTCGTCCCTTGGGGTGTGGGTGGAGCGGCGTTTCGGGGGAGCCTTGGCCCTTTTTGCAAGGCCGCTGGCCTTCCTGCTCTCCAGTGGCGGCACCAGACCCCTCCCCAGCCTGAGCCCTCGGCGAGAGCGGCGCCCTCCACCTCTCCTGAGTTTTTAAACAAGGTTTCCACTTCTTGACGCCACCCTAACGCCTTTCTT
>chr1:65467658-65467841
cagtgagccttgccgtgctgcggtgggctccacccagttcgtgcttcttggcctctttgtttacactgtgagctactcaaggctcagcaatggcagatgctcctcccccagtcaagctgcagtgtcacaggtcagactgctgcactagcagtgagcaaggctccatgggtgtgggacctgctg
>chr1:65526022-65526118
GACTCTCGGCTCCCGTGGGGCGAGGAAGATCTGGACACACGGCTGACAGCAGCCGGCAGCGCCTGGAGCGAACCTGCTCGGGACCACCGAGAGAGC
>chr1:65554834-65555140
ggtggtgtaggcacccgagggaatctcctggtctgtgggttgggaaggccatgggaaaagcataatatctgggccagagtgcactgtccctcacggcacagtccttcatggcttcccttggctaggggagggagtttcttgatcccttgcacttcctggatgagccaacgccccatcctgcttcagctcaccctccgtgggcggcacccactgtctaaccagtaggaatgagatgagccgggtacctcagttggaaatgcagaaatcacctgcctcctgcgttgatctccctgggagctacagacc
>chr1:65569416-65569552
ATAAGTTTggctgggtgcagtggctcatgcctgtaatcccagcactttgggagaccaaggtgggcggatcacctgaggtcaggagttcgagaccagcctggccaacatggcaaaaccccgtctctactaaaagtac
>chr1:65652548-65652766
gtgcagctgcagcagacttaaacgttcttgcctgctggctctgaagagagcagcagatctcccagcacagtgctcaagctctactaaggtacagactgcctcctcaagtgggtccctgacccctgtgacttctgactgggagacacctctcagcaggggttgacagacacctcatacaagagagctcagcctggcatcgggtgggtgcccctctggga
>chr1:65696054-65696325
ctgggattacaggcacctgccaccacgccctgctaattttttgtatttttagtagagatggggtttcactattttggacaggctggtctcaaactcctgacctcgtgagctgcccacctcggcctcccaaagtgctgggattacaggcatgagccaTTGAAtttttttgagacaggatcttgctctgtcactcaggctggagtgcagtggtacaatcgtggctccccgtagccttgacttcctgggctcgggtgattctcccacctcagtc
>chr1:65700290-65700448
gcctgatcttggctcactgcaacctctgcctcctgggttcaagcgattctcctgcctcagcctcccgagtagctgagactacaggcacacaccaccatgtccagctaatttttgtatttttagcagagacggggtttcatcacgttggccagggtggt
>chr1:65745279-65745328
gggcactgcctagtggagctgtgagaaaaggcccaccatcctccatacc
>chr1:65755053-65755296
ggtgtgtgatttggtctgttATTAAAAGCATTAGTAggtcgggcgcggtggctcacgcgtgtaatccctgcactttgggaggccgaggcgggtggatcacgaggtcaggagatggagaccatcctggctaacacggtgaaaccccgtctccaccaaaaaatacaaaaattagccgggcatggtggcacttgcctgtagtcccagctactcaggaggctaaggcaggagaatcacttgaacccg
>chr1:65792767-65793197
ATACGGTCACATTGTTATTCCCCGCACCCGGCTGAGGAGCGCAGCGCGGCAGACCAAGTGGCACCGGCGAGCTGTCTCTCTTCCGGGGGGCGGGGGTGGACAGTAGGGAGAGGGGGTTTAAAGGGCCAGAGGACGAGAGAAGAGCTGAGGGGCGCGTCGCCAGCGCCTGTGTCTCCCTGGCGCGGGTTCCCCAGGCTAGCCCGCTGGCCCGTCCGCGCGCGCGCCCCCGGCCCGCGCGCCCCTTCCCGGGGCTCCTGGCCTCGCCTCAGCGGCTGCAGGCTCTTCGTCGCGGGCCGGGCTGCACGCGAGCGCCCTCCGGGCAGACTTTCGTCCCCCACCCCCGGGAGCGCGGAAGGCTCACTCGCAGCGCATGGTCTACCCGCGCCGGGCGGAGCCCCGGCGTCCAGAGCGCTGCGGCCGCGGCGGTGCA
>chr1:65793445-65793628
CTTTCGCCCTCATCTTCTCTGCTTCGGCTTCCGCCCTTGGACCTCTTGACAAGTCACTGGGGAGGAGAGGATGGAGAGAGGCTAAGGGAGAATGGAGAGAGGCAGAAGGATTCAGGGCTTGGAAGCCCTGGAGTAGGTGACGGATGGGCGCGCGGTGCCCAGTGATTGACTGCAGGCAGCGGG
>chr1:65823113-65823295
CAggctgggcacagtggctcgtgcctatagtcccagcactttgggaggccgaggcggatggatcgcaaggtcaggagttcgagaccagcctggccaacatggtgaaaccccgtctctactaaaaatacaaaaatttgctgggtgtggtggtgtgtgtctgtaatcccagctactcaggaggc
>chr1:65853643-65853840
ctcagcctcctgagtagctgggactacaggcatgcaccaccacgcacagctaatttttgtatttttagtagagacggggttttaccatgttggccagaatggtctcaatctcttgacctcgtgatccgcccacctcagcctcccaaagcgctaggattacaggcatgagccaccgcgcctggctgatttacttttaa
>chr1:65864827-65865055
aggaggcacggggttcagggatccactctaggaggcagtcagtcccttagcagagctcaaacaccgtgctgggagaatccacctcatcagtatcagctgctctcctcagagcccacaggcaggaacgtttaagtccactgaagctgcgcccacaaccgccccttcccccaggagccatgtcccagggagatgggagttttatctataagcccctgtatggggctgctg
>chr1:65910682-65910862
aggatctgtgacctcaagtagaacgttttagccatggctacactatggccagcagagagggtcccctctttcctcctgccttctgatcttttgcaactgcctccattggctgaacatacccaggagccagagggctagacagtacctgagaaccagcctcccagggcacagaccagaatg
>chr1:65935740-65935885
agaccagcccgaccaatatggagaaaccccatctctaataaaagtacaaaattagccatggtggcatatgcctgtaatcccagctactcaggaggctgaggcaggagaatcacttgaacctgggaggcggaggttgcggtgagcc
>chr1:65958674-65958825
ttttttctaataatgtgtccattttgactaagttttttagtatgttggtataATGTGATacacacacacacacacgcgcgcgcgcgcgcgcacacacatacacacacgcaAAATACCATAGTGTTACCTTATCTTTTTAACCTGTTTTATC
>chr1:66018172-66018294
ttagggaggccaatgcgggcggatcacgaggtcaggaggtcgagaccatcttggctaacaccgtgaaaccccgtctctaccaaaaatacaaaaaattagccgggcatggtggtggcgggcgc
>chr1:66178981-66179145
ctgggattacaggcacctgccaggaaggactggataatttttttatttttagtagagacgaggtttcaccatgttggccaggctggtctcaaactcctgacctcaggtgatctgcctacctcggcctcccaaagtgctggattacaggcgtgagccaccatgcc
>chr1:66230829-66231019
gaggtcaggagtttgagaccagcctggccaacatggtgaaaccctgcttccactcaaaatacaaaaattagcggggcacagtggcatgtgctactcaggaggctgagggccagagaattgcttgaacccaggaggcggaggttgcagtgagccgagattgcaccactgcactccagcctgggtgacagag
>chr1:66272089-66272265
GAGGCTGTCCACGTGCCTGTGTCCTCCCAAACCCTAGCTGCTGCCTGCCTCGAGCCTGGTCATGCAGCTCCCAGGCATGGCAGGCAGAGCCCTTTAGGAAACATGTGCCTCTTTCTGGGCATTCTTGACAGCTCTATTTACCTGCACAGCCCCAGGAGTCAGAGCCAGAGATTCGC
>chr1:66275626-66275710
CTCCTGCTTCCCCAAGTGGGTATGATCCTGGGGGCAGGGTGAATTCTGCTTGCTTGCTTCTGATCAACCCCGAGCCAGCACATT
>chr1:66314546-66314719
ggattacaggaacccaccactatgcctggctaatttttgtatttttagtagagatggggtttcaccatattagccaggctggtttcgaactcctgatctcaggtgatctttccctctcagccttccaaagtgctgggattgtaggcttgagccaccgtgcccaaccTCCACTG
>chr1:66332251-66332440
GTTTCTTGGTAGATCACCGACACCTCATCCAGGCGGGGGGTTGGGGGGAAACTTGGCACCAGCCATCCCAGGCAGAGCACCACTGTGATTTGTTCTCCTGGTGGAGAGAGCTGGAAGGAAGGAGCCAGCGTGCAAATAATGAAGGAGCACGGGGGCACCTTCAGTAGCACCGGAATCAGCGGTGGTAGC
>chr1:66434790-66434951
caggcgcctgccaccacactcagctaatttttgtatttttagtagagacagggttttaccacattggccaggctggtcttgaactcctgacctcaggtgatccacccaccttggcctcccaaagtgctgggattacaggcgtgagccgccatgcccagcTG
>chr1:66509648-66509828
taccgtgggctgggactcattcctggcccccaacagctcttggggaacaggtgagttgaactggggaggaacaacccactctcaccatgggcctctggaatcccggcaggaggagaccccctcaaccaccttggacactcaaattaacagggagagctgcttagagaagtgggaggggca
>chr1:66698520-66698667
ggcgcccgccaccacgcccggctaattttttgtatttttagtagggatggggtttcaccgtgttagccaggatggtctcgatctcctgatcttgtgatccacccgcctcggcctcccaaagtactgggattacaggcgtgagccacg
>chr1:66844933-66845105
ctgtaatcccagcactctgggaggctgaggagggcggatcacctgaggtcaagagttcgagaccagcctgaccaacacggtgaaacccggtctctactaaactacaaaaattagccgggtgtggtggtgggcgcctgtaatcccagctacttgggaggctgaggcaggaatc
>chr1:66854583-66854748
ctgagatcaggagttcgagaccagcctggccagcatggtgaaaccccgtcactattaagaatacaaaaattagccaggcttggtggtgtgcacctgtaatcccagctattcgggagctgaggcaggagaatggcttgaacccgggaggaggcagagattgcattg
>chr1:66858281-66858453
cactttgggaggccgaggccggcagatcttgaagtcaggagaccgagaccatcccagctaacatagtgaaaccccgtctctactaaaaaaaatacaaaaaaattagccgggcgtggtggcgggcacctgtagtcccagctactcgggacgctgaggcaggagaatggcgtga
>chr1:66870181-66870378
gcctggaatcccagcactctgggaggtcgagatgggaggatcacctgaggtcaggagtttgagaccagccttcaacatggtgaaaccccatctctactaaaaatacaaaaattagctggccatggtggtgggcacctgtaatcccagctactcgggaggctgaggcaggagaattgcttgaacccgggaggcggagg
>chr1:66924896-66925709
gagggcggaggcggaggggagggcagagggttggtggagctggaggaAGCTCCGGACGACGACTGGAAGAAGGAGGCGGGCGGCCCGGGCCTCAGGCCCCTCCCAGGCTCTGAGTCTCCCGGCTGCAGGCGGATGGATGGGGCTTCTTCAggcggtggcggcagcagcgaaggtggcggcggcagcagcggcagcggcTGTAAGTGCAGCCTCCACAAGCCATCTCTCCCCTTCTATTCCAGTTTGGGATGAGGGGCTCCTGAGGTGTCCTCAGTCCCCTTTCTCTCCTTCCCCTCCCCCACGGCAGTGTACCGCCCGGAAGACCCTTAACTTCCGGGGAGGGGCTGCCGCAGAACGCGCCTGGCTTGCTCTCCGCCGGCTGCCAAAGGCGCATGCGCAGCTTCCTCCCTCTGGCCATCGACTGCCTCCCAGCGCCGCCTTTTTGCCTTCGCGGTGGTGGCGCCGCGCTGGGAATCCGCTGCGGAGTGAGTTCGCCTCGCCCCGTTCGCTTCGGTCCCTGATCCCAGTCGGGGTGGGGCTAAGCTGACCACCCTGCTGTGGCTCCGCCTCTTTCTCCTGTATTTCCCTCACTTGTGTCCCATCCCCGGGAGGCTCTCGCTTGCACTGCAGCCTTTATGGTGAGCAGCGCCCTGGGCCAACTTGCCCTTTTCGGATGGAGTCAGGGAGGGAGGAGAGACTCGAATAGGGTATTACTGTAAGGAAACGAGGTCCTCCTAGCGCGTGGGAGGATCCCTTGGGACAGATGCCCGCCGCTCTTTACTCTTGTTCTTTCAGCTTgtagtggctaggtcc
>chr1:66930008-66930748
ACCCCCTCCGCCTGGAGTGGCGGATCAGCTGGAGCCAGCGAAGCGCCCCGCGCGGTTGCCCACCTCCTCCCACACCCACCTTGACTCCGCCCCCTCCGCTCTTCCCGGGGAGGGCTGGCCGCGGGGCCGCGCGCGCGCCCCTGCTCCGGCGCGTGCTCGCTGGTCTTTTCCCTCCAGTCCAGCCCAGCCGGGGCGCCGCGAGGGGGCGGAGTGGGGTGTGGTGGGCGCGCTCGGGCGGCTCCTGCGCGTTCCCGCCGAggcagtggcggcgggagcggcagagacggcagcggcCGGAGTCCCGTTGCTGAGTCTCACATCCGGGTTCTGGCCGTGACCCAGCTGCGGCCGCCGCGGAGATGTGACCCGGCAGTACGGCAAATATGGCGGAGGTAAGGGAGCGAGCTCCCCCTCCCTGTCCCGGAGCCGGGCGCCCCCGGCCCTGGGCCGGGGAGGAGTGGAGTGGGCCTGGCCAGGAGAGGCCCGGCCCTGCTGGCGCCGCTGCCCACCTGTTGTCCGGAACAGGCCATTCTCTGGGCGGGAGCTTCGCCTGGAACTTAGTTGGGATGGGTCCGGGGGTAGGAGGAAGCGGAGGCGTACTTGGACTTCGGGGGCAGTTTGAAGGGTAGTGCAGCGTAGTAGTGCGGTGCGAGGGGGAGGGGGCGCCCGCCGGGGAAGGGGTGCCTGTGGCGCAACTTCGCCGGCCGGTGCTAGGGGCCAGGAGAGAAGCTGCTGCTTCC
>chr1:66936645-66936818
ACATGACAGATGACTACTTGCAGTCACATTTTAAACATACTTTGAACTGATGAAAATCATTTCAAAAAAGAGAggccgggtgcggtggctcacatctgtaatcccagcactttgggaggctgaggcggacggatcacgaggtcaggagatcgagaccatcctggccaacatgt
>chr1:66948668-66948836
gattacttgaggcctggaggtcaagaccagcctgggcaacatagtgagaccaccatctctgcaaaaaattttttaaaaaggttaattaggcatggtggcatgcacctgtaggcccaacacttcatgaggctcaggtgggaggattgctggggtccaggaatccaaggc
>chr1:66963630-66963891
caggtgccgtggctcacgcctgtaatcccagcactttgggaggctgaggcaggcggatcatgaggtcaggagttcgagaccagcctgaccaacatggtgaaaccccgtctctactaaaaatacaaaaattagcctggcgtcgtggcgcgcacctgtaatcccagctactcaggaggctgagtcaggagaatcacttgaacccaggaggcagaggttgcagtgagccagtatcgcaccactgcactccagcctgggtgacag
>chr1:66983796-66983939
ggctcactgcaacctccgcctcctgggttcaagtgattctgctgcctcagccttccgagtagctgggagacggtgcacgccaccactcctggctaatttttgtatttttagtagagacaagttttcaccctattggccaggct
>chr1:67042997-67043312
gaccagcctggccaacatagtgaaactgtctctacaaaaatacaaaaattagccgggcatgatggtgggtgcctgtaatcccagctacttgggaggctgaggcgggagaatcgcttgaactcaggaggtggagatgcagtgagccaagatcgcaccattgcactttagcctggatgacagagtgagacactccatctcaaaaaaaaaaacaaaaaaacctagccgagcatggtggcacgttcctgtaaatcccagctactggggaggctgatgtgggtggaactcttgagcctgggagttcaaggctgcagtgag
>chr1:67049058-67049288
ccaaggcaggcggatcacgaggtcaggagatcgagaccatcctggctaacatggtgaaactccgtgtctactaagaatacaaaaaattagctgggtgtggtggcagacacctgtagtcccagctactcgggaggctgaggcaggagaatggcgtaaacctgggaggcggagcttgcagtgagccgagagcccactactggactccagcctgggcgacagagcaagactcc
>chr1:67053398-67054519
CAGGGGACACTGAAGCCCCGGCCCCCTGTCCAGGCTGCGGAGGAGGGAGGCTTCCCTCGCTCTCCTCCCTGATCGACAGGCATAACGGCTCAAAAGTCACCAAGCAAATCACTTTGCTCCATCTCTCTGAAGGGCAGGGTTTTCGGGGCGGTGCGCCCAGGGCATGGCAGGCGAGCCCCAAATGTGCCGGGCCGGCCGGAGCTCCGCGCAGGGAGCGGACCCCTGCCACAGgcccgctcgccaggccggctccgctgcccgggccgcgcgcgtcagccgcccgccctccccagctcccgcccAACTTTGTTCGGCTTTAACTTTGGCAGTCAAAGTCCAGGGAgccggcgccgcgccgccgccgccgcccgctcctcctccgcggcctgggccgccgccgcctcggccCTACCTGTAATTGGTGAGCACGCTCTTATTCACCACCACGATCAGGAAGGAGCTCACGCCGTAAAAGCCGGCGGCCAGCAGCTTCAGAAACACGGTCAGCGTTTCGGCCGACGCCATCCCCAGCTCCTCCTCATCTCGGAGTGTGGAGGATTTCGCGGGGGCTTCTCCTTTAACCCGAGCATGCTGACGTCTATGAACTTCCGCCATGGCTGCCGCAGCAGCGGTGGCCTGGCGGCGGGGCCTAGCGGCTCGGGGGCCTGCAGCGGCAGCTCCCAGGGGACTCCAGGAGTTGGGGACCGCAGACTAGGCCAGCTGCGCGCTCGCCGCCTCGACTCCCCGCTTGGCCGCCGCCTGTCCCCGCCCAGGGGCAGGGACGCCGGGGTTCACACCCCTGGAGACTTTGCTCGGGCATTGTGCAACGCGGGGTCAGAGAGTAGGGCCGCGCCGGGCTTAGCCTGGGCAGGGGTTGGAGAGAGCCTGGAGAAGGGGCAGTGGCGACCCCCCTGCCCGAGGCGGATAAGGAGAAGCCAGGGGAACTACATCGAGACACCAGAGCGCCGGGCGACAAACCACAGACTCCGGGTGACAGTCGCCCTGCGCCTGCGCACGAGCACGCGCTGGGTCTCTCCGCGGGGCGCGTACCTGGGGCGTGGGGAGTCTGGTGGCAGAGGGGCTGGAAGGCCGTATTCTCCGGATAACTGCCGCAACTAAGT
>chr1:67086894-67087021
ATATGGAGGCTGCAAAGCTCTACAAAAAGCTATCTTGCTTCtgtgtgtgtgtgtgtgtgtgtgcgcgcatgtgtgttgtttgCAGGAGTGATGGGGATTGGGAAAGAGAAATGTCAGAAAGGAGAAA
>chr1:67090979-67091079
gcgtggtggcacacacctggtgtgtgcaacttgggagactgaggcaggagaatggcttgaacccgggatgcagaggttgcagtgagccgagatcgcgctg
>chr1:67106384-67106567
gcctgttatcccagccctttaagaggctgaggcgggtggatcacttgaggccaggagttcgagaccagcctggccaacatggtgaaaccctgtctctactaaaaatacaaaaaaagaaaaaaaaattagctgagagtggtggcacacgtctgtagtccagctactcaggaggttgagacagga
>chr1:67107723-67107846
actaaaaattcaaacaattagccgggcgtggtggcgcatgcctgtaatcccagctactcggcaggctgaggcaggagaatcgcttgaacccaggaggtggaggttgcagtgagccgagatcac
>chr1:67114829-67115002
catgcccggctaatttttgtacgtttaatagagacggggtttcgccatgttggccaggctggtctcgaactcctgacctcaggggatccacccgcctcggcctcccaaagtgctgggattagaggcgtaagccagcgtgcccACCCAGCCAGATTCCTAAAATTTCTAACTTG
>chr1:67122972-67123084
gggtggatcacccgaggtcaggagttcgagaccagcctggccaacatggtgaaacctcatctctactaaaaatacaaaacattagccgggtgtggtggcacatgcctgtagt
>chr1:67134490-67134872
TCAATTTGGAAATGTATCAATTAAGCGGCCCCCAGAGCCTCTCGCATCTCTTGCCCGGCCCCGAGTCACCTTCCCCCAGGTGCCTCCATCTCGCTGGAAACATAGGAAGCCCGACTCAAACGCTCTATGCCTATGGTCGTTTCATGGGAAAGCAAAATTAAGGGCAACATTGAGGAAGCTCATTAATATTTAGTTTAGAAGATGCAAAGGGTTCTTCCGCGAACCTGGAAGAGCCCCCCGGGCTCGCCTCTCGCCGCGGTCCCACACTTGCCTGACCTCAACCACACTCTCCCGGTCCAGGCCCCGCTGGAGAACGTCCCACCGACTCCGGGGACAGAAAGGCCGTTTATGTAAAACGACGTTTTTCCTATTTCGCCTCCCA
>chr1:67148094-67148433
acttagccgtgaaggaacaatggcgagcctctagcccgatccgcagcggcgatgggcgcctcgctgggtcagaaacgcagtgtacaccctgccggatccagaggggtggaagtcagtggtgggtctgcgacaacggcaatcagcagtagtggacggcgagcgaaagctcagctccagccagaacaaacgtggaccagaagagtgtgcagttgcaagatttaatagagtgaaaacagagctcccatagaaggggaggggacccaaagggggtttcccctgcccgctcgaattcctgggtttatatcccaatcattgtccctcccgctatgcgctcaggcg
>chr1:67167129-67167342
tctcactctgtcgcccaggctggagtgcaatggtgtgatcatggttcactgcaaccttcacctcccgggtagctgggatgaccgtcacatgccaccacactgggctaatttttgtatttttagtagggacagggtttcaccctgttgcccagcctgatctcgaactcctgggctcaagcaatccaccggcctctgcctcccaaagtgctggga
>chr1:67206040-67206330
ctcgctccgccacccaggctggagtgcagtggcatgatctcagctcactgtaacctctgcctcccgggttcaagcgatcctcctgcctcagcctcctgagtagctgggattggcacgcaccaccaccacgccgggctaattttttctgtttttagtagagacagggttttgccacgacgaccaggctggtctcaaactcctgaccttaagtgatctgcccacctcggcctcccaaatgctgggaatacagacatgagccaccatgcccagcctttctttcttttttttga
>chr1:67225671-67225762
atttttttttgcatttttagtagagacagggtttcgtcatgttggccaggctggtctcgaactcctgacctcaaatgatccccctgccttg
>chr1:67235526-67235669
ggtattacaggcacgcaccaccatacctggctaatttttgtatttttagtagaaacagggtttcaccatgttgcccaggctggtctcaactcctggcctcaagtgatccacctgccttggcttcccaaagtgctgagattaca
>chr1:67271803-67271948
tcactctgctgcccaggctggagagcagtggcatgatcttggctcactgcagccttgacttcctccacttcccaagctcgggtaatcctcctgcctcagtaccccccgagcagctgggactacaggtgcatgccaccaggcctgg
>chr1:67279751-67279915
gtggcgcgatctaggctcactgcaggctccgtcccctgggttcacgccattctcctgcctcagcctccctagtagctgggactgcaggcacccgccacctcgcccggctaattttttgtatttttagtagagacggggtttcactgtgttagccaggatggtct
>chr1:67307627-67307721
atcccacccgagcccGCTTCGACCCGCGGGGTGGAAACCACGGGCGCCCGCCCGGCTGCGCTTCCAGAGCTGAACTGAGAAGCGAGTCCTCTcc
>chr1:67308245-67308378
GACTGAGCCTCCAAGGTACTCTCTGGGCCGGGGCACAGAGTGGTGGGCTCAAACGGAAGGGAGGGGACGGCGACTGGAAAAGGGCAGAGGGCACCCCTGAGGGTCCAGCCTTGGTTCAGGCCCACAGACGTGG
>chr1:67339250-67339423
ccaaggcaggcggatcacttgaggtcaggggttagagaccagcctggccagcatggtgaaaccccgtctctactgaaaatacaaaaattagccgggcatggtggcatgcgcctgtaatcccagctactggggaggctgaggcacgagaatcacttgaacccgggaggcagggg
>chr1:67355118-67355326
aaaagaaGGCCAGggccaggcgccgtggctcacgcctgtaatcccaggactttgggaggccgaggcaggtagatcacttgaggccaggagttcaaaaccagcctggccaatacagtgaaaccctgtctctaccaaaaaatacaaaattagccaggtgtggtagtgtgcgcctgtagtcccagctactcgggaggctgaggcaggagaa
>chr1:67377849-67378024
gtgcggtggctcacgcctgtaatcccagcactttcggaggctgaggcaggcggatcacctgaggtcaggagttcaagaccagcctggccaacatggtgaaactcccatctctacaaaaatacaaaaatcaaccaggcatgatggcagatgcctgtaatcccaactactcgggagg
>chr1:67381518-67381625
tttgggaggccgaggagggcggatcatgaggtcaggagatcgagaccatcctggctaacacagtgaaaccccgtctctactaaaaaaatacaaaaaaattagccggg
>chr1:67385911-67386096
caagaaactgaagtccaggccgggcacggtggctcacgcctgtaatcccagcactttgggaggccgaggcaggcagatcatgaggtcaggagttcaagaccaccctggccaatatggtgaaaccctgtctctactaaaaatacaaaaattagccgggcgtggtggcacacgcctgtagtcccagc
>chr1:67400968-67401202
atcccagcacttttggaggccgaggtgggtggatgactctaggccaggagttcgagaccagcctggctaatatggcaaaaaccccatttccactaaaaatacaaaaattaaccaagcatggtggcacatgcccataatcttgactacttggaaggctggggcatgagaatcgcttgaactagggaggtggaggttggggtgagccaagatcatgccactgcactccagcctggg
>chr1:67407198-67407436
aaacaaaaCAgccaggcgtggtggctcatgcctgtaatcccagcaatttgggaggtcaaggcggtggatcatctgaggtcaggagttcgagaccagcctagccaacatagtgaatccccgtctctactaaaaatacaaaaaattagccgggcgtggtggcgggcgcctataattctagctactcaggaggttgagtcaggagaattacttgaacccgggaggcagaggttgcagtaaa
>chr1:67413930-67414045
caagtagctaggttacagggatgtgccaccacacctggctaatgagacagggtttcacaacgttggccaggctggtctcaaattcccaacctcaggtgatctgttcacccagacc
>chr1:67423099-67423388
gtcaggagttcgagaccagcctggccagctggtctaaaaaatataaaaaattagccaggcatggtggcgggtgcctgtaatcccagctactccagaggctgaggcaggagaatcgcgtgaacccgggaggcggaggttgcagtgagccgacagtgccactacactccagcctaagcaacaagagtgaactccatctcacacacacaaaaaaaaaaGTTAGTGAAGggctgggcaaggtggctcacgcctgtaatcccagcactttgggaggccaaggtgggtggcttgc
>chr1:67429885-67430966
GTCTCCCGCGGACCCTCGGAGCTCCAGAAACAAGTGGCAGCCGGCAGCCCCCTCGCTCCTTCCCTCCATCCCAGTCTCCCCCACATTCTGCCCCTGCTTTACCTTCTTTCTTAAGCGCCACGGGCGGCTGCGTCTCCTCTTTCTTGTCAACCACGCCAACGCTGGGGGGCAGCGGGTTCTTGCGGTCTTTCTGGGACTCCTTGCGCAGCTGTTTGCCTGCCGCGTTGGAGTTGGTCTGGGCCGCGGCCTGAGCTGCGCTCTTGGCCCCAGGGCCCCCAACGCCGCCCCCGCCGGCTTCTTTTTTCTTGTTCTCTGCTGCCTTCAGCACCTCGAAGGGGTCCGATTCGTCGTCAAATAACTGGTCGAATCGGTTGGTGACCACGCAGCCGAAGCCTTCCTGTAAGTGCCCAGGCATGATGGTGGCTCGGCGGCGCGTTCCTCCACGGATTGCAGCGGGCCGCGCCGAGCCAAGAGCGCCTGCTTCAGCTCTTCCCACAAGATGGCCGGGCCGAGAGAGGGGGGCCGTCTTCTCTTCCGGCGCCAGGCACACATCCGGGAGCGGCCTGCGCCGCAAGGCACTGTGGGGTATGTAGGCCAGAGTCATTTCTCCTGAGGCGACTCTCCGCGTCGGGACTACAATTCCCAGGACGCACCGCGCGACAACTCTTCGCGCGCGCCTGAGAGGCGAGACCCCATGAGGGGAGTGAAGCGTGCGGGCTGAAGGAAGGGAAGCGTGGTGGTGGGCGGAGTCCTGCCACCTGCTCTGGCCACCCTTAAACTCTCTAGGTCTTCAGCTACCTTGAAACCAAAAAACCGTGACGGCGTAACTGACTCGCGAAAGTGCTCTTTGGTTTCACTCACGCCCCCTCGGGCTCAGGGCTAACTTTCCCCACCGCTCCAGGGGGGTCAAGGTGACTCCCAGACCTTACATCTGAGACGCACAAACTTCCGGGGGAGGGGGTGTTGCTGAGGCGCCGCGCCGGCCGCGGGTAGGCTGGACCCTGCCTGTGCCAAGTCCGAGCTGCTCAGTTGCTGGAGTGGCCCTCCGTCAGCCTCCACGGTGAATCGAGGCTCTTCTGTC
>chr1:67445663-67445812
tagcctggccaacatggtgaaaccctatttttactaaaaatacaaaaattagctaggcatggtggtaggcgcctataatcccagttactcaggaggctgaggcaggagaatcacttgaaccccggggggtggaggttgcactgagccga
>chr1:67448257-67448416
cacccaggctggagtgctgtggcaagatctcagctcactgcaacctcttcctcccggggttcaagcgattctcctgcctcagcctcctgagtagctgggattacaggcatgcacaccatgcccagctaatttttggattttcggtagagatggggtttc
>chr1:67455081-67455261
aagaccagcctggtcaagatggtgaaaccccatctctactaaaaatacaaaaattagcagggcgtggtggtgggtgcctgtaatcccagctactcgggaggctgaggtggaggattgcttgaacccaggaggtgttgcagtgagccgagatcacaccgttgcactccagcctgggcaaca
>chr1:67464869-67465162
gcacacactcttggctttgactgagatactttcccttgacctcgcttcccctcctgccacctggctgactcattcatccatcaagcctcaactggggcatcacgttgtgccccaagaagccctccaccagcctggtgctccgggtctgggttagttgcctcccacatgtgcttccagagagattgctctgcattttgcctactggccgtagcacctgtcatcctataccatccttgcctgaatgctctgctggacttgaaactatgagagcagggctgggcctgccttgcttc
>chr1:67471488-67471664
aagtagctgggattacaggcatgcgctgccatgcccagctaatttttgtatttttagtagagacagggtttcactttgttggccagggtggtttctatctcctgacctcgtgatccgcccacctttgcctcctaaagtgctgggattagaggcgtaagccaccgcgccccggccAA
>chr1:67473151-67473321
tccgtcccccgtgttcaagcaattctcctgcctcagcctcccgagtagctgggattataggcacctgccaccattcccggctaactttttgtatttttagtagagatggggtttcgccatgttggccaggctggtcttgaactcctggactcaagtgatccgcccgcctc
>chr1:67495725-67495906
gcctgtaatcccagcactttgggaggccgaggcgggtgggtcacctgaggtcaggagttcgagatcaggctgaccaacatggagaaaccccatctctactaaaaatacaaaattagctgggtgtggtggcgcgtgcctgtaatcccagctacttggggaggctgaggcaggagaattgctt
>chr1:67499953-67500204
ctgtggtgccatctcggctcactgcaagctccgcctcccgggttcaAgcgattctcctgcctcagccttctgagtagctgggattacaggcacgtgccgccacgccaatttttgtatttttagtaaagacggggtttcaccatattggtcaggctgatctcgaactcctgacctcgtgatccacctgccttggcctccgaaagtgctcggattacaggcgtgagccaccgcccctggcTTAGGTCttttct
>chr1:67500506-67500887
CTGAAGGCTTTTCCCCATGCCCCGCGAAAAGCAATCAGCCAGCCATCCTCACTCGCCCTGGAGGCCACGTAGCCGTGGCGCGTCCCAGGCTCGAGCTCCCTGGCCTGTGCTCAGAGCGCCCTCTACAGGCCAAGAGTGGATCCCACACCATTCTTGCTTGAATCTACTGCTCTGGCTGAACTTTTAGCCCAGGGGGAGTTTGAAGTTCGCGGCTGCCTGGCGCCTTGGAACAGGCGATAGGCAGCATCTACAAGCTTCATTTTCACAGGTGGGGGCTGCGGAATGGGGAAGCATCGTGCTGCAGTGACGAAACCACTAAACTgacctgaatcttggtcctggctcagtccacaactagggtggggtcccctgacctccctg
>chr1:67534285-67534448
cgcctcctgagttcaagagattctcctgcctcagcctcccgagtagctgggattataggcatgtgccaccacacccagctaattttgtatttttagtagagatggggtttctctatgttgggcaggctggtctcaaacttctgacctcaggtgatccgcctgt
>chr1:67547278-67547594
ttcgctcttgttgcccaggctggagtgcaatggcaggatcttgactcaccacaagctccacctcccaggatcaagcgattctcctgcctcatcttcacgggtagctgggattagaggcatgcgccaccacacctggctaattttgtatttttagtggagatggggtttctccatattggtcaggtgggtctcgaactctcaacttcagatgatctgcccgcctcggcctcccaaagtgctaaagtgctaggattacaggcatgagccaccactctcagccataattttttattttcagtagagatggggtttcgcc
>chr1:67559448-67559656
TTTGTGCTTTGATGCCAAGAGCCTCAGTCTCACACGCCCCTCTGGCCGTCCCTGCCTGGGACACCGAGTTGAATTTCCCCACCCTGCGTCTGGGTCCTCACTCCCGCGCTCCGGGCGTCCAGCTCACGCCTGTCTGGTGGATCTTCTAGTCTCTGCGTTGGCTCTCTCTGACCGTGGGTGGTTTCTCCAGCCACATGATCTCAGCCTC
>chr1:67563496-67563651
gatcacctgagatcaggagttcgagaccagcctggacaagacggtgaaactccgtctctactgaaaatacaaaaattggccaggcgtggtggtgggtgcctgtaatcccagatattcaggaggctgaggcaggagaatcactggaacctgggaag
>chr1:67569217-67569422
cctgccttagcctcccgagtagctgtgattacaggtgcctgctactccacccagctaatttttgtatttttagtagagacggggtttcaccatgttggccaggctgggcttgaacttctgacctcaagtgatcccccccttggcctcccaaagtgctgggattacaggcgtgagccactgcacttggcATCTCCTCTTGAGGTTT
>chr1:67569722-67569902
GAAACACAGCCAAACTATGGAGCTCATGGGCTCTGGTGCAACATGTCCTGGGGAAACTTCCCAAAACCAAGGCCCTTGTTGGGTAAGAAGGCAGACCCTGCCTGACCTCTGCAGGAAAATTCCCCTTGAGCCAATGTTGCGGGGTCACACACTTCCAGCTTTCCAAGGCAAAACACATAT
>chr1:67570829-67570956
CTTCTGCAAACATACCACTGACAACAGCTGGCCTGTGAGGGCCCAAGGACAATCACCCTGGGCCCACGGATGCCTGGGCCCCTAATAATGACCCTGGGCCCAATAACCCTGGGCCAATGACCCTGGG
>chr1:67572415-67572851
AAGGAGGGGAAGGGAGGGGGGAATGGGACAAGGCTGCAGCCACCAGCACCTGTCCTACCCGGACCACAGCCGAGCGCAGTCTCAGCCTCTCTGCCCCCATCACCCACTCCTGTCCGGAGCCGGGGGCATCAGTTCCAAATATTTGGCAGGCCCACCCGATAAGCCCCGCAGTTGAGTAGCAGCTGTGAAATGGGAGTTTGGGAGGGCCATGGAGCTGAGCAAGCAGCAGAAGGCATCAGGACCTTTGATTTCTTTTCCAAAGCACATTTTAAATGAGTAGCATGCTGGTACGGGGCTGGCGGCCCACAGTGAGGGATGAACTGACGCCTGCTCGGCGACAGGCAGGCATATGACACAAGGGTAAAGTATTATTTACTTTCTGGGAACAGGTGCTGCCCAGGACTCCCAGTCCTCTCTTGCCTGACTTCTCCCCTAT
>chr1:67575792-67575948
GCCTCATCACCCAGCGTCACTCTCCTCACAACTCACTCTTGCTGGGTCTGGACTGAAGACTCTGTTCCCACAAACATGTCCCTCTCTCACCCTTCTGCCCCGGGTCTCCACCCACTACGGCCCCATTCATCCTTCTTGGCTCATCAAAGAGTCCAC
>chr1:67613697-67613811
gggcagatcatttgagttcaagagttcgagaccagcctggtcaacatggtgaaaccctgtctctgctaaaaattgaaaaaaaatagctgggcttggtggcgtgcgcctgtagtc
>chr1:67649009-67649183
CATGTTCCAtgtggcagagataatgctatgggtttgcccactcttgtgttattttcctctttcctgggcactcaggcacagattttttctccaccctccctcttaggttgaggccacgtgcctagattttggccaatgacgtgtgaggagaagggatgcaggccactgccaagt
>chr1:67684866-67686723
AAAAACACTTGGCAGCCTGCTTCAGCCCAAGCTGAGGCCACCTCTAGCCTCTGCTAAAGCCCCCCACTCCCAATGGTCCCCGCCAACCGGATAAGAGTGCGCGCGGGAcccgccttcccctctcggcaccgcccccgcccccgccccctcggctcgcctcccgcGTGGCTCCTCCCTTTTCCGCTCCTCTCAACCTGACTCCAGGAGCTGGGGTCAAATTGCTGGAGCAGGCTGATTTGCATAGCCCAATGGCCAAGCTGCATGCAAATGAGGCGGAAGGTGGTTGGCTGAGGGTTGGCAGGATAACCCCGGAGAGCGGGGCCCTTTGTCCTCCAGTGGCTGGTAGGCAGTGGCTGGGAGGCAGCGGCCCAATTAGTGTCGTGCGGCCCGTGGCGAGGCGAGGTCCGGGGAGCGAGCGAGCAAGCAAGGCGGGAGGGGTGGCCGGAGCTGCGGCGGCTGGCACAGGAGGAGGAGCCCGGGCGGGCGAGGGGCGGCCGGAGAGCGCCAGGGCCTGAGCTGCCGGAGCGGCGCCTGTGAGTGAGTGCAGAAAGCAGGCGCCCGCGCGCTAGCCGTGGCAGGAGCAGCCCGCACGCCGCGCTCTCTCCCTGGGCGACCTGCAGTTTGCAATATGACTTTGGAGGAATTCTCGGCTGGAGAGCAGAAGACCGAAAGGTGAGTCGGCCTGCGGACTCTTCCGGCCCGAACTTCTCTTACCTACCCCGCGCTCCCCGGTGCAGCCGGGCTGTGGAAGGCTTGCAGGGGAGGAAGCTAAAAAGTTTGCACAGGGCAACTCCCGCCCTTGCTCCCTCGGGACTCTCCGTGGAGCTCCCACGGACTGAAAGAGCGTGCCCCCCAACCCGAACGAGCCCCGCCGGGGCCTTTGCAAAGGGCAGCAGTGGCCGTCGCTGCCCGTGCGGCTCCCGTGGCTGGCAGCCTGTGGCAGGGGCACTCTCGGGACTTCTCACGGGACGCCCGGTCCTTGGGCGTGCAGGGGTCATGGGGGGTGACGGGGCCGCGGGAGCGCCGGGTTTTCGTAGAGCCCAGGTGCGCGGTGGTGCTTGCATTCGAGAGGGAGGGGCGTGGTACCGGACGAGGGGGGCGGCGATGGCCCCGAGGGCACCGGGGCTGACGGGACCCCTCGCCCTTGCCCGCGTGTAGGATGGATAAGGTGGGGGATGCCCTGGAGGAAGTGCTCAGCAAAGCCCTGAGTCAGCGCACGATCACTGTCGGGGTGTACGAAGCGGCCAAGCTGCTCAACGTGTAAGTGGGGCCCTTGCGCGTCCCCCATGGCACCCCTTCCCGCCCCAGCCCGGGAGGTCGCCTTGGCTGGGCGCCCCTCGCCCGGCCGCGCCACTTCCTGTCGCTTTTCTGCCTGTCTCGGAAGGGAGGGGGCGAGCGGGCCGGGCGGCGACCCCCAGGGACCCGGGCAGTGGTTGAGGGCGCCCGCGCTTCTGCGCTCACTGGCCCCGCCCGCTGCCCCCAGCGACCCCGATAACGTGGTGTTGTGCCTGCTGGCGGCGGACGAGGACGACGACAGAGATGTGGCTCTGCAGATCCACTTCACCCTGATCCAGGCGTTTTGCTGCGAGAACGACATCAACATCCTGCGCGTCAGCAACCCGGGCCGGCTGGCGGAGCTCCTGCTCTTGGAGACCGACGCTGGCCCCGCGGCGAGCGAGGGCGCCGAGCAGCCCCCGGACCTGCACTGCGTGCTGGTGACGGTAAGGGACTGGGGGACTGCAGCCTGCAGGGTAGAGCCCCGGAAGGACGGGAGTCAGGGCTGGGTTGCCTGATTGTGGATCTGTGGTAGGTGGGGGTCAGGAGGGTGGCTGCCTTTGTCCGACTAGAGTGTGGCTG
>chr1:67698054-67698324
gagtctcactccgtcgccaggctggagtgcagtggtgcaatctcggctcactgcaagccccgcctccaggttcgcgccattctcctgcctcaccctcccgagtagctgggactacaggtgcccgccaccacgcccggctaattttctgtattttttaatagagatggggtttcaccgtgttagccaggatggtcttgatctgctgacctcgtgatccgctcacctcggcctcccagagtgctgggattacaggcatgagccaccgtgccc
>chr1:67700780-67700942
TGTTGGCTGCCTCCCGCCCTTGTTCTTTGATGATTTTGCCCTCCCCTCATCTCTGTGGGAATCCCAGCCCTGGGGGAAGGGGCAGAAGAGGAGGCAGGGCACCTTCAGCAAACACATAGTGAATATGAGTCACCACCATCTAATGACCTTTCCATTTGTTAT
>chr1:67730300-67730457
accagcctcgccaacatggcgaaactccatctctactaaaaatacaaaaaattagctgggcatggtggtgcacatctgtagttccagctactcgggaggctgaggcatgagaaaacacttgaacccaggaggaggcggaggttgcagtgagctgaga
>chr1:67732784-67732942
gaggctctctccactcatctcaaggcctTTGTAGGGGCAGCAAGTTTCCGCAGGGGTGACCAGTGATAGCTACTGCCCTCCTGGCAGTTGTGCTTGGGGTGGGCCCCTCCATTTGGTCCAGGCCTGAGTGATTAAGCGCTTTATCATGGCCAAGGGCA
>chr1:67761715-67761976
CAACGAGGTATTCCCGTTAACCCTTAGTCCCTTACCCTCCCTGAGGGTATGTGCACACCATCCGCTTTCTGTCGGGTGAGGGAGGGTGCAGGGAGAGAGGCAGGGGCAATCAGGAAAACTCTCTCAGTGATCCTGCAAATGGGAAATGGGGACATTGAGTTTAATCACGGCTCCACTCCAGGACCAAAGAAAGCAACTCCTGCCACCTGCAGTCAGACCACTCTCTCCCACACCCAGGAAAGCAGACCCAGTGGGACCTAG
>chr1:67766639-67766873
GGGGAAATTCTGAAGCCAGGTGAAGCCTCACACGGGGCTCCCTCCCACCCGGTCTCCTCTGTAGGGCCTCCCTCTGAGAAACCACAAAGCAAGCTGCTGGAGGTCTGAGTGCCTGCCCTCCCTTCCTGCACAAACGGGGCCCTTTCTACCCTGAGGATGGCATCTGGTGGTCAGGAAGATGCCTGGACAGCAGTTCCTCGCTGGGCCTCGCTTCCCCCTCACGGAAAGGGTTAG
>chr1:67767223-67767549
taaaaccccatgtcacgtgtgctggctctgggtctcttcttggcctcttgaacatggtgccatctctaatgagactgacaggggttcagcacgacaGGGCCTGAGCTCCTCCCGCTTAGGACTGTCCATTGCCTGGAGACAGATACCGAGGTGGAGCTATTGAAAGAAACACTTGCGCTGCCCTGTGAAAGGGAACAAACTCCTCTGCCACGGGTCAGCTCTCCACACCTACCTGACCAAGTCTCAGTAACCAGTTTGGGTCATCTCACTAGTTCAGACTCTGCCTCCTCCTCCTTTTCCACCCATGGGAAGGTTATGCAACCCTC
>chr1:67770284-67770849
atggagagggctcagcctttcttctccagcccagagaaaagggtttcaaaagctgtatgtggtgagtttgatatgcatctccctcagGAACCAAAATGTGAGAGGGAGCTGACGCTGGCTAAACCAGCAGGGTGGATGCCACATCAGAAAGTGAGTACTGTCCCCTTGCCCCATGGTGGAGGGGAGGGTGAAAGGAATATGAACCCTGGACACCCAGAGTGGCAGCCTGGGTGTCTTTGCAACAGGTTCTCCCCGAGAGGGCTTTGGCATGAGAGTGAGAGGACCCCAAAGAGAGTCCGACTGGAAACCAGAAGATGCTGAGGGATGGCAACAGCAGCAGGAGGAGAGAACCACCCAAATCCCGGGGGGCCCAGAGCAAGGCCCCTCAGAGGAGTCCTGGAGAAGGCCATGGAGGCAGCCAGGAGAGAAAAAAGTCCCCTTTCCCTGTCTGCCAGGCTCAGATAACTTAGCATCAGATGTGACAGTCACAGTCAGGTAACGACTTGCTGCACACTCCCCCTGACCCCACAACCTGGAGAGACCTGAGCAGTGGGCAGCTGGAGGC
>chr1:67794232-67794416
CTAGCAGAACCTGGGCTTGTTGGAATAGAGACCCTGTGAGCTCAGGAGAGATGGGAGCTGTAGTTTAAGGGTGGGTCTTTGCCCTGCTCACTccaatgaggcctgaggggagatgacaggagaatgctggggaaggattctgcttcctcacaaaagccaggggtagtgtgatccatgcctcctt
>chr1:67798664-67798920
agtaaatctggctgggcacggtgacccacgcctgtaatcccagcacttcggttggctgaggtgggtggatcacaaggtcaggagatcgagaccatcctggccaacatagtgaaagcccgtctctactaaaatacaaaaaattagctgggtgtggtggcacaagcctgtagtcccagctactcgggaggctgaggcagaggaatcgcttgaacccgggaggtggaggttgcagtgagccgagatcatgccactgcac
>chr1:67815869-67815949
AGAGACTTAGAGTACACTCCGGCAGCAAGAAGGCTGCTCTCCcagtgctcctgccttgaccatgccctggagttacctgg
>chr1:67816550-67816800
AGCCAGCTGGAGACCTCTGCCCTCATCCCCACCCCAGGTTTCCAGGTGGGCCCTGCCACTTACGGTGTGACTCCTAAATACCTGTGGGGCAGCAGTGAGCCAGAGGGGTGGGGAAGAGTATAGATGGGGCTCTCTCCAGGACTGACTCCTGCGTACTCAGCCGTCCTCCCAGGACAGGTAGGGCCCGGTGACAAGACGTCCTGAGCCTGGCCAGCACCCGACAACTCCCAGCTCACTAGATTTAATgagg
>chr1:67830092-67830291
cctcctgggttcaagtgattctcctgcctcagcatcccgagtagctgggacttcaggcatgcgccatcacgcctggtttattttgtatttttagtagagatggggtttctccatgtgggtcaggctggtcttgaactcccgacctcaggtgatccgcccaccttggcctcccaaagtgctgggattataggtgtgagcc
>chr1:67832683-67833809
AGCCTCGGGTCCCCACTCGGGGGTCCCTCGCGGGGTGCGTCATATGGGCTCTCCCCTCTGCGACCCGCTATTTCCCTGCTAGACCCCCAGCGCCCAGCGGATTCCAAGGCTGCGCTCCCGCCGGCTGGTCCCGGGAGGTAGAAAGTAGGCAGAGGGGCGTGGCGTCCCTGTCGCCCCCACATGCCAGCCCTCCTCCAACGCCTGACACCACCACAAGCCACGGCTGGGAACACTGGGGGCCTCCCAACCCGGCGCGGGGCGCACGGCCGCAGGCTGGCGAGGAGGCAAGCGAGCTCAAGGGGAGACCTTTCCTTCCACCCCCAGCCCTAGCCCCAGCCACAGCCGTGGGGGCGGCTTCCCGCAACCTCGGGCGGCCGCCCGTCGAGGGCGCGCGCGCCGTTTCTGCCTCTGGGTCTCGGTGTCCCTTGGCCCCTTCCTCCCCCTCCCCCCGGTCTCCGGCGCCCAGCGCCCAGACCAGTCCCCGCCCTCCAGCAGGACACTcttccctccttccttccttcctccgctccctccctccatctcgcttccCAGCACCCGGGACTCGGAGGCGGCCCCCGAACTCGCTGGCcgacgccccgcgccgcgccccgaccccgcggggacccgactcaccacccgcgcccgccgcTTGGTACTCACccgcctgccggtgcgctgccccgccgtcgccgccgGGACTCGGTCTCTAAGGGCTCCTGGAGACGGCTCCGAcctctcctcctcctcctcctcttgctcctccGGGCGCCGGCTCCGCCTCGCTGGGGTGGGCGGGGCGGCGGCGGCCCCGGGCTCCTTCCTCCGCGCCGGGCCCTGCCTCCCGCCCGGACGCCCTGGCTGTGCTGTCCCGGGCCGGGGAGCCCGCGTTGTGGCCCCGCAGGAGGAGGGGCGAGGCCTGGCCTGTGGAAGCTCGGTGGACGTCTGGTCGTCTTTGGCCATCCCCCTTCCTCTAATTCTCATGGAGGACCTGAAGTTCTAGGACTTGAGGGCCCCCACTCTACGACCCGCCCCCGCGCGGGGCCGCCCTGACTCCTCGCAAGTTTCCTTCGCGTGCGAACGCCTCGCTTGCCCCTGTGCCAGCGGTCCCCAGGGCTGTGAGGATGAG
>chr1:67845797-67845982
tggctaactgcaacctctgcctcctgggttcaagcagttcccctgcctcagcctcccgagcagctggaattacaggcacgcaccaccacgcctggctaattttttgtattttagtagagacagggtttcaccgtgtttgccaggatggtttcaatctcctgaccttgttatccacctgcctcagc
>chr1:67893635-67893734
gctgggattacaggcacctgttaccatgcccagtgattttttttttttttttttagacagatgcatttgcatcatgttggcctgactagtcttgaactc
>chr1:67916048-67916200
agagacgtggtttctccatgatggccaggctggtctcgaactccttacctcaagtgatccacccaccttggcctcccgaagtgctgggattataggcgtgagccaccgcacccagccctccttagtctactcttaaatgctgggggtttcct
>chr1:67918931-67919121
gaggccaaggcgggcggatcatgaggtcaggagattgagaccatcatggctaacacgtgaaaccccgtctgtactaaaaacaaaacacgaaaaattagccgggcgtggtggcacatgcctgtagtcccagctactcgggaggctgaggcaggagaatcgcttgaaacctccgcaggtttcactgagccga
>chr1:67954009-67954165
acaggtgcctgccaccatgcccagctaatttttgtatttttagtagagatgggatttcatcatgttggccaggatggcctctatctcttgaccttgtgatccacccctctcagcttcccaaagtgttgggattacaggcgtgagccaccgtgcctg
>chr1:68009405-68009509
gaattacaggtgtacaccaccgcgcacagctaatttttgtacttttagtagagacggggtttcatcgtgttggccaggctggtcttgaactcctgacctcaggt
>chr1:68051453-68051674
ggaatACGAGGCTTTCGTTGTTCTTCGCCTCCCACTAGGGCGGGTTGAGGGTCTGGCTCCAGTAGCCCCGGGTGCCTCTCACTCCTTGGGCGCAATGCTACTATCCTGGCAGAACCCTCGCCGAACCCTCGCAGGACGCCCCATCGGGTCCGCCAGCGGCTAGGAAGCCCGATTGTGTCGTTCCTTTTTCCCTCTGCGCCTCCCACCGCCAGTCCCTTTTC
>chr1:68057193-68057208
cccttgctctgctgg
>chr1:68093452-68093590
aaaagtgcagtatttgggtggcagtgagctgatttttcctggtacactctgtcacagcttcccttggctaggaaagggaaatccgccaaccccttgcacttcccgggtaaggcgatgccctgccctgcttcggctcac
>chr1:68163336-68163550
CACGGCAAAAGGCGCCCACTCTGGAGGCCGCGGTGGCGGTGGCTCCCGCCCCTCCCACCCCACCCTGCGGCGGTGGCGGTGGCGGTGGCTGCAGCTGTGCAGCCTCCCCTCAGCGCAGCATGGCTCCCTTTTCGGTCCCTCGCTCCTCCGGGCCGCTCCCGAGCCACCTTAAAATGACGCTCGCACACAGGGACACACAACACAAAAACTTAAT
>chr1:68177578-68177773
aaccttctgggcccaagcagtcctcctacctcagcctcccaagcagctgggactacaggggcacaccaccacatcctgataatttttgtattttttgtagagacagggtttcaccatgttgctcaggctggtctcgaactcctgggatcaagagatctgccctcctgggcctcccaaagtgctgggattacaggt
>chr1:68204512-68204552
tagccaggatggtctccatctcctgacctggtgatccgcc
>chr1:68227167-68227336
tggatctcctgaggccaggagtttgagaccagcccggccaacccggtgaaaccccgcctggccaacctggtgaaaccccgtctctactaaaaatacaacaattagctgggcgtggtagcaggtgcctgtaatcccagctatcgggaggctgaggcaggagaatcacttg
>chr1:68230875-68231618
AAACGCCAAGCACACGACTGGAGGTGCCCAAGCCTGTGCAGCTCTGGCAGCGACGCCGCCGGCGCCCCCGGGCGTTTTCCCCGCACCCCACATCGCGTGGGCGCCCGTAAAGGCACGCGCGGAGAAAGCCCCTCCGTGGACTCCCCACTCCGCAAAGTTTAACAAAGCCGTGAAGTAAGGAAACCGAACCTCCCGTCCGCGCCCGCTGCAAAGTTGGCATTGAAGTTTGTGCCGGGATGTCCCAAATCTTgagggggcggggggcgcgagtgtgcagagaggcgggaggatggatgcagatggggagacagtgaggggaagggagTTTTTCCGAGTGGACGGTCCGTGAGGCGGTTTTCTTCACCCGGAAGCCTGTTTGACTCAGAGAGGTCCGGGAGGTGCACGCCAGGGGAGGTCTCCCGGGGCGGGCGCTGTCGCCGAGGAGGCCGGCGAGCTGTCACCTGCGGGGGGCTGTGGTGGGAGCTGAGGGCGCTCTCCTAAGCGCCAAAAGAGGACGGGGACATTCACAGTCACCGGCTCTCGGGGCTCTAAGTAGTGGGGGAAGGGATATTCACGAGTGGGCAGGAGGCCAAAAGCAACACCTTTCGGATACGCTTTTCCCCTCCGACCTCTCCAACTTCCCGCGGCGCTGGTCAAGGACTCCCTcccaccccaccccatcccacccaaccTCCCGGCCGACAATTCGGACCTGTCCACGGCAGAGCGTGGGGTGGAGTGCG
>chr1:68231835-68232478
GGGGGGGAACGCGGGAAAAAGCGGGGGGGGGGGGGGGCGAGCAATCAACTTTGTAACCCAGCGCTTCCTCGCGCGATCCGTCGCCATGCTTAAGATTCCCACCCCCGCCGCCCCCCTCTTGCCTTTCAAGTGGATACTGAAACTAGGCCAAAACTTTTTCCCCTCCTTTTCTCTTAGCCACTAGACTGGATTGTGCCCCACGGAGCCCCATGGAGCTCTGCTTTCTTAAGCACAATAGCCGGACTAATTAGATCATAGAAGCAAGGCAGTGATACTGTAACAAGTAGCCCAAGAGGCAAAGAGGGAAGGGGCCCGAAAAGACAGAAAGGGGGAAAAGTTTGCAGCTCTCCGCACTTACCAATCAAGCCTCCCACCAGAAAGGCGATGATTTGGAACACGAGCAGAATCCCACCAACAATGCACAGCTTCTTGGTGCTCATGTTTTCTATAATTGCCCCAGCCATTTTTGCGCCCCCCCTTTTTCTTTTCTCCTTGAAATAAATGTTTTAGGGTGAGCTTTTTGctccctcctctcacacactccctccttcctcgcctccTTTCTGGGCGCTGCAAAACTTCAGAGGTGCTGGAGCGCGGCGAGGATGGGACCGGGACGGAAGGCGCCCGCACGGATTCCCCC
>chr1:68232655-68232691
CCACCAGTTCGGGGCTCAGAGCTCTGGCGGGTGCTG
>chr1:68259236-68259424
tcactgcaacctccacctcccaggttcaagcaattctcctgcctcagcctcccaagtagctgggatttcaggcacccaccaccacacccagctaattttgtgtatttttagtagagacagggtttcgccatgttggccaggctggtctcgaactcctgacctcaggtgatccacccgcctcggcctcc
>chr1:68262541-68262695
tctctactaaaaatacaaaaaactagccgggcgtggtggcgggcgtctgtagtcccagctactcgggaggctgaggcaggagaacagtgtgaacccgggaggcggagcttgtagtgagccaagatcgcgccactgcactccagcctgggcgaca
>chr1:68272836-68272990
TGAAgcagggcacagtggctcacgcctgtaatcctagcactttgggaggccgaggcaggcgaatcacgaggtcaggagttctagaccagcctgaccaacatggtgaaaccccgtctctactaaaattacaaaacttagttggatgtggtggtgg
>chr1:68342186-68342370
ggtcgggagatcgagaccatcctggccaacatggtgaaaccccgtctctactaaaaatacaaaaattaactgggcgtggtggcacacgcctgtaatcccagctactcaggaagctgaggcaggagaatcgcttgaaccagggagtcgggggttgcagtgagcagagatcacgccactgaactcc
>chr1:68373335-68373464
CGCCCGCACCGCCTGCGGGAAGCTGGGGGTCTTGGAGCCTCGGTCTCCAGCCTTCTCCTGACTTTGGCTCCGTGCCACCCGCCAGGCTCACCCCCAACCACTACTCCTCCCACCCACCATTCCCAGTCC
>chr1:68387239-68387479
accccttctccttcacctttagcggcaagtcccgcttttctgggggaggagcaagtacccctcaaccccttctccttcacccttagtgacaagtcctgcttttctagggggcaagaacccccaataccttatttccacaccccaacctcttatctctgtgcccctatcccttatttccgtgccccaaacccccttcccgcttttcaggagggtaagaacccctgaaccccttccctccat
>chr1:68392246-68392413
gaactcggggcacttagccctcgcaggaacaatggcgagcctctagcccgattgggagcggcagtgggcgctgcctcactgggtcagaagtgcagcagacaccctgccggatctagaggggtgaagtcagccgcgggtctgcgacagcggcaaacagcagtggtgga
>chr1:68426149-68426321
cctccacctcctgggttcaagcgattcttctgcctcagccttccaagttgctgggattattataggcacccaccaccatgcccggctaatttttgtatttttagtagagacagggtttcaccgtgttggccaggcgggtcttgaactcctgacctcaagtgatccacctgcc
>chr1:68492454-68492578
ccagcactttggaaggtcaaggtgggtggatcccttgagctcaggagtttgagaccagcctgggcaacatagtgaaaccccgtgtccacaaaaaattcaaaaattagctgggcgtggtggtgtg
>chr1:68496652-68497336
CCCCACGGGACGCCGGCCACACCAGGCACAGGAGTCGCTCCTCATAGCGAGTCTGGTGCGGCCTACGCGCGGCGCTTCCTTTCGGACCTGAGGCCCAGACCCTCAAAATAGAGGGAGCGGTGAGTCTGGCAAGGGTTGCATACCCGCTACTTCTCCTCGCCAGCCTTTTCACTGAACCTAGGGATCCTGGGACTCATCCCTCCGACCGAGGTAAAACTGCGAACGGTCGAGGTAAAACTGCGAACAGTGGTGACTGCCGTCAGCCCGCTGACCGGTCCCGTCTATCCGAGCTGTCTTACCAGCTTGGTGGCCCGATAAGGCCCGGGAGGCACACCCTGACTCTCCATAGGTCTGTCAGCGCCCGGTGGCGTCCATGGCGGCGAAGGCGACACTCAGGCCCAGCGGCCGCGGCAGTGGCGAGTCTCGGCACAACCGTTGGCCCCGCCGCCGATTTGAATAGCATAGAGGGCTGCGCGGATTGGCCGCGCCGCGGGTCACGTGACGCCACAGCCAGGCTCGGGAAGGAGTCGGCGAGGGCCGCTCGGCTGCGTCCTGGGGCTCCAGTAgctggcgcgggctggggtgggctgggctggcctgggACCGCCTCGATGGGACAGGCTCGGGTTTCCCTGGCGCTGTTTCTCCCTCCTGCGGTCTACGGCGAGGCGGAGTCACAGAGTC
>chr1:68508146-68508365
cgggttcaagtgattcccctgcctcagcctcccgagcagctgggattacaggcgcctgccaccatgcctggctaatttttgtgttttcagtggagacgggtttcaccatgttggccaggctggtcttgaactcctgacttcaggtgatccgcccgcctccacttcccaaagtgctgggattacaggcatgagccaccgcgcccggcctcctatgaagat
>chr1:68687099-68687267
caggcaggcctccttgagctgcggtaggatctacccagtttgagcttccctgccactttgtttacctactcaagcctcggcaatggcgggcacccctcccccagcctcgctgccaccttgcagtttgatctcagcctgctgtggtagcaatgagcaaggctctgtggg
>chr1:68822183-68822398
aacctccgcctcccaggttcaagtgattctcctgcctcagcctcccgagtagctgggattacaggcttacgcctccgtggccggctaatttttgtatttttagtagagacggggtttcaccatgttggccaggctagcctagaactcctgacctcaggcgatccacccacctcggcctcccaaagtgctgggattaccagtgtgagccaccgtgc
>chr1:69517052-69517207
taacatggtgaaaccccgtctctactaaaaacacaaaaaattagccgggcctagtggcggcacctgtagtcccagctactcgagaggctgaggcaggagaatggtgcgaacccgggaggcggagcttgcagtgagccgagatcgcgcccctgcac
>chr1:69650350-69650501
taacatggtgaaaacccgtctctactaaaaatgaaaaaaattagccgggcgtggtggtgggtgcctgcagtcccagctactcaggagactgaggctggagaatggcgtgaacctgggaggcagagcttgcagtgagccgagatcgcgccac
>chr1:69783450-69783666
gaagttttaaaaaatgatcctggaggccgggcgcagtggctcacaactgtaatcccagcactttgggaggccgaggcaggcagatcacctgaggtcaggagttcaagagcagcaacatggcggaaccctgtctctactaaaaatacaaaaaattagccaggtgtggtggcgagcgtctataatcccagctacccaggaggctgaggctggagaatt
>chr1:69919431-69919906
AACCACATCACTAACCCCAGCCAGTGGGAGCGGCCCAGCGGGAACAGCAGCAGTGGCGGCAAAATCTGGCAGGGGGAGCCCGCCAGGGTCCGCCGCTCGCACCTGCTAGTGAAGCCAGTCAAGGCGGCCCTCGACCTGGCGGCAGGAAATCACCCGGACCAAGGAGGAGGCCCTGGAGCTGATCAGCGGCTACATCCAGAAGATCAAGGCAGGAGAGAAGGACTTTGAGTCTCCGGCCTCACAATTCAGCGACTGCAGCTCGGCCAAGGCCAGGGGAGACCTGGGTGCCTTCAGCAAAGGTCAGATGCAGAAGCCATTTGAAGACCCCTGGTTTGCGCGGCGGACGGGGGAGATGAGCGGGACAGTGTTCACGGATTCCGGCATCCACGTCATTGTCCGCACGGAGTGAGGATTGGGGGCCCAGGCCTGGCCTCGGGGTTCCCCCGCTGCCTGCTGGCCAGTGGCCGAACCCCCC
>chr1:69984056-69984198
ctggtattacaggtgcccgccaccatagtcagctaatttttgtatttttagtagagacggggtttcaccatgttggtcaggctggtctcaaactcctgatctcgtgatccgcccaccttggcctcccaaagtgctgggatta
>chr1:70133225-70133438
ttgtttgtttgtattgagacagtgtcgctctgtcgcccaggctggagtgcagtggcgcgatctcggctcactgcaacctccacctcctgggttcaaacgattttcctgcctcagcctcccgagtagctgggactacaggcatgcaccaccacgcccggctaatttttgtatttttagtaaagacaggttttctccatgttgcccaggctggtc
>chr1:70150035-70150183
ctcagcctcctgagtagctgggtttacaggccaccaccacgcctggctaatttttgtatttttagtagagatggagtttcaccatatcggccaggctggtctcaaactcctgacctcaggtgatccgcccacctcggccttccaaagt
>chr1:70161192-70161521
tcctgcctcagcctcccgagtagctggggctactggtgcccgccaccacgcccagctaattttttgtatttttagtagagacggggtttcaccgtgttagccaggatgatctcgatctcctgatctcgtgatccgcctgccttggcctcccaaagtgctgggattacaggcgtgagccaccacgcccagccATGGAGATACCTTTTTAAGAAATTTTTGGCCggtggcggacgcctgtagtcccagctactagggaggctgaggcaggagaatggtgtgaagccgggaggcggagcttgcagtgcaagatcgcgccactgcactccagc
>chr1:70177006-70177241
ggctcacgcctgtaatcccagcactctgggaggtggagacaggcggatcacctgaggtcaggagttcgagaccagcctggccaacatggcgaaaccccatctctattaaatatacagaaattagcttggcgtggtggtgggcacctgtaatcccagctactcgggaggctgaggcaggagaatcacttgaactcgtgaggcggaggttgcagtgagctgagattgcaccactgca
>chr1:70180229-70180389
gacctgctctgtttctgacctgggttggttcacccctccttaggcaacctggtggtcccccactatgggaggtcaccatgatgctgctgaacttatgtggatacccgattggcatagcgcactacagcccagaactccctaggctcaagcgatcctcctg
>chr1:70201691-70201878
gccgggcgtgggggctcacgcctgtaatcccaacactttgggaggccgaggtgggtggatcacctgaggtcagcagttcaagaccagcctgaccaacatggagaaaccccgtctctactaaaaatacaaaaaaaaattagccaggcatgacagcacatccctgtaatcccagctactcaggaggctg
>chr1:70205432-70205640
CCTCGCTGCCTTCAACAGCCCTTGGGGTACCGAGGTACCGCAGTCTCTTCCACCTGCTTTGAAACCAGCGCGGAGATCCTGCCCCGCTATCCGCTTCAGGCGCGACATGTTCAAAGTCCTAGGTCCAGAAGCTGCAGCCCCACCCGTGACGCTTAAAGGTGGCGCCGTTGGGATGCCCCGCTCCTTTCGTGAGCGCGCGCTCTGGGCG
>chr1:70210410-70210476
ccttccaaagtgctgggattggccaggtacggtggctcatgcctataattccagcagtttgggagg
>chr1:70215848-70216058
cttgagtcaccacaacctccacctcccaggttcaagcaattcttcctcctcgaggagcctcccaagtagctgggattacaggcatgcgccaccacgcgcggctgattttgtatttttagtagagacggggtttctccgtattggtcaggctcatctcgaacccccgacctcaggtgatccacccacctcggcctcccaaagtgatgggat
>chr1:70221319-70221873
GGGTGGAGCCGACGCTGACGCGCCCTGCGCCGCAAAGCATTGTGGGAGCTCGGGCCCGCTAGTGTCGTGGTTGGAGGCGAGGTGGGGCGGCCGTTTGTTTTCTCGTGGTCTCGAGCTCGCGCGCTCTCATCCCCTCCCCCgcggcgtgcggcggggcggagaaacggcggcggcggcggcggcatcggcagcAGTAGCAGAGGCTGTAGCATCGGACACCCTCCTCTCTCCCGCAATCCGGTTCCTCTTCCCCCTCCTTCTCACTGTTTGTTGTGTGTTTGATGTGTTAAAGCAGGAGCGAGAACCCGAGCAGCGCCATGAGCAACACTACCGTCGTCCCCAGCACTGCAGGTCCGGGCCCCAgcggcgggcccggtggcggaggtggtggtggcggcggaggcggcggcACCGAGGTAATCCAGGTGACTAATGTCTCCCCGAGCGCTAGCTCTGAGCAGATGCGGACTCTCTTCGGTTTCCTAGGCAAGATCGACGAACTGCGCCTCTTCCCGCCGGAGTGAGTATCGTCCACCATCACTGTTCCTGCTAAC
>chr1:70225988-70226190
aagaccagcctgactaacatggtgaaaccccatctctgctaaaaatagaaaaattagccggacgtggtggcgtgtgcgtgtaatcccagctacttgggaggctgaggcaggagaatcgcttgaacctgggaggtggaggttgcggtgagccgagatcgtgccattgcgctccagcctgagcaacaagagtgaaactccatct
>chr1:70233291-70233446
cggagtgcaatagcacagtctcggctcaccgcagtctccacctccctggttcaagcgattctgccccagcctcccgaatagctaggactacaggcatgccaccatgcctgactaatttttgtatttttagtagggatggggtttcaccatgttgg
>chr1:70241917-70242131
ccagcacttggggaggccgaggcggaggatcacaaggtcaggagattgagaccagcctggccaacatagtgaaaccccgtctctcctaaaaacacaaaaatcagctgggtgtggtggcgcgcgcagctgtaatcccagctactcaggaggctgaagcaggagaatcgcttgaaccccggaggcggggattgcagtgagccaggatggcgccact
>chr1:70283538-70283750
gggtgcggtggctcacacctgtaatcccagcactttaggaggtcgaggcgggtggatcctgaggtcaggagttcgagaccagcctgaccaacatgatgaaaccccgtctctactaaaaatacaaaaattagccgggtgtggtgcccgtaatcccagctactcaggaggctgaggcaggagaattgcttggagccgggagacggaggttgcag
>chr1:70286771-70286932
ggtcaggagttctagaccagcctggccaacatggcgaaaccctgtctccactaaaaatacaaaaactagccgggcgtggtggtgggtacctgtaatctcagctactccggaggctgaggcgggagaattgcttgaacatggcaggcagagttgcagtgagc
>chr1:70295319-70295504
tcactgtaacctccacctcccgggttcaagcgattctcctgcctcagccttccgagtagctgggattacaggtatgcaccaccacgcccgggtaatttttgtatttttagtagagacaggttttcaccgtgttggccaggctggtctcgaactcctgacctcgtgatccgccggcctcggcctcc
>chr1:70297692-70297762
atcacgaggtcagaagacagaaaccattctggctaacatggtgaaaccccgtctctactaaaaaaaaaaa
>chr1:70308452-70308727
AAGggcaaggcgcggtggctcagaggcctgtaatcccagcactttgggaggccgaggcgggcagatcacgaggtcaggagatgaagacggtcctggctaacacggtgaaaccccgtctttactaaaaatagaaaaaattagccaggtgtggtggcgggcgcctgtagtcccagctactcaggaggctgaggcaggagaatggcgtgaacccaggaggcggaacttgcagtgagccgagattgcgccactgtgctccagcctgggcgacagagcga
>chr1:70309203-70309564
ctgggattacaggcgcccccctaccatgtccacctaatttttgtatttttagcagagatgggttttcaccatgttggccaggttggtctcaaactcctgacctaaggtgatccacccgccttggcctcccaaagtgctgggattacggcgtgagccactgcacccagccTACTCCCCAATTTTCAGAAGAGTTTTTAAGCTTAATGTTTTCTATCTataatatacaaataataggccgggcgcggtggctcaagcctgtaatcccagcactttgggaggccgaggcgggtggatcacgaggtgagaagatcaagaccatcttggctaacacggtgaaatcccgtctgtactaaaaaaaaga
>chr1:70319328-70319483
ggcacggtggctcacacctgtaatctcagcactttgggaggccgagccgggtggattgcctgaggtcaggagttcaagaccagcctggccaacatagtgaaaccccgtctctactaaaaatacaaaaaattagctgggtgtggtggcgggtgcct
>chr1:70340866-70341094
cttttggaggccgaggcagatggatcacgagctcaggagcttgagaccagcctagccaatatggtgaaaccccgtctctactaaaaatacaaaaattagccaggtgtggtggcgcacgcctgtaggcccgctactcaggaggctgaggcaggagaatcacttgaacccaggaggcggaggttgcagtcagccaagatcacgccacttcactccagcctgggcgacaga
>chr1:70344079-70344161
ctgaggtcaggagttcaagaccagcctgacaaacaaggtgaaaccccatctctactaaaaatacaaaaatcagccaggtgtg
>chr1:70346788-70346959
cttttaaaatcaaattgtgtcgggcgggcgcggtggctcacgcctgtaatcccagcattttgggaggtccaggcgggtggatcacgaggtcaggagatcgagaccatcctggctaacatggtgaaaccccgtctctactaaaaaatacaaaaaactagccgggcgtggtgg
>chr1:70348361-70348518
tccacctcccagtcctgcctcagcctcccgagtagctaggattacaggtgcgcgcgaccatgcccggctaatgttttgtatttttagtagaaacggggtttcaccatgttagccaggctggtcttgaactcccgacctcaggtgatccacccgcctt
>chr1:70352087-70352269
ccagcactctgggaggccgaggcgggcagatcacgaggtcaggagatggagaccatcccggctcacacagtgaaaccccgtctctactaaaattacaaaaaaattagcctggcgcggtggtgggcgcctgtactaccagctactcaggaggctgaggcaggagaatggcgtgaacccgggag
>chr1:70354183-70354894
[truncated: 9,236,529 more chars]
