# Supplementary material for: UV-induced G4 DNA structures recruit ZRF1 which prevents UV-induced senescence
Source: Nat Commun. 2023 Oct 23;14:6705. doi: 10.1038/s41467-023-42494-x (PMC10593929; doi:10.1038/s41467-023-42494-x)
Supplement: Supplementary file 7 — Supplementary Data 4 [file 41467_2023_42494_MOESM7_ESM.xls]

## Sheet: master table
Gene symbol	Total counts	P-value (WT UV vs. WT)	FDR step up (WT UV vs. WT)	Ratio (WT UV vs. WT)	Fold change (WT UV vs. WT)	LSMean(WT UV) (WT UV vs. WT)	LSMean(WT) (WT UV vs. WT)	P-value (WT PDS vs. WT)	FDR step up (WT PDS vs. WT)	Ratio (WT PDS vs. WT)	Fold change (WT PDS vs. WT)	LSMean(WT PDS) (WT PDS vs. WT)	LSMean(WT) (WT PDS vs. WT)	P-value (WT PDS UV vs. WT)	FDR step up (WT PDS UV vs. WT)	Ratio (WT PDS UV vs. WT)	Fold change (WT PDS UV vs. WT)	LSMean(WT PDS UV) (WT PDS UV vs. WT)	LSMean(WT) (WT PDS UV vs. WT)	P-value (KO vs. WT)	FDR step up (KO vs. WT)	Ratio (KO vs. WT)	Fold change (KO vs. WT)	LSMean(KO) (KO vs. WT)	LSMean(WT) (KO vs. WT)	P-value (KO UV vs. WT)	FDR step up (KO UV vs. WT)	Ratio (KO UV vs. WT)	Fold change (KO UV vs. WT)	LSMean(KO UV) (KO UV vs. WT)	LSMean(WT) (KO UV vs. WT)	P-value (KO PDS vs. WT)	FDR step up (KO PDS vs. WT)	Ratio (KO PDS vs. WT)	Fold change (KO PDS vs. WT)	LSMean(KO PDS) (KO PDS vs. WT)	LSMean(WT) (KO PDS vs. WT)	P-value (KO PDS UV vs. WT)	FDR step up (KO PDS UV vs. WT)	Ratio (KO PDS UV vs. WT)	Fold change (KO PDS UV vs. WT)	LSMean(KO PDS UV) (KO PDS UV vs. WT)	LSMean(WT) (KO PDS UV vs. WT)	P-value (WT PDS vs. WT UV)	FDR step up (WT PDS vs. WT UV)	Ratio (WT PDS vs. WT UV)	Fold change (WT PDS vs. WT UV)	LSMean(WT PDS) (WT PDS vs. WT UV)	LSMean(WT UV) (WT PDS vs. WT UV)
MFAP5	212	0.938	0.987	0.000419	-2390	0.0001	0.239	0.472	1	5.02	5.02	1.2	0.239	0.616	0.89	3.24	3.24	0.773	0.239	0.013	0.295	164	164	39.1	0.239	0.0134	0.083	160	160	38.2	0.239	0.00715	0.142	248	248	59.3	0.239	0.00521	0.0375	306	306	73.2	0.239	0.925	0.984	12000	12000	1.2	0.0001
PDE2A	366	0.911	0.982	0.893	-1.12	1.85	2.07	0.141	1	3.23	3.23	6.68	2.07	0.136	0.452	3.27	3.27	6.76	2.07	6.93e-07	8.2e-05	33.2	33.2	68.7	2.07	9.02e-07	2.26e-05	32	32	66.3	2.07	2.14e-08	2.31e-06	51	51	105	2.07	1.78e-08	5.93e-07	52.1	52.1	108	2.07	0.122	0.393	3.61	3.61	6.68	1.85
GDF15	1370	1.05e-08	4.33e-07	9.8	9.8	67.9	6.93	0.0653	1	2.31	2.31	16	6.93	3.07e-13	2.48e-11	17.3	17.3	120	6.93	8.29e-14	2.65e-11	18.4	18.4	128	6.93	2.12e-24	3.68e-22	50	50	347	6.93	2.5e-18	7.47e-16	29.2	29.2	202	6.93	1.61e-28	3.27e-26	69.5	69.5	481	6.93	2.01e-07	5.45e-06	0.236	-4.24	16	67.9
CREB3L1	267	0.952	0.99	1.05	1.05	3.5	3.34	0.918	1	0.922	-1.08	3.08	3.34	0.982	0.998	0.983	-1.02	3.29	3.34	5.13e-07	6.21e-05	16.9	16.9	56.5	3.34	5.4e-08	1.81e-06	21	21	70.2	3.34	7.38e-07	5.63e-05	16.3	16.3	54.4	3.34	3.56e-08	1.14e-06	21.8	21.8	72.9	3.34	0.871	0.968	0.881	-1.14	3.08	3.5
MME	59.5	0.992	0.998	0.989	-1.01	1.65	1.67	0.946	1	1.08	1.08	1.8	1.67	0.762	0.944	0.694	-1.44	1.16	1.67	0.00222	0.0763	11.8	11.8	19.7	1.67	0.0242	0.128	6.5	6.5	10.9	1.67	0.0101	0.183	8.22	8.22	13.7	1.67	0.0471	0.197	5.33	5.33	8.91	1.67	0.938	0.986	1.09	1.09	1.8	1.65
CCND1	334	0.187	0.532	0.432	-2.31	3.54	8.19	0.557	1	1.31	1.31	10.8	8.19	0.494	0.827	0.687	-1.45	5.63	8.19	3.48e-11	7.65e-09	11.2	11.2	91.7	8.19	1.95e-07	5.84e-06	6.99	6.99	57.2	8.19	4.36e-12	7.95e-10	12.4	12.4	101	8.19	3.41e-07	9.05e-06	6.75	6.75	55.3	8.19	0.0699	0.274	3.04	3.04	10.8	3.54
MGLL	94.6	0.966	0.993	1.05	1.05	1.75	1.67	0.353	1	2.36	2.36	3.94	1.67	0.9	0.978	0.867	-1.15	1.45	1.67	0.00344	0.109	10.7	10.7	17.8	1.67	0.00258	0.0226	11.4	11.4	19	1.67	0.000635	0.0201	15.3	15.3	25.6	1.67	0.000983	0.00983	14	14	23.4	1.67	0.372	0.722	2.25	2.25	3.94	1.75
LINC00707	75.9	0.833	0.965	0.772	-1.3	1.17	1.51	0.631	1	1.64	1.64	2.48	1.51	0.394	0.761	0.128	-7.82	0.193	1.51	0.00554	0.157	10.6	10.6	16	1.51	0.00811	0.0558	9.6	9.6	14.5	1.51	0.0015	0.0408	14.4	14.4	21.8	1.51	0.00332	0.0265	12	12	18.2	1.51	0.501	0.813	2.13	2.13	2.48	1.17
WAKMAR2	116	0.831	0.964	1.22	1.22	2.53	2.07	0.507	1	1.78	1.78	3.68	2.07	0.509	0.838	1.77	1.77	3.67	2.07	0.00128	0.0502	10.4	10.4	21.6	2.07	0.00314	0.0263	8.74	8.74	18.1	2.07	0.000118	0.00532	15.8	15.8	32.7	2.07	0.000154	0.00208	15.1	15.1	31.3	2.07	0.645	0.887	1.46	1.46	3.68	2.53
CCN3	119	0.5	0.836	0.514	-1.94	1.56	3.03	0.421	1	1.78	1.78	5.4	3.03	0.699	0.923	1.34	1.34	4.06	3.03	0.000425	0.0207	8.52	8.52	25.8	3.03	0.000898	0.00946	7.62	7.62	23	3.03	0.000247	0.00957	9.2	9.2	27.8	3.03	0.000219	0.0028	9.35	9.35	28.3	3.03	0.172	0.481	3.47	3.47	5.4	1.56
LINC02104	103	0.472	0.818	1.77	1.77	4.38	2.47	0.49	1	1.74	1.74	4.28	2.47	0.477	0.817	1.76	1.76	4.35	2.47	0.00312	0.101	7.42	7.42	18.3	2.47	0.000223	0.0029	11.6	11.6	28.6	2.47	0.00468	0.102	6.87	6.87	17	2.47	0.000732	0.00768	9.58	9.58	23.6	2.47	0.974	0.995	0.978	-1.02	4.28	4.38
PCDH1	84.6	0.92	0.984	1.11	1.11	1.95	1.75	0.402	1	2.15	2.15	3.77	1.75	0.272	0.646	2.65	2.65	4.64	1.75	0.0139	0.308	7.26	7.26	12.7	1.75	0.0031	0.026	10.4	10.4	18.2	1.75	0.00311	0.0744	10.4	10.4	18.2	1.75	0.000939	0.00949	13.4	13.4	23.4	1.75	0.454	0.783	1.94	1.94	3.77	1.95
NFIA	4420	5.79e-75	6.26e-72	0.255	-3.92	226	887	0.719	1	1.02	1.02	902	887	1.57e-78	1.3e-75	0.236	-4.23	210	887	0.946	1	0.997	-1	884	887	3.39e-72	2.07e-69	0.27	-3.71	239	887	0.588	1	0.974	-1.03	864	887	5.34e-78	4.69e-75	0.239	-4.18	212	887	4.72e-77	4.15e-74	3.98	3.98	902	226
LINP1	86.9	0.541	0.857	0.512	-1.95	1.26	2.47	0.585	1	1.56	1.56	3.85	2.47	0.852	0.968	1.17	1.17	2.9	2.47	0.00527	0.151	6.71	6.71	16.6	2.47	0.00211	0.0192	7.97	7.97	19.7	2.47	0.00645	0.131	6.45	6.45	15.9	2.47	0.000621	0.00666	9.84	9.84	24.3	2.47	0.277	0.622	3.05	3.05	3.85	1.26
TNS4	156	0.242	0.611	0.39	-2.57	2.14	5.49	0.0566	1	2.6	2.6	14.3	5.49	0.698	0.922	1.25	1.25	6.86	5.49	4.88e-05	0.0035	6.44	6.44	35.4	5.49	0.00847	0.0577	3.57	3.57	19.6	5.49	3.02e-06	0.000207	8.25	8.25	45.3	5.49	0.000729	0.00765	4.87	4.87	26.7	5.49	0.00955	0.0626	6.68	6.68	14.3	2.14
MAB21L3	49.7	0.69	0.92	0.635	-1.57	1.26	1.99	0.286	1	2.45	2.45	4.88	1.99	0.84	0.965	1.21	1.21	2.42	1.99	0.015	0.327	6.39	6.39	12.7	1.99	0.244	0.569	2.64	2.64	5.25	1.99	0.00813	0.156	7.38	7.38	14.7	1.99	0.146	0.411	3.25	3.25	6.46	1.99	0.176	0.487	3.86	3.86	4.88	1.26
TAC3	45.7	0.937	0.987	1.09	1.09	1.65	1.51	0.744	1	1.42	1.42	2.14	1.51	0.567	0.866	1.79	1.79	2.71	1.51	0.0344	0.554	6.36	6.36	9.62	1.51	0.0931	0.331	4.52	4.52	6.84	1.51	0.0244	0.335	7.07	7.07	10.7	1.51	0.0255	0.127	6.97	6.97	10.5	1.51	0.803	0.947	1.29	1.29	2.14	1.65
SERTAD4-AS1	110	0.379	0.748	0.449	-2.23	1.75	3.9	0.524	1	1.51	1.51	5.91	3.9	0.425	0.782	0.496	-2.02	1.93	3.9	0.000711	0.0317	6.33	6.33	24.7	3.9	0.0108	0.0703	4.2	4.2	16.4	3.9	0.000949	0.0281	6.08	6.08	23.7	3.9	0.000102	0.00145	8.05	8.05	31.4	3.9	0.157	0.458	3.38	3.38	5.91	1.75
RPL27A	49200	3.74e-62	2.76e-59	1.35	1.35	7230	5350	0.0932	1	0.968	-1.03	5180	5350	1.79e-71	1.26e-68	1.38	1.38	7380	5350	0.0706	0.846	0.965	-1.04	5170	5350	2.5e-69	1.46e-66	1.37	1.37	7350	5350	2.71e-05	0.00149	0.92	-1.09	4930	5350	2.12e-29	4.51e-27	1.23	1.23	6590	5350	1.34e-74	1.1e-71	0.717	-1.4	5180	7230
RPLP1	29100	1.11e-58	7.78e-56	1.48	1.48	4260	2880	0.819	1	1.01	1.01	2900	2880	1.34e-100	1.34e-97	1.65	1.65	4770	2880	0.904	1	1	1	2890	2880	1.6e-52	7.03e-50	1.45	1.45	4170	2880	0.459	1	0.981	-1.02	2830	2880	9.43e-67	6.62e-64	1.51	1.51	4360	2880	3.84e-57	2.57e-54	0.681	-1.47	2900	4260
SUSD2	124	0.787	0.951	0.805	-1.24	2.82	3.5	0.385	1	1.78	1.78	6.25	3.5	0.625	0.894	1.41	1.41	4.93	3.5	0.00156	0.0585	6.18	6.18	21.7	3.5	0.00018	0.00241	8.32	8.32	29.1	3.5	0.00117	0.0335	6.45	6.45	22.6	3.5	6.65e-05	0.000998	9.41	9.41	33	3.5	0.267	0.61	2.22	2.22	6.25	2.82
PRRC2C	5050	1.64e-50	1.05e-47	0.378	-2.65	325	861	0.815	1	0.989	-1.01	851	861	1.28e-49	6.9e-47	0.383	-2.61	330	861	0.0732	0.861	1.09	1.09	937	861	6.51e-44	2.47e-41	0.418	-2.39	360	861	0.00459	0.101	1.14	1.14	983	861	1.06e-36	3.15e-34	0.465	-2.15	400	861	3.09e-49	1.67e-46	2.62	2.62	851	325
AL162582.1	91.3	0.966	0.993	1.03	1.03	3.7	3.58	0.953	1	0.956	-1.05	3.43	3.58	0.819	0.961	0.836	-1.2	3	3.58	0.00259	0.0855	5.63	5.63	20.2	3.58	0.00252	0.0223	5.65	5.65	20.2	3.58	0.00418	0.0937	5.22	5.22	18.7	3.58	0.00436	0.0327	5.18	5.18	18.6	3.58	0.919	0.983	0.927	-1.08	3.43	3.7
CRYAB	283	0.657	0.906	1.22	1.22	10.9	8.92	0.366	1	1.48	1.48	13.2	8.92	0.16	0.494	1.8	1.8	16	8.92	8.15e-06	0.000741	5.12	5.12	45.7	8.92	5.08e-07	1.37e-05	6.14	6.14	54.7	8.92	2.26e-07	1.94e-05	6.45	6.45	57.5	8.92	1.24e-09	5.08e-08	8.58	8.58	76.5	8.92	0.64	0.885	1.21	1.21	13.2	10.9
DDX21	7140	2.3e-48	1.29e-45	0.476	-2.1	573	1200	0.0826	1	1.07	1.07	1290	1200	1.38e-50	8.09e-48	0.465	-2.15	559	1200	0.0793	0.902	0.93	-1.08	1120	1200	2.26e-33	6.61e-31	0.56	-1.78	674	1200	0.00506	0.109	0.889	-1.13	1070	1200	1.34e-36	3.76e-34	0.541	-1.85	650	1200	1.01e-58	7.07e-56	2.25	2.25	1290	573
RPS16	21400	1.55e-47	8.38e-45	1.47	1.47	3460	2350	0.0231	1	0.935	-1.07	2200	2350	4.15e-30	1.32e-27	1.36	1.36	3210	2350	0.58	1	0.984	-1.02	2310	2350	1.87e-27	4.04e-25	1.34	1.34	3160	2350	2.27e-08	2.44e-06	0.843	-1.19	1980	2350	3.04e-08	9.86e-07	1.17	1.17	2750	2350	2.59e-62	1.92e-59	0.635	-1.58	2200	3460
MKRN9P	50.5	0.216	0.574	0.194	-5.14	0.681	3.5	0.317	1	1.93	1.93	6.77	3.5	0.245	0.614	0.248	-4.03	0.87	3.5	0.00603	0.168	4.99	4.99	17.5	3.5	0.814	0.942	0.829	-1.21	2.9	3.5	0.00889	0.167	4.67	4.67	16.3	3.5	0.516	0.787	0.56	-1.78	1.96	3.5	0.0709	0.277	9.94	9.94	6.77	0.681
COL15A1	89.4	0.575	0.872	1.45	1.45	5.64	3.9	0.524	1	1.51	1.51	5.91	3.9	0.509	0.838	1.54	1.54	5.99	3.9	0.00395	0.121	4.95	4.95	19.3	3.9	0.0161	0.0953	3.92	3.92	15.3	3.9	0.00306	0.0736	5.15	5.15	20.1	3.9	0.0328	0.152	3.42	3.42	13.3	3.9	0.937	0.986	1.05	1.05	5.91	5.64
C1orf21	76	0.802	0.957	0.815	-1.23	2.72	3.34	0.923	1	1.08	1.08	3.6	3.34	0.575	0.87	0.607	-1.65	2.03	3.34	0.00762	0.202	4.95	4.95	16.6	3.34	0.00327	0.0271	5.72	5.72	19.1	3.34	0.0141	0.232	4.42	4.42	14.8	3.34	0.0199	0.104	4.13	4.13	13.8	3.34	0.729	0.918	1.32	1.32	3.6	2.72
ANKRD1	68.2	0.662	0.908	0.611	-1.64	1.26	2.07	0.25	1	2.57	2.57	5.31	2.07	0.825	0.962	0.794	-1.26	1.64	2.07	0.0398	0.603	4.81	4.81	9.95	2.07	0.118	0.379	3.44	3.44	7.12	2.07	0.000613	0.0197	11.9	11.9	24.7	2.07	0.00533	0.0381	7.82	7.82	16.2	2.07	0.147	0.439	4.2	4.2	5.31	1.26
COL16A1	69.3	0.653	0.904	0.647	-1.55	1.75	2.71	0.217	1	2.44	2.44	6.59	2.71	0.463	0.81	1.75	1.75	4.74	2.71	0.0196	0.39	4.76	4.76	12.9	2.71	0.0354	0.17	4.15	4.15	11.2	2.71	0.00966	0.177	5.53	5.53	15	2.71	0.0113	0.0684	5.35	5.35	14.5	2.71	0.119	0.386	3.77	3.77	6.59	1.75
AF121898.1	55.2	0.555	0.861	0.498	-2.01	1.07	2.15	0.441	1	1.91	1.91	4.11	2.15	0.673	0.915	0.629	-1.59	1.35	2.15	0.038	0.586	4.75	4.75	10.2	2.15	0.0391	0.183	4.71	4.71	10.1	2.15	0.0105	0.188	6.51	6.51	14	2.15	0.019	0.101	5.67	5.67	12.2	2.15	0.215	0.546	3.84	3.84	4.11	1.07
ANKRD11	2740	7.83e-39	3.33e-36	0.314	-3.18	167	531	0.96	1	1	1	533	531	7.32e-30	2.29e-27	0.397	-2.52	211	531	0.12	1	0.907	-1.1	482	531	3.63e-42	1.34e-39	0.285	-3.5	152	531	0.0375	0.445	0.876	-1.14	465	531	8.21e-33	2.06e-30	0.369	-2.71	196	531	4.69e-39	1.94e-36	3.19	3.19	533	167
IFIT2	254	0.56	0.864	1.28	1.28	12.6	9.87	0.0168	1	2.46	2.46	24.3	9.87	0.0509	0.241	2.12	2.12	21	9.87	1e-05	0.000891	4.7	4.7	46.4	9.87	0.000192	0.00255	3.8	3.8	37.5	9.87	9.26e-07	6.92e-05	5.47	5.47	54	9.87	4.64e-06	9.38e-05	4.95	4.95	48.8	9.87	0.059	0.244	1.92	1.92	24.3	12.6
ITGA1	367	0.0376	0.193	0.437	-2.29	9.04	20.7	0.822	1	0.931	-1.07	19.3	20.7	0.042	0.211	0.448	-2.23	9.28	20.7	2.58e-10	5.1e-08	4.63	4.63	95.9	20.7	8.97e-05	0.00133	2.73	2.73	56.6	20.7	8.23e-11	1.23e-08	4.8	4.8	99.5	20.7	0.000102	0.00145	2.71	2.71	56.2	20.7	0.0601	0.247	2.13	2.13	19.3	9.04
FCMR	126	0.534	0.854	1.43	1.43	7.29	5.09	0.61	1	1.35	1.35	6.86	5.09	0.465	0.811	1.52	1.52	7.73	5.09	0.00173	0.0636	4.62	4.62	23.5	5.09	0.00164	0.0157	4.65	4.65	23.7	5.09	0.00132	0.0369	4.78	4.78	24.4	5.09	0.000443	0.00504	5.44	5.44	27.7	5.09	0.909	0.98	0.941	-1.06	6.86	7.29
RBM25	3110	1.69e-34	6.41e-32	0.356	-2.81	191	536	0.235	1	1.07	1.07	576	536	2.91e-28	8.18e-26	0.415	-2.41	223	536	0.532	1	0.962	-1.04	516	536	4.37e-25	7.87e-23	0.448	-2.23	240	536	0.666	1	0.974	-1.03	522	536	1.93e-15	1.59e-13	0.565	-1.77	303	536	7.29e-40	3.1e-37	3.02	3.02	576	191
PI3	77.7	0.756	0.941	1.3	1.3	3.21	2.47	0.426	1	1.87	1.87	4.62	2.47	0.144	0.467	2.94	2.94	7.25	2.47	0.0324	0.529	4.51	4.51	11.1	2.47	0.00353	0.0287	7.25	7.25	17.9	2.47	0.023	0.322	4.9	4.9	12.1	2.47	0.00252	0.0211	7.72	7.72	19.1	2.47	0.615	0.875	1.44	1.44	4.62	3.21
SERPINE2	533	0.0101	0.0735	0.397	-2.52	10.8	27.2	0.0936	1	1.51	1.51	41.2	27.2	0.0385	0.199	0.504	-1.98	13.7	27.2	4.64e-12	1.18e-09	4.35	4.35	118	27.2	4.14e-08	1.42e-06	3.32	3.32	90.3	27.2	1.25e-14	2.75e-12	5.04	5.04	137	27.2	1.08e-08	3.79e-07	3.47	3.47	94.4	27.2	8.99e-05	0.00131	3.82	3.82	41.2	10.8
NT5E	70.5	0.279	0.652	0.352	-2.84	1.46	4.14	0.289	1	1.9	1.9	7.88	4.14	0.296	0.673	0.374	-2.68	1.55	4.14	0.00705	0.189	4.34	4.34	18	4.14	0.121	0.386	2.47	2.47	10.2	4.14	0.00952	0.176	4.14	4.14	17.1	4.14	0.125	0.374	2.45	2.45	10.1	4.14	0.0613	0.251	5.4	5.4	7.88	1.46
IGFL2-AS1	209	0.864	0.971	0.904	-1.11	5.54	6.13	0.00161	0.462	4.14	4.14	25.3	6.13	0.00227	0.0229	3.97	3.97	24.4	6.13	0.00153	0.0574	4.16	4.16	25.5	6.13	0.00226	0.0204	3.97	3.97	24.4	6.13	2.46e-06	0.000174	7.57	7.57	46.4	6.13	6.57e-07	1.65e-05	8.38	8.38	51.4	6.13	0.00119	0.0117	4.57	4.57	25.3	5.54
RPS14	11100	1.2e-31	4.01e-29	1.56	1.56	1790	1150	0.448	1	0.969	-1.03	1120	1150	1.3e-16	1.43e-14	1.38	1.38	1590	1150	0.491	1	1.03	1.03	1190	1150	1.39e-31	3.54e-29	1.56	1.56	1790	1150	0.0173	0.269	0.903	-1.11	1040	1150	1.16e-08	4.04e-07	1.25	1.25	1440	1150	1.88e-35	7.33e-33	0.622	-1.61	1120	1790
SRSF11	7330	6.62e-31	2.16e-28	0.571	-1.75	671	1170	0.513	1	0.973	-1.03	1140	1170	3.49e-34	1.26e-31	0.55	-1.82	646	1170	0.239	1	0.952	-1.05	1120	1170	1.02e-34	3.2e-32	0.547	-1.83	642	1170	0.202	1	0.948	-1.05	1110	1170	1.13e-14	8.89e-13	0.704	-1.42	827	1170	7.15e-28	1.73e-25	1.7	1.7	1140	671
STC2	199	0.102	0.373	1.86	1.86	19.7	10.6	0.0562	1	2.05	2.05	21.7	10.6	0.469	0.814	1.34	1.34	14.2	10.6	3.45e-05	0.00263	4.13	4.13	43.7	10.6	0.162	0.458	1.72	1.72	18.2	10.6	4.48e-06	0.000297	4.72	4.72	50	10.6	0.0782	0.278	1.95	1.95	20.6	10.6	0.765	0.932	1.1	1.1	21.7	19.7
B2M	17000	3.37e-30	1.05e-27	1.43	1.43	2450	1710	0.00141	0.42	1.11	1.11	1900	1710	4e-44	1.87e-41	1.54	1.54	2640	1710	0.25	1	1.04	1.04	1780	1710	2.36e-13	1.6e-11	1.27	1.27	2170	1710	5.69e-10	7.91e-08	1.22	1.22	2090	1710	1.15e-17	1.18e-15	1.32	1.32	2250	1710	1.1e-16	9.88e-15	0.776	-1.29	1900	2450
CASC19	2620	6.73e-29	2.06e-26	0.408	-2.45	219	535	0.00273	0.691	0.825	-1.21	441	535	4.63e-34	1.63e-31	0.359	-2.78	192	535	0.0816	0.909	0.896	-1.12	480	535	8.92e-36	2.91e-33	0.344	-2.91	184	535	0.00013	0.00576	0.779	-1.28	417	535	3.28e-43	1.21e-40	0.279	-3.58	149	535	1.9e-17	1.98e-15	2.02	2.02	441	219
PRPF38B	3020	7.41e-29	2.21e-26	0.414	-2.42	226	545	0.572	1	0.966	-1.04	527	545	9.3e-28	2.51e-25	0.424	-2.36	231	545	0.0726	0.856	0.894	-1.12	488	545	6.73e-26	1.35e-23	0.443	-2.26	242	545	0.00718	0.143	0.844	-1.19	460	545	2.55e-16	2.28e-14	0.556	-1.8	303	545	1.62e-26	3.78e-24	2.34	2.34	527	226
CYP2S1	74.1	0.557	0.862	1.54	1.54	4.67	3.03	0.981	1	1.02	1.02	3.08	3.03	0.418	0.777	1.79	1.79	5.41	3.03	0.0272	0.478	4.12	4.12	12.5	3.03	0.00888	0.0598	5.17	5.17	15.6	3.03	0.0266	0.355	4.14	4.14	12.5	3.03	0.00522	0.0375	5.7	5.7	17.3	3.03	0.572	0.854	0.66	-1.51	3.08	4.67
SCHIP1	64.1	0.421	0.782	0.517	-1.94	2.25	4.35	0.692	1	1.29	1.29	5.61	4.35	0.348	0.724	1.76	1.76	7.64	4.35	0.00829	0.216	4.1	4.1	17.8	4.35	0.177	0.48	0.214	-4.67	0.932	4.35	0.00933	0.173	4.03	4.03	17.5	4.35	0.308	0.616	1.83	1.83	7.98	4.35	0.247	0.586	2.49	2.49	5.61	2.25
COL8A1	135	0.153	0.477	0.4	-2.5	3.4	8.52	0.807	1	0.885	-1.13	7.54	8.52	0.636	0.897	0.783	-1.28	6.67	8.52	0.00026	0.0141	4.05	4.05	34.5	8.52	0.00829	0.0568	2.86	2.86	24.4	8.52	0.00382	0.087	3.12	3.12	26.6	8.52	0.0098	0.0615	2.8	2.8	23.9	8.52	0.224	0.557	2.21	2.21	7.54	3.4
CELF1	2110	4.34e-28	1.19e-25	0.344	-2.91	143	415	0.964	1	1	1	416	415	7.48e-31	2.44e-28	0.313	-3.2	130	415	0.329	1	0.933	-1.07	387	415	1.1e-31	2.86e-29	0.303	-3.3	126	415	0.344	1	0.935	-1.07	388	415	1e-35	2.71e-33	0.259	-3.86	107	415	2.9e-28	7.41e-26	2.92	2.92	416	143
RPL32	18900	6.52e-28	1.76e-25	1.38	1.38	2790	2020	0.00127	0.397	0.901	-1.11	1820	2020	2.84e-27	7.24e-25	1.37	1.37	2780	2020	0.49	1	0.978	-1.02	1980	2020	3.36e-37	1.15e-34	1.45	1.45	2920	2020	0.0143	0.233	0.924	-1.08	1870	2020	4.36e-26	7.56e-24	1.36	1.36	2760	2020	5.81e-45	2.91e-42	0.654	-1.53	1820	2790
MTRNR2L12	2510	8.95e-28	2.37e-25	2.53	2.53	489	193	0.624	1	1.05	1.05	203	193	2.12e-29	6.46e-27	2.6	2.6	501	193	0.0785	0.9	1.19	1.19	229	193	1.25e-16	1.18e-14	2.07	2.07	399	193	0.577	1	1.06	1.06	204	193	3.89e-06	8.01e-05	1.53	1.53	296	193	6.52e-26	1.48e-23	0.415	-2.41	203	489
CAVIN2	67.1	0.442	0.797	0.483	-2.07	1.65	3.42	0.543	1	1.53	1.53	5.22	3.42	0.983	0.998	1.02	1.02	3.48	3.42	0.0251	0.46	3.88	3.88	13.3	3.42	0.0772	0.292	3.01	3.01	10.3	3.42	0.0126	0.215	4.44	4.44	15.2	3.42	0.0164	0.0906	4.23	4.23	14.5	3.42	0.197	0.521	3.16	3.16	5.22	1.65
CALD1	2870	1.06e-26	2.7e-24	0.391	-2.56	181	462	0.0902	1	1.11	1.11	515	462	5.21e-21	8.93e-19	0.458	-2.18	212	462	0.766	1	1.02	1.02	471	462	1.62e-18	1.86e-16	0.491	-2.04	227	462	0.125	0.849	1.1	1.1	510	462	8.86e-10	3.72e-08	0.633	-1.58	292	462	9.42e-34	3.48e-31	2.85	2.85	515	181
SERTAD4	203	0.0104	0.0746	0.134	-7.45	1.85	13.8	0.272	1	1.47	1.47	20.2	13.8	0.0219	0.132	0.253	-3.96	3.48	13.8	8.07e-06	0.000741	3.86	3.86	53.1	13.8	0.419	0.734	1.33	1.33	18.4	13.8	3.06e-08	3.11e-06	5.11	5.11	70.4	13.8	0.173	0.451	1.6	1.6	22	13.8	0.00185	0.0166	10.9	10.9	20.2	1.85
RAB27B	110	0.219	0.579	0.434	-2.3	3.11	7.16	0.276	1	1.67	1.67	12	7.16	0.269	0.642	0.486	-2.06	3.48	7.16	0.00126	0.0502	3.86	3.86	27.7	7.16	0.111	0.366	2.07	2.07	14.8	7.16	0.00117	0.0335	3.9	3.9	27.9	7.16	0.154	0.424	1.93	1.93	13.8	7.16	0.034	0.165	3.85	3.85	12	3.11
SESN2	221	0.369	0.741	1.34	1.34	22	16.4	0.416	1	1.31	1.31	21.4	16.4	0.868	0.971	0.943	-1.06	15.5	16.4	1.12e-06	0.000128	3.86	3.86	63.2	16.4	0.841	0.954	0.931	-1.07	15.3	16.4	0.00013	0.00576	2.98	2.98	48.9	16.4	0.695	0.885	1.14	1.14	18.7	16.4	0.931	0.984	0.974	-1.03	21.4	22
RIF1	1960	2.9e-24	6.9e-22	0.347	-2.88	124	358	0.865	1	1.01	1.01	363	358	1.07e-25	2.59e-23	0.328	-3.05	118	358	0.631	1	1.04	1.04	371	358	4.23e-24	7.15e-22	0.349	-2.86	125	358	0.385	1	1.07	1.07	382	358	2.3e-26	4.04e-24	0.32	-3.13	114	358	6.98e-25	1.42e-22	2.92	2.92	363	124
CD70	1690	0.0529	0.245	1.35	1.35	98.7	73.2	0.0183	1	1.43	1.43	105	73.2	5.53e-05	0.00101	1.8	1.8	132	73.2	1.22e-24	9.03e-22	3.84	3.84	281	73.2	9.54e-29	2.2e-26	4.24	4.24	311	73.2	3.22e-33	3.48e-30	4.69	4.69	344	73.2	5.18e-34	1.37e-31	4.77	4.77	350	73.2	0.664	0.896	1.06	1.06	105	98.7
SAT1	1680	7.5e-25	1.82e-22	5.98	5.98	231	38.7	8.03e-05	0.0434	2.15	2.15	83.3	38.7	5.88e-28	1.62e-25	6.63	6.63	256	38.7	1.05e-13	3.28e-11	3.83	3.83	148	38.7	3.99e-33	1.12e-30	7.76	7.76	300	38.7	1.94e-27	1.51e-24	6.52	6.52	252	38.7	2.94e-40	9.61e-38	9.45	9.45	366	38.7	1.33e-15	1.06e-13	0.36	-2.78	83.3	231
LIMCH1	2760	7.13e-24	1.62e-21	0.423	-2.36	195	461	0.74	1	1.02	1.02	472	461	1.67e-18	2.37e-16	0.49	-2.04	226	461	0.89	1	1.01	1.01	466	461	3.45e-15	2.85e-13	0.538	-1.86	248	461	0.75	1	0.979	-1.02	452	461	2.93e-16	2.59e-14	0.522	-1.92	241	461	3.67e-25	7.68e-23	2.42	2.42	472	195
EIF3A	7010	9.15e-24	2.04e-21	0.608	-1.65	655	1080	0.775	1	0.988	-1.01	1060	1080	8.61e-23	1.81e-20	0.616	-1.62	663	1080	0.155	1	1.06	1.06	1140	1080	4.35e-22	6.56e-20	0.621	-1.61	669	1080	0.677	1	1.02	1.02	1100	1080	3.11e-25	5.09e-23	0.596	-1.68	642	1080	1.4e-22	2.29e-20	1.63	1.63	1060	655
PDK4	124	0.98	0.996	1.02	1.02	5.74	5.65	0.398	1	1.58	1.58	8.91	5.65	0.793	0.952	1.16	1.16	6.57	5.65	0.00458	0.135	3.82	3.82	21.6	5.65	0.0102	0.0672	3.42	3.42	19.3	5.65	0.000265	0.0101	5.32	5.32	30.1	5.65	0.00101	0.01	4.6	4.6	26	5.65	0.412	0.753	1.55	1.55	8.91	5.74
CHAC1	208	7.82e-07	2.19e-05	7.1	7.1	51.4	7.24	0.75	1	0.839	-1.19	6.08	7.24	0.000173	0.0027	4.66	4.66	33.7	7.24	0.00197	0.0708	3.66	3.66	26.5	7.24	7.58e-05	0.00115	5.01	5.01	36.3	7.24	0.0277	0.365	2.62	2.62	19	7.24	0.0015	0.0138	3.77	3.77	27.3	7.24	6.38e-07	1.6e-05	0.118	-8.46	6.08	51.4
PHIP	1690	2.33e-23	4.96e-21	0.331	-3.02	108	326	0.842	1	0.984	-1.02	321	326	2.75e-23	6.03e-21	0.332	-3.01	108	326	0.383	1	0.933	-1.07	304	326	6.64e-24	1.11e-21	0.323	-3.1	105	326	0.591	1	0.958	-1.04	313	326	7.57e-24	1.16e-21	0.324	-3.09	106	326	1.16e-22	1.93e-20	2.98	2.98	321	108
CCDC68	58.8	0.212	0.569	0.258	-3.87	1.07	4.14	0.472	1	1.57	1.57	6.51	4.14	0.226	0.593	0.28	-3.57	1.16	4.14	0.0194	0.386	3.66	3.66	15.1	4.14	0.355	0.683	1.77	1.77	7.31	4.14	0.0151	0.244	3.82	3.82	15.8	4.14	0.319	0.628	1.84	1.84	7.61	4.14	0.0835	0.308	6.08	6.08	6.51	1.07
MAL2	609	0.389	0.757	0.798	-1.25	26.2	32.8	0.787	1	1.07	1.07	35	32.8	0.692	0.92	0.905	-1.11	29.7	32.8	9.3e-11	1.95e-08	3.59	3.59	118	32.8	1.46e-10	7.41e-09	3.55	3.55	116	32.8	1.89e-12	3.5e-10	3.96	3.96	130	32.8	2.76e-11	1.42e-09	3.71	3.71	122	32.8	0.259	0.601	1.34	1.34	35	26.2
ROCK2	1830	3.74e-22	7.61e-20	0.365	-2.74	126	344	0.123	1	0.886	-1.13	305	344	1.37e-21	2.56e-19	0.373	-2.68	128	344	0.218	1	1.1	1.1	378	344	1.46e-25	2.8e-23	0.317	-3.15	109	344	0.665	1	0.967	-1.03	333	344	1.74e-26	3.14e-24	0.305	-3.28	105	344	5.6e-17	5.46e-15	2.43	2.43	305	126
RPL19	17700	4.22e-22	8.46e-20	1.34	1.34	2570	1920	0.00136	0.416	0.899	-1.11	1720	1920	6.72e-31	2.25e-28	1.41	1.41	2710	1920	0.884	1	1	1	1930	1920	2.56e-21	3.67e-19	1.33	1.33	2550	1920	4.44e-05	0.00225	0.872	-1.15	1670	1920	1.11e-25	1.88e-23	1.37	1.37	2630	1920	2.12e-37	8.49e-35	0.672	-1.49	1720	2570
TNFSF9	421	1.14e-08	4.64e-07	8.11	8.11	67.8	8.36	0.334	1	1.54	1.54	12.8	8.36	1.53e-10	8.55e-09	10.2	10.2	85.1	8.36	0.00143	0.0552	3.49	3.49	29.2	8.36	5.29e-10	2.52e-08	9.56	9.56	79.9	8.36	3.65e-05	0.00195	4.81	4.81	40.2	8.36	9.98e-12	5.43e-10	11.6	11.6	97.2	8.36	4.61e-08	1.4e-06	0.189	-5.28	12.8	67.8
DDX58	194	0.132	0.439	0.47	-2.13	5.84	12.4	0.222	1	1.56	1.56	19.4	12.4	0.93	0.984	0.965	-1.04	12	12.4	0.000113	0.00726	3.47	3.47	43.1	12.4	0.0489	0.214	1.98	1.98	24.6	12.4	1.68e-05	0.000982	3.93	3.93	48.8	12.4	0.0177	0.0964	2.25	2.25	27.9	12.4	0.0111	0.0707	3.32	3.32	19.4	5.84
LIMS2	62.8	0.987	0.997	1.01	1.01	3.31	3.26	0.27	1	2.1	2.1	6.85	3.26	0.605	0.885	1.45	1.45	4.74	3.26	0.0483	0.685	3.46	3.46	11.3	3.26	0.0492	0.214	3.44	3.44	11.2	3.26	0.0168	0.263	4.34	4.34	14.2	3.26	0.177	0.457	2.43	2.43	7.93	3.26	0.277	0.622	2.07	2.07	6.85	3.31
ISG15	678	0.0814	0.326	1.53	1.53	42.4	27.7	0.00961	1	1.84	1.84	51	27.7	9.06e-05	0.00156	2.42	2.42	67.1	27.7	1.28e-08	1.95e-06	3.42	3.42	94.7	27.7	7.53e-14	5.59e-12	4.77	4.77	132	27.7	9.45e-12	1.6e-09	4.22	4.22	117	27.7	1.16e-15	9.59e-14	5.26	5.26	146	27.7	0.372	0.722	1.2	1.2	51	42.4
ACTN4	3910	1.26e-21	2.37e-19	0.491	-2.04	269	547	0.00392	0.822	1.18	1.18	647	547	1.26e-13	1.05e-11	0.595	-1.68	326	547	0.794	1	0.984	-1.02	539	547	7.78e-07	1.99e-05	0.722	-1.39	395	547	0.0916	0.727	1.1	1.1	605	547	0.255	0.556	1.07	1.07	586	547	9.3e-34	3.48e-31	2.41	2.41	647	269
DUSP1	344	0.0174	0.111	2	2	35.1	17.5	0.074	1	1.71	1.71	30	17.5	0.0214	0.13	1.96	1.96	34.4	17.5	6.19e-06	0.000592	3.41	3.41	59.8	17.5	0.000111	0.00161	2.92	2.92	51.1	17.5	1.3e-07	1.16e-05	4.09	4.09	71.6	17.5	0.00106	0.0104	2.52	2.52	44.2	17.5	0.525	0.826	0.854	-1.17	30	35.1
LIFR	1560	1.55e-21	2.82e-19	0.326	-3.07	96	294	0.645	1	0.962	-1.04	283	294	3.93e-21	6.99e-19	0.333	-3.01	97.9	294	0.592	1	1.04	1.04	308	294	1.32e-15	1.12e-13	0.427	-2.34	126	294	0.0647	0.612	0.853	-1.17	251	294	1.35e-20	1.68e-18	0.341	-2.93	100	294	5.11e-20	6.9e-18	2.95	2.95	283	96
EIF5B	4000	1.81e-21	3.26e-19	0.522	-1.92	327	625	0.565	1	0.968	-1.03	605	625	2.87e-17	3.39e-15	0.571	-1.75	357	625	0.614	1	0.972	-1.03	608	625	2.11e-11	1.19e-09	0.653	-1.53	408	625	0.526	1	0.964	-1.04	603	625	3.35e-06	7.04e-05	0.753	-1.33	471	625	2.62e-19	3.25e-17	1.85	1.85	605	327
MAST4	63	0.225	0.588	0.316	-3.16	1.46	4.62	0.419	1	1.61	1.61	7.45	4.62	0.273	0.646	0.377	-2.65	1.74	4.62	0.0212	0.412	3.39	3.39	15.6	4.62	0.754	0.923	1.22	1.22	5.62	4.62	0.00511	0.11	4.26	4.26	19.6	4.62	0.509	0.783	1.49	1.49	6.87	4.62	0.0717	0.279	5.11	5.11	7.45	1.46
AHNAK2	267	0.0853	0.335	0.48	-2.08	8.15	17	0.103	1	1.65	1.65	28	17	0.723	0.931	0.882	-1.13	15	17	1.08e-05	0.000948	3.37	3.37	57.3	17	0.199	0.511	1.5	1.5	25.4	17	1.13e-08	1.29e-06	4.61	4.61	78.3	17	0.00576	0.0406	2.24	2.24	38	17	0.00192	0.017	3.44	3.44	28	8.15
ZBTB7A	1320	3.28e-21	5.69e-19	0.275	-3.64	68.3	249	0.299	1	1.1	1.1	272	249	4.73e-17	5.4e-15	0.352	-2.84	87.6	249	0.0855	0.928	0.851	-1.17	212	249	1.25e-17	1.31e-15	0.341	-2.93	84.8	249	0.408	1	0.927	-1.08	230	249	6.39e-12	3.56e-10	0.46	-2.17	114	249	1.68e-24	3.18e-22	3.99	3.99	272	68.3
S100A2	122	0.699	0.925	1.26	1.26	6.32	5.02	0.313	1	1.76	1.76	8.82	5.02	0.16	0.494	2.14	2.14	10.7	5.02	0.0174	0.364	3.35	3.35	16.8	5.02	0.00361	0.0293	4.24	4.24	21.3	5.02	0.0012	0.0344	4.89	4.89	24.5	5.02	0.000305	0.0037	5.74	5.74	28.8	5.02	0.523	0.825	1.4	1.4	8.82	6.32
ZFHX3	1250	8.76e-21	1.48e-18	0.278	-3.59	68.3	245	0.653	1	1.04	1.04	256	245	1.08e-19	1.67e-17	0.299	-3.35	73.3	245	0.622	1	0.956	-1.05	235	245	6.57e-22	9.61e-20	0.257	-3.89	63.2	245	0.806	1	1.02	1.02	251	245	4.36e-22	5.95e-20	0.254	-3.94	62.3	245	3.49e-22	5.38e-20	3.74	3.74	256	68.3
RPS17	9990	9.86e-21	1.65e-18	1.44	1.44	1580	1100	0.0925	1	0.929	-1.08	1020	1100	2.3e-06	6.03e-05	1.21	1.21	1330	1100	0.423	1	1.03	1.03	1130	1100	1.1e-19	1.45e-17	1.43	1.43	1570	1100	0.106	0.788	0.932	-1.07	1020	1100	0.00252	0.0211	1.13	1.13	1240	1100	6.21e-28	1.53e-25	0.644	-1.55	1020	1580
SCAF11	2230	3.81e-20	6.29e-18	0.425	-2.36	164	387	0.622	1	0.965	-1.04	373	387	5.52e-19	8.24e-17	0.441	-2.27	171	387	0.835	1	0.985	-1.02	381	387	6.72e-21	9.44e-19	0.414	-2.41	160	387	0.577	1	1.04	1.04	402	387	6.76e-16	5.75e-14	0.488	-2.05	189	387	1.92e-18	2.27e-16	2.27	2.27	373	164
GOLGA4	3010	4.7e-20	7.68e-18	0.47	-2.13	218	462	0.187	1	1.09	1.09	503	462	6.94e-17	7.86e-15	0.513	-1.95	237	462	0.12	1	1.1	1.1	511	462	4.58e-16	4.13e-14	0.525	-1.9	243	462	0.0184	0.278	1.16	1.16	537	462	1.36e-09	5.5e-08	0.636	-1.57	294	462	4.64e-25	9.58e-23	2.31	2.31	503	218
SREK1	1660	5.07e-20	8.19e-18	0.358	-2.79	108	302	0.222	1	1.1	1.1	333	302	2.65e-18	3.58e-16	0.386	-2.59	117	302	0.138	1	0.883	-1.13	267	302	6.8e-18	7.4e-16	0.393	-2.54	119	302	0.131	0.868	0.881	-1.14	266	302	2.79e-13	1.82e-11	0.477	-2.09	144	302	3.24e-24	5.99e-22	3.08	3.08	333	108
LUC7L3	4760	6.27e-20	1e-17	0.578	-1.73	440	761	0.374	1	0.955	-1.05	726	761	1.01e-21	1.92e-19	0.56	-1.79	426	761	0.322	1	0.95	-1.05	722	761	2.18e-16	2e-14	0.618	-1.62	470	761	0.0213	0.308	0.885	-1.13	673	761	1.8e-09	7.13e-08	0.713	-1.4	542	761	1.06e-16	9.57e-15	1.65	1.65	726	440
WDR43	2450	7.71e-20	1.22e-17	0.443	-2.26	181	409	0.962	1	0.997	-1	408	409	1.68e-17	2.06e-15	0.477	-2.1	195	409	0.741	1	0.977	-1.02	400	409	1.37e-11	7.87e-10	0.575	-1.74	235	409	0.259	1	0.923	-1.08	377	409	3.45e-10	1.52e-08	0.603	-1.66	247	409	1.14e-19	1.47e-17	2.25	2.25	408	181
CDKN1A	601	3.51e-07	1.06e-05	3.89	3.89	68.8	17.7	0.0448	1	1.81	1.81	32	17.7	6.31e-08	2.29e-06	4.19	4.19	74	17.7	8.88e-06	0.000799	3.34	3.34	59	17.7	1.83e-12	1.16e-10	6.1	6.1	108	17.7	2.64e-11	4.21e-09	5.59	5.59	98.9	17.7	1.3e-16	1.18e-14	8.06	8.06	142	17.7	0.000355	0.00423	0.466	-2.15	32	68.8
EDIL3	118	0.178	0.518	0.44	-2.27	3.89	8.84	0.41	1	1.43	1.43	12.7	8.84	0.299	0.676	0.558	-1.79	4.93	8.84	0.00241	0.0811	3.22	3.22	28.4	8.84	0.19	0.498	1.74	1.74	15.4	8.84	0.00071	0.0221	3.62	3.62	32	8.84	0.448	0.738	1.4	1.4	12.3	8.84	0.0416	0.191	3.26	3.26	12.7	3.89
CCN2	453	1.21e-12	8.98e-11	16.4	16.4	112	6.85	0.0868	1	2.2	2.2	15.1	6.85	3.12e-12	2.21e-10	15.6	15.6	107	6.85	0.00836	0.217	3.18	3.18	21.7	6.85	9.64e-11	5.01e-09	13	13	89.2	6.85	0.00234	0.0587	3.71	3.71	25.4	6.85	1.76e-09	7e-08	11	11	75.6	6.85	2.52e-13	1.64e-11	0.134	-7.45	15.1	112
NKTR	1700	3.47e-19	5.24e-17	0.379	-2.64	118	310	0.921	1	0.992	-1.01	308	310	1.82e-17	2.18e-15	0.408	-2.45	126	310	0.882	1	0.988	-1.01	307	310	5.96e-22	8.8e-20	0.336	-2.98	104	310	0.705	1	0.97	-1.03	301	310	5.93e-18	6.22e-16	0.399	-2.5	124	310	7.39e-19	8.95e-17	2.62	2.62	308	118
PRPF4B	1770	6.09e-19	9.1e-17	0.401	-2.49	133	331	0.621	1	0.962	-1.04	318	331	2.1e-16	2.29e-14	0.442	-2.26	146	331	0.142	1	0.889	-1.12	294	331	3.42e-22	5.22e-20	0.352	-2.84	116	331	0.0306	0.39	0.839	-1.19	277	331	8.74e-16	7.35e-14	0.453	-2.21	150	331	2.56e-17	2.63e-15	2.4	2.4	318	133
AL031123.1	283	1.32e-05	0.000274	6.84	6.84	40.3	5.89	0.485	1	1.45	1.45	8.56	5.89	4.61e-07	1.42e-05	8.94	8.94	52.7	5.89	0.0143	0.315	3.18	3.18	18.7	5.89	3.52e-08	1.23e-06	10.8	10.8	63.3	5.89	0.0475	0.515	2.61	2.61	15.4	5.89	1.42e-09	5.73e-08	13.3	13.3	78.3	5.89	3.9e-05	0.000627	0.213	-4.7	8.56	40.3
LARP1	2970	8.6e-19	1.26e-16	0.499	-2	243	487	0.283	1	1.07	1.07	521	487	2.9e-20	4.69e-18	0.48	-2.08	234	487	0.949	1	1	1	489	487	1.08e-20	1.5e-18	0.475	-2.11	231	487	0.063	0.605	1.12	1.12	547	487	6.31e-23	9.05e-21	0.448	-2.23	218	487	9.22e-23	1.58e-20	2.14	2.14	521	243
FRY	74.4	0.2	0.55	0.336	-2.97	1.85	5.49	0.7	1	1.25	1.25	6.85	5.49	0.885	0.975	0.915	-1.09	5.03	5.49	0.0209	0.407	3.11	3.11	17.1	5.49	0.292	0.62	1.76	1.76	9.65	5.49	0.0174	0.27	3.2	3.2	17.6	5.49	0.187	0.471	1.99	1.99	11	5.49	0.114	0.376	3.71	3.71	6.85	1.85
PMAIP1	708	1.66e-18	2.38e-16	4.9	4.9	180	36.8	0.839	1	1.05	1.05	38.5	36.8	2.66e-12	1.91e-10	3.67	3.67	135	36.8	0.504	1	1.16	1.16	42.7	36.8	2.83e-10	1.4e-08	3.28	3.28	121	36.8	0.221	1	1.31	1.31	48.1	36.8	3.65e-08	1.16e-06	2.87	2.87	106	36.8	3.74e-18	4.34e-16	0.214	-4.67	38.5	180
JAK1	3520	1.81e-18	2.56e-16	0.524	-1.91	281	537	0.484	1	1.04	1.04	560	537	3.35e-13	2.68e-11	0.598	-1.67	321	537	0.473	1	1.04	1.04	560	537	6.89e-11	3.63e-09	0.637	-1.57	342	537	0.21	1	1.08	1.08	579	537	3.58e-11	1.81e-09	0.632	-1.58	339	537	4.94e-21	6.94e-19	1.99	1.99	560	281
AC093673.1	112	0.0257	0.147	3.43	3.43	14.5	4.22	0.764	1	1.22	1.22	5.14	4.22	0.0296	0.165	3.34	3.34	14.1	4.22	0.0452	0.654	3.07	3.07	13	4.22	0.00585	0.0432	4.42	4.42	18.6	4.22	0.0136	0.224	3.85	3.85	16.3	4.22	0.000492	0.00552	6.22	6.22	26.2	4.22	0.0435	0.198	0.355	-2.82	5.14	14.5
DST	951	1.35e-05	0.000279	0.399	-2.51	31.3	78.6	0.0678	1	1.31	1.31	103	78.6	0.0011	0.0126	0.536	-1.86	42.1	78.6	1.07e-17	4.69e-15	3.05	3.05	239	78.6	0.51	0.798	1.11	1.11	87	78.6	2.19e-23	1.03e-20	3.57	3.57	280	78.6	0.443	0.735	1.13	1.13	88.5	78.6	4.95e-09	1.79e-07	3.3	3.3	103	31.3
PPP1R15B	1390	2.56e-18	3.53e-16	0.359	-2.78	98.9	275	0.697	1	1.03	1.03	284	275	1.99e-20	3.29e-18	0.323	-3.1	88.9	275	0.505	1	0.944	-1.06	260	275	1.02e-17	1.09e-15	0.37	-2.7	102	275	0.00273	0.0666	0.76	-1.32	209	275	2.79e-24	4.36e-22	0.259	-3.86	71.2	275	1.44e-19	1.84e-17	2.88	2.88	284	98.9
MYO10	2970	2.92e-18	3.99e-16	0.466	-2.15	191	410	0.00289	0.713	1.22	1.22	500	410	1.2e-13	1e-11	0.538	-1.86	220	410	0.0613	0.789	1.14	1.14	465	410	5.04e-09	2.06e-07	0.628	-1.59	257	410	2.56e-08	2.65e-06	1.43	1.43	586	410	0.0111	0.0675	0.83	-1.2	340	410	1.22e-29	3.43e-27	2.62	2.62	500	191
MT-TP	2430	3.24e-18	4.38e-16	2.08	2.08	434	209	0.562	1	0.944	-1.06	197	209	3.6e-16	3.86e-14	2	2	417	209	0.321	1	0.905	-1.1	189	209	1.08e-22	1.66e-20	2.26	2.26	472	209	0.222	1	0.884	-1.13	184	209	3.96e-07	1.04e-05	1.57	1.57	327	209	3.48e-20	4.74e-18	0.454	-2.2	197	434
MIR1915HG	162	0.973	0.995	0.985	-1.02	10.1	10.3	0.91	1	1.05	1.05	10.8	10.3	0.77	0.946	0.875	-1.14	8.99	10.3	0.00201	0.0715	3.04	3.04	31.2	10.3	0.00696	0.0496	2.68	2.68	27.5	10.3	0.00407	0.092	2.84	2.84	29.1	10.3	0.000707	0.00746	3.34	3.34	34.3	10.3	0.883	0.971	1.07	1.07	10.8	10.1
NNMT	835	0.0502	0.237	0.665	-1.5	38.3	57.6	0.379	1	1.17	1.17	67.5	57.6	0.0471	0.228	0.661	-1.51	38.1	57.6	3.12e-13	8.93e-11	3.03	3.03	174	57.6	2.24e-07	6.62e-06	2.27	2.27	131	57.6	9.58e-13	1.82e-10	2.97	2.97	171	57.6	6.61e-11	3.19e-09	2.73	2.73	157	57.6	0.00515	0.038	1.76	1.76	67.5	38.3
NFIC	2870	6.51e-18	8.54e-16	0.508	-1.97	245	482	0.606	1	0.967	-1.03	466	482	5.33e-16	5.54e-14	0.535	-1.87	258	482	0.0926	0.964	0.894	-1.12	431	482	3.48e-12	2.13e-10	0.595	-1.68	287	482	0.0289	0.373	0.864	-1.16	416	482	7.5e-13	4.64e-11	0.584	-1.71	281	482	3.64e-16	3.12e-14	1.9	1.9	466	245
EPGN	315	0.0833	0.33	0.546	-1.83	12.6	23.2	0.521	1	1.2	1.2	27.7	23.2	0.358	0.731	0.747	-1.34	17.3	23.2	3.75e-06	0.000376	3.03	3.03	70.2	23.2	0.0271	0.139	1.78	1.78	41.1	23.2	4.85e-07	3.82e-05	3.3	3.3	76.4	23.2	0.00624	0.0431	2.01	2.01	46.4	23.2	0.0205	0.112	2.19	2.19	27.7	12.6
BRD4	2090	6.63e-18	8.54e-16	0.421	-2.38	141	335	0.331	1	1.08	1.08	360	335	7.56e-13	5.84e-11	0.509	-1.96	171	335	0.984	1	0.998	-1	334	335	4.58e-14	3.51e-12	0.486	-2.06	163	335	0.0524	0.543	1.16	1.16	387	335	1.13e-08	3.93e-07	0.601	-1.66	201	335	3.22e-21	4.57e-19	2.56	2.56	360	141
ATP2B1	2790	8.03e-18	1.03e-15	0.491	-2.04	217	443	0.0791	1	1.12	1.12	497	443	2.11e-14	1.89e-12	0.542	-1.85	240	443	0.384	1	1.06	1.06	470	443	1.62e-16	1.52e-14	0.509	-1.96	226	443	0.406	1	1.06	1.06	468	443	9.81e-17	9.01e-15	0.506	-1.98	224	443	2.79e-24	5.22e-22	2.29	2.29	497	217
PTPN14	1250	8.21e-18	1.04e-15	0.308	-3.25	69.7	226	0.522	1	1.06	1.06	240	226	1.81e-17	2.18e-15	0.315	-3.17	71.3	226	0.29	1	1.1	1.1	249	226	3.12e-19	3.87e-17	0.279	-3.58	63.2	226	0.0887	0.718	1.17	1.17	264	226	7.84e-20	8.88e-18	0.267	-3.74	60.5	226	9.83e-20	1.28e-17	3.44	3.44	240	69.7
ZNF106	1330	1.48e-17	1.86e-15	0.352	-2.84	90.3	256	0.854	1	1.02	1.02	261	256	8.49e-19	1.25e-16	0.329	-3.04	84.4	256	0.316	1	0.913	-1.09	234	256	3.5e-18	3.94e-16	0.34	-2.94	87.3	256	0.287	1	0.908	-1.1	233	256	5.4e-19	5.97e-17	0.326	-3.07	83.5	256	4.01e-18	4.62e-16	2.89	2.89	261	90.3
SDR16C5	210	0.52	0.846	0.757	-1.32	9.34	12.3	0.259	1	1.51	1.51	18.7	12.3	0.903	0.979	1.05	1.05	12.9	12.3	0.000846	0.0364	3	3	37	12.3	0.00699	0.0498	2.48	2.48	30.6	12.3	1.39e-05	0.00083	3.99	3.99	49.2	12.3	0.000332	0.00395	3.22	3.22	39.7	12.3	0.0839	0.309	2	2	18.7	9.34
RPS29	14500	1.53e-17	1.89e-15	1.32	1.32	2140	1620	0.00101	0.339	0.888	-1.13	1440	1620	3.38e-08	1.31e-06	1.2	1.2	1950	1620	0.583	1	0.981	-1.02	1590	1620	3.84e-21	5.44e-19	1.36	1.36	2200	1620	2.03e-05	0.00115	0.856	-1.17	1380	1620	6.27e-18	6.53e-16	1.33	1.33	2150	1620	9.52e-32	3.26e-29	0.67	-1.49	1440	2140
SETD5	1290	1.59e-17	1.94e-15	0.335	-2.99	80.8	242	0.63	1	0.957	-1.05	231	242	9.34e-17	1.04e-14	0.35	-2.86	84.5	242	0.923	1	1.01	1.01	244	242	3.53e-17	3.65e-15	0.341	-2.93	82.5	242	0.812	1	0.978	-1.02	236	242	2.93e-16	2.59e-14	0.359	-2.78	86.8	242	4.3e-16	3.63e-14	2.86	2.86	231	80.8
ALPP	166	0.84	0.967	0.916	-1.09	10.2	11.1	0.643	1	1.21	1.21	13.4	11.1	0.995	0.999	0.997	-1	11.1	11.1	0.00148	0.0565	3	3	33.5	11.1	0.0377	0.177	2.13	2.13	23.7	11.1	0.00204	0.0524	2.92	2.92	32.5	11.1	0.00462	0.0342	2.7	2.7	30.1	11.1	0.508	0.815	1.32	1.32	13.4	10.2
C12orf57	849	1.88e-17	2.26e-15	3.77	3.77	196	52	0.182	1	1.28	1.28	66.6	52	8.76e-15	8.2e-13	3.4	3.4	177	52	0.456	1	0.859	-1.16	44.7	52	2.47e-09	1.07e-07	2.64	2.64	137	52	0.74	1	0.936	-1.07	48.7	52	6.77e-08	2.06e-06	2.43	2.43	127	52	2.82e-14	2.03e-12	0.34	-2.94	66.6	196
NFIB	1390	3.04e-17	3.61e-15	0.362	-2.77	93.9	260	0.124	1	0.869	-1.15	226	260	7.91e-22	1.54e-19	0.279	-3.58	72.5	260	0.252	1	1.1	1.1	286	260	8.13e-15	6.52e-13	0.409	-2.45	106	260	0.995	1	0.999	-1	259	260	2.3e-18	2.46e-16	0.341	-2.93	88.5	260	9.23e-13	5.64e-11	2.4	2.4	226	93.9
AGO2	1070	3.57e-17	4.21e-15	0.278	-3.6	55.3	199	0.904	1	1.01	1.01	202	199	5.11e-19	7.71e-17	0.235	-4.25	46.9	199	0.195	1	1.13	1.13	226	199	1.74e-16	1.61e-14	0.294	-3.41	58.5	199	0.3	1	1.11	1.11	220	199	9.75e-17	9.01e-15	0.288	-3.47	57.3	199	1.64e-17	1.72e-15	3.64	3.64	202	55.3
ZNF704	87.4	0.123	0.418	0.339	-2.95	2.72	8.04	0.602	1	1.28	1.28	10.3	8.04	0.0953	0.366	0.288	-3.47	2.32	8.04	0.00793	0.209	2.95	2.95	23.8	8.04	0.923	0.98	1.05	1.05	8.43	8.04	0.00901	0.169	2.91	2.91	23.4	8.04	0.909	0.973	1.06	1.06	8.5	8.04	0.0514	0.222	3.77	3.77	10.3	2.72
SRRM2	3900	5.39e-17	6.26e-15	0.569	-1.76	347	610	0.851	1	1.01	1.01	616	610	2.6e-18	3.55e-16	0.553	-1.81	337	610	0.558	1	1.03	1.03	630	610	3.9e-14	3.01e-12	0.607	-1.65	370	610	0.352	1	1.05	1.05	643	610	1.43e-17	1.45e-15	0.562	-1.78	343	610	1.19e-17	1.3e-15	1.78	1.78	616	347
DUSP5	139	0.939	0.987	1.03	1.03	10.2	9.87	0.0899	1	1.94	1.94	19.2	9.87	0.261	0.632	0.548	-1.82	5.41	9.87	0.00384	0.119	2.91	2.91	28.7	9.87	0.5	0.791	1.33	1.33	13.1	9.87	0.000223	0.00882	3.75	3.75	37	9.87	0.265	0.567	1.57	1.57	15.5	9.87	0.104	0.354	1.88	1.88	19.2	10.2
RPL39	6690	7.41e-17	8.47e-15	1.52	1.52	1000	661	0.548	1	1.03	1.03	683	661	4.66e-08	1.75e-06	1.33	1.33	876	661	0.464	1	1.04	1.04	688	661	2.87e-27	6.1e-25	1.7	1.7	1120	661	0.275	1	1.06	1.06	701	661	9.7e-13	5.87e-11	1.44	1.44	949	661	8.4e-15	6.34e-13	0.68	-1.47	683	1000
ADM2	91.4	0.0385	0.196	2.73	2.73	15.9	5.81	0.957	1	1.03	1.03	5.99	5.81	0.242	0.61	1.83	1.83	10.6	5.81	0.0273	0.479	2.89	2.89	16.8	5.81	0.245	0.57	1.82	1.82	10.6	5.81	0.0343	0.422	2.78	2.78	16.2	5.81	0.343	0.65	1.65	1.65	9.57	5.81	0.0425	0.194	0.378	-2.64	5.99	15.9
PHLDA3	643	0.132	0.438	0.683	-1.46	26.3	38.4	0.0142	1	1.65	1.65	63.5	38.4	0.955	0.991	1.01	1.01	38.9	38.4	2.65e-08	3.84e-06	2.84	2.84	109	38.4	1.76e-06	4.16e-05	2.49	2.49	95.8	38.4	4.56e-12	8.1e-10	3.54	3.54	136	38.4	6.25e-12	3.5e-10	3.51	3.51	135	38.4	0.000143	0.00195	2.42	2.42	63.5	26.3
NPAS2	82.1	0.0751	0.312	0.169	-5.93	1.17	6.93	0.351	1	1.57	1.57	10.9	6.93	0.108	0.396	0.262	-3.82	1.81	6.93	0.0186	0.376	2.83	2.83	19.6	6.93	0.407	0.723	1.5	1.5	10.4	6.93	0.00991	0.18	3.09	3.09	21.4	6.93	0.473	0.757	1.43	1.43	9.88	6.93	0.0218	0.117	9.34	9.34	10.9	1.17
KMT2A	1150	2.21e-16	2.44e-14	0.319	-3.13	68.3	214	0.0998	1	1.17	1.17	249	214	4.67e-18	6.08e-16	0.284	-3.53	60.6	214	0.83	1	0.979	-1.02	209	214	8.47e-17	8.32e-15	0.31	-3.22	66.4	214	0.917	1	1.01	1.01	216	214	5.14e-17	4.94e-15	0.306	-3.27	65.4	214	2.6e-21	3.76e-19	3.65	3.65	249	68.3
MICAL2	171	0.0259	0.148	0.294	-3.4	4.28	14.6	0.309	1	1.42	1.42	20.6	14.6	0.0706	0.301	0.418	-2.39	6.09	14.6	0.000717	0.0319	2.81	2.81	40.9	14.6	0.166	0.463	1.59	1.59	23.1	14.6	0.00133	0.0371	2.68	2.68	39	14.6	0.193	0.479	1.55	1.55	22.6	14.6	0.00306	0.025	4.82	4.82	20.6	4.28
CLSPN	1550	2.38e-16	2.6e-14	0.39	-2.56	105	270	0.212	1	1.11	1.11	300	270	4.68e-15	4.47e-13	0.415	-2.41	112	270	0.302	1	0.913	-1.1	247	270	6.95e-14	5.2e-12	0.438	-2.28	119	270	0.413	1	0.931	-1.07	252	270	3.07e-10	1.36e-08	0.52	-1.92	141	270	2.45e-20	3.38e-18	2.85	2.85	300	105
THOC2	3670	3.61e-16	3.91e-14	0.577	-1.73	346	600	0.658	1	0.975	-1.03	585	600	1.07e-13	9e-12	0.611	-1.64	367	600	0.0686	0.833	0.898	-1.11	539	600	1.49e-18	1.73e-16	0.547	-1.83	328	600	0.0628	0.604	0.895	-1.12	538	600	2.03e-13	1.34e-11	0.615	-1.63	369	600	1.05e-14	7.73e-13	1.69	1.69	585	346
RPLP2	9460	4.28e-16	4.59e-14	1.4	1.4	1420	1010	0.6	1	0.977	-1.02	991	1010	2.81e-11	1.76e-09	1.32	1.32	1340	1010	0.43	1	0.965	-1.04	979	1010	5.84e-13	3.87e-11	1.35	1.35	1370	1010	0.451	1	0.967	-1.03	981	1010	3.93e-13	2.53e-11	1.35	1.35	1370	1010	5.62e-18	6.42e-16	0.699	-1.43	991	1420
UBE2F	377	0.689	0.92	0.888	-1.13	21.6	24.3	0.851	1	1.05	1.05	25.6	24.3	0.644	0.901	0.872	-1.15	21.2	24.3	1.19e-05	0.00103	2.81	2.81	68.3	24.3	7.17e-06	0.000149	2.88	2.88	69.9	24.3	3.25e-06	0.00022	2.98	2.98	72.3	24.3	1.94e-06	4.32e-05	3.04	3.04	73.9	24.3	0.557	0.845	1.19	1.19	25.6	21.6
LRRC58	1010	5.75e-16	6.07e-14	0.308	-3.25	61.9	201	0.934	1	0.992	-1.01	199	201	6.63e-20	1.03e-17	0.218	-4.6	43.7	201	0.886	1	1.01	1.01	204	201	2.56e-16	2.34e-14	0.3	-3.33	60.2	201	0.452	1	0.926	-1.08	186	201	1.31e-18	1.43e-16	0.248	-4.03	49.8	201	9.77e-16	7.88e-14	3.22	3.22	199	61.9
RPL37A	17000	5.96e-16	6.25e-14	1.28	1.28	2420	1890	0.382	1	0.972	-1.03	1840	1890	1.45e-17	1.82e-15	1.3	1.3	2450	1890	0.0735	0.861	0.943	-1.06	1780	1890	1.02e-16	9.92e-15	1.29	1.29	2440	1890	0.000218	0.0087	0.883	-1.13	1670	1890	2.39e-22	3.29e-20	1.34	1.34	2540	1890	3.57e-19	4.36e-17	0.758	-1.32	1840	2420
PTPN1	1630	6.06e-16	6.3e-14	0.379	-2.64	96.1	253	0.0751	1	1.16	1.16	295	253	6.68e-12	4.56e-10	0.465	-2.15	118	253	0.75	1	1.03	1.03	260	253	2.75e-07	7.99e-06	0.588	-1.7	149	253	0.136	0.877	1.14	1.14	288	253	8.58e-05	0.00124	0.678	-1.47	172	253	1.33e-21	1.97e-19	3.07	3.07	295	96.1
KIAA0040	180	0.0864	0.338	0.431	-2.32	5.93	13.8	0.362	1	1.38	1.38	19	13.8	0.352	0.727	0.674	-1.48	9.28	13.8	0.00116	0.0473	2.78	2.78	38.2	13.8	0.0284	0.144	2.05	2.05	28.3	13.8	0.00288	0.0697	2.58	2.58	35.5	13.8	0.0159	0.0882	2.19	2.19	30.2	13.8	0.0133	0.0811	3.2	3.2	19	5.93
RNU5F-1	757	0.000786	0.00934	1.94	1.94	75.2	38.7	0.383	1	1.21	1.21	46.8	38.7	0.000101	0.00172	2.13	2.13	82.5	38.7	5.94e-08	8.25e-06	2.77	2.77	107	38.7	7.62e-15	6.15e-13	4.04	4.04	156	38.7	3.54e-07	2.89e-05	2.62	2.62	101	38.7	7.72e-14	5.45e-12	3.85	3.85	149	38.7	0.0108	0.0691	0.622	-1.61	46.8	75.2
SMC4	4640	7.07e-16	7.19e-14	0.612	-1.63	435	711	0.525	1	0.967	-1.03	688	711	3.96e-17	4.55e-15	0.597	-1.68	425	711	0.673	1	1.02	1.02	727	711	3.13e-12	1.94e-10	0.661	-1.51	470	711	0.81	1	0.987	-1.01	702	711	6.18e-11	3.01e-09	0.68	-1.47	484	711	8.53e-14	5.93e-12	1.58	1.58	688	435
SLC16A1	2810	7.18e-16	7.26e-14	0.513	-1.95	221	430	0.599	1	1.04	1.04	446	430	1.98e-17	2.35e-15	0.489	-2.04	211	430	0.145	1	1.1	1.1	474	430	1.79e-09	7.88e-08	0.627	-1.6	270	430	0.206	1	1.09	1.09	468	430	5.51e-07	1.41e-05	0.685	-1.46	295	430	1.26e-17	1.35e-15	2.02	2.02	446	221
NDRG1	932	8.68e-16	8.71e-14	0.222	-4.51	34.8	157	0.678	1	1.05	1.05	165	157	6.24e-14	5.48e-12	0.276	-3.62	43.4	157	0.313	1	1.12	1.12	176	157	1.83e-08	6.74e-07	0.445	-2.25	70	157	0.104	0.78	1.19	1.19	187	157	0.000307	0.00372	0.629	-1.59	98.9	157	8.37e-17	7.73e-15	4.73	4.73	165	34.8
ETV5	367	0.00205	0.0205	0.291	-3.43	8.07	27.7	0.108	1	1.48	1.48	41.1	27.7	0.00756	0.0605	0.38	-2.63	10.5	27.7	4.47e-06	0.000439	2.77	2.77	76.6	27.7	0.000525	0.00604	2.21	2.21	61.3	27.7	2.57e-07	2.15e-05	3.09	3.09	85.5	27.7	0.00249	0.021	2.02	2.02	55.9	27.7	2.36e-05	0.000406	5.09	5.09	41.1	8.07
BDP1	1420	1.01e-15	9.94e-14	0.397	-2.52	105	265	0.907	1	0.99	-1.01	263	265	8.9e-15	8.23e-13	0.415	-2.41	110	265	0.336	1	0.918	-1.09	244	265	2.57e-19	3.25e-17	0.331	-3.03	87.7	265	0.465	1	0.938	-1.07	249	265	2.84e-17	2.79e-15	0.367	-2.72	97.5	265	2.25e-15	1.75e-13	2.5	2.5	263	105
DUSP4	258	0.174	0.512	0.598	-1.67	11.2	18.7	0.251	1	1.41	1.41	26.5	18.7	0.163	0.5	0.589	-1.7	11	18.7	0.000166	0.00981	2.76	2.76	51.7	18.7	0.00446	0.0347	2.21	2.21	41.3	18.7	1.21e-05	0.000741	3.19	3.19	59.6	18.7	0.0129	0.0756	2.02	2.02	37.8	18.7	0.0158	0.0922	2.37	2.37	26.5	11.2
DSP	4610	1.41e-15	1.38e-13	0.612	-1.63	427	698	0.995	1	1	1	698	698	1.31e-16	1.43e-14	0.6	-1.67	418	698	0.0917	0.959	1.09	1.09	762	698	4.09e-20	5.52e-18	0.56	-1.79	390	698	0.0024	0.0599	1.17	1.17	816	698	4.3e-19	4.79e-17	0.571	-1.75	398	698	1.34e-15	1.07e-13	1.63	1.63	698	427
SKIDA1	70.3	0.58	0.874	1.36	1.36	7.59	5.57	0.81	1	0.861	-1.16	4.8	5.57	0.961	0.993	0.971	-1.03	5.41	5.57	0.0399	0.603	2.76	2.76	15.4	5.57	0.683	0.895	1.26	1.26	7.03	5.57	0.0439	0.489	2.71	2.71	15.1	5.57	0.328	0.636	1.69	1.69	9.4	5.57	0.432	0.765	0.632	-1.58	4.8	7.59
LINC01087	54.2	0.135	0.442	0.278	-3.59	1.75	6.29	0.933	1	0.953	-1.05	5.99	6.29	0.0993	0.375	0.2	-5.01	1.26	6.29	0.0305	0.512	2.74	2.74	17.2	6.29	0.248	0.572	0.432	-2.31	2.72	6.29	0.0503	0.536	2.52	2.52	15.8	6.29	0.323	0.631	0.507	-1.97	3.19	6.29	0.152	0.447	3.42	3.42	5.99	1.75
OLR1	870	2.17e-15	2.08e-13	0.224	-4.46	34.4	154	0.584	1	1.06	1.06	163	154	3.82e-14	3.38e-12	0.262	-3.82	40.2	154	0.692	1	1.05	1.05	161	154	1.33e-08	5.06e-07	0.435	-2.3	66.8	154	0.158	0.92	1.17	1.17	179	154	1.03e-07	3.01e-06	0.467	-2.14	71.8	154	1.02e-16	9.26e-15	4.75	4.75	163	34.4
BAZ1B	2480	2.19e-15	2.08e-13	0.494	-2.02	189	383	0.743	1	1.02	1.02	392	383	7.87e-10	3.93e-08	0.598	-1.67	229	383	0.298	1	1.08	1.08	412	383	1.07e-12	6.91e-11	0.541	-1.85	207	383	0.0788	0.682	1.13	1.13	433	383	4.34e-09	1.64e-07	0.615	-1.63	235	383	1.92e-16	1.71e-14	2.07	2.07	392	189
VGLL3	787	2.27e-15	2.14e-13	0.214	-4.68	32	150	0.386	1	1.1	1.1	165	150	2.06e-15	2.07e-13	0.212	-4.71	31.8	150	0.245	1	1.14	1.14	171	150	2.8e-13	1.89e-11	0.278	-3.59	41.7	150	0.614	1	1.06	1.06	159	150	2.77e-14	2.08e-12	0.248	-4.04	37.1	150	1.95e-17	2.01e-15	5.16	5.16	165	32
TAOK1	1130	2.42e-15	2.26e-13	0.34	-2.94	72.2	212	0.539	1	1.06	1.06	225	212	1.35e-17	1.7e-15	0.291	-3.44	61.7	212	0.879	1	1.01	1.01	215	212	1.51e-19	1.96e-17	0.249	-4.02	52.8	212	0.343	1	1.09	1.09	232	212	1.69e-18	1.83e-16	0.272	-3.68	57.7	212	4.12e-17	4.08e-15	3.12	3.12	225	72.2
HES1	1290	2.43e-15	2.26e-13	2.87	2.87	218	76	0.474	1	1.12	1.12	85.1	76	3.48e-23	7.53e-21	3.62	3.62	275	76	0.886	1	0.977	-1.02	74.3	76	1.17e-15	1.01e-13	2.9	2.9	221	76	0.47	1	1.12	1.12	85.2	76	2.62e-20	3.12e-18	3.34	3.34	254	76	1.75e-13	1.18e-11	0.39	-2.56	85.1	218
DDX17	3270	3.6e-15	3.32e-13	0.563	-1.78	293	521	0.395	1	0.948	-1.05	494	521	1.13e-22	2.34e-20	0.467	-2.14	243	521	0.127	1	1.1	1.1	571	521	4.5e-11	2.41e-09	0.628	-1.59	327	521	0.218	1	1.08	1.08	561	521	1.86e-20	2.28e-18	0.493	-2.03	257	521	1.58e-12	9.34e-11	1.68	1.68	494	293
FOLR1	1730	0.0903	0.348	1.28	1.28	106	83	1.39e-06	0.00115	1.92	1.92	160	83	6.16e-12	4.22e-10	2.45	2.45	203	83	5.39e-15	2.05e-12	2.73	2.73	226	83	2.5e-19	3.2e-17	3.11	3.11	258	83	1.72e-26	1.1e-23	3.73	3.73	310	83	1.1e-36	3.16e-34	4.63	4.63	384	83	0.00121	0.0118	1.5	1.5	160	106
H2AC6	166	0.183	0.526	1.77	1.77	15.1	8.52	0.243	1	1.66	1.66	14.1	8.52	0.0266	0.152	2.46	2.46	21	8.52	0.0125	0.288	2.72	2.72	23.2	8.52	0.00324	0.0269	3.18	3.18	27.1	8.52	0.00283	0.0688	3.23	3.23	27.5	8.52	0.0014	0.0131	3.47	3.47	29.5	8.52	0.861	0.968	0.937	-1.07	14.1	15.1
RBM39	2770	4.61e-15	4.18e-13	0.524	-1.91	225	429	0.306	1	1.07	1.07	459	429	6.78e-14	5.91e-12	0.543	-1.84	233	429	0.669	1	1.03	1.03	441	429	6.65e-14	4.99e-12	0.543	-1.84	233	429	0.421	1	1.06	1.06	453	429	2.52e-06	5.5e-05	0.702	-1.42	301	429	1.74e-18	2.07e-16	2.04	2.04	459	225
HEG1	343	0.000104	0.00167	0.154	-6.5	4.96	32.2	0.689	1	1.1	1.1	35.5	32.2	0.000606	0.0078	0.27	-3.71	8.7	32.2	1.57e-06	0.000175	2.69	2.69	86.8	32.2	0.335	0.663	0.773	-1.29	24.9	32.2	6.69e-11	1.02e-08	3.66	3.66	118	32.2	0.99	0.995	0.997	-1	32.1	32.2	3.99e-05	0.00064	7.17	7.17	35.5	4.96
KRT17	444	0.597	0.884	1.16	1.16	28.9	25	0.0204	1	1.78	1.78	44.6	25	0.102	0.382	1.52	1.52	38.1	25	3.39e-05	0.0026	2.65	2.65	66.2	25	9.93e-06	0.000198	2.8	2.8	70	25	3.16e-10	4.48e-08	4.07	4.07	102	25	1.22e-05	0.000224	2.77	2.77	69.3	25	0.0687	0.271	1.54	1.54	44.6	28.9
MCTP2	221	0.00747	0.0582	0.293	-3.42	6.13	20.9	0.82	1	1.07	1.07	22.4	20.9	0.0179	0.115	0.369	-2.71	7.73	20.9	0.00015	0.00918	2.64	2.64	55.4	20.9	0.377	0.7	1.29	1.29	27.1	20.9	0.000177	0.00745	2.62	2.62	54.9	20.9	0.396	0.697	1.28	1.28	26.8	20.9	0.00441	0.0334	3.66	3.66	22.4	6.13
TRIM33	1060	6.95e-15	6.14e-13	0.321	-3.12	62	193	0.491	1	1.07	1.07	207	193	6.27e-13	4.92e-11	0.369	-2.71	71.2	193	0.318	1	0.901	-1.11	174	193	6.31e-14	4.76e-12	0.344	-2.91	66.4	193	0.577	1	1.06	1.06	204	193	5.37e-11	2.64e-09	0.42	-2.38	81	193	8.44e-17	7.75e-15	3.34	3.34	207	62
HNRNPU	5240	8e-15	7.02e-13	0.651	-1.54	540	830	0.74	1	0.984	-1.02	816	830	4.23e-21	7.43e-19	0.583	-1.71	484	830	0.117	1	0.925	-1.08	767	830	9.94e-15	7.89e-13	0.652	-1.53	541	830	0.108	0.792	0.923	-1.08	766	830	3.42e-20	4.04e-18	0.592	-1.69	491	830	9.54e-14	6.54e-12	1.51	1.51	816	540
SERPINB5	139	0.523	0.848	0.71	-1.41	5.93	8.36	0.295	1	1.59	1.59	13.3	8.36	0.792	0.952	1.13	1.13	9.47	8.36	0.0178	0.369	2.62	2.62	21.9	8.36	0.0305	0.152	2.43	2.43	20.3	8.36	0.000305	0.0113	4.04	4.04	33.7	8.36	0.00444	0.0331	3.1	3.1	25.9	8.36	0.103	0.353	2.24	2.24	13.3	5.93
ZC3HAV1	1610	1.29e-14	1.12e-12	0.387	-2.59	91.2	236	0.00188	0.517	1.31	1.31	309	236	9.5e-09	4.03e-07	0.53	-1.89	125	236	0.854	1	1.02	1.02	240	236	2.96e-06	6.75e-05	0.61	-1.64	144	236	0.00247	0.0615	1.3	1.3	307	236	0.000147	0.002	0.678	-1.48	160	236	1.49e-24	2.87e-22	3.38	3.38	309	91.2
NEXN	1750	5.61e-15	5.02e-13	0.21	-4.77	30.3	144	2.27e-06	0.00177	1.65	1.65	238	144	4.47e-11	2.68e-09	0.334	-2.99	48.3	144	1.62e-22	9.13e-20	2.6	2.6	376	144	0.173	0.474	1.17	1.17	168	144	1.44e-37	1.84e-34	3.37	3.37	486	144	7.4e-09	2.68e-07	1.82	1.82	263	144	1.3e-26	3.1e-24	7.85	7.85	238	30.3
AP000769.5	1500	1.83e-14	1.57e-12	0.386	-2.59	90	233	6.65e-14	1.56e-10	1.84	1.84	429	233	4.56e-15	4.38e-13	0.373	-2.68	87	233	0.13	1	1.15	1.15	267	233	2.25e-12	1.42e-10	0.433	-2.31	101	233	0.0189	0.285	1.23	1.23	287	233	3.56e-20	4.16e-18	0.0312	-32.1	7.26	233	2.75e-41	1.21e-38	4.77	4.77	429	90
FTX	683	2.23e-14	1.9e-12	0.2	-5.01	26.9	135	0.575	1	1.07	1.07	144	135	1.97e-13	1.61e-11	0.234	-4.28	31.6	135	0.69	1	1.05	1.05	142	135	1.35e-13	9.6e-12	0.228	-4.39	30.8	135	0.605	1	1.06	1.06	144	135	7.18e-14	5.12e-12	0.218	-4.58	29.5	135	1.27e-15	1.02e-13	5.36	5.36	144	26.9
ITPR1	994	2.49e-14	2.11e-12	0.264	-3.79	41.4	157	0.439	1	1.09	1.09	171	157	4.11e-10	2.12e-08	0.39	-2.57	61.2	157	0.0648	0.814	1.22	1.22	191	157	1.27e-07	3.98e-06	0.476	-2.1	74.7	157	0.000421	0.0146	1.44	1.44	226	157	2.74e-08	8.93e-07	0.451	-2.22	70.8	157	2.79e-16	2.43e-14	4.12	4.12	171	41.4
GADD45B	700	2.59e-14	2.18e-12	4.98	4.98	135	27.1	0.0474	1	1.62	1.62	43.9	27.1	3.29e-18	4.32e-16	6.08	6.08	165	27.1	0.272	1	1.32	1.32	35.8	27.1	1.12e-11	6.5e-10	4.27	4.27	115	27.1	0.0131	0.219	1.81	1.81	49	27.1	1.43e-13	9.82e-12	4.77	4.77	129	27.1	1.13e-10	5.33e-09	0.326	-3.07	43.9	135
KRT80	157	0.183	0.526	0.51	-1.96	5.93	11.6	0.0194	1	2.28	2.28	26.5	11.6	0.518	0.844	0.748	-1.34	8.7	11.6	0.00601	0.168	2.58	2.58	30	11.6	0.0923	0.329	1.85	1.85	21.5	11.6	0.0124	0.213	2.39	2.39	27.8	11.6	0.0292	0.14	2.17	2.17	25.2	11.6	0.000997	0.0101	4.46	4.46	26.5	5.93
LATS2	592	3.5e-14	2.9e-12	0.172	-5.8	21.8	126	0.702	1	1.05	1.05	133	126	6.54e-13	5.1e-11	0.225	-4.45	28.4	126	0.325	1	0.88	-1.14	111	126	1.73e-13	1.19e-11	0.202	-4.94	25.6	126	0.316	1	0.878	-1.14	111	126	1.45e-11	7.71e-10	0.274	-3.65	34.6	126	5.71e-15	4.36e-13	6.09	6.09	133	21.8
PAPPA	220	0.107	0.385	0.566	-1.77	12.5	22.1	0.893	1	1.04	1.04	23	22.1	0.0197	0.124	0.393	-2.54	8.71	22.1	0.000168	0.00986	2.57	2.57	56.8	22.1	0.865	0.961	1.05	1.05	23.3	22.1	0.000241	0.00943	2.52	2.52	55.7	22.1	0.482	0.763	0.799	-1.25	17.7	22.1	0.0823	0.306	1.84	1.84	23	12.5
KLF5	273	0.3	0.673	0.71	-1.41	15.7	22.1	0.051	1	1.69	1.69	37.3	22.1	0.661	0.908	0.872	-1.15	19.2	22.1	0.000168	0.00986	2.57	2.57	56.7	22.1	0.2	0.512	1.43	1.43	31.5	22.1	4.06e-05	0.00208	2.77	2.77	61.1	22.1	0.286	0.591	1.35	1.35	29.8	22.1	0.00401	0.031	2.38	2.38	37.3	15.7
ZC3H13	1140	4.8e-14	3.92e-12	0.352	-2.84	70.3	200	0.401	1	0.918	-1.09	184	200	7.75e-10	3.89e-08	0.461	-2.17	92.2	200	0.95	1	1.01	1.01	201	200	2.41e-11	1.34e-09	0.419	-2.38	83.9	200	0.689	1	1.04	1.04	208	200	1.45e-08	4.93e-07	0.499	-2	99.8	200	7.97e-12	4.41e-10	2.61	2.61	184	70.3
MARCHF6	2480	5.44e-14	4.41e-12	0.542	-1.84	233	430	0.434	1	0.947	-1.06	407	430	4.57e-19	6.98e-17	0.466	-2.14	201	430	0.221	1	0.918	-1.09	395	430	4.7e-18	5.2e-16	0.48	-2.08	207	430	0.545	1	0.959	-1.04	413	430	1.4e-20	1.72e-18	0.446	-2.24	192	430	1.12e-11	6.09e-10	1.75	1.75	407	233
WFDC21P	255	0.513	0.843	0.784	-1.28	12.8	16.4	0.409	1	1.31	1.31	21.5	16.4	0.694	0.92	0.867	-1.15	14.2	16.4	0.0012	0.0482	2.57	2.57	42.1	16.4	0.00117	0.0118	2.57	2.57	42.2	16.4	6.12e-05	0.00297	3.12	3.12	51.1	16.4	2.03e-05	0.000356	3.32	3.32	54.4	16.4	0.145	0.435	1.67	1.67	21.5	12.8
GPNMB	126	0.48	0.823	1.41	1.41	10.1	7.16	0.241	1	1.73	1.73	12.4	7.16	0.0728	0.306	2.24	2.24	16	7.16	0.0373	0.58	2.51	2.51	18	7.16	0.0567	0.236	2.34	2.34	16.8	7.16	0.00314	0.0751	3.49	3.49	25	7.16	0.0132	0.0769	2.92	2.92	20.9	7.16	0.628	0.881	1.23	1.23	12.4	10.1
AC125611.3	4600	9.85e-14	7.86e-12	0.61	-1.64	366	600	0.00116	0.376	1.2	1.2	718	600	5.16e-06	0.000126	0.753	-1.33	451	600	0.458	1	0.958	-1.04	574	600	0.139	0.417	0.916	-1.09	550	600	0.413	1	1.05	1.05	628	600	0.00169	0.0153	1.19	1.19	714	600	1.04e-25	2.28e-23	1.96	1.96	718	366
IFIT1	210	0.543	0.858	0.77	-1.3	9.63	12.5	0.266	1	1.5	1.5	18.8	12.5	0.23	0.598	1.55	1.55	19.3	12.5	0.00612	0.169	2.5	2.5	31.3	12.5	0.00289	0.0247	2.68	2.68	33.5	12.5	0.000651	0.0205	3.04	3.04	38	12.5	3.22e-05	0.000522	3.76	3.76	46.9	12.5	0.0926	0.33	1.95	1.95	18.8	9.63
ATF4	3560	1.63e-13	1.29e-11	1.65	1.65	579	351	0.0752	1	0.87	-1.15	306	351	1.17e-08	4.84e-07	1.48	1.48	521	351	0.186	1	1.1	1.1	387	351	8.36e-08	2.76e-06	1.45	1.45	510	351	0.97	1	0.997	-1	350	351	1.11e-11	5.97e-10	1.59	1.59	558	351	1.83e-19	2.32e-17	0.528	-1.89	306	579
BPTF	1610	1.97e-13	1.54e-11	0.447	-2.24	121	270	0.989	1	0.999	-1	270	270	8e-13	6.14e-11	0.46	-2.17	124	270	0.735	1	1.03	1.03	278	270	2.48e-11	1.37e-09	0.493	-2.03	133	270	0.343	1	1.08	1.08	293	270	3.2e-13	2.08e-11	0.452	-2.21	122	270	2.16e-13	1.42e-11	2.23	2.23	270	121
POMK	564	2e-13	1.56e-11	0.18	-5.55	21.7	120	0.997	1	1	1	120	120	2.61e-12	1.88e-10	0.227	-4.4	27.4	120	0.443	1	0.903	-1.11	109	120	5.13e-13	3.43e-11	0.198	-5.04	23.9	120	0.927	1	0.988	-1.01	119	120	2.12e-13	1.39e-11	0.181	-5.52	21.8	120	1.97e-13	1.31e-11	5.56	5.56	120	21.7
PGRMC2	1370	2.08e-13	1.61e-11	0.388	-2.58	83.3	215	0.402	1	0.921	-1.09	198	215	7.73e-11	4.52e-09	0.451	-2.22	97	215	0.971	1	0.997	-1	214	215	0.000244	0.00313	0.674	-1.48	145	215	0.678	1	1.04	1.04	224	215	0.355	0.661	0.913	-1.1	196	215	3.46e-11	1.73e-09	2.38	2.38	198	83.3
CDKN1C	869	2.39e-13	1.85e-11	3.49	3.49	154	44.3	0.0239	1	1.55	1.55	68.4	44.3	9.83e-19	1.42e-16	4.36	4.36	193	44.3	0.115	1	1.37	1.37	60.5	44.3	1.41e-08	5.31e-07	2.71	2.71	120	44.3	0.00367	0.0849	1.73	1.73	76.6	44.3	6.1e-13	3.81e-11	3.42	3.42	151	44.3	2.14e-08	6.92e-07	0.443	-2.26	68.4	154
SRGAP1	679	2.5e-13	1.92e-11	0.203	-4.93	25.4	125	0.644	1	1.06	1.06	132	125	1.73e-11	1.12e-09	0.272	-3.68	34	125	0.248	1	1.15	1.15	144	125	1.1e-11	6.41e-10	0.265	-3.78	33.1	125	0.14	0.885	1.2	1.2	149	125	4.99e-11	2.48e-09	0.289	-3.46	36.1	125	2.54e-14	1.84e-12	5.22	5.22	132	25.4
PNISR	1810	2.84e-13	2.17e-11	0.471	-2.12	139	294	0.614	1	0.959	-1.04	282	294	2.92e-12	2.07e-10	0.492	-2.03	145	294	0.809	1	0.98	-1.02	289	294	2.78e-08	9.93e-07	0.587	-1.7	173	294	0.419	1	0.934	-1.07	275	294	0.000648	0.00691	0.737	-1.36	217	294	7.54e-12	4.19e-10	2.03	2.03	282	139
RBMS1	833	4.83e-13	3.66e-11	0.279	-3.59	40.9	147	0.202	1	1.15	1.15	170	147	1.93e-10	1.07e-08	0.36	-2.77	53	147	0.805	1	1.03	1.03	151	147	4.08e-10	1.96e-08	0.371	-2.69	54.5	147	0.266	1	1.13	1.13	167	147	4.16e-11	2.09e-09	0.339	-2.95	49.8	147	3.28e-16	2.84e-14	4.14	4.14	170	40.9
CMIP	908	7.66e-13	5.79e-11	0.308	-3.25	48.3	157	0.0966	1	1.2	1.2	188	157	9.69e-13	7.31e-11	0.311	-3.22	48.8	157	0.776	1	0.968	-1.03	152	157	3.71e-10	1.81e-08	0.389	-2.57	61.1	157	0.408	1	1.1	1.1	172	157	1.08e-06	2.57e-05	0.513	-1.95	80.5	157	3.67e-17	3.66e-15	3.89	3.89	188	48.3
DYNLL1	3970	7.84e-13	5.89e-11	1.59	1.59	621	391	0.139	1	0.897	-1.11	351	391	1.49e-09	7.12e-08	1.49	1.49	581	391	0.343	1	1.07	1.07	418	391	9.4e-14	6.84e-12	1.62	1.62	632	391	0.673	1	1.03	1.03	403	391	5.98e-09	2.21e-07	1.46	1.46	573	391	1.21e-17	1.31e-15	0.565	-1.77	351	621
NR3C1	1140	7.97e-13	5.96e-11	0.378	-2.64	74.9	198	0.87	1	1.02	1.02	201	198	1.93e-11	1.23e-09	0.414	-2.41	81.9	198	0.187	1	1.14	1.14	225	198	1.54e-13	1.08e-11	0.361	-2.77	71.4	198	0.426	1	1.08	1.08	214	198	1.79e-13	1.2e-11	0.362	-2.76	71.7	198	2.91e-13	1.87e-11	2.69	2.69	201	74.9
PAWR	1170	1.18e-12	8.76e-11	0.388	-2.57	78.5	202	0.88	1	0.985	-1.02	199	202	1.11e-11	7.29e-10	0.413	-2.42	83.5	202	0.565	1	1.06	1.06	214	202	2.02e-10	1.02e-08	0.447	-2.24	90.3	202	0.294	1	1.11	1.11	224	202	1.43e-11	7.62e-10	0.416	-2.4	84.1	202	2.95e-12	1.69e-10	2.54	2.54	199	78.5
AC016747.1	148	0.606	0.888	1.23	1.23	13.8	11.2	0.735	1	0.862	-1.16	9.68	11.2	0.377	0.748	1.41	1.41	15.8	11.2	0.00961	0.239	2.5	2.5	28	11.2	0.0168	0.0978	2.35	2.35	26.3	11.2	0.0891	0.719	1.87	1.87	21	11.2	0.0587	0.23	2	2	22.4	11.2	0.396	0.743	0.701	-1.43	9.68	13.8
DEK	5450	1.36e-12	9.97e-11	0.679	-1.47	561	827	0.95	1	0.997	-1	824	827	1.56e-12	1.16e-10	0.679	-1.47	562	827	0.189	1	0.936	-1.07	774	827	2.66e-12	1.67e-10	0.683	-1.47	564	827	0.0295	0.379	0.896	-1.12	741	827	2.93e-09	1.13e-07	0.728	-1.37	602	827	2.11e-12	1.23e-10	1.47	1.47	824	561
PAPPA-AS1	182	0.00154	0.0162	0.109	-9.19	2.26	20.8	0.664	1	0.87	-1.15	18.1	20.8	0.00316	0.0303	0.213	-4.68	4.43	20.8	0.000432	0.0209	2.49	2.49	51.8	20.8	0.332	0.66	0.72	-1.39	14.9	20.8	0.000517	0.0171	2.47	2.47	51.2	20.8	0.712	0.895	0.889	-1.13	18.5	20.8	0.00322	0.026	7.99	7.99	18.1	2.26
TFPI	298	0.268	0.641	0.705	-1.42	17.1	24.3	0.494	1	1.21	1.21	29.3	24.3	0.326	0.702	0.736	-1.36	17.9	24.3	0.000175	0.0102	2.47	2.47	59.9	24.3	0.0229	0.123	1.78	1.78	43.2	24.3	5.75e-05	0.00282	2.61	2.61	63.4	24.3	0.0223	0.115	1.78	1.78	43.3	24.3	0.0775	0.294	1.71	1.71	29.3	17.1
CDK6	1930	5.33e-26	1.31e-23	0.173	-5.78	42.4	245	0.815	1	0.979	-1.02	240	245	2.55e-26	6.28e-24	0.165	-6.07	40.4	245	1.65e-32	2.31e-29	2.46	2.46	603	245	4.48e-15	3.68e-13	0.388	-2.58	95	245	5.1e-29	4.78e-26	2.35	2.35	575	245	2.06e-16	1.85e-14	0.361	-2.77	88.4	245	2.44e-25	5.19e-23	5.66	5.66	240	42.4
KPNB1	4090	1.51e-12	1.08e-10	0.641	-1.56	417	650	0.507	1	0.964	-1.04	626	650	1.76e-15	1.8e-13	0.601	-1.66	390	650	0.359	1	0.95	-1.05	617	650	1.67e-13	1.16e-11	0.628	-1.59	408	650	0.0634	0.606	0.9	-1.11	585	650	4.19e-15	3.32e-13	0.606	-1.65	394	650	1.23e-10	5.77e-09	1.5	1.5	626	417
LPP	555	1.52e-12	1.09e-10	0.223	-4.49	27.1	122	0.618	1	0.937	-1.07	114	122	7.05e-13	5.47e-11	0.209	-4.77	25.5	122	0.896	1	0.983	-1.02	120	122	7.95e-14	5.84e-12	0.167	-5.99	20.3	122	0.375	1	0.889	-1.12	108	122	4.28e-14	3.15e-12	0.152	-6.59	18.5	122	1.75e-11	9.08e-10	4.21	4.21	114	27.1
AKAP9	1370	1.64e-12	1.17e-10	0.452	-2.21	115	254	0.986	1	1	1	254	254	4.38e-12	3.05e-10	0.461	-2.17	117	254	0.151	1	0.876	-1.14	222	254	9.99e-18	1.07e-15	0.346	-2.89	87.8	254	0.333	1	0.916	-1.09	232	254	4.34e-17	4.2e-15	0.358	-2.79	90.9	254	1.46e-12	8.69e-11	2.22	2.22	254	115
TMOD3	885	1.7e-12	1.21e-10	0.286	-3.5	40.8	143	0.147	1	1.18	1.18	169	143	3.22e-10	1.72e-08	0.36	-2.78	51.4	143	0.136	1	1.18	1.18	169	143	1.5e-08	5.64e-07	0.418	-2.39	59.7	143	0.0132	0.22	1.32	1.32	188	143	1.19e-07	3.43e-06	0.452	-2.21	64.6	143	4.45e-16	3.74e-14	4.13	4.13	169	40.8
MINCR	255	0.0161	0.105	2.15	2.15	31	14.4	0.907	1	0.957	-1.05	13.8	14.4	0.0724	0.305	1.8	1.8	26	14.4	0.00394	0.121	2.46	2.46	35.5	14.4	1.08e-05	0.000211	3.69	3.69	53.2	14.4	0.0133	0.222	2.2	2.2	31.6	14.4	3.58e-05	0.000576	3.44	3.44	49.6	14.4	0.0122	0.0758	0.444	-2.25	13.8	31
CBX4	1810	1.8e-12	1.27e-10	1.9	1.9	352	186	0.245	1	0.883	-1.13	164	186	1.75e-08	7.07e-07	1.69	1.69	313	186	0.544	1	0.938	-1.07	174	186	0.0182	0.104	1.26	1.26	234	186	0.551	1	0.939	-1.06	174	186	0.136	0.394	1.16	1.16	215	186	6.59e-16	5.47e-14	0.466	-2.15	164	352
SPEN	669	2.08e-12	1.46e-10	0.283	-3.53	39.8	141	0.829	1	1.03	1.03	144	141	6.2e-13	4.9e-11	0.266	-3.76	37.4	141	0.215	1	0.857	-1.17	121	141	8.13e-14	5.95e-12	0.237	-4.21	33.4	141	0.258	1	0.87	-1.15	122	141	2.2e-14	1.67e-12	0.218	-4.58	30.7	141	6.4e-13	3.96e-11	3.63	3.63	144	39.8
ARID4B	994	2.31e-12	1.61e-10	0.35	-2.86	60.1	172	0.718	1	1.04	1.04	179	172	2.33e-10	1.28e-08	0.407	-2.46	70	172	0.978	1	1	1	172	172	6.03e-12	3.59e-10	0.361	-2.77	62.1	172	0.3	1	1.12	1.12	192	172	1.82e-07	5.05e-06	0.503	-1.99	86.4	172	2.73e-13	1.76e-11	2.97	2.97	179	60.1
MAP3K2	1010	2.58e-12	1.78e-10	0.34	-2.94	56.4	166	0.17	1	1.16	1.16	192	166	7.8e-12	5.24e-10	0.354	-2.83	58.7	166	0.143	1	1.17	1.17	194	166	2.18e-11	1.22e-09	0.367	-2.73	60.8	166	0.0163	0.258	1.28	1.28	213	166	7.81e-10	3.29e-08	0.414	-2.42	68.6	166	6.35e-16	5.31e-14	3.4	3.4	192	56.4
RTF1	1650	2.64e-12	1.81e-10	0.456	-2.19	115	253	0.23	1	1.11	1.11	281	253	8.01e-10	3.99e-08	0.516	-1.94	131	253	0.786	1	0.976	-1.02	247	253	7.17e-07	1.87e-05	0.601	-1.66	152	253	0.103	0.776	1.15	1.15	291	253	0.00105	0.0104	0.728	-1.37	184	253	8.5e-16	6.98e-14	2.44	2.44	281	115
KTN1	7550	2.85e-12	1.95e-10	0.722	-1.39	790	1090	0.443	1	1.03	1.03	1130	1090	5.42e-09	2.4e-07	0.765	-1.31	838	1090	0.801	1	0.989	-1.01	1080	1090	2.07e-15	1.73e-13	0.687	-1.46	752	1090	0.813	1	1.01	1.01	1110	1090	4.32e-15	3.41e-13	0.69	-1.45	755	1090	1.04e-14	7.73e-13	1.43	1.43	1130	790
IFIT3	273	0.426	0.786	0.752	-1.33	13.7	18.2	0.0215	1	1.94	1.94	35.4	18.2	0.35	0.726	1.34	1.34	24.4	18.2	0.00126	0.0502	2.45	2.45	44.7	18.2	0.0492	0.214	1.78	1.78	32.4	18.2	1.89e-05	0.00108	3.16	3.16	57.6	18.2	0.000643	0.00686	2.57	2.57	46.8	18.2	0.0029	0.0239	2.58	2.58	35.4	13.7
WFDC1	506	0.13	0.434	0.667	-1.5	23.2	34.9	0.809	1	1.06	1.06	36.9	34.9	0.329	0.705	0.779	-1.28	27.2	34.9	1.13e-05	0.000987	2.42	2.42	84.4	34.9	1.04e-09	4.78e-08	3.26	3.26	114	34.9	0.000106	0.00488	2.21	2.21	76.9	34.9	4.68e-09	1.76e-07	3.13	3.13	109	34.9	0.0808	0.302	1.59	1.59	36.9	23.2
MKI67	2880	3.97e-12	2.68e-10	0.586	-1.71	267	455	0.132	1	0.903	-1.11	411	455	5.27e-12	3.64e-10	0.588	-1.7	268	455	0.721	1	1.02	1.02	466	455	1.15e-14	9.03e-13	0.543	-1.84	248	455	0.542	1	1.04	1.04	474	455	1.1e-09	4.55e-08	0.632	-1.58	288	455	3.77e-08	1.15e-06	1.54	1.54	411	267
RNU4ATAC	12100	1.66e-108	2.33e-105	2.73	2.73	1810	663	0.00244	0.658	0.84	-1.19	557	663	1.43e-111	1.54e-108	2.77	2.77	1840	663	1.67e-80	5.86e-77	2.41	2.41	1600	663	5.85e-282	9.14e-279	4.67	4.67	3090	663	9.59e-69	2.24e-65	2.27	2.27	1500	663	6.66e-21	8.42e-19	1.59	1.59	1060	663	1.28e-130	2e-127	0.307	-3.25	557	1810
CCAR1	3830	4.12e-12	2.75e-10	0.624	-1.6	352	564	0.121	1	0.91	-1.1	513	564	2.9e-11	1.8e-09	0.639	-1.57	360	564	0.742	1	1.02	1.02	575	564	1.5e-07	4.6e-06	0.709	-1.41	400	564	0.989	1	1	1	565	564	0.0572	0.226	0.89	-1.12	502	564	5.39e-08	1.62e-06	1.46	1.46	513	352
ANKRD12	732	4.13e-12	2.75e-10	0.281	-3.55	38.3	136	0.154	1	1.18	1.18	161	136	1.92e-11	1.22e-09	0.304	-3.29	41.4	136	0.661	1	0.948	-1.06	129	136	8.9e-11	4.66e-09	0.326	-3.07	44.4	136	0.621	1	0.941	-1.06	128	136	7.76e-09	2.78e-07	0.394	-2.54	53.7	136	1.5e-15	1.19e-13	4.19	4.19	161	38.3
MIDN	1160	4.29e-12	2.84e-10	0.384	-2.6	72.6	189	0.276	1	1.12	1.12	211	189	1.1e-11	7.22e-10	0.395	-2.53	74.6	189	0.159	1	1.15	1.15	217	189	1.78e-09	7.85e-08	0.458	-2.18	86.5	189	0.022	0.314	1.25	1.25	236	189	1.46e-11	7.72e-10	0.398	-2.51	75.2	189	4.9e-15	3.76e-13	2.9	2.9	211	72.6
WAC	1970	4.41e-12	2.91e-10	0.492	-2.03	142	289	0.0547	1	1.17	1.17	337	289	6.51e-08	2.33e-06	0.594	-1.68	172	289	0.34	1	1.08	1.08	313	289	2.08e-08	7.62e-07	0.58	-1.72	168	289	0.0226	0.321	1.2	1.2	347	289	0.000176	0.00234	0.71	-1.41	205	289	6.02e-18	6.78e-16	2.37	2.37	337	142
RBM26	1260	4.72e-12	3.1e-10	0.442	-2.26	104	234	0.843	1	1.02	1.02	239	234	3.17e-12	2.23e-10	0.438	-2.28	103	234	0.088	0.939	0.848	-1.18	199	234	1.61e-15	1.35e-13	0.366	-2.73	85.7	234	0.159	0.924	0.874	-1.14	205	234	4.8e-14	3.5e-12	0.397	-2.52	93.1	234	1.36e-12	8.17e-11	2.3	2.3	239	104
ITGA2	97.3	0.109	0.388	0.362	-2.76	3.4	9.39	0.599	1	1.26	1.26	11.8	9.39	0.0431	0.215	0.195	-5.12	1.84	9.39	0.0232	0.439	2.41	2.41	22.7	9.39	0.996	0.998	0.997	-1	9.37	9.39	0.00234	0.0587	3.13	3.13	29.4	9.39	0.998	0.999	1	1	9.4	9.39	0.043	0.196	3.47	3.47	11.8	3.4
ZBTB20	533	5.78e-12	3.76e-10	0.189	-5.29	20.3	107	0.494	1	1.1	1.1	118	107	8.33e-12	5.55e-10	0.197	-5.08	21.2	107	0.835	1	1.03	1.03	111	107	3.37e-12	2.08e-10	0.177	-5.65	19	107	0.396	1	1.12	1.12	120	107	1.25e-12	7.5e-11	0.151	-6.64	16.2	107	2.62e-13	1.7e-11	5.79	5.79	118	20.3
CCDC80	462	0.842	0.967	1.05	1.05	33.9	32.3	0.277	1	1.29	1.29	41.7	32.3	0.378	0.749	1.23	1.23	39.8	32.3	2.85e-05	0.00226	2.4	2.4	77.6	32.3	0.0036	0.0292	1.88	1.88	60.9	32.3	4.76e-07	3.8e-05	2.81	2.81	90.7	32.3	3.15e-06	6.67e-05	2.62	2.62	84.7	32.3	0.373	0.723	1.23	1.23	41.7	33.9
IFIH1	97.5	0.883	0.976	0.926	-1.08	7	7.56	0.741	1	1.18	1.18	8.91	7.56	0.569	0.867	1.32	1.32	9.95	7.56	0.0431	0.632	2.4	2.4	18.1	7.56	0.197	0.507	1.8	1.8	13.6	7.56	0.0403	0.466	2.43	2.43	18.3	7.56	0.173	0.451	1.85	1.85	14	7.56	0.634	0.883	1.27	1.27	8.91	7
ANXA3	179	0.0835	0.33	0.43	-2.32	6.03	14	0.441	1	1.31	1.31	18.4	14	0.592	0.878	0.807	-1.24	11.3	14	0.00641	0.176	2.38	2.38	33.4	14	0.0177	0.102	2.15	2.15	30.2	14	0.00418	0.0937	2.48	2.48	34.7	14	0.0144	0.0821	2.2	2.2	30.8	14	0.0174	0.0991	3.05	3.05	18.4	6.03
DLGAP1-AS1	298	0.734	0.934	0.903	-1.11	20.9	23.2	0.945	1	0.98	-1.02	22.7	23.2	0.609	0.887	0.855	-1.17	19.8	23.2	0.000489	0.023	2.37	2.37	54.9	23.2	0.0181	0.104	1.84	1.84	42.6	23.2	0.000405	0.0141	2.4	2.4	55.6	23.2	0.000176	0.00234	2.51	2.51	58.2	23.2	0.787	0.942	1.09	1.09	22.7	20.9
STK17A	328	0.0834	0.33	0.585	-1.71	16.5	28.3	0.468	1	1.2	1.2	34	28.3	0.138	0.455	0.639	-1.56	18.1	28.3	0.000189	0.0109	2.32	2.32	65.5	28.3	0.135	0.411	1.44	1.44	40.8	28.3	2.6e-05	0.00144	2.54	2.54	71.9	28.3	0.00651	0.0445	1.88	1.88	53.2	28.3	0.0162	0.0941	2.06	2.06	34	16.5
CD44	1240	0.355	0.728	0.868	-1.15	79.4	91.5	0.00822	1	1.43	1.43	131	91.5	0.0622	0.277	0.742	-1.35	67.8	91.5	1.65e-11	3.93e-09	2.32	2.32	212	91.5	1.54e-09	6.96e-08	2.15	2.15	196	91.5	1.34e-15	3.09e-13	2.66	2.66	244	91.5	8.63e-12	4.76e-10	2.35	2.35	215	91.5	0.000416	0.00485	1.65	1.65	131	79.4
ID3	1840	7.29e-12	4.59e-10	0.452	-2.21	108	240	4.37e-07	0.000472	1.52	1.52	365	240	4.91e-05	0.000921	0.66	-1.52	158	240	0.211	1	1.12	1.12	268	240	9.51e-06	0.00019	0.631	-1.58	151	240	0.000899	0.0268	1.33	1.33	318	240	0.656	0.867	0.96	-1.04	230	240	1.43e-28	3.87e-26	3.37	3.37	365	108
G3BP1	1890	8.18e-12	5.13e-10	0.516	-1.94	162	313	0.35	1	1.08	1.08	337	313	5.4e-11	3.21e-09	0.533	-1.87	167	313	0.293	1	0.918	-1.09	287	313	1.24e-08	4.72e-07	0.59	-1.7	185	313	0.134	0.874	0.884	-1.13	277	313	1.95e-12	1.15e-10	0.503	-1.99	157	313	1.53e-14	1.12e-12	2.09	2.09	337	162
SNHG5	2600	8.67e-12	5.41e-10	1.74	1.74	415	238	0.0445	1	1.19	1.19	284	238	1.96e-20	3.28e-18	2.08	2.08	495	238	0.451	1	1.07	1.07	255	238	3.87e-08	1.35e-06	1.58	1.58	376	238	0.779	1	1.03	1.03	245	238	0.0145	0.0826	1.24	1.24	295	238	8.85e-07	2.15e-05	0.685	-1.46	284	415
MGP	172	0.706	0.925	0.826	-1.21	7.1	8.6	0.298	1	1.57	1.57	13.5	8.6	0.132	0.444	1.89	1.89	16.2	8.6	0.0397	0.602	2.32	2.32	19.9	8.6	0.00453	0.0352	3.05	3.05	26.2	8.6	0.000571	0.0186	3.75	3.75	32.3	8.6	3.79e-06	7.81e-05	5.55	5.55	47.7	8.6	0.164	0.47	1.91	1.91	13.5	7.1
AC084125.1	118	0.893	0.979	1.06	1.06	9.55	8.97	0.828	1	0.9	-1.11	8.07	8.97	0.373	0.745	1.47	1.47	13.2	8.97	0.036	0.569	2.31	2.31	20.7	8.97	0.0195	0.109	2.51	2.51	22.5	8.97	0.177	0.963	1.76	1.76	15.8	8.97	0.0706	0.259	2.08	2.08	18.7	8.97	0.726	0.918	0.846	-1.18	8.07	9.55
BRD9	2150	1.64e-11	1.01e-09	0.538	-1.86	181	337	0.466	1	1.06	1.06	356	337	4.19e-08	1.6e-06	0.617	-1.62	208	337	0.451	1	0.943	-1.06	318	337	1.57e-09	7.07e-08	0.581	-1.72	196	337	0.654	1	0.966	-1.04	326	337	8.83e-06	0.000168	0.684	-1.46	231	337	1.29e-13	8.74e-12	1.97	1.97	356	181
CHD1	766	1.65e-11	1.01e-09	0.308	-3.24	42.9	139	0.838	1	1.02	1.02	143	139	4.39e-11	2.65e-09	0.322	-3.1	44.8	139	0.325	1	1.12	1.12	156	139	6.52e-11	3.44e-09	0.328	-3.05	45.6	139	0.544	1	1.07	1.07	149	139	6.52e-11	3.17e-09	0.328	-3.05	45.6	139	5.45e-12	3.06e-10	3.32	3.32	143	42.9
BEX3	9850	2.07e-11	1.26e-09	1.3	1.3	1470	1120	0.0784	1	0.927	-1.08	1040	1120	8.91e-15	8.23e-13	1.36	1.36	1530	1120	0.748	1	0.986	-1.01	1110	1120	2.52e-05	0.000445	1.19	1.19	1330	1120	0.000166	0.00705	0.847	-1.18	953	1120	0.00042	0.00481	1.15	1.15	1300	1120	3.63e-17	3.64e-15	0.711	-1.41	1040	1470
UQCRQ	6160	2.45e-11	1.49e-09	1.4	1.4	929	662	0.438	1	0.958	-1.04	634	662	1.44e-07	4.92e-06	1.31	1.31	868	662	0.656	1	0.976	-1.02	645	662	1.19e-07	3.78e-06	1.31	1.31	869	662	0.0489	0.526	0.895	-1.12	592	662	9.46e-14	6.64e-12	1.46	1.46	964	662	1.1e-13	7.48e-12	0.682	-1.47	634	929
RSF1	1150	2.69e-11	1.63e-09	0.4	-2.5	73.8	185	0.469	1	1.08	1.08	199	185	6.39e-08	2.31e-06	0.503	-1.99	92.9	185	0.353	1	1.1	1.1	203	185	8.87e-10	4.1e-08	0.443	-2.26	81.9	185	0.205	1	1.14	1.14	210	185	1.06e-06	2.52e-05	0.547	-1.83	101	185	3.51e-13	2.22e-11	2.69	2.69	199	73.8
CACUL1	1190	3.29e-11	1.99e-09	0.419	-2.39	82.6	197	0.888	1	0.986	-1.01	194	197	1.12e-10	6.44e-09	0.434	-2.31	85.4	197	0.759	1	1.03	1.03	203	197	1.51e-08	5.67e-07	0.496	-2.01	97.8	197	0.188	0.986	1.14	1.14	224	197	1.16e-06	2.74e-05	0.561	-1.78	111	197	7.51e-11	3.56e-09	2.35	2.35	194	82.6
KMT2E	758	3.81e-11	2.29e-09	0.311	-3.21	42.1	135	0.328	1	1.12	1.12	152	135	3.26e-09	1.48e-07	0.379	-2.64	51.2	135	0.984	1	1	1	136	135	1e-10	5.16e-09	0.326	-3.07	44	135	0.503	1	1.08	1.08	146	135	3.9e-09	1.48e-07	0.382	-2.62	51.6	135	1.8e-13	1.21e-11	3.61	3.61	152	42.1
TRIB3	222	0.918	0.984	1.03	1.03	22.2	21.5	0.606	1	0.849	-1.18	18.2	21.5	0.565	0.866	0.832	-1.2	17.9	21.5	0.00127	0.0502	2.3	2.3	49.4	21.5	0.234	0.558	1.4	1.4	30.1	21.5	0.0698	0.638	1.64	1.64	35.3	21.5	0.418	0.715	1.26	1.26	27.1	21.5	0.537	0.834	0.823	-1.22	18.2	22.2
EIF1	4350	4.61e-11	2.74e-09	1.49	1.49	689	464	0.878	1	0.99	-1.01	459	464	0.00433	0.0391	1.2	1.2	555	464	0.276	1	1.07	1.07	498	464	2.49e-07	7.32e-06	1.37	1.37	636	464	0.986	1	0.999	-1	463	464	0.000236	0.00298	1.26	1.26	583	464	1.68e-11	8.83e-10	0.667	-1.5	459	689
ZFP91	1860	5.1e-11	3.02e-09	0.523	-1.91	156	299	0.529	1	1.05	1.05	314	299	6.66e-11	3.95e-09	0.525	-1.9	157	299	0.936	1	1.01	1.01	300	299	4.21e-11	2.27e-09	0.521	-1.92	155	299	0.576	1	1.05	1.05	312	299	4.21e-10	1.83e-08	0.544	-1.84	162	299	9.11e-13	5.58e-11	2.01	2.01	314	156
PALM2AKAP2	659	5.23e-11	3.08e-09	0.257	-3.89	29.4	114	0.439	1	1.11	1.11	126	114	2.78e-11	1.75e-09	0.246	-4.06	28.1	114	0.177	1	1.19	1.19	136	114	9.38e-09	3.68e-07	0.347	-2.88	39.6	114	0.0701	0.639	1.26	1.26	143	114	4.6e-08	1.44e-06	0.376	-2.66	42.9	114	1.11e-12	6.74e-11	4.3	4.3	126	29.4
HOMER3	623	0.987	0.997	1	1	34.5	34.4	0.0975	1	1.44	1.44	49.7	34.4	0.0104	0.0773	1.73	1.73	59.5	34.4	4.63e-05	0.00339	2.3	2.3	79	34.4	1.69e-09	7.5e-08	3.24	3.24	111	34.4	1.9e-10	2.72e-08	3.44	3.44	118	34.4	4.81e-13	3.04e-11	3.97	3.97	137	34.4	0.101	0.348	1.44	1.44	49.7	34.5
CCDC88A	1210	5.44e-11	3.18e-09	0.431	-2.32	86.8	202	0.855	1	0.982	-1.02	198	202	3.83e-11	2.33e-09	0.427	-2.34	86	202	0.119	1	1.16	1.16	234	202	5.96e-09	2.42e-07	0.489	-2.04	98.6	202	0.808	1	1.02	1.02	206	202	1.17e-09	4.82e-08	0.468	-2.14	94.3	202	1.57e-10	7.27e-09	2.28	2.28	198	86.8
LRRFIP1	1470	6.62e-11	3.86e-09	0.46	-2.18	103	224	0.101	1	1.16	1.16	260	224	5.08e-11	3.04e-09	0.457	-2.19	102	224	0.185	1	1.13	1.13	253	224	1.87e-08	6.85e-07	0.528	-1.9	118	224	0.0272	0.36	1.22	1.22	273	224	7.38e-06	0.000142	0.616	-1.62	138	224	1.7e-15	1.32e-13	2.53	2.53	260	103
SMARCC1	3210	7.16e-11	4.15e-09	0.631	-1.59	326	517	0.632	1	0.97	-1.03	502	517	1.8e-11	1.16e-09	0.62	-1.61	321	517	0.11	1	0.903	-1.11	467	517	1.33e-15	1.12e-13	0.555	-1.8	287	517	0.265	1	0.932	-1.07	482	517	1.95e-13	1.29e-11	0.588	-1.7	304	517	1.38e-09	5.69e-08	1.54	1.54	502	326
FMNL2	251	0.236	0.602	0.672	-1.49	14.9	22.1	0.617	1	1.16	1.16	25.6	22.1	0.378	0.749	0.751	-1.33	16.6	22.1	0.00118	0.0476	2.29	2.29	50.6	22.1	0.414	0.729	1.26	1.26	27.9	22.1	4.87e-05	0.00244	2.74	2.74	60.7	22.1	0.145	0.408	1.49	1.49	33	22.1	0.096	0.338	1.72	1.72	25.6	14.9
SYNE1	137	0.0531	0.245	0.395	-2.53	6.03	15.3	0.0724	1	1.78	1.78	27.1	15.3	0.0322	0.175	0.335	-2.98	5.12	15.3	0.00755	0.2	2.27	2.27	34.7	15.3	0.105	0.356	0.484	-2.06	7.4	15.3	0.0108	0.192	2.2	2.2	33.6	15.3	0.103	0.333	0.482	-2.08	7.36	15.3	0.000832	0.0087	4.5	4.5	27.1	6.03
ASAP1	974	8.12e-11	4.66e-09	0.35	-2.86	51.7	148	0.196	1	1.16	1.16	171	148	4.93e-08	1.85e-06	0.446	-2.24	65.9	148	0.102	0.998	1.2	1.2	177	148	1.7e-05	0.00031	0.553	-1.81	81.7	148	0.0167	0.263	1.3	1.3	192	148	6.55e-05	0.000986	0.582	-1.72	86	148	5.06e-14	3.59e-12	3.3	3.3	171	51.7
ERBIN	982	8.44e-11	4.82e-09	0.369	-2.71	58	157	0.0385	1	1.25	1.25	196	157	1.46e-09	7e-08	0.408	-2.45	64.2	157	0.265	1	1.13	1.13	178	157	7.83e-10	3.68e-08	0.399	-2.5	62.8	157	0.036	0.435	1.25	1.25	197	157	1.23e-08	4.26e-07	0.44	-2.28	69.1	157	3.51e-16	3.02e-14	3.38	3.38	196	58
HBEGF	308	9.44e-11	5.37e-09	5.39	5.39	94.4	17.5	0.248	1	1.43	1.43	25.1	17.5	2.22e-05	0.000453	3.19	3.19	56	17.5	0.58	1	0.821	-1.22	14.4	17.5	0.000317	0.00389	2.73	2.73	47.9	17.5	0.747	1	1.11	1.11	19.5	17.5	0.027	0.132	1.92	1.92	33.6	17.5	3.62e-09	1.35e-07	0.266	-3.76	25.1	94.4
KIF20B	1770	1.03e-10	5.83e-09	0.502	-1.99	132	263	0.387	1	0.926	-1.08	243	263	1.43e-07	4.92e-06	0.586	-1.71	154	263	0.0787	0.901	1.16	1.16	305	263	8.27e-07	2.1e-05	0.61	-1.64	160	263	0.0324	0.406	1.2	1.2	314	263	0.00135	0.0127	0.738	-1.35	194	263	1.46e-08	4.9e-07	1.85	1.85	243	132
SKP2	685	1.08e-10	6.09e-09	0.316	-3.16	41.4	131	0.56	1	0.929	-1.08	122	131	1.2e-11	7.87e-10	0.283	-3.53	37.1	131	0.675	1	1.05	1.05	138	131	7.7e-07	1.98e-05	0.464	-2.15	60.8	131	0.187	0.984	0.843	-1.19	110	131	5.36e-10	2.31e-08	0.341	-2.93	44.6	131	2.1e-09	8.25e-08	2.94	2.94	122	41.4
GSTM4	367	0.49	0.83	0.806	-1.24	18.5	22.9	0.492	1	1.21	1.21	27.8	22.9	0.551	0.859	1.18	1.18	27.2	22.9	0.0012	0.0482	2.25	2.25	51.7	22.9	2.93e-06	6.7e-05	3.08	3.08	70.6	22.9	2.93e-05	0.00159	2.77	2.77	63.5	22.9	3.07e-08	9.93e-07	3.68	3.68	84.5	22.9	0.172	0.481	1.51	1.51	27.8	18.5
WNT7B	754	1.16e-10	6.48e-09	0.318	-3.14	41.7	131	0.858	1	1.02	1.02	134	131	1.03e-05	0.000231	0.517	-1.93	67.8	131	0.547	1	0.927	-1.08	122	131	1e-05	0.000198	0.516	-1.94	67.7	131	0.325	1	0.882	-1.13	116	131	7.42e-05	0.0011	0.562	-1.78	73.7	131	4.52e-11	2.21e-09	3.21	3.21	134	41.7
DUSP16	490	1.27e-10	7.08e-09	0.231	-4.34	23.6	103	0.63	1	0.934	-1.07	95.7	103	3.41e-10	1.81e-08	0.25	-4	25.6	103	0.273	1	0.852	-1.17	87.4	103	1.1e-08	4.26e-07	0.316	-3.16	32.4	103	0.287	1	0.856	-1.17	87.8	103	3.15e-08	1.02e-06	0.337	-2.97	34.5	103	1.13e-09	4.67e-08	4.05	4.05	95.7	23.6
MID1	798	1.34e-10	7.43e-09	0.344	-2.91	48.6	141	0.672	1	1.05	1.05	149	141	1.53e-10	8.55e-09	0.346	-2.89	48.9	141	0.602	1	0.939	-1.07	133	141	6.19e-08	2.07e-06	0.438	-2.28	62	141	0.702	1	1.05	1.05	148	141	7.02e-07	1.75e-05	0.481	-2.08	68	141	1.34e-11	7.23e-10	3.06	3.06	149	48.6
ANKRD17	1240	1.34e-10	7.43e-09	0.419	-2.39	77.1	184	0.968	1	0.996	-1	184	184	1.26e-07	4.38e-06	0.512	-1.95	94.4	184	0.0943	0.964	1.18	1.18	218	184	0.000166	0.00226	0.642	-1.56	118	184	0.00376	0.0866	1.33	1.33	244	184	0.000487	0.00546	0.666	-1.5	123	184	1.68e-10	7.75e-09	2.38	2.38	184	77.1
CLIP1	1610	1.4e-10	7.71e-09	0.5	-2	129	257	0.299	1	1.09	1.09	281	257	1.36e-08	5.58e-07	0.552	-1.81	142	257	0.902	1	0.989	-1.01	254	257	4.2e-11	2.27e-09	0.487	-2.05	125	257	0.364	1	1.08	1.08	278	257	1.71e-08	5.71e-07	0.555	-1.8	143	257	1.96e-13	1.31e-11	2.19	2.19	281	129
SBNO1	947	1.58e-10	8.68e-09	0.416	-2.4	75.3	181	0.395	1	0.913	-1.1	165	181	2.74e-12	1.95e-10	0.367	-2.73	66.4	181	0.473	1	0.926	-1.08	168	181	5.67e-12	3.39e-10	0.375	-2.66	67.9	181	0.265	1	0.886	-1.13	160	181	5.76e-13	3.61e-11	0.349	-2.87	63.1	181	1.59e-08	5.31e-07	2.19	2.19	165	75.3
UBB	4150	1.71e-10	9.35e-09	1.52	1.52	588	387	0.781	1	0.98	-1.02	379	387	9.73e-09	4.09e-07	1.46	1.46	565	387	0.108	1	1.12	1.12	433	387	6e-17	6.02e-15	1.71	1.71	661	387	0.218	1	1.09	1.09	422	387	1.36e-22	1.91e-20	1.85	1.85	717	387	2.89e-11	1.47e-09	0.645	-1.55	379	588
REV3L	648	1.81e-10	9.84e-09	0.297	-3.37	35.8	121	0.599	1	0.933	-1.07	112	121	2.81e-09	1.28e-07	0.342	-2.92	41.2	121	0.568	1	1.07	1.07	130	121	1.83e-09	8.03e-08	0.335	-2.98	40.4	121	0.7	1	1.05	1.05	127	121	3.78e-09	1.44e-07	0.347	-2.88	41.9	121	2.43e-09	9.36e-08	3.14	3.14	112	35.8
LMO4	2750	0.29	0.662	0.903	-1.11	205	227	0.028	1	1.22	1.22	277	227	0.813	0.959	1.02	1.02	233	227	6.17e-24	4.33e-21	2.24	2.24	509	227	3.53e-11	1.91e-09	1.74	1.74	395	227	2.36e-21	9.23e-19	2.14	2.14	487	227	4.8e-13	3.04e-11	1.82	1.82	413	227	0.00119	0.0117	1.35	1.35	277	205
MFHAS1	580	2.01e-10	1.09e-08	0.228	-4.38	22.8	99.7	0.587	1	1.08	1.08	108	99.7	1.25e-09	6.06e-08	0.264	-3.78	26.4	99.7	0.214	1	1.18	1.18	118	99.7	7.16e-07	1.87e-05	0.393	-2.55	39.2	99.7	0.0824	0.695	1.26	1.26	126	99.7	1.21e-06	2.83e-05	0.404	-2.47	40.3	99.7	1.69e-11	8.83e-10	4.73	4.73	108	22.8
CRB1	162	0.568	0.869	0.795	-1.26	11.1	14	0.453	1	0.735	-1.36	10.3	14	0.913	0.98	1.04	1.04	14.6	14	0.0124	0.286	2.24	2.24	31.3	14	0.0838	0.308	1.78	1.78	24.9	14	0.0236	0.327	2.09	2.09	29.2	14	0.0559	0.223	1.88	1.88	26.3	14	0.855	0.966	0.924	-1.08	10.3	11.1
KPNA6	1530	2.29e-10	1.23e-08	0.496	-2.02	122	247	0.455	1	1.07	1.07	263	247	1e-10	5.82e-09	0.487	-2.05	120	247	0.702	1	1.03	1.03	255	247	2.36e-09	1.02e-07	0.523	-1.91	129	247	0.275	1	1.1	1.1	271	247	5.43e-10	2.33e-08	0.506	-1.98	125	247	2.32e-12	1.34e-10	2.15	2.15	263	122
SAMD9	173	0.587	0.878	0.812	-1.23	12.4	15.2	0.473	1	1.28	1.28	19.4	15.2	0.59	0.877	0.814	-1.23	12.4	15.2	0.00898	0.227	2.24	2.24	34	15.2	0.663	0.884	1.16	1.16	17.7	15.2	0.000614	0.0197	2.78	2.78	42.3	15.2	0.487	0.766	1.27	1.27	19.3	15.2	0.213	0.543	1.57	1.57	19.4	12.4
CKB	3080	2.67e-10	1.42e-08	1.55	1.55	524	337	0.813	1	0.982	-1.02	331	337	2.51e-07	8.17e-06	1.44	1.44	486	337	0.0864	0.932	0.872	-1.15	294	337	0.000619	0.00696	1.28	1.28	432	337	0.0247	0.338	0.834	-1.2	281	337	0.0284	0.137	1.18	1.18	397	337	6.06e-11	2.91e-09	0.632	-1.58	331	524
PPIG	1760	2.79e-10	1.48e-08	0.525	-1.9	147	279	0.914	1	1.01	1.01	282	279	2.93e-08	1.14e-06	0.578	-1.73	161	279	0.281	1	0.911	-1.1	254	279	5.04e-08	1.71e-06	0.584	-1.71	163	279	0.288	1	0.912	-1.1	254	279	0.0123	0.0729	0.799	-1.25	223	279	1.46e-10	6.77e-09	1.92	1.92	282	147
NCOR1	1520	2.87e-10	1.51e-08	0.506	-1.97	129	256	0.98	1	0.998	-1	255	256	2.37e-10	1.3e-08	0.504	-1.98	129	256	0.281	1	0.907	-1.1	232	256	4.88e-10	2.34e-08	0.512	-1.95	131	256	0.274	1	0.906	-1.1	231	256	1.03e-06	2.46e-05	0.608	-1.64	155	256	3.33e-10	1.48e-08	1.97	1.97	255	129
ZFC3H1	799	2.89e-10	1.52e-08	0.337	-2.97	44.8	133	0.721	1	1.04	1.04	139	133	7.4e-09	3.19e-07	0.387	-2.58	51.6	133	0.381	1	1.11	1.11	148	133	1.2e-08	4.6e-07	0.395	-2.53	52.7	133	0.14	0.885	1.19	1.19	158	133	2.25e-05	0.00039	0.537	-1.86	71.6	133	4.38e-11	2.16e-09	3.1	3.1	139	44.8
ATP2B4	235	0.769	0.945	0.907	-1.1	17.4	19.2	0.0554	1	1.73	1.73	33.2	19.2	0.621	0.892	0.846	-1.18	16.2	19.2	0.00338	0.108	2.24	2.24	42.9	19.2	0.411	0.727	1.28	1.28	24.6	19.2	9.91e-05	0.00461	2.81	2.81	54	19.2	0.211	0.503	1.45	1.45	27.8	19.2	0.0289	0.145	1.91	1.91	33.2	17.4
CEP350	1210	3.11e-10	1.62e-08	0.455	-2.2	92.9	204	0.764	1	0.971	-1.03	198	204	2.86e-10	1.53e-08	0.454	-2.2	92.7	204	0.156	1	1.15	1.15	234	204	1.44e-11	8.24e-10	0.419	-2.39	85.5	204	0.321	1	1.1	1.1	225	204	2.1e-12	1.23e-10	0.398	-2.51	81.2	204	1.68e-09	6.78e-08	2.13	2.13	198	92.9
SFPQ	4860	3.4e-10	1.77e-08	0.695	-1.44	505	727	0.261	1	0.942	-1.06	685	727	2.06e-15	2.07e-13	0.622	-1.61	452	727	0.739	1	1.02	1.02	740	727	3.43e-05	0.000578	0.794	-1.26	577	727	0.189	0.988	0.932	-1.07	678	727	8.51e-11	4.04e-09	0.686	-1.46	498	727	2.21e-07	5.92e-06	1.36	1.36	685	505
DAB2	2620	6.31e-08	2.26e-06	0.561	-1.78	137	244	0.168	1	1.13	1.13	275	244	0.0144	0.0989	0.79	-1.27	192	244	2.23e-25	1.96e-22	2.23	2.23	544	244	0.00223	0.0202	1.3	1.3	316	244	1.16e-26	8.1e-24	2.27	2.27	554	244	9.07e-06	0.000172	1.45	1.45	353	244	2.35e-11	1.21e-09	2.01	2.01	275	137
MAP3K20	646	3.44e-10	1.77e-08	0.314	-3.18	38.6	123	0.387	1	0.893	-1.12	110	123	8.82e-10	4.38e-08	0.329	-3.04	40.5	123	0.8	1	0.968	-1.03	119	123	2.97e-07	8.57e-06	0.431	-2.32	52.9	123	0.34	1	0.882	-1.13	108	123	3.97e-07	1.04e-05	0.436	-2.29	53.6	123	2.37e-08	7.57e-07	2.84	2.84	110	38.6
NUAK1	175	0.00281	0.0265	0.165	-6.05	3.21	19.4	0.506	1	1.23	1.23	23.8	19.4	0.00559	0.0481	0.239	-4.19	4.64	19.4	0.00339	0.108	2.23	2.23	43.2	19.4	0.827	0.949	0.931	-1.07	18.1	19.4	0.00325	0.077	2.23	2.23	43.4	19.4	0.91	0.974	0.964	-1.04	18.7	19.4	0.000752	0.00797	7.42	7.42	23.8	3.21
CREG2	133	0.436	0.794	0.672	-1.49	6.42	9.55	0.117	1	1.87	1.87	17.9	9.55	0.41	0.772	1.42	1.42	13.5	9.55	0.0391	0.596	2.23	2.23	21.3	9.55	0.315	0.645	1.52	1.52	14.5	9.55	0.00288	0.0697	3.04	3.04	29	9.55	0.0536	0.217	2.13	2.13	20.4	9.55	0.0258	0.134	2.79	2.79	17.9	6.42
GDA	815	4.14e-10	2.12e-08	0.336	-2.98	43.8	130	0.535	1	1.08	1.08	141	130	1.04e-06	2.96e-05	0.469	-2.13	61.2	130	0.198	1	1.17	1.17	152	130	7.47e-07	1.93e-05	0.463	-2.16	60.3	130	0.0283	0.368	1.29	1.29	168	130	2.74e-07	7.42e-06	0.444	-2.25	57.9	130	1.56e-11	8.22e-10	3.21	3.21	141	43.8
ATP2A2	1310	4.33e-10	2.2e-08	0.48	-2.09	107	223	0.797	1	0.976	-1.02	217	223	9.19e-13	6.98e-11	0.412	-2.43	91.8	223	0.278	1	0.9	-1.11	200	223	4.92e-07	1.34e-05	0.572	-1.75	127	223	0.539	1	0.943	-1.06	210	223	4.51e-06	9.15e-05	0.606	-1.65	135	223	1.86e-09	7.35e-08	2.03	2.03	217	107
TGFBR3	447	4.47e-10	2.26e-08	0.192	-5.21	17	88.7	0.831	1	1.03	1.03	91.5	88.7	1.97e-09	9.23e-08	0.228	-4.39	20.2	88.7	0.716	1	1.06	1.06	93.6	88.7	1.41e-08	5.31e-07	0.272	-3.68	24.1	88.7	0.958	1	1.01	1.01	89.4	88.7	5.05e-09	1.88e-07	0.249	-4.02	22.1	88.7	1.85e-10	8.5e-09	5.38	5.38	91.5	17
EP300	820	4.68e-10	2.36e-08	0.362	-2.76	51.2	141	0.867	1	0.98	-1.02	139	141	1.26e-09	6.1e-08	0.377	-2.66	53.2	141	0.895	1	1.02	1.02	144	141	1.69e-09	7.5e-08	0.381	-2.62	53.9	141	0.0457	0.504	1.25	1.25	177	141	3.45e-08	1.11e-06	0.429	-2.33	60.6	141	1.13e-09	4.67e-08	2.71	2.71	139	51.2
SLK	1490	5e-10	2.52e-08	0.497	-2.01	119	238	0.658	1	0.96	-1.04	229	238	6.1e-09	2.67e-07	0.527	-1.9	126	238	0.672	1	1.04	1.04	248	238	3.39e-08	1.19e-06	0.548	-1.82	131	238	0.54	1	1.06	1.06	252	238	4.34e-06	8.84e-05	0.618	-1.62	147	238	6.1e-09	2.16e-07	1.93	1.93	229	119
KLHL24	116	0.537	0.855	0.758	-1.32	8.75	11.5	0.32	1	1.46	1.46	16.9	11.5	0.62	0.891	0.804	-1.24	9.28	11.5	0.0234	0.442	2.23	2.23	25.8	11.5	0.546	0.821	0.763	-1.31	8.81	11.5	0.0279	0.365	2.18	2.18	25.2	11.5	0.668	0.873	0.829	-1.21	9.57	11.5	0.115	0.378	1.93	1.93	16.9	8.75
ALPK2	497	5.58e-10	2.79e-08	0.2	-5	17.8	89.1	0.958	1	0.992	-1.01	88.4	89.1	1.38e-07	4.78e-06	0.323	-3.09	28.8	89.1	0.461	1	1.11	1.11	99.2	89.1	9.54e-07	2.38e-05	0.367	-2.72	32.7	89.1	0.345	1	1.15	1.15	102	89.1	1.53e-05	0.000275	0.435	-2.3	38.8	89.1	6.94e-10	2.96e-08	4.97	4.97	88.4	17.8
CANX	7050	6.21e-10	3.09e-08	0.744	-1.34	762	1020	0.41	1	1.04	1.04	1060	1020	1.55e-14	1.42e-12	0.686	-1.46	703	1020	0.319	1	0.956	-1.05	980	1020	2.88e-08	1.03e-06	0.769	-1.3	788	1020	0.65	1	0.98	-1.02	1000	1020	8.5e-13	5.19e-11	0.707	-1.42	724	1020	2.7e-12	1.55e-10	1.39	1.39	1060	762
AXL	436	0.579	0.874	1.14	1.14	36.2	31.6	0.218	1	1.34	1.34	42.2	31.6	0.486	0.822	1.18	1.18	37.4	31.6	0.000187	0.0108	2.23	2.23	70.3	31.6	2.41e-05	0.000428	2.44	2.44	77.1	31.6	6.95e-05	0.00331	2.33	2.33	73.6	31.6	0.000467	0.00528	2.13	2.13	67.2	31.6	0.496	0.811	1.17	1.17	42.2	36.2
C12orf65	466	6.43e-10	3.18e-08	0.217	-4.6	20	91.8	0.808	1	1.04	1.04	95.1	91.8	9.13e-10	4.48e-08	0.225	-4.44	20.7	91.8	0.859	1	0.974	-1.03	89.4	91.8	1.08e-07	3.48e-06	0.328	-3.05	30.1	91.8	0.511	1	0.905	-1.1	83.1	91.8	1.78e-06	4.02e-05	0.39	-2.56	35.8	91.8	2.26e-10	1.02e-08	4.77	4.77	95.1	20
SMC2	2140	6.93e-10	3.41e-08	0.585	-1.71	209	358	0.301	1	0.924	-1.08	331	358	1.41e-11	9.16e-10	0.549	-1.82	196	358	0.422	1	0.941	-1.06	337	358	1.56e-12	1.01e-10	0.53	-1.89	190	358	0.0779	0.675	0.872	-1.15	312	358	4.92e-10	2.13e-08	0.581	-1.72	208	358	2.18e-07	5.86e-06	1.58	1.58	331	209
PRSS23	2900	0.0295	0.163	0.797	-1.25	166	208	1.3e-07	0.000166	1.6	1.6	332	208	0.787	0.951	1.03	1.03	213	208	1.64e-21	8.86e-19	2.22	2.22	461	208	4.18e-25	7.62e-23	2.36	2.36	490	208	1.76e-29	1.76e-26	2.52	2.52	524	208	9.28e-28	1.84e-25	2.46	2.46	511	208	3.08e-13	1.97e-11	2	2	332	166
TNFRSF21	105	0.034	0.179	0.16	-6.24	1.56	9.71	0.247	1	1.6	1.6	15.6	9.71	0.0501	0.238	0.239	-4.19	2.32	9.71	0.0388	0.593	2.22	2.22	21.6	9.71	0.846	0.956	1.09	1.09	10.6	9.71	0.00183	0.048	3.15	3.15	30.6	9.71	0.482	0.763	1.35	1.35	13.1	9.71	0.00613	0.0437	10	10	15.6	1.56
SYNE2	1130	7.52e-10	3.67e-08	0.475	-2.11	101	212	0.949	1	0.994	-1.01	211	212	3.53e-11	2.16e-09	0.439	-2.28	93	212	0.652	1	0.957	-1.05	203	212	3.75e-17	3.84e-15	0.3	-3.34	63.5	212	0.388	1	0.918	-1.09	194	212	2.37e-18	2.52e-16	0.274	-3.65	58.1	212	1.08e-09	4.52e-08	2.09	2.09	211	101
PERP	1640	0.833	0.965	0.973	-1.03	114	117	0.0547	1	1.27	1.27	149	117	0.611	0.888	1.07	1.07	125	117	6.76e-13	1.9e-10	2.22	2.22	261	117	1.83e-11	1.03e-09	2.12	2.12	249	117	8.53e-21	3.15e-18	2.74	2.74	322	117	5.58e-18	5.89e-16	2.56	2.56	301	117	0.0332	0.162	1.3	1.3	149	114
ASH1L	1070	7.67e-10	3.72e-08	0.447	-2.24	84.4	189	0.808	1	0.975	-1.03	184	189	6.69e-11	3.95e-09	0.416	-2.4	78.7	189	0.592	1	1.06	1.06	199	189	1.18e-11	6.83e-10	0.396	-2.53	74.8	189	0.823	1	1.02	1.02	193	189	1.48e-13	1e-11	0.346	-2.89	65.4	189	2.92e-09	1.11e-07	2.18	2.18	184	84.4
UBXN7	527	7.76e-10	3.75e-08	0.274	-3.65	28.7	105	0.773	1	0.961	-1.04	101	105	3.62e-09	1.63e-07	0.302	-3.31	31.7	105	0.915	1	0.985	-1.01	103	105	1.52e-10	7.72e-09	0.243	-4.11	25.5	105	0.691	1	1.06	1.06	111	105	2.89e-11	1.48e-09	0.211	-4.75	22.1	105	2.97e-09	1.13e-07	3.51	3.51	101	28.7
FGF2	211	0.0121	0.0834	0.348	-2.87	7.61	21.9	0.601	1	1.16	1.16	25.5	21.9	0.0211	0.129	0.396	-2.52	8.67	21.9	0.00215	0.075	2.21	2.21	48.3	21.9	0.548	0.822	0.826	-1.21	18.1	21.9	4.04e-05	0.00208	2.78	2.78	60.9	21.9	0.801	0.936	0.925	-1.08	20.2	21.9	0.00345	0.0274	3.35	3.35	25.5	7.61
MAPKAPK2	1010	9.06e-10	4.34e-08	0.399	-2.51	62.2	156	0.806	1	1.03	1.03	160	156	1.13e-05	0.00025	0.555	-1.8	86.6	156	0.873	1	0.982	-1.02	153	156	0.00238	0.0213	0.683	-1.47	106	156	0.394	1	1.1	1.1	171	156	0.0115	0.0692	0.733	-1.37	114	156	2.39e-10	1.08e-08	2.58	2.58	160	62.2
AC079328.2	350	0.811	0.96	0.936	-1.07	25.1	26.9	0.377	1	1.26	1.26	33.8	26.9	0.87	0.971	0.956	-1.05	25.7	26.9	0.000637	0.0292	2.21	2.21	59.4	26.9	0.00304	0.0255	2.01	2.01	54.1	26.9	0.000115	0.00518	2.42	2.42	65.1	26.9	0.000502	0.0056	2.24	2.24	60.2	26.9	0.263	0.606	1.34	1.34	33.8	25.1
TES	1210	9.37e-10	4.46e-08	0.448	-2.23	84.2	188	0.343	1	1.1	1.1	207	188	1.3e-08	5.34e-07	0.483	-2.07	90.8	188	0.133	1	1.16	1.16	218	188	1.84e-08	6.76e-07	0.488	-2.05	91.7	188	0.0293	0.377	1.24	1.24	233	188	1.9e-07	5.23e-06	0.523	-1.91	98.2	188	3.71e-12	2.09e-10	2.46	2.46	207	84.2
FAM43A	423	4.2e-11	2.51e-09	8.59	8.59	90.3	10.5	0.782	1	1.12	1.12	11.8	10.5	1.29e-09	6.2e-08	7.36	7.36	77.3	10.5	0.0344	0.554	2.2	2.2	23.1	10.5	1.57e-12	1.01e-10	9.86	9.86	104	10.5	0.0128	0.217	2.48	2.48	26.1	10.5	5.57e-10	2.39e-08	7.65	7.65	80.4	10.5	4.99e-11	2.42e-09	0.131	-7.64	11.8	90.3
RPL27	6810	1.06e-09	5.02e-08	1.34	1.34	1000	745	0.631	1	0.975	-1.03	727	745	1.55e-05	0.000329	1.24	1.24	922	745	0.445	1	0.961	-1.04	716	745	1e-14	7.91e-13	1.45	1.45	1080	745	0.0158	0.252	0.879	-1.14	655	745	5.74e-08	1.77e-06	1.3	1.3	971	745	5.04e-11	2.43e-09	0.726	-1.38	727	1000
ATXN7	436	1.12e-09	5.28e-08	0.213	-4.69	18.9	88.4	0.937	1	1.01	1.01	89.5	88.4	1.11e-09	5.4e-08	0.213	-4.69	18.8	88.4	0.812	1	0.965	-1.04	85.3	88.4	3.01e-09	1.27e-07	0.236	-4.23	20.9	88.4	0.52	1	1.1	1.1	97.2	88.4	4.01e-10	1.75e-08	0.188	-5.33	16.6	88.4	8.03e-10	3.41e-08	4.74	4.74	89.5	18.9
ROR1	426	1.14e-09	5.33e-08	0.106	-9.4	8.17	76.8	0.284	1	1.18	1.18	90.7	76.8	2.36e-09	1.09e-07	0.159	-6.31	12.2	76.8	0.291	1	1.18	1.18	90.5	76.8	7.86e-07	2.01e-05	0.317	-3.15	24.4	76.8	0.146	0.895	1.25	1.25	96	76.8	4.06e-06	8.34e-05	0.36	-2.78	27.6	76.8	4.44e-11	2.17e-09	11.1	11.1	90.7	8.17
H2AJ	251	0.0114	0.0795	2.3	2.3	30.5	13.3	0.143	1	1.66	1.66	22.1	13.3	0.0155	0.104	2.22	2.22	29.6	13.3	0.0175	0.364	2.2	2.2	29.2	13.3	8.09e-05	0.00122	3.42	3.42	45.4	13.3	0.00584	0.12	2.45	2.45	32.6	13.3	3.44e-05	0.000555	3.61	3.61	48	13.3	0.247	0.586	0.723	-1.38	22.1	30.5
GSTM3	2130	0.213	0.569	1.15	1.15	171	149	0.0855	1	1.21	1.21	180	149	0.0016	0.0172	1.4	1.4	209	149	1.66e-15	6.48e-13	2.2	2.2	327	149	1.13e-23	1.86e-21	2.63	2.63	391	149	1.97e-14	4.25e-12	2.14	2.14	318	149	2.52e-23	3.73e-21	2.61	2.61	389	149	0.634	0.883	1.05	1.05	180	171
FNBP4	1440	1.27e-09	5.92e-08	0.498	-2.01	114	228	0.816	1	0.978	-1.02	223	228	1.72e-08	6.96e-07	0.531	-1.88	121	228	0.829	1	1.02	1.02	233	228	1.87e-07	5.61e-06	0.563	-1.78	129	228	0.181	0.973	1.13	1.13	258	228	5.31e-07	1.36e-05	0.578	-1.73	132	228	4.68e-09	1.72e-07	1.96	1.96	223	114
PCSK9	588	0.698	0.925	0.922	-1.08	44.3	48.1	0.513	1	0.871	-1.15	41.9	48.1	0.814	0.959	0.953	-1.05	45.8	48.1	6.68e-06	0.000634	2.19	2.19	105	48.1	3.28e-06	7.38e-05	2.24	2.24	108	48.1	6.7e-05	0.0032	2.02	2.02	97.1	48.1	6.21e-05	0.000945	2.03	2.03	97.4	48.1	0.79	0.943	0.944	-1.06	41.9	44.3
REST	605	1.42e-09	6.54e-08	0.314	-3.19	35.8	114	0.749	1	1.04	1.04	119	114	3.51e-10	1.86e-08	0.29	-3.45	33	114	0.933	1	1.01	1.01	115	114	5.47e-10	2.59e-08	0.297	-3.37	33.9	114	0.595	1	1.07	1.07	122	114	1.79e-10	8.14e-09	0.278	-3.6	31.7	114	2.91e-10	1.3e-08	3.33	3.33	119	35.8
TMEM99	176	0.888	0.977	1.06	1.06	13.1	12.4	0.381	1	1.39	1.39	17.2	12.4	0.757	0.942	1.13	1.13	14	12.4	0.024	0.449	2.17	2.17	26.9	12.4	0.00203	0.0186	2.78	2.78	34.5	12.4	0.0678	0.632	1.9	1.9	23.6	12.4	0.00224	0.0194	2.75	2.75	34.2	12.4	0.46	0.786	1.31	1.31	17.2	13.1
NUFIP2	897	2.11e-09	9.68e-08	0.41	-2.44	63.7	155	0.786	1	0.969	-1.03	151	155	6.46e-10	3.28e-08	0.393	-2.54	61.1	155	0.649	1	1.05	1.05	163	155	7.14e-08	2.37e-06	0.464	-2.16	72.1	155	0.291	1	1.12	1.12	174	155	8.95e-11	4.23e-09	0.366	-2.73	56.8	155	8.73e-09	3.05e-07	2.36	2.36	151	63.7
UBN1	1530	2.18e-09	9.96e-08	0.514	-1.94	123	238	0.686	1	1.04	1.04	247	238	2.17e-08	8.62e-07	0.543	-1.84	129	238	0.848	1	0.983	-1.02	234	238	3.98e-06	8.79e-05	0.616	-1.62	147	238	0.439	1	1.07	1.07	256	238	7.27e-05	0.00108	0.666	-1.5	159	238	2.12e-10	9.62e-09	2.02	2.02	247	123
MED1	1180	2.31e-09	1.05e-07	0.481	-2.08	98.5	205	0.858	1	1.02	1.02	209	205	4.26e-10	2.18e-08	0.46	-2.18	94.2	205	0.552	1	0.942	-1.06	193	205	2.95e-08	1.04e-06	0.514	-1.94	105	205	0.466	1	0.929	-1.08	190	205	1.47e-11	7.75e-10	0.42	-2.38	86.1	205	8.48e-10	3.57e-08	2.12	2.12	209	98.5
JARID2	664	2.35e-09	1.07e-07	0.285	-3.51	29.1	102	0.364	1	1.13	1.13	115	102	3.61e-07	1.13e-05	0.384	-2.6	39.2	102	0.0942	0.964	1.25	1.25	127	102	3.69e-06	8.25e-05	0.435	-2.3	44.4	102	0.0046	0.101	1.44	1.44	147	102	0.000777	0.00807	0.577	-1.73	58.9	102	3.05e-11	1.55e-09	3.97	3.97	115	29.1
AFDN	174	0.242	0.61	0.641	-1.56	11.4	17.8	0.586	1	1.19	1.19	21.2	17.8	0.161	0.496	0.577	-1.73	10.2	17.8	0.00721	0.192	2.16	2.16	38.4	17.8	0.858	0.958	1.06	1.06	18.8	17.8	0.0108	0.192	2.09	2.09	37	17.8	0.851	0.955	1.06	1.06	18.9	17.8	0.0917	0.328	1.86	1.86	21.2	11.4
DDIT4	709	0.884	0.976	1.02	1.02	72.2	70.4	0.669	1	0.929	-1.08	65.4	70.4	0.854	0.968	1.03	1.03	72.6	70.4	1.77e-07	2.33e-05	2.13	2.13	150	70.4	0.155	0.446	1.25	1.25	88.4	70.4	0.000375	0.0133	1.71	1.71	120	70.4	0.948	0.983	0.989	-1.01	69.7	70.4	0.566	0.851	0.907	-1.1	65.4	72.2
B4GALT1	1760	2.78e-09	1.25e-07	0.544	-1.84	148	271	0.0123	1	1.23	1.23	333	271	2.76e-07	8.88e-06	0.601	-1.66	163	271	0.112	1	0.868	-1.15	235	271	4.97e-08	1.69e-06	0.579	-1.73	157	271	0.98	1	0.998	-1	270	271	3.03e-05	0.000499	0.67	-1.49	182	271	2.04e-16	1.79e-14	2.26	2.26	333	148
AHCYL1	3420	2.78e-09	1.25e-07	0.646	-1.55	305	472	0.407	1	1.05	1.05	498	472	1.4e-08	5.75e-07	0.661	-1.51	312	472	0.0891	0.947	1.11	1.11	526	472	0.00863	0.0585	0.836	-1.2	395	472	0.0202	0.298	1.16	1.16	546	472	0.000321	0.00387	0.779	-1.28	368	472	1.61e-11	8.48e-10	1.63	1.63	498	305
HPD	1430	2.99e-09	1.34e-07	1.9	1.9	247	130	0.0458	1	1.26	1.26	164	130	1.05e-12	7.88e-11	2.13	2.13	277	130	0.569	1	1.07	1.07	139	130	0.00047	0.00553	1.49	1.49	193	130	0.875	1	0.981	-1.02	128	130	0.32	0.628	1.13	1.13	147	130	4.97e-05	0.000772	0.665	-1.5	164	247
GSN	160	0.913	0.983	1.05	1.05	12.2	11.6	0.321	1	1.46	1.46	17	11.6	0.462	0.81	1.33	1.33	15.5	11.6	0.0362	0.572	2.11	2.11	24.5	11.6	0.0554	0.232	1.99	1.99	23.1	11.6	0.00662	0.134	2.56	2.56	29.7	11.6	0.0213	0.111	2.25	2.25	26.2	11.6	0.376	0.725	1.39	1.39	17	12.2
TNRC6A	607	3.08e-09	1.37e-07	0.314	-3.18	34.4	110	0.567	1	1.08	1.08	118	110	6.13e-08	2.24e-06	0.369	-2.71	40.5	110	0.873	1	1.02	1.02	112	110	8.91e-09	3.52e-07	0.333	-3	36.5	110	0.534	1	1.09	1.09	119	110	1.01e-08	3.58e-07	0.336	-2.98	36.8	110	1.87e-10	8.55e-09	3.44	3.44	118	34.4
DKC1	4790	3.24e-09	1.43e-07	0.707	-1.42	495	701	0.102	1	0.914	-1.09	641	701	7.51e-11	4.41e-09	0.679	-1.47	476	701	0.868	1	0.991	-1.01	695	701	0.0019	0.0177	0.841	-1.19	590	701	0.174	0.958	0.929	-1.08	651	701	4.5e-06	9.14e-05	0.769	-1.3	539	701	1.61e-05	0.000288	1.29	1.29	641	495
GADD45A	2070	2.04e-19	3.15e-17	2.82	2.82	288	102	2.09e-08	3.26e-05	1.97	1.97	202	102	1.48e-18	2.12e-16	2.76	2.76	282	102	7.57e-10	1.38e-07	2.1	2.1	214	102	4.06e-19	4.96e-17	2.8	2.8	286	102	4.79e-24	2.59e-21	3.15	3.15	322	102	1.98e-30	4.49e-28	3.6	3.6	368	102	0.0001	0.00143	0.7	-1.43	202	288
IGF2BP1	346	0.000352	0.00479	0.329	-3.04	13.7	41.7	0.842	1	0.957	-1.05	39.9	41.7	0.000502	0.00663	0.345	-2.9	14.4	41.7	8.28e-05	0.00556	2.1	2.1	87.5	41.7	0.172	0.472	0.721	-1.39	30.1	41.7	5.6e-05	0.00277	2.13	2.13	88.9	41.7	0.148	0.413	0.706	-1.42	29.4	41.7	0.000644	0.00696	2.91	2.91	39.9	13.7
FAU	7880	3.62e-09	1.59e-07	1.3	1.3	1160	888	0.185	1	0.938	-1.07	833	888	1.96e-05	0.00041	1.21	1.21	1080	888	0.522	1	0.97	-1.03	861	888	1.02e-13	7.37e-12	1.39	1.39	1230	888	0.0839	0.699	0.92	-1.09	816	888	0.00368	0.0286	1.14	1.14	1010	888	5.99e-13	3.74e-11	0.721	-1.39	833	1160
EPAS1	383	0.00804	0.0619	0.455	-2.2	16.5	36.3	0.179	1	1.34	1.34	48.7	36.3	0.0281	0.158	0.54	-1.85	19.6	36.3	0.000267	0.0143	2.09	2.09	75.8	36.3	0.458	0.763	1.18	1.18	42.9	36.3	4.22e-06	0.000282	2.47	2.47	89.7	36.3	0.0704	0.259	1.48	1.48	53.6	36.3	0.000146	0.00198	2.95	2.95	48.7	16.5
HOTAIRM1	209	0.368	0.74	1.37	1.37	19.4	14.2	0.655	1	1.18	1.18	16.6	14.2	0.169	0.509	1.59	1.59	22.6	14.2	0.0227	0.433	2.09	2.09	29.6	14.2	0.0206	0.113	2.11	2.11	29.9	14.2	0.00469	0.102	2.44	2.44	34.6	14.2	0.000431	0.00493	2.95	2.95	41.8	14.2	0.647	0.888	0.858	-1.17	16.6	19.4
RELB	454	4.44e-09	1.93e-07	0.248	-4.03	22.1	89.1	0.419	1	1.12	1.12	100	89.1	2.46e-08	9.69e-07	0.285	-3.5	25.4	89.1	0.221	1	0.824	-1.21	73.4	89.1	1.95e-06	4.57e-05	0.384	-2.6	34.2	89.1	0.238	1	0.831	-1.2	74	89.1	3.3e-06	6.95e-05	0.397	-2.52	35.3	89.1	1.25e-10	5.84e-09	4.54	4.54	100	22.1
ICE1	989	4.45e-09	1.93e-07	0.452	-2.21	79.3	175	0.566	1	0.94	-1.06	165	175	2.96e-09	1.35e-07	0.446	-2.24	78.3	175	0.932	1	1.01	1.01	177	175	3.13e-10	1.54e-08	0.416	-2.4	73	175	0.625	1	0.948	-1.05	166	175	6.93e-10	2.94e-08	0.427	-2.34	74.8	175	8.66e-08	2.52e-06	2.08	2.08	165	79.3
RPS19	9260	4.53e-09	1.96e-07	1.29	1.29	1250	972	0.359	1	1.04	1.04	1010	972	3.13e-13	2.51e-11	1.36	1.36	1320	972	0.161	1	0.937	-1.07	911	972	1.91e-13	1.3e-11	1.36	1.36	1330	972	0.0452	0.5	0.911	-1.1	886	972	9.71e-33	2.39e-30	1.63	1.63	1580	972	7.12e-07	1.76e-05	0.811	-1.23	1010	1250
TAOK3	1490	4.65e-09	2e-07	0.503	-1.99	109	217	0.145	1	1.14	1.14	249	217	3.58e-05	0.000693	0.638	-1.57	139	217	0.192	1	1.13	1.13	245	217	1.14e-06	2.8e-05	0.58	-1.72	126	217	0.0799	0.687	1.18	1.18	255	217	0.000974	0.00976	0.706	-1.42	153	217	7.77e-13	4.79e-11	2.28	2.28	249	109
TPI1	4250	4.99e-09	2.14e-07	1.43	1.43	646	451	0.889	1	0.991	-1.01	447	451	4.9e-06	0.00012	1.33	1.33	600	451	0.932	1	1.01	1.01	454	451	5.07e-07	1.37e-05	1.37	1.37	616	451	0.24	1	0.923	-1.08	417	451	1.59e-07	4.48e-06	1.38	1.38	624	451	2.19e-09	8.55e-08	0.692	-1.45	447	646
C19orf33	2410	0.0042	0.0369	1.35	1.35	217	161	0.344	1	1.11	1.11	179	161	0.000125	0.00205	1.48	1.48	238	161	1.76e-14	6.34e-12	2.08	2.08	336	161	5.15e-30	1.23e-27	2.84	2.84	457	161	1.81e-12	3.39e-10	1.98	1.98	319	161	1.1e-36	3.16e-34	3.14	3.14	506	161	0.0537	0.23	0.823	-1.22	179	217
RAB31	1270	0.0271	0.153	0.731	-1.37	86.3	118	0.194	1	1.18	1.18	139	118	0.0244	0.143	0.727	-1.38	85.7	118	1.01e-10	2.06e-08	2.07	2.07	244	118	0.00711	0.0505	1.38	1.38	163	118	2.4e-11	3.92e-09	2.11	2.11	249	118	0.000239	0.00301	1.54	1.54	182	118	0.000521	0.00586	1.61	1.61	139	86.3
AKAP8L	205	0.396	0.761	1.34	1.34	19.4	14.5	0.512	1	1.26	1.26	18.2	14.5	0.233	0.601	1.5	1.5	21.7	14.5	0.0243	0.451	2.06	2.06	29.8	14.5	0.00401	0.0319	2.45	2.45	35.5	14.5	0.0117	0.205	2.22	2.22	32.1	14.5	0.0062	0.043	2.36	2.36	34.2	14.5	0.845	0.962	0.938	-1.07	18.2	19.4
C11orf68	388	1.58e-06	4.13e-05	3.45	3.45	66.8	19.3	0.529	1	1.21	1.21	23.5	19.3	6.52e-06	0.000155	3.23	3.23	62.5	19.3	0.00944	0.236	2.05	2.05	39.7	19.3	4.62e-07	1.28e-05	3.65	3.65	70.6	19.3	0.00767	0.15	2.09	2.09	40.4	19.3	3.11e-06	6.61e-05	3.35	3.35	64.8	19.3	1.3e-05	0.000239	0.351	-2.85	23.5	66.8
UPF2	723	6.31e-09	2.67e-07	0.372	-2.69	47.5	127	0.795	1	1.03	1.03	132	127	7.19e-07	2.1e-05	0.456	-2.19	58.2	127	0.111	1	0.81	-1.23	103	127	2.83e-08	1.01e-06	0.398	-2.51	50.7	127	0.823	1	0.972	-1.03	124	127	0.00132	0.0125	0.633	-1.58	80.7	127	1.7e-09	6.83e-08	2.77	2.77	132	47.5
COX8A	2720	6.35e-09	2.68e-07	1.58	1.58	418	265	0.932	1	0.993	-1.01	263	265	5.31e-07	1.6e-05	1.49	1.49	394	265	0.448	1	1.07	1.07	282	265	6.02e-09	2.44e-07	1.58	1.58	418	265	0.794	1	1.02	1.02	271	265	1.33e-08	4.54e-07	1.56	1.56	414	265	3.9e-09	1.44e-07	0.629	-1.59	263	418
AC091729.3	183	0.211	0.567	1.57	1.57	19.6	12.5	0.904	1	0.952	-1.05	11.9	12.5	0.0585	0.265	1.93	1.93	24.2	12.5	0.0368	0.578	2.05	2.05	25.7	12.5	0.0042	0.033	2.59	2.59	32.4	12.5	0.0776	0.674	1.86	1.86	23.2	12.5	0.00275	0.0227	2.7	2.7	33.7	12.5	0.173	0.482	0.606	-1.65	11.9	19.6
HDAC7	781	7.18e-09	3.01e-07	0.363	-2.76	44.4	122	0.762	1	1.04	1.04	127	122	0.000275	0.00394	0.581	-1.72	71.1	122	0.0546	0.739	0.768	-1.3	94	122	0.00237	0.0212	0.645	-1.55	78.9	122	0.994	1	0.999	-1	122	122	0.903	0.972	0.984	-1.02	120	122	1.59e-09	6.46e-08	2.86	2.86	127	44.4
PDP1	157	0.246	0.615	0.632	-1.58	10.4	16.5	0.565	1	1.21	1.21	20	16.5	0.156	0.487	0.557	-1.79	9.18	16.5	0.0182	0.373	2.04	2.04	33.5	16.5	0.87	0.963	1.06	1.06	17.4	16.5	0.0211	0.305	2	2	33	16.5	0.96	0.988	1.02	1.02	16.8	16.5	0.0887	0.321	1.92	1.92	20	10.4
TNRC6B	647	7.56e-09	3.15e-07	0.356	-2.81	42.4	119	0.256	1	0.858	-1.17	102	119	3.68e-10	1.94e-08	0.305	-3.28	36.3	119	0.203	1	1.17	1.17	140	119	3.08e-10	1.52e-08	0.302	-3.31	36	119	0.325	1	1.13	1.13	135	119	3.34e-10	1.48e-08	0.303	-3.3	36.1	119	1.45e-06	3.35e-05	2.41	2.41	102	42.4
PRKAR2A	2090	8.64e-09	3.59e-07	0.589	-1.7	187	318	0.912	1	1.01	1.01	321	318	3.98e-10	2.07e-08	0.556	-1.8	177	318	0.319	1	1.08	1.08	344	318	5.01e-07	1.36e-05	0.637	-1.57	203	318	0.0705	0.64	1.15	1.15	366	318	3.6e-10	1.58e-08	0.555	-1.8	177	318	4.63e-09	1.71e-07	1.71	1.71	321	187
NDUFA4	3160	9.08e-09	3.76e-07	1.49	1.49	510	341	0.724	1	0.973	-1.03	332	341	1.48e-06	4.06e-05	1.41	1.41	480	341	0.71	1	0.972	-1.03	332	341	0.00103	0.0105	1.27	1.27	433	341	0.0628	0.604	0.862	-1.16	294	341	0.000365	0.00427	1.29	1.29	441	341	1.16e-09	4.79e-08	0.651	-1.54	332	510
SGK1	1210	9.14e-09	3.77e-07	0.515	-1.94	113	220	0.817	1	1.02	1.02	225	220	4.39e-11	2.65e-09	0.451	-2.22	99.2	220	0.556	1	0.945	-1.06	208	220	1.48e-11	8.43e-10	0.439	-2.28	96.6	220	0.0146	0.238	0.78	-1.28	172	220	8.28e-16	7.01e-14	0.341	-2.93	75.1	220	2.57e-09	9.88e-08	1.99	1.99	225	113
PHLDA1	337	9.16e-09	3.77e-07	3.55	3.55	93.7	26.4	0.279	1	1.32	1.32	34.9	26.4	0.000634	0.00812	2.23	2.23	58.8	26.4	0.394	1	0.779	-1.28	20.6	26.4	0.127	0.396	1.47	1.47	38.8	26.4	0.394	1	0.778	-1.28	20.6	26.4	0.0453	0.192	1.64	1.64	43.3	26.4	6.49e-07	1.63e-05	0.373	-2.68	34.9	93.7
CITED4	2090	1.48e-08	5.92e-07	1.84	1.84	244	133	0.882	1	1.02	1.02	135	133	1.7e-12	1.25e-10	2.11	2.11	279	133	2.44e-11	5.53e-09	2.03	2.03	269	133	4.52e-23	7.13e-21	2.73	2.73	362	133	7.36e-12	1.28e-09	2.06	2.06	274	133	5.18e-27	9.96e-25	2.95	2.95	391	133	3.24e-08	1.01e-06	0.553	-1.81	135	244
LY6K	2580	0.000136	0.0021	1.46	1.46	248	169	0.0272	1	1.26	1.26	213	169	0.0117	0.0841	1.29	1.29	219	169	5.15e-14	1.76e-11	2.03	2.03	343	169	1.18e-32	3.26e-30	2.89	2.89	489	169	8.19e-22	3.38e-19	2.41	2.41	407	169	3.82e-32	9.1e-30	2.87	2.87	486	169	0.102	0.35	0.858	-1.17	213	248
NEDD4	231	0.0478	0.227	0.526	-1.9	14.5	27.5	0.175	1	1.4	1.4	38.6	27.5	0.0177	0.114	0.442	-2.26	12.2	27.5	0.00233	0.079	2.03	2.03	56	27.5	0.193	0.504	0.677	-1.48	18.6	27.5	0.0135	0.223	1.8	1.8	49.6	27.5	0.0364	0.164	0.502	-1.99	13.8	27.5	0.00146	0.0138	2.67	2.67	38.6	14.5
NPR3	1330	1.15e-08	4.67e-07	0.514	-1.95	111	217	0.437	1	0.927	-1.08	201	217	1.8e-07	6.03e-06	0.552	-1.81	119	217	0.702	1	1.04	1.04	225	217	8.01e-07	2.04e-05	0.574	-1.74	124	217	0.761	1	0.971	-1.03	210	217	8.99e-07	2.18e-05	0.576	-1.74	125	217	6.09e-07	1.54e-05	1.8	1.8	201	111
MBNL1	1180	1.18e-08	4.79e-07	0.499	-2.01	101	202	0.888	1	1.01	1.01	205	202	6.79e-12	4.6e-10	0.408	-2.45	82.3	202	0.662	1	1.04	1.04	211	202	9.9e-09	3.86e-07	0.496	-2.01	100	202	0.892	1	1.01	1.01	205	202	1.04e-12	6.27e-11	0.387	-2.58	78.1	202	5.51e-09	1.97e-07	2.03	2.03	205	101
SH2D4A	701	1.21e-08	4.91e-07	0.346	-2.89	38.7	112	0.868	1	0.978	-1.02	110	112	8.25e-06	0.00019	0.476	-2.1	53.3	112	0.389	1	1.12	1.12	125	112	0.000264	0.00335	0.563	-1.78	63.1	112	0.841	1	1.03	1.03	115	112	0.0481	0.2	0.752	-1.33	84.2	112	2.66e-08	8.42e-07	2.83	2.83	110	38.7
CHCHD7	499	0.234	0.6	1.3	1.3	46.3	35.5	0.916	1	1.03	1.03	36.4	35.5	0.16	0.495	1.36	1.36	48.4	35.5	0.000551	0.0257	2.03	2.03	72.1	35.5	1.53e-06	3.66e-05	2.59	2.59	91.8	35.5	0.00215	0.0548	1.89	1.89	67.1	35.5	8.43e-08	2.5e-06	2.84	2.84	101	35.5	0.278	0.622	0.786	-1.27	36.4	46.3
TMC5	276	0.305	0.678	1.34	1.34	28.9	21.6	0.819	1	1.07	1.07	23.1	21.6	0.329	0.705	1.32	1.32	28.5	21.6	0.0073	0.194	2.03	2.03	43.7	21.6	0.0135	0.0835	1.93	1.93	41.5	21.6	0.0053	0.112	2.08	2.08	44.8	21.6	0.00764	0.0504	2.02	2.02	43.5	21.6	0.423	0.76	0.8	-1.25	23.1	28.9
TFAP2A	2120	1.46e-08	5.87e-07	0.602	-1.66	200	332	0.371	1	0.932	-1.07	310	332	2.78e-10	1.49e-08	0.561	-1.78	187	332	0.474	1	1.06	1.06	351	332	4.72e-05	0.000761	0.707	-1.41	235	332	0.446	1	0.942	-1.06	313	332	2.71e-09	1.05e-07	0.584	-1.71	194	332	1.5e-06	3.47e-05	1.55	1.55	310	200
PDLIM5	1640	6.81e-16	6.98e-14	0.304	-3.29	60	197	0.161	1	1.15	1.15	226	197	2.06e-14	1.86e-12	0.339	-2.95	66.9	197	7.14e-16	2.87e-13	2.02	2.02	398	197	0.273	0.601	0.893	-1.12	176	197	1.92e-13	3.9e-11	1.91	1.91	377	197	0.00359	0.0281	0.726	-1.38	143	197	6.52e-20	8.72e-18	3.77	3.77	226	60
FAT1	163	0.145	0.462	0.558	-1.79	9.73	17.4	0.46	1	1.27	1.27	22.1	17.4	0.17	0.511	0.582	-1.72	10.1	17.4	0.0168	0.356	2.01	2.01	35.1	17.4	0.706	0.905	0.876	-1.14	15.3	17.4	0.00352	0.0819	2.31	2.31	40.3	17.4	0.414	0.712	0.741	-1.35	12.9	17.4	0.033	0.161	2.27	2.27	22.1	9.73
RPS9	4730	1.53e-08	6.1e-07	1.4	1.4	667	475	0.586	1	1.04	1.04	491	475	1.79e-08	7.23e-07	1.4	1.4	666	475	0.763	1	1.02	1.02	484	475	3.48e-10	1.7e-08	1.45	1.45	690	475	0.168	0.946	1.09	1.09	518	475	3.75e-14	2.79e-12	1.56	1.56	741	475	2.96e-07	7.79e-06	0.737	-1.36	491	667
RPL35	8860	1.55e-08	6.17e-07	1.28	1.28	1210	944	0.0486	1	0.911	-1.1	860	944	3.29e-06	8.41e-05	1.23	1.23	1160	944	0.0618	0.794	1.09	1.09	1030	944	5.13e-19	6.21e-17	1.46	1.46	1380	944	0.196	0.996	0.941	-1.06	889	944	1e-20	1.26e-18	1.48	1.48	1400	944	3.21e-14	2.3e-12	0.713	-1.4	860	1210
GIGYF2	678	1.65e-08	6.52e-07	0.361	-2.77	41.7	116	0.8	1	1.03	1.03	120	116	1.33e-05	0.000287	0.495	-2.02	57.2	116	0.743	1	0.957	-1.04	111	116	8.99e-07	2.26e-05	0.437	-2.29	50.5	116	0.804	1	1.03	1.03	119	116	0.000112	0.00158	0.547	-1.83	63.2	116	4.81e-09	1.75e-07	2.87	2.87	120	41.7
UQCR11	3160	1.78e-08	7.04e-07	1.52	1.52	460	304	0.703	1	1.03	1.03	313	304	3.97e-10	2.07e-08	1.58	1.58	480	304	0.251	1	1.1	1.1	332	304	1.66e-09	7.39e-08	1.56	1.56	473	304	0.364	1	1.08	1.08	326	304	1.2e-09	4.96e-08	1.56	1.56	475	304	1.41e-07	3.94e-06	0.68	-1.47	313	460
PTBP3	752	1.8e-08	7.1e-07	0.405	-2.47	54.5	135	0.987	1	1	1	135	135	3.56e-09	1.61e-07	0.379	-2.64	50.9	135	0.873	1	1.02	1.02	137	135	6.4e-09	2.59e-07	0.388	-2.58	52.2	135	0.863	1	1.02	1.02	137	135	2.44e-09	9.58e-08	0.373	-2.68	50.1	135	1.67e-08	5.52e-07	2.47	2.47	135	54.5
IPO7	2220	1.95e-08	7.63e-07	0.617	-1.62	220	356	0.943	1	0.995	-1.01	354	356	1.32e-10	7.45e-09	0.568	-1.76	202	356	0.506	1	0.951	-1.05	338	356	3.45e-09	1.44e-07	0.599	-1.67	213	356	0.36	1	0.932	-1.07	332	356	1.58e-10	7.29e-09	0.569	-1.76	202	356	2.89e-08	9.06e-07	1.61	1.61	354	220
SLC7A1	607	1.95e-08	7.63e-07	0.332	-3.01	34.6	104	0.777	1	1.04	1.04	108	104	4.14e-10	2.13e-08	0.26	-3.85	27.1	104	0.135	1	1.22	1.22	127	104	5.32e-07	1.43e-05	0.398	-2.51	41.5	104	0.24	1	1.17	1.17	122	104	9.77e-07	2.36e-05	0.411	-2.43	42.8	104	5.15e-09	1.85e-07	3.13	3.13	108	34.6
AKAP13	736	1.96e-08	7.66e-07	0.362	-2.77	41.5	115	0.0314	1	1.31	1.31	150	115	1.97e-07	6.55e-06	0.405	-2.47	46.4	115	0.145	1	1.2	1.2	138	115	1.54e-07	4.67e-06	0.4	-2.5	45.9	115	0.0921	0.73	1.24	1.24	142	115	2.05e-05	0.000359	0.503	-1.99	57.7	115	2.48e-13	1.62e-11	3.61	3.61	150	41.5
BCLAF1	1360	2.01e-08	7.81e-07	0.524	-1.91	115	219	0.896	1	0.988	-1.01	216	219	7.06e-10	3.56e-08	0.482	-2.08	106	219	0.258	1	1.11	1.11	244	219	3.74e-06	8.33e-05	0.6	-1.67	132	219	0.83	1	0.98	-1.02	215	219	2.34e-08	7.67e-07	0.526	-1.9	115	219	4.01e-08	1.22e-06	1.88	1.88	216	115
SMAD3	542	2.04e-08	7.93e-07	0.329	-3.04	33.8	103	0.46	1	1.11	1.11	114	103	2.02e-08	8.08e-07	0.329	-3.04	33.8	103	0.0659	0.82	0.759	-1.32	78	103	1.17e-07	3.7e-06	0.363	-2.75	37.4	103	0.31	1	0.863	-1.16	88.8	103	9.61e-05	0.00138	0.518	-1.93	53.2	103	6.05e-10	2.6e-08	3.36	3.36	114	33.8
PCNX1	533	2.06e-08	7.95e-07	0.299	-3.34	28.1	93.9	0.675	1	1.06	1.06	99.7	93.9	9.95e-08	3.47e-06	0.333	-3.01	31.2	93.9	0.547	1	1.09	1.09	102	93.9	2.12e-06	4.93e-05	0.4	-2.5	37.6	93.9	0.408	1	1.12	1.12	106	93.9	4.47e-07	1.16e-05	0.365	-2.74	34.3	93.9	3.08e-09	1.16e-07	3.55	3.55	99.7	28.1
PUM1	775	2.11e-08	8.13e-07	0.389	-2.57	48.8	126	0.768	1	1.04	1.04	130	126	2.42e-06	6.31e-05	0.477	-2.1	59.9	126	0.265	1	1.15	1.15	144	126	1.36e-06	3.29e-05	0.465	-2.15	58.5	126	0.199	0.999	1.17	1.17	147	126	3.69e-06	7.64e-05	0.486	-2.06	61	126	4.87e-09	1.77e-07	2.67	2.67	130	48.8
ZNF451	841	2.12e-08	8.15e-07	0.426	-2.35	61.4	144	0.179	1	1.16	1.16	168	144	1.66e-09	7.83e-08	0.386	-2.59	55.7	144	0.874	1	1.02	1.02	147	144	3.08e-10	1.52e-08	0.361	-2.77	52.1	144	0.243	1	1.14	1.14	165	144	4.19e-11	2.1e-09	0.333	-3	48	144	1.51e-11	8.02e-10	2.74	2.74	168	61.4
SFT2D2	538	2.14e-08	8.21e-07	0.343	-2.92	36.8	107	0.609	1	1.07	1.07	115	107	2.67e-10	1.45e-08	0.262	-3.81	28.1	107	0.301	1	0.863	-1.16	92.6	107	3.89e-10	1.89e-08	0.269	-3.72	28.9	107	0.842	1	0.973	-1.03	104	107	7.77e-11	3.74e-09	0.239	-4.18	25.7	107	1.85e-09	7.35e-08	3.12	3.12	115	36.8
PHF3	1290	2.34e-08	8.96e-07	0.501	-2	98	196	0.934	1	1.01	1.01	197	196	9.27e-07	2.66e-05	0.556	-1.8	109	196	0.107	1	1.17	1.17	229	196	3.02e-06	6.85e-05	0.576	-1.74	113	196	0.0491	0.527	1.21	1.21	237	196	4.54e-06	9.18e-05	0.583	-1.72	114	196	1.51e-08	5.07e-07	2.01	2.01	197	98
ANKHD1	1090	2.4e-08	9.17e-07	0.496	-2.02	94.9	191	0.932	1	0.991	-1.01	190	191	2.89e-07	9.27e-06	0.533	-1.88	102	191	0.123	1	0.848	-1.18	162	191	9.91e-11	5.14e-09	0.424	-2.36	81.2	191	0.405	1	0.917	-1.09	175	191	1.58e-08	5.32e-07	0.49	-2.04	93.8	191	3.74e-08	1.15e-06	2	2	190	94.9
B4GALT5	338	2.55e-08	9.72e-07	0.177	-5.66	12.2	68.8	0.863	1	1.03	1.03	70.8	68.8	5.97e-08	2.19e-06	0.205	-4.87	14.1	68.8	0.759	1	1.05	1.05	72.4	68.8	9.08e-08	2.96e-06	0.218	-4.59	15	68.8	0.959	1	1.01	1.01	69.4	68.8	1.05e-07	3.06e-06	0.222	-4.5	15.3	68.8	1.38e-08	4.65e-07	5.83	5.83	70.8	12.2
XIAP	394	2.63e-08	1e-06	0.266	-3.76	22.4	84.1	0.919	1	1.02	1.02	85.4	84.1	9.15e-09	3.89e-07	0.241	-4.14	20.3	84.1	0.166	1	0.797	-1.25	67	84.1	2.94e-08	1.04e-06	0.269	-3.72	22.6	84.1	0.51	1	0.901	-1.11	75.7	84.1	1.25e-09	5.09e-08	0.192	-5.22	16.1	84.1	1.71e-08	5.65e-07	3.82	3.82	85.4	22.4
RBPJ	474	2.85e-08	1.08e-06	0.284	-3.52	25	88	0.99	1	1	1	88.1	88	4.21e-09	1.88e-07	0.242	-4.14	21.3	88	0.557	1	1.09	1.09	95.9	88	1.08e-06	2.68e-05	0.366	-2.73	32.2	88	0.563	1	1.09	1.09	95.8	88	1.3e-07	3.75e-06	0.318	-3.15	28	88	2.7e-08	8.53e-07	3.53	3.53	88.1	25
MAP2K6	204	0.545	0.859	1.22	1.22	20.3	16.6	0.342	1	1.36	1.36	22.6	16.6	0.984	0.998	0.993	-1.01	16.5	16.6	0.0204	0.4	2.01	2.01	33.4	16.6	0.00656	0.0473	2.23	2.23	37.1	16.6	0.0684	0.633	1.75	1.75	29.1	16.6	0.0768	0.275	1.73	1.73	28.7	16.6	0.728	0.918	1.11	1.11	22.6	20.3
SLC30A7	487	3.25e-08	1.22e-06	0.307	-3.26	28.6	93.2	0.293	1	1.16	1.16	108	93.2	1.68e-09	7.89e-08	0.245	-4.09	22.8	93.2	0.606	1	0.926	-1.08	86.3	93.2	5.8e-07	1.55e-05	0.369	-2.71	34.4	93.2	0.645	1	0.934	-1.07	87	93.2	1.43e-08	4.85e-07	0.289	-3.45	27	93.2	2.51e-10	1.13e-08	3.78	3.78	108	28.6
CDK12	978	3.42e-08	1.28e-06	0.447	-2.23	68.2	152	0.554	1	1.07	1.07	163	152	4.09e-08	1.56e-06	0.45	-2.22	68.6	152	0.223	1	1.14	1.14	174	152	1.51e-07	4.62e-06	0.472	-2.12	71.9	152	0.0149	0.241	1.3	1.3	198	152	5.8e-06	0.000114	0.537	-1.86	81.9	152	1.57e-09	6.41e-08	2.39	2.39	163	68.2
AC005261.1	291	3.46e-08	1.29e-06	0.147	-6.78	9.53	64.6	0.683	1	1.07	1.07	69.4	64.6	2.53e-08	9.92e-07	0.126	-7.96	8.12	64.6	0.659	1	0.924	-1.08	59.7	64.6	4.41e-08	1.51e-06	0.159	-6.27	10.3	64.6	0.718	1	0.938	-1.07	60.6	64.6	3.13e-08	1.01e-06	0.142	-7.06	9.16	64.6	9.18e-09	3.18e-07	7.28	7.28	69.4	9.53
PUM3	1580	3.48e-08	1.3e-06	0.559	-1.79	141	251	0.555	1	0.948	-1.05	238	251	4.86e-07	1.48e-05	0.595	-1.68	149	251	0.475	1	0.937	-1.07	236	251	0.000249	0.00319	0.697	-1.43	175	251	0.189	0.987	0.886	-1.13	223	251	2.71e-05	0.000454	0.657	-1.52	165	251	7.03e-07	1.74e-05	1.69	1.69	238	141
RRS1	809	3.66e-08	1.36e-06	0.391	-2.56	47.9	123	0.486	1	0.913	-1.1	112	123	1.09e-07	3.78e-06	0.411	-2.43	50.3	123	0.536	1	1.08	1.08	132	123	0.237	0.561	0.854	-1.17	105	123	0.497	1	1.09	1.09	133	123	0.282	0.587	0.867	-1.15	106	123	9.28e-07	2.25e-05	2.33	2.33	112	47.9
MED13	632	3.68e-08	1.37e-06	0.36	-2.78	39.6	110	0.976	1	1	1	110	110	1.55e-07	5.29e-06	0.388	-2.58	42.6	110	0.297	1	1.15	1.15	126	110	1.66e-08	6.17e-07	0.345	-2.89	37.9	110	0.209	1	1.18	1.18	129	110	7.34e-09	2.66e-07	0.331	-3.03	36.3	110	3.19e-08	9.96e-07	2.79	2.79	110	39.6
MET	1890	3.71e-08	1.38e-06	0.595	-1.68	180	302	0.234	1	0.905	-1.1	273	302	3.53e-11	2.16e-09	0.522	-1.92	158	302	0.481	1	1.06	1.06	320	302	2.16e-09	9.42e-08	0.563	-1.77	170	302	0.653	1	1.04	1.04	313	302	1.18e-08	4.1e-07	0.582	-1.72	176	302	1.27e-05	0.000235	1.52	1.52	273	180
RHOF	392	0.659	0.906	0.89	-1.12	27.1	30.5	0.084	1	1.5	1.5	45.7	30.5	0.248	0.617	1.32	1.32	40.2	30.5	0.00157	0.0588	2.01	2.01	61.4	30.5	0.0569	0.237	1.56	1.56	47.4	30.5	8.58e-06	0.000538	2.58	2.58	78.8	30.5	0.0021	0.0183	1.98	1.98	60.4	30.5	0.0317	0.156	1.68	1.68	45.7	27.1
LMNB1	768	3.86e-08	1.42e-06	0.429	-2.33	60.2	140	0.261	1	0.87	-1.15	122	140	3.11e-07	9.91e-06	0.465	-2.15	65.2	140	0.675	1	0.951	-1.05	133	140	3.71e-05	0.000618	0.559	-1.79	78.5	140	0.0604	0.59	0.788	-1.27	111	140	1.36e-08	4.64e-07	0.412	-2.43	57.8	140	6.92e-06	0.000136	2.03	2.03	122	60.2
MDM4	415	3.96e-08	1.45e-06	0.317	-3.15	30.1	95	0.221	1	0.83	-1.21	78.9	95	3.77e-10	1.97e-08	0.221	-4.53	21	95	0.332	1	0.864	-1.16	82.1	95	1.87e-10	9.46e-09	0.205	-4.88	19.5	95	0.0839	0.699	0.764	-1.31	72.6	95	4.63e-11	2.31e-09	0.17	-5.87	16.2	95	7.09e-06	0.000139	2.62	2.62	78.9	30.1
COX5B	2870	4.02e-08	1.47e-06	1.5	1.5	462	308	0.705	1	0.97	-1.03	299	308	7.78e-05	0.00136	1.35	1.35	415	308	0.604	1	0.959	-1.04	296	308	3.77e-05	0.000628	1.36	1.36	420	308	0.375	1	0.93	-1.08	287	308	0.00303	0.0245	1.25	1.25	387	308	4.81e-09	1.75e-07	0.648	-1.54	299	462
NUP62	1280	4.08e-08	1.49e-06	0.525	-1.91	110	210	0.68	1	0.96	-1.04	202	210	5.92e-05	0.00107	0.642	-1.56	135	210	0.231	1	0.886	-1.13	186	210	4.61e-05	0.000746	0.637	-1.57	134	210	0.148	0.899	0.864	-1.16	182	210	4.72e-06	9.49e-05	0.597	-1.68	125	210	3.31e-07	8.63e-06	1.83	1.83	202	110
CTSD	629	0.0881	0.342	1.39	1.39	63.6	45.7	0.331	1	1.21	1.21	55.5	45.7	0.00907	0.0696	1.63	1.63	74.6	45.7	0.000148	0.00915	1.99	1.99	90.9	45.7	6e-07	1.6e-05	2.41	2.41	110	45.7	0.000158	0.00679	1.98	1.98	90.7	45.7	1.89e-05	0.000335	2.15	2.15	98.3	45.7	0.458	0.785	0.872	-1.15	55.5	63.6
TMEM52B	323	0.254	0.625	1.34	1.34	35.8	26.7	0.533	1	1.18	1.18	31.5	26.7	0.403	0.767	1.24	1.24	33.2	26.7	0.00373	0.116	1.99	1.99	53.2	26.7	0.0628	0.254	1.58	1.58	42.4	26.7	0.00106	0.0309	2.15	2.15	57.6	26.7	0.0651	0.247	1.58	1.58	42.2	26.7	0.602	0.87	0.881	-1.14	31.5	35.8
ABCF1	3130	4.92e-08	1.79e-06	0.658	-1.52	280	427	0.687	1	0.973	-1.03	415	427	0.000109	0.00183	0.751	-1.33	320	427	0.522	1	1.04	1.04	446	427	0.112	0.369	0.894	-1.12	381	427	0.443	1	1.05	1.05	449	427	0.57	0.821	0.962	-1.04	410	427	4.09e-07	1.06e-05	1.48	1.48	415	280
PRPF40A	2680	5.06e-08	1.83e-06	0.649	-1.54	262	403	0.817	1	0.984	-1.02	397	403	1.74e-06	4.71e-05	0.689	-1.45	278	403	0.984	1	0.999	-1	403	403	1.05e-06	2.6e-05	0.683	-1.46	275	403	0.287	1	0.926	-1.08	373	403	1.57e-05	0.000282	0.717	-1.39	289	403	1.73e-07	4.75e-06	1.52	1.52	397	262
GPRC5C	165	0.793	0.952	0.899	-1.11	11.7	13	0.505	1	1.28	1.28	16.6	13	0.547	0.857	1.25	1.25	16.2	13	0.044	0.642	1.99	1.99	25.8	13	0.0359	0.171	2.04	2.04	26.4	13	0.022	0.314	2.16	2.16	28	13	0.0302	0.144	2.08	2.08	27	13	0.355	0.706	1.42	1.42	16.6	11.7
EIF4G2	9490	5.41e-08	1.95e-06	0.801	-1.25	1080	1350	0.0994	1	0.938	-1.07	1270	1350	1.49e-15	1.54e-13	0.714	-1.4	965	1350	0.146	1	1.06	1.06	1430	1350	8.56e-08	2.8e-06	0.804	-1.24	1090	1350	0.312	1	0.961	-1.04	1300	1350	3.73e-12	2.15e-10	0.749	-1.33	1010	1350	0.000144	0.00195	1.17	1.17	1270	1080
EIF2AK2	697	5.47e-08	1.97e-06	0.425	-2.35	57.5	135	0.774	1	0.965	-1.04	131	135	4.36e-09	1.94e-07	0.383	-2.61	51.9	135	0.165	1	0.838	-1.19	113	135	2.36e-10	1.18e-08	0.339	-2.95	45.8	135	0.238	1	0.862	-1.16	117	135	2.74e-10	1.23e-08	0.341	-2.93	46.1	135	2.17e-07	5.84e-06	2.27	2.27	131	57.5
UBE3A	1320	6.29e-08	2.25e-06	0.53	-1.89	111	209	0.354	1	1.09	1.09	229	209	7.24e-07	2.11e-05	0.566	-1.77	118	209	0.948	1	1.01	1.01	211	209	3.84e-07	1.08e-05	0.556	-1.8	116	209	0.778	1	1.03	1.03	215	209	7.3e-08	2.21e-06	0.532	-1.88	111	209	3.92e-10	1.73e-08	2.06	2.06	229	111
NAV2	402	0.0107	0.0761	0.525	-1.9	24	45.7	0.348	1	1.21	1.21	55.1	45.7	0.00573	0.049	0.49	-2.04	22.4	45.7	0.000172	0.0101	1.98	1.98	90.3	45.7	0.269	0.596	0.781	-1.28	35.7	45.7	3.63e-05	0.00194	2.1	2.1	96	45.7	0.155	0.425	0.722	-1.38	33	45.7	0.000676	0.00727	2.3	2.3	55.1	24
ABCA5	374	6.34e-08	2.26e-06	0.226	-4.42	16.2	71.8	0.551	1	1.1	1.1	79.1	71.8	2.62e-07	8.5e-06	0.265	-3.77	19	71.8	0.892	1	1.02	1.02	73.4	71.8	2.59e-07	7.59e-06	0.265	-3.78	19	71.8	0.72	1	1.06	1.06	76.2	71.8	3.12e-07	8.34e-06	0.27	-3.7	19.4	71.8	6.16e-09	2.18e-07	4.87	4.87	79.1	16.2
IMPDH2	1150	6.44e-08	2.29e-06	1.83	1.83	226	124	0.391	1	0.894	-1.12	111	124	0.171	0.512	1.18	1.18	146	124	0.638	1	1.06	1.06	131	124	0.000507	0.00586	1.5	1.5	185	124	0.273	1	0.865	-1.16	107	124	0.955	0.986	0.993	-1.01	123	124	6.51e-10	2.8e-08	0.488	-2.05	111	226
ZC3H4	445	6.48e-08	2.3e-06	0.288	-3.48	24.2	84.2	0.855	1	0.972	-1.03	81.9	84.2	6.61e-08	2.36e-06	0.288	-3.47	24.3	84.2	0.828	1	1.03	1.03	87.1	84.2	8.09e-06	0.000165	0.404	-2.48	34	84.2	0.365	1	0.865	-1.16	72.9	84.2	2.79e-05	0.000466	0.437	-2.29	36.8	84.2	1.4e-07	3.92e-06	3.38	3.38	81.9	24.2
ADGRG6	116	0.222	0.583	0.57	-1.76	7.39	13	0.543	1	1.25	1.25	16.3	13	0.254	0.625	0.596	-1.68	7.73	13	0.0451	0.654	1.98	1.98	25.7	13	0.859	0.958	0.932	-1.07	12.1	13	0.132	0.868	1.7	1.7	22	13	0.862	0.959	0.933	-1.07	12.1	13	0.0753	0.288	2.2	2.2	16.3	7.39
ATP6V0C	5190	6.97e-08	2.46e-06	1.36	1.36	713	523	0.666	1	1.03	1.03	537	523	3.48e-11	2.15e-09	1.46	1.46	762	523	0.0628	0.797	1.12	1.12	585	523	1.12e-07	3.58e-06	1.36	1.36	710	523	0.000747	0.023	1.22	1.22	638	523	1.06e-08	3.75e-07	1.39	1.39	726	523	6.72e-07	1.67e-05	0.753	-1.33	537	713
AC016739.1	2000	7.09e-08	2.5e-06	1.63	1.63	323	198	0.865	1	1.02	1.02	202	198	5.44e-10	2.77e-08	1.74	1.74	345	198	0.599	1	0.948	-1.06	188	198	1.07e-05	0.00021	1.5	1.5	297	198	0.539	1	0.939	-1.06	186	198	0.0033	0.0264	1.32	1.32	262	198	1.71e-07	4.73e-06	0.626	-1.6	202	323
PAFAH1B2	903	7.11e-08	2.5e-06	0.45	-2.22	65.8	146	0.775	1	1.03	1.03	151	146	1.95e-10	1.08e-08	0.36	-2.78	52.7	146	0.311	1	1.12	1.12	164	146	4.03e-05	0.000665	0.569	-1.76	83.4	146	0.252	1	1.14	1.14	167	146	8.46e-07	2.07e-05	0.492	-2.03	72.1	146	1.7e-08	5.61e-07	2.3	2.3	151	65.8
COL27A1	336	7.15e-08	2.5e-06	0.211	-4.75	14.5	68.8	0.671	1	0.929	-1.08	63.9	68.8	1.68e-07	5.68e-06	0.236	-4.24	16.2	68.8	0.715	1	0.939	-1.07	64.6	68.8	1.09e-07	3.5e-06	0.223	-4.48	15.4	68.8	0.872	1	1.03	1.03	70.7	68.8	2.64e-06	5.74e-05	0.314	-3.19	21.6	68.8	3.43e-07	8.93e-06	4.41	4.41	63.9	14.5
SRP14	5670	7.46e-08	2.61e-06	1.34	1.34	806	603	0.0328	1	0.881	-1.14	531	603	1.58e-08	6.43e-07	1.35	1.35	817	603	0.443	1	1.04	1.04	630	603	1.58e-08	5.94e-07	1.35	1.35	817	603	0.829	1	0.988	-1.01	596	603	2.03e-12	1.19e-10	1.45	1.45	875	603	9e-14	6.22e-12	0.659	-1.52	531	806
WDR82	739	7.63e-08	2.66e-06	0.421	-2.38	54.9	130	0.676	1	0.949	-1.05	124	130	3.03e-07	9.68e-06	0.446	-2.24	58.1	130	0.971	1	0.995	-1	130	130	8.56e-07	2.17e-05	0.465	-2.15	60.6	130	0.932	1	0.989	-1.01	129	130	3.47e-08	1.11e-06	0.407	-2.46	53.1	130	5.43e-07	1.38e-05	2.25	2.25	124	54.9
FOXP1	837	7.65e-08	2.66e-06	0.412	-2.43	51.9	126	0.149	1	1.19	1.19	150	126	3.4e-07	1.07e-05	0.439	-2.28	55.4	126	0.0829	0.914	1.23	1.23	155	126	4.14e-07	1.16e-05	0.443	-2.26	55.8	126	0.000857	0.0258	1.47	1.47	185	126	9.35e-07	2.27e-05	0.459	-2.18	57.8	126	4.43e-11	2.17e-09	2.89	2.89	150	51.9
CRIM1	509	7.77e-08	2.7e-06	0.333	-3	31.9	95.7	0.68	1	1.06	1.06	101	95.7	6.69e-08	2.38e-06	0.33	-3.03	31.6	95.7	0.937	1	0.989	-1.01	94.6	95.7	1.84e-07	5.53e-06	0.352	-2.84	33.6	95.7	0.606	1	0.927	-1.08	88.7	95.7	5.58e-08	1.73e-06	0.326	-3.06	31.2	95.7	1.19e-08	4.05e-07	3.18	3.18	101	31.9
PMEPA1	815	7.84e-08	2.71e-06	0.395	-2.53	46.8	118	0.0338	1	1.3	1.3	153	118	2.91e-06	7.5e-05	0.466	-2.14	55.2	118	0.708	1	1.05	1.05	124	118	0.000293	0.00364	0.577	-1.73	68.2	118	0.0248	0.339	1.31	1.31	156	118	0.0899	0.304	0.791	-1.26	93.5	118	1.17e-12	7.07e-11	3.28	3.28	153	46.8
KDM5A	869	7.96e-08	2.75e-06	0.454	-2.2	67.4	148	0.914	1	0.987	-1.01	146	148	2.69e-07	8.7e-06	0.475	-2.11	70.4	148	0.941	1	0.991	-1.01	147	148	9.11e-07	2.28e-05	0.497	-2.01	73.6	148	0.761	1	0.965	-1.04	143	148	6.38e-07	1.61e-05	0.49	-2.04	72.7	148	1.35e-07	3.81e-06	2.17	2.17	146	67.4
NDUFB11	2520	8.46e-08	2.91e-06	1.53	1.53	404	264	0.936	1	0.993	-1.01	262	264	6.5e-08	2.33e-06	1.53	1.53	405	264	0.471	1	0.938	-1.07	248	264	0.00195	0.0181	1.29	1.29	340	264	0.141	0.887	0.876	-1.14	231	264	7.01e-05	0.00105	1.38	1.38	364	264	5.52e-08	1.65e-06	0.65	-1.54	262	404
LCOR	410	8.55e-08	2.93e-06	0.267	-3.75	20.8	78	0.538	1	1.1	1.1	85.9	78	6.54e-08	2.34e-06	0.26	-3.84	20.3	78	0.935	1	1.01	1.01	79	78	1.03e-08	3.98e-07	0.213	-4.7	16.6	78	0.273	1	1.18	1.18	92.3	78	1.48e-08	4.99e-07	0.222	-4.5	17.3	78	6.57e-09	2.32e-07	4.13	4.13	85.9	20.8
PITPNB	889	8.56e-08	2.93e-06	0.474	-2.11	75.9	160	0.869	1	1.02	1.02	163	160	8.02e-09	3.42e-07	0.438	-2.28	70.1	160	0.0866	0.932	0.817	-1.22	131	160	3.96e-08	1.37e-06	0.462	-2.16	73.9	160	0.0522	0.543	0.794	-1.26	127	160	5.84e-06	0.000115	0.548	-1.83	87.7	160	3.73e-08	1.15e-06	2.15	2.15	163	75.9
BRWD1	535	9.11e-08	3.11e-06	0.382	-2.62	42.7	112	0.935	1	0.989	-1.01	110	112	2.77e-10	1.49e-08	0.278	-3.6	31	112	0.0943	0.964	0.788	-1.27	88	112	2.07e-10	1.04e-08	0.273	-3.67	30.5	112	0.29	1	0.863	-1.16	96.4	112	1.11e-11	5.99e-10	0.22	-4.54	24.6	112	1.33e-07	3.75e-06	2.59	2.59	110	42.7
NFKBIA	1390	9.37e-08	3.2e-06	0.58	-1.72	152	262	0.883	1	0.987	-1.01	258	262	3.46e-13	2.75e-11	0.445	-2.25	116	262	0.0616	0.792	0.843	-1.19	221	262	5.15e-22	7.69e-20	0.279	-3.59	73	262	0.142	0.89	0.876	-1.14	229	262	1.1e-21	1.46e-19	0.285	-3.51	74.5	262	2e-07	5.45e-06	1.7	1.7	258	152
UHMK1	676	9.42e-08	3.2e-06	0.431	-2.32	57.6	134	0.484	1	0.916	-1.09	122	134	1.5e-10	8.49e-09	0.328	-3.05	43.8	134	0.395	1	0.899	-1.11	120	134	9.33e-11	4.87e-09	0.321	-3.12	42.8	134	0.475	1	0.915	-1.09	122	134	8.03e-13	4.94e-11	0.25	-3.99	33.4	134	2.38e-06	5.22e-05	2.13	2.13	122	57.6
ANXA1	851	0.336	0.709	0.826	-1.21	46.3	56	0.038	1	1.43	1.43	80.4	56	0.048	0.231	1.41	1.41	79.1	56	2.92e-05	0.00229	1.98	1.98	111	56	4.07e-09	1.67e-07	2.53	2.53	142	56	4.41e-08	4.35e-06	2.39	2.39	134	56	1.81e-17	1.82e-15	3.61	3.61	202	56	0.00276	0.023	1.74	1.74	80.4	46.3
DDX20	618	9.57e-08	3.24e-06	0.391	-2.55	45	115	0.653	1	1.06	1.06	122	115	1.46e-06	4.03e-05	0.445	-2.25	51.2	115	0.215	1	0.843	-1.19	96.9	115	4.82e-07	1.32e-05	0.423	-2.37	48.6	115	0.133	0.871	0.811	-1.23	93.3	115	1.58e-07	4.45e-06	0.401	-2.49	46.1	115	1.11e-08	3.83e-07	2.71	2.71	122	45
PDE4D	702	9.87e-08	3.33e-06	0.414	-2.42	51.6	125	0.658	1	0.945	-1.06	118	125	3.28e-07	1.03e-05	0.436	-2.29	54.4	125	0.922	1	1.01	1.01	126	125	4.39e-07	1.22e-05	0.442	-2.26	55.1	125	0.516	1	0.919	-1.09	115	125	9.98e-07	2.4e-05	0.458	-2.19	57.1	125	7.7e-07	1.89e-05	2.28	2.28	118	51.6
BIRC2	688	1.04e-07	3.51e-06	0.393	-2.54	45.3	115	0.713	1	1.05	1.05	121	115	2.68e-08	1.04e-06	0.368	-2.72	42.4	115	0.557	1	1.08	1.08	124	115	3.17e-05	0.000538	0.514	-1.95	59.2	115	0.864	1	1.02	1.02	118	115	0.00013	0.00179	0.549	-1.82	63.3	115	1.81e-08	5.93e-07	2.67	2.67	121	45.3
ANKLE2	730	1.05e-07	3.54e-06	0.406	-2.47	48.8	120	0.297	1	1.14	1.14	137	120	1.89e-06	5.02e-05	0.462	-2.17	55.6	120	0.54	1	1.08	1.08	130	120	2.84e-07	8.23e-06	0.424	-2.36	51.1	120	0.495	1	1.09	1.09	131	120	1.92e-06	4.29e-05	0.462	-2.16	55.6	120	5.83e-10	2.53e-08	2.81	2.81	137	48.8
ITGB8	157	0.00139	0.0149	0.11	-9.07	2.33	21.2	0.541	1	1.2	1.2	25.3	21.2	0.00194	0.0201	0.173	-5.77	3.67	21.2	0.011	0.263	1.97	1.97	41.7	21.2	0.083	0.306	0.527	-1.9	11.1	21.2	0.0124	0.213	1.95	1.95	41.3	21.2	0.0622	0.239	0.494	-2.02	10.5	21.2	0.000489	0.00556	10.9	10.9	25.3	2.33
SLC4A7	752	1.12e-07	3.74e-06	0.415	-2.41	51.5	124	0.275	1	1.14	1.14	142	124	2.48e-08	9.77e-07	0.388	-2.58	48.2	124	0.535	1	1.08	1.08	134	124	1.3e-06	3.17e-05	0.462	-2.17	57.3	124	0.418	1	1.11	1.11	137	124	1.38e-06	3.19e-05	0.463	-2.16	57.5	124	4.65e-10	2.04e-08	2.75	2.75	142	51.5
METRNL	307	0.214	0.572	0.686	-1.46	18.3	26.7	0.409	1	1.24	1.24	33.1	26.7	0.386	0.754	0.775	-1.29	20.7	26.7	0.00447	0.133	1.97	1.97	52.4	26.7	0.0228	0.122	1.74	1.74	46.4	26.7	0.0009	0.0268	2.17	2.17	58	26.7	0.00528	0.0378	1.94	1.94	51.8	26.7	0.0422	0.193	1.81	1.81	33.1	18.3
TNPO3	1440	1.23e-07	4.08e-06	0.565	-1.77	135	238	0.256	1	0.899	-1.11	214	238	9.39e-08	3.29e-06	0.562	-1.78	134	238	0.114	1	0.86	-1.16	205	238	6.62e-05	0.00103	0.664	-1.51	158	238	0.103	0.776	0.856	-1.17	204	238	3.45e-05	0.000557	0.652	-1.53	155	238	2.52e-05	0.000427	1.59	1.59	214	135
RBBP6	1570	1.25e-07	4.15e-06	0.565	-1.77	134	238	0.838	1	1.02	1.02	242	238	6.66e-06	0.000158	0.624	-1.6	148	238	0.707	1	0.966	-1.04	229	238	4.14e-05	0.00068	0.655	-1.53	156	238	0.907	1	0.989	-1.01	235	238	0.0143	0.0818	0.787	-1.27	187	238	4.31e-08	1.31e-06	1.8	1.8	242	134
MED13L	568	1.29e-07	4.26e-06	0.349	-2.86	34	97.4	0.498	1	1.1	1.1	107	97.4	2.02e-07	6.7e-06	0.359	-2.79	35	97.4	0.393	1	1.13	1.13	110	97.4	3.95e-08	1.37e-06	0.325	-3.08	31.7	97.4	0.128	0.858	1.23	1.23	120	97.4	1.02e-07	2.97e-06	0.345	-2.9	33.6	97.4	5.7e-09	2.03e-07	3.15	3.15	107	34
SLC16A1-AS1	403	1.29e-07	4.27e-06	0.29	-3.45	23.5	80.9	0.651	1	0.93	-1.08	75.3	80.9	1.14e-06	3.19e-05	0.343	-2.92	27.7	80.9	0.453	1	0.885	-1.13	71.7	80.9	1.19e-06	2.91e-05	0.344	-2.91	27.8	80.9	0.41	1	0.875	-1.14	70.8	80.9	3.01e-07	8.08e-06	0.31	-3.22	25.1	80.9	8.22e-07	2.02e-05	3.21	3.21	75.3	23.5
ERCC6	419	1.36e-07	4.49e-06	0.253	-3.95	18.5	72.9	0.342	1	1.16	1.16	84.9	72.9	3.84e-07	1.19e-05	0.281	-3.56	20.5	72.9	0.205	1	1.22	1.22	89.1	72.9	5.66e-06	0.000121	0.353	-2.83	25.8	72.9	0.353	1	1.16	1.16	84.6	72.9	1.22e-06	2.85e-05	0.312	-3.21	22.7	72.9	2.89e-09	1.1e-07	4.59	4.59	84.9	18.5
UGCG	336	1.36e-07	4.49e-06	0.228	-4.39	15.6	68.4	0.623	1	1.09	1.09	74.2	68.4	2.1e-07	6.97e-06	0.24	-4.16	16.4	68.4	0.758	1	0.948	-1.05	64.8	68.4	2.76e-07	8e-06	0.248	-4.03	17	68.4	0.92	1	0.983	-1.02	67.2	68.4	3.57e-08	1.14e-06	0.185	-5.39	12.7	68.4	2.09e-08	6.8e-07	4.77	4.77	74.2	15.6
SYNCRIP	2280	1.38e-07	4.52e-06	0.634	-1.58	218	344	0.551	1	1.05	1.05	360	344	6.9e-09	3.01e-07	0.601	-1.66	207	344	0.938	1	0.994	-1.01	342	344	1.41e-05	0.000266	0.694	-1.44	239	344	0.34	1	0.929	-1.08	320	344	6.47e-05	0.000976	0.717	-1.4	247	344	5.31e-09	1.91e-07	1.65	1.65	360	218
TRIM44	1860	1.4e-07	4.59e-06	0.579	-1.73	146	253	0.0674	1	1.17	1.17	296	253	0.0001	0.00171	0.681	-1.47	172	253	0.122	1	1.14	1.14	289	253	0.00393	0.0314	0.759	-1.32	192	253	0.00377	0.0867	1.28	1.28	323	253	0.00444	0.0331	0.762	-1.31	193	253	3.39e-12	1.93e-10	2.02	2.02	296	146
ZFR	1560	1.4e-07	4.59e-06	0.586	-1.71	154	263	0.186	1	0.888	-1.13	234	263	6.39e-07	1.89e-05	0.607	-1.65	160	263	0.966	1	0.996	-1	262	263	6.27e-10	2.96e-08	0.521	-1.92	137	263	0.125	0.848	0.87	-1.15	229	263	2.54e-12	1.47e-10	0.465	-2.15	122	263	6.31e-05	0.000952	1.51	1.51	234	154
LUZP1	456	1.41e-07	4.59e-06	0.271	-3.69	20.6	76.2	0.386	1	1.15	1.15	87.3	76.2	1.15e-05	0.000252	0.386	-2.59	29.4	76.2	0.876	1	1.03	1.03	78.1	76.2	4.76e-06	0.000103	0.362	-2.77	27.5	76.2	0.0497	0.531	1.35	1.35	103	76.2	0.000126	0.00175	0.456	-2.19	34.8	76.2	3.83e-09	1.42e-07	4.23	4.23	87.3	20.6
AP1M2	589	0.233	0.598	1.28	1.28	54.5	42.7	0.323	1	1.23	1.23	52.3	42.7	0.0275	0.156	1.54	1.54	65.8	42.7	0.000317	0.0165	1.97	1.97	84	42.7	6.48e-06	0.000136	2.29	2.29	97.6	42.7	0.000183	0.00759	2.02	2.02	86	42.7	4.85e-07	1.26e-05	2.49	2.49	106	42.7	0.836	0.959	0.961	-1.04	52.3	54.5
MCAM	372	0.601	0.885	1.14	1.14	36	31.7	0.845	1	0.951	-1.05	30.1	31.7	0.419	0.778	1.21	1.21	38.5	31.7	0.00181	0.0658	1.97	1.97	62.6	31.7	0.00376	0.0302	1.89	1.89	59.9	31.7	0.000331	0.0121	2.16	2.16	68.5	31.7	0.125	0.374	1.43	1.43	45.2	31.7	0.473	0.796	0.838	-1.19	30.1	36
CCL5	376	0.903	0.982	0.966	-1.04	24.2	25.1	0.00831	1	1.92	1.92	48	25.1	0.0157	0.105	1.82	1.82	45.7	25.1	0.00577	0.163	1.97	1.97	49.3	25.1	0.000254	0.00323	2.39	2.39	59.9	25.1	0.00119	0.0341	2.18	2.18	54.8	25.1	1.65e-05	0.000295	2.73	2.73	68.5	25.1	0.00598	0.0429	1.98	1.98	48	24.2
TGFBR1	1110	6.96e-06	0.000157	0.508	-1.97	66.3	131	0.909	1	1.01	1.01	132	131	3.48e-06	8.83e-05	0.493	-2.03	64.5	131	4.1e-10	7.89e-08	1.96	1.96	256	131	0.805	0.942	0.97	-1.03	127	131	2.08e-07	1.8e-05	1.77	1.77	231	131	0.124	0.373	0.818	-1.22	107	131	4.24e-06	8.79e-05	2	2	132	66.3
SLTM	2030	1.51e-07	4.87e-06	0.612	-1.63	184	301	0.813	1	0.981	-1.02	296	301	2.05e-05	0.000423	0.68	-1.47	205	301	0.714	1	1.03	1.03	310	301	2.45e-06	5.67e-05	0.649	-1.54	195	301	0.835	1	0.983	-1.02	296	301	0.0151	0.0852	0.811	-1.23	244	301	5.01e-07	1.28e-05	1.6	1.6	296	184
GTF3C4	520	1.52e-07	4.9e-06	0.352	-2.84	34.1	97	0.937	1	1.01	1.01	98.1	97	1.82e-07	6.09e-06	0.356	-2.81	34.5	97	0.913	1	0.984	-1.02	95.5	97	1.33e-06	3.22e-05	0.399	-2.51	38.7	97	0.685	1	0.943	-1.06	91.5	97	2.48e-08	8.12e-07	0.314	-3.18	30.5	97	1.07e-07	3.08e-06	2.87	2.87	98.1	34.1
PRR5L	131	0.109	0.388	0.485	-2.06	7.29	15	0.58	1	1.21	1.21	18.2	15	0.397	0.763	0.713	-1.4	10.7	15	0.0342	0.551	1.96	1.96	29.4	15	0.23	0.554	0.604	-1.66	9.09	15	0.0561	0.566	1.84	1.84	27.7	15	0.796	0.933	0.908	-1.1	13.7	15	0.0364	0.174	2.5	2.5	18.2	7.29
GCLM	730	1.54e-07	4.92e-06	0.435	-2.3	57.2	131	0.654	1	0.945	-1.06	124	131	4.11e-06	0.000102	0.498	-2.01	65.4	131	0.405	1	0.9	-1.11	118	131	5.97e-06	0.000127	0.506	-1.98	66.4	131	0.188	0.987	0.844	-1.18	111	131	9.3e-08	2.74e-06	0.426	-2.34	56	131	1.23e-06	2.87e-05	2.17	2.17	124	57.2
AP3S1	221	0.326	0.699	1.38	1.38	22.4	16.2	0.221	1	1.48	1.48	24.1	16.2	0.66	0.908	1.16	1.16	18.8	16.2	0.0277	0.483	1.96	1.96	31.8	16.2	0.00294	0.025	2.41	2.41	39.1	16.2	0.00962	0.177	2.17	2.17	35.3	16.2	0.0178	0.0964	2.05	2.05	33.3	16.2	0.804	0.947	1.08	1.08	24.1	22.4
EGR1	232	1.62e-07	5.14e-06	33.1	33.1	76.4	2.31	0.848	1	1.19	1.19	2.74	2.31	2.65e-07	8.6e-06	31.2	31.2	72.1	2.31	0.517	1	0.471	-2.12	1.09	2.31	2.03e-05	0.000367	17.9	17.9	41.2	2.31	0.813	1	0.791	-1.26	1.83	2.31	7.52e-05	0.00111	14.8	14.8	34.1	2.31	6.18e-08	1.84e-06	0.0358	-27.9	2.74	76.4
RPL28	4950	1.64e-07	5.23e-06	1.34	1.34	734	546	0.747	1	0.981	-1.02	536	546	2.47e-06	6.43e-05	1.31	1.31	714	546	0.988	1	1	1	547	546	6.29e-06	0.000133	1.29	1.29	706	546	0.0774	0.674	0.896	-1.12	489	546	0.000148	0.00201	1.24	1.24	679	546	2.84e-08	8.92e-07	0.729	-1.37	536	734
MMP24OS	361	0.367	0.739	1.26	1.26	34.2	27.1	0.714	1	1.1	1.1	29.9	27.1	0.123	0.425	1.47	1.47	39.8	27.1	0.00437	0.131	1.96	1.96	53.2	27.1	0.000347	0.0042	2.28	2.28	61.8	27.1	0.00451	0.0993	1.95	1.95	53	27.1	0.000334	0.00397	2.28	2.28	62	27.1	0.591	0.864	0.874	-1.14	29.9	34.2
GNG11	1080	0.812	0.96	0.964	-1.04	82.6	85.7	0.69	1	1.06	1.06	90.9	85.7	0.594	0.879	1.08	1.08	92.8	85.7	3.79e-07	4.8e-05	1.96	1.96	168	85.7	1.02e-08	3.95e-07	2.12	2.12	181	85.7	1.11e-07	1.01e-05	2.02	2.02	173	85.7	5.84e-12	3.29e-10	2.42	2.42	207	85.7	0.525	0.827	1.1	1.1	90.9	82.6
TSC22D3	320	1.92e-07	6.05e-06	3.4	3.4	79.8	23.5	0.904	1	1.04	1.04	24.3	23.5	0.00012	0.00198	2.55	2.55	59.9	23.5	0.479	1	1.22	1.22	28.6	23.5	0.0113	0.0727	1.91	1.91	44.8	23.5	0.897	1	0.963	-1.04	22.6	23.5	0.0999	0.325	1.55	1.55	36.3	23.5	2.95e-07	7.78e-06	0.305	-3.28	24.3	79.8
FOXN3	383	1.95e-07	6.14e-06	0.26	-3.85	18.8	72.3	0.7	1	1.07	1.07	77	72.3	1.91e-06	5.08e-05	0.321	-3.12	23.2	72.3	0.957	1	1.01	1.01	72.9	72.3	2.36e-06	5.48e-05	0.327	-3.06	23.6	72.3	0.934	1	0.986	-1.01	71.3	72.3	2.49e-06	5.45e-05	0.328	-3.05	23.7	72.3	4.2e-08	1.28e-06	4.1	4.1	77	18.8
TOR1AIP2	1060	1.99e-07	6.24e-06	0.501	-2	85.1	170	0.853	1	0.98	-1.02	166	170	4.09e-09	1.84e-07	0.443	-2.26	75.2	170	0.427	1	1.09	1.09	185	170	1.44e-05	0.00027	0.577	-1.73	97.9	170	0.246	1	1.13	1.13	192	170	5.14e-07	1.32e-05	0.517	-1.94	87.7	170	4.88e-07	1.25e-05	1.96	1.96	166	85.1
BIRC3	362	2.05e-07	6.42e-06	0.222	-4.51	14.5	65.5	0.201	1	1.24	1.24	81.1	65.5	4.47e-08	1.69e-06	0.169	-5.91	11.1	65.5	0.338	1	1.17	1.17	77	65.5	4.38e-07	1.22e-05	0.245	-4.08	16.1	65.5	0.218	1	1.23	1.23	80.4	65.5	4.8e-07	1.24e-05	0.248	-4.04	16.2	65.5	1.61e-09	6.51e-08	5.58	5.58	81.1	14.5
BCL3	411	2.06e-07	6.44e-06	0.259	-3.85	18.7	72	0.433	1	0.873	-1.14	62.9	72	1.2e-05	0.000261	0.371	-2.7	26.7	72	0.475	1	1.12	1.12	80.8	72	1.67e-05	0.000304	0.38	-2.63	27.4	72	0.143	0.89	1.26	1.26	90.7	72	0.000122	0.00169	0.441	-2.27	31.7	72	4.12e-06	8.55e-05	3.37	3.37	62.9	18.7
FBRS	278	0.661	0.907	1.14	1.14	24.2	21.3	0.59	1	1.17	1.17	24.9	21.3	0.183	0.528	1.45	1.45	30.9	21.3	0.0122	0.283	1.95	1.95	41.5	21.3	0.0138	0.0847	1.93	1.93	41	21.3	0.000792	0.0241	2.38	2.38	50.6	21.3	0.00618	0.0429	2.06	2.06	43.8	21.3	0.92	0.983	1.03	1.03	24.9	24.2
NEK7	163	0.021	0.127	0.368	-2.72	7.29	19.8	0.606	1	1.17	1.17	23.2	19.8	0.047	0.228	0.449	-2.23	8.89	19.8	0.0169	0.357	1.94	1.94	38.4	19.8	0.396	0.712	0.747	-1.34	14.8	19.8	0.0235	0.327	1.88	1.88	37.2	19.8	0.283	0.588	0.685	-1.46	13.6	19.8	0.0064	0.0453	3.18	3.18	23.2	7.29
ESF1	772	2.11e-07	6.56e-06	0.433	-2.31	55.2	127	0.807	1	0.97	-1.03	124	127	7.19e-07	2.1e-05	0.456	-2.19	58.2	127	0.834	1	0.974	-1.03	124	127	0.000138	0.00193	0.571	-1.75	72.8	127	0.831	1	0.973	-1.03	124	127	0.00494	0.0359	0.676	-1.48	86.1	127	6.55e-07	1.64e-05	2.24	2.24	124	55.2
DDIT4-AS1	185	0.117	0.406	0.56	-1.79	11.4	20.3	0.465	1	0.783	-1.28	15.9	20.3	0.0887	0.351	0.526	-1.9	10.7	20.3	0.0153	0.33	1.94	1.94	39.4	20.3	0.472	0.773	1.24	1.24	25.2	20.3	0.0389	0.456	1.77	1.77	36	20.3	0.443	0.735	1.26	1.26	25.5	20.3	0.387	0.735	1.4	1.4	15.9	11.4
PFN1	3630	2.31e-07	7.15e-06	1.41	1.41	546	387	0.19	1	1.1	1.1	424	387	0.792	0.952	1.02	1.02	394	387	0.247	1	1.08	1.08	420	387	4.3e-12	2.62e-10	1.57	1.57	607	387	0.0414	0.472	1.15	1.15	446	387	0.506	0.78	1.05	1.05	406	387	0.000101	0.00144	0.777	-1.29	424	546
EXTL2	381	0.71	0.925	0.917	-1.09	35.9	39.1	0.817	1	0.948	-1.05	37.1	39.1	0.133	0.446	0.686	-1.46	26.8	39.1	0.000734	0.0323	1.94	1.94	76	39.1	0.0622	0.252	1.47	1.47	57.5	39.1	0.0235	0.327	1.59	1.59	62.1	39.1	0.427	0.722	1.19	1.19	46.4	39.1	0.888	0.973	1.03	1.03	37.1	35.9
UPF3B	1820	2.34e-07	7.22e-06	0.605	-1.65	170	281	0.977	1	1	1	282	281	0.000107	0.0018	0.697	-1.43	196	281	0.112	1	0.87	-1.15	245	281	4.88e-06	0.000105	0.647	-1.54	182	281	0.0374	0.445	0.832	-1.2	234	281	0.0183	0.0983	0.81	-1.23	228	281	2.03e-07	5.5e-06	1.66	1.66	282	170
ACBD3	906	2.46e-07	7.57e-06	0.46	-2.17	64.5	140	0.345	1	1.12	1.12	156	140	9.43e-06	0.000213	0.529	-1.89	74.2	140	0.774	1	0.966	-1.04	135	140	1.62e-05	0.000297	0.541	-1.85	75.8	140	0.133	0.872	1.19	1.19	166	140	0.00198	0.0175	0.661	-1.51	92.6	140	2.11e-09	8.25e-08	2.43	2.43	156	64.5
HYI	675	0.0938	0.356	1.37	1.37	67.2	49.1	0.702	1	1.08	1.08	52.9	49.1	0.459	0.808	1.16	1.16	56.7	49.1	0.000195	0.0111	1.93	1.93	94.5	49.1	4.69e-08	1.59e-06	2.51	2.51	123	49.1	4.44e-05	0.00225	2.04	2.04	100	49.1	4.48e-09	1.69e-07	2.67	2.67	131	49.1	0.194	0.515	0.787	-1.27	52.9	67.2
SMAD5	625	2.58e-07	7.9e-06	0.408	-2.45	46.4	114	0.991	1	1	1	114	114	2.72e-08	1.06e-06	0.365	-2.74	41.6	114	0.965	1	0.994	-1.01	113	114	1.05e-07	3.38e-06	0.39	-2.56	44.4	114	0.754	1	1.04	1.04	119	114	4.6e-10	1.99e-08	0.293	-3.41	33.4	114	2.45e-07	6.53e-06	2.46	2.46	114	46.4
GNL3L	1150	2.75e-07	8.4e-06	0.552	-1.81	116	211	0.175	1	0.872	-1.15	184	211	1.51e-09	7.18e-08	0.482	-2.08	101	211	0.168	1	0.87	-1.15	183	211	8.82e-10	4.09e-08	0.475	-2.1	100	211	0.0415	0.473	0.811	-1.23	171	211	8.78e-12	4.82e-10	0.422	-2.37	88.8	211	0.000115	0.00161	1.58	1.58	184	116
AC092849.1	246	0.125	0.424	1.6	1.6	28	17.5	0.881	1	1.05	1.05	18.4	17.5	0.00386	0.0356	2.29	2.29	40.1	17.5	0.025	0.458	1.93	1.93	33.9	17.5	0.00283	0.0244	2.34	2.34	41.1	17.5	0.0881	0.716	1.67	1.67	29.3	17.5	0.00882	0.0565	2.13	2.13	37.4	17.5	0.164	0.471	0.659	-1.52	18.4	28
LPCAT1	388	3.27e-07	9.95e-06	0.318	-3.14	26.3	82.5	0.397	1	0.872	-1.15	71.9	82.5	5.7e-06	0.000138	0.389	-2.57	32.1	82.5	0.141	1	0.783	-1.28	64.6	82.5	2.29e-08	8.33e-07	0.256	-3.91	21.1	82.5	0.213	1	0.815	-1.23	67.2	82.5	4.52e-08	1.42e-06	0.272	-3.68	22.4	82.5	9.88e-06	0.000187	2.74	2.74	71.9	26.3
LARP4	732	3.28e-07	9.95e-06	0.447	-2.24	58.2	130	0.784	1	1.03	1.03	135	130	5.99e-07	1.78e-05	0.458	-2.18	59.6	130	0.35	1	0.887	-1.13	116	130	3.72e-07	1.05e-05	0.449	-2.23	58.5	130	0.55	1	0.927	-1.08	121	130	6.5e-08	1.99e-06	0.418	-2.39	54.4	130	8.88e-08	2.57e-06	2.31	2.31	135	58.2
GNG12	1590	0.00106	0.012	0.66	-1.52	103	156	0.042	1	1.24	1.24	194	156	0.00504	0.0443	0.705	-1.42	110	156	3.82e-11	8.25e-09	1.92	1.92	299	156	0.0115	0.0735	1.31	1.31	204	156	4.75e-13	9.27e-11	2.03	2.03	316	156	0.00384	0.0295	1.36	1.36	211	156	1.97e-07	5.37e-06	1.89	1.89	194	103
ABL2	511	3.49e-07	1.05e-05	0.293	-3.41	22.3	76	0.000579	0.217	1.65	1.65	125	76	3.58e-06	9.07e-05	0.353	-2.83	26.9	76	0.23	1	1.2	1.2	91.6	76	4.73e-07	1.3e-05	0.301	-3.33	22.9	76	0.00318	0.0756	1.54	1.54	117	76	1.02e-05	0.000192	0.382	-2.62	29	76	5.75e-14	4.04e-12	5.63	5.63	125	22.3
GCNT2	305	0.112	0.395	0.616	-1.62	17.4	28.3	0.402	1	1.24	1.24	34.9	28.3	0.954	0.991	0.985	-1.02	27.8	28.3	0.0049	0.142	1.92	1.92	54.3	28.3	0.453	0.759	1.21	1.21	34.2	28.3	5.26e-05	0.00261	2.46	2.46	69.6	28.3	0.211	0.503	1.36	1.36	38.5	28.3	0.0176	0.1	2.01	2.01	34.9	17.4
SNHG8	1070	3.51e-07	1.06e-05	1.96	1.96	170	86.6	0.266	1	1.18	1.18	102	86.6	1.54e-09	7.29e-08	2.19	2.19	190	86.6	0.814	1	1.04	1.04	89.7	86.6	2.1e-05	0.000378	1.77	1.77	153	86.6	0.855	1	1.03	1.03	89	86.6	4.91e-09	1.83e-07	2.14	2.14	185	86.6	4.71e-05	0.000744	0.6	-1.67	102	170
GATAD2B	632	3.58e-07	1.07e-05	0.412	-2.43	46.5	113	0.861	1	1.02	1.02	116	113	4.21e-06	0.000105	0.463	-2.16	52.3	113	0.807	1	0.968	-1.03	109	113	6.89e-07	1.81e-05	0.425	-2.35	48	113	0.755	1	0.959	-1.04	108	113	1.46e-08	4.95e-07	0.351	-2.85	39.7	113	1.6e-07	4.44e-06	2.48	2.48	116	46.5
UTP20	608	3.59e-07	1.08e-05	0.417	-2.4	47.9	115	0.297	1	0.867	-1.15	99.6	115	2.04e-08	8.15e-07	0.363	-2.76	41.6	115	0.994	1	0.999	-1	115	115	1.09e-06	2.69e-05	0.439	-2.28	50.4	115	0.433	1	0.899	-1.11	103	115	1.14e-09	4.71e-08	0.312	-3.21	35.8	115	3.08e-05	0.000508	2.08	2.08	99.6	47.9
RDH10	377	3.63e-07	1.08e-05	0.276	-3.63	19.9	72.2	0.633	1	1.08	1.08	78	72.2	6.18e-08	2.25e-06	0.228	-4.39	16.4	72.2	0.61	1	0.917	-1.09	66.2	72.2	3.72e-06	8.3e-05	0.339	-2.95	24.4	72.2	0.915	1	1.02	1.02	73.4	72.2	8.78e-06	0.000167	0.363	-2.76	26.2	72.2	5.33e-08	1.61e-06	3.92	3.92	78	19.9
ZBTB10	248	0.0125	0.0858	0.432	-2.31	12.7	29.4	0.298	1	1.29	1.29	37.9	29.4	0.00524	0.0458	0.372	-2.69	10.9	29.4	0.00458	0.135	1.91	1.91	56	29.4	0.027	0.139	0.491	-2.04	14.4	29.4	0.000193	0.00788	2.28	2.28	67	29.4	0.148	0.414	0.654	-1.53	19.2	29.4	0.000738	0.00784	2.99	2.99	37.9	12.7
CEMIP2	288	3.9e-07	1.16e-05	0.161	-6.22	8.95	55.6	0.264	1	1.22	1.22	68.1	55.6	9.06e-07	2.6e-05	0.198	-5.05	11	55.6	0.878	1	0.971	-1.03	54	55.6	8.84e-07	2.23e-05	0.197	-5.08	11	55.6	0.45	1	1.15	1.15	63.9	55.6	6.78e-06	0.000132	0.27	-3.7	15	55.6	1.15e-08	3.94e-07	7.61	7.61	68.1	8.95
NTN4	129	0.0323	0.172	0.351	-2.85	5.64	16.1	0.437	1	1.29	1.29	20.8	16.1	0.0714	0.302	0.445	-2.25	7.15	16.1	0.0366	0.577	1.9	1.9	30.6	16.1	0.547	0.822	0.798	-1.25	12.8	16.1	0.101	0.774	1.68	1.68	27	16.1	0.158	0.43	0.554	-1.8	8.91	16.1	0.00596	0.0427	3.69	3.69	20.8	5.64
LINC00472	515	3.93e-07	1.17e-05	0.362	-2.77	33.8	93.6	0.413	1	1.12	1.12	105	93.6	2.17e-09	1.01e-07	0.252	-3.97	23.6	93.6	0.476	1	1.11	1.11	104	93.6	3.1e-09	1.3e-07	0.259	-3.86	24.3	93.6	0.357	1	1.14	1.14	107	93.6	2.76e-09	1.07e-07	0.257	-3.89	24	93.6	9.68e-09	3.34e-07	3.11	3.11	105	33.8
PLEKHA2	197	0.116	0.403	0.561	-1.78	11.6	20.6	0.517	1	1.21	1.21	25	20.6	0.109	0.396	0.553	-1.81	11.4	20.6	0.0185	0.375	1.9	1.9	39.1	20.6	0.765	0.927	0.909	-1.1	18.7	20.6	0.0005	0.0167	2.48	2.48	51.1	20.6	0.804	0.938	0.924	-1.08	19.1	20.6	0.0302	0.15	2.16	2.16	25	11.6
IER5	1400	4.21e-07	1.24e-05	1.83	1.83	200	109	0.0568	1	1.28	1.28	140	109	7.79e-07	2.25e-05	1.8	1.8	197	109	0.0817	0.909	1.25	1.25	137	109	5.04e-10	2.41e-08	2.06	2.06	226	109	0.00126	0.0357	1.49	1.49	163	109	3.18e-10	1.41e-08	2.08	2.08	227	109	0.00116	0.0114	0.699	-1.43	140	200
ZNF292	330	4.26e-07	1.25e-05	0.239	-4.19	15.5	64.7	0.887	1	0.975	-1.03	63.1	64.7	2.98e-06	7.63e-05	0.297	-3.37	19.2	64.7	0.831	1	0.963	-1.04	62.3	64.7	5.14e-07	1.39e-05	0.245	-4.09	15.8	64.7	0.887	1	1.03	1.03	66.3	64.7	2.36e-05	0.000407	0.36	-2.78	23.3	64.7	7.18e-07	1.77e-05	4.08	4.08	63.1	15.5
RPS2	2590	4.48e-07	1.32e-05	1.51	1.51	377	250	0.133	1	0.87	-1.15	218	250	1.56e-06	4.25e-05	1.48	1.48	371	250	0.582	1	1.05	1.05	263	250	1.46e-07	4.5e-06	1.53	1.53	383	250	0.872	1	1.01	1.01	254	250	3.38e-16	2.95e-14	1.89	1.89	473	250	9.65e-11	4.55e-09	0.576	-1.74	218	377
UBN2	434	4.6e-07	1.35e-05	0.291	-3.44	21.5	74	0.253	1	1.2	1.2	88.5	74	5.5e-07	1.66e-05	0.295	-3.39	21.8	74	0.305	1	1.18	1.18	87	74	1.41e-07	4.36e-06	0.26	-3.85	19.2	74	0.044	0.49	1.36	1.36	101	74	5.26e-07	1.35e-05	0.294	-3.4	21.8	74	3.92e-09	1.45e-07	4.12	4.12	88.5	21.5
ZNHIT6	851	4.66e-07	1.36e-05	0.464	-2.16	62.9	136	0.637	1	1.06	1.06	144	136	1.74e-06	4.71e-05	0.488	-2.05	66.3	136	0.673	1	1.05	1.05	143	136	1.64e-05	0.000301	0.534	-1.87	72.5	136	0.452	1	1.09	1.09	148	136	0.00011	0.00155	0.578	-1.73	78.4	136	4.82e-08	1.46e-06	2.28	2.28	144	62.9
SKI	405	4.66e-07	1.36e-05	0.276	-3.62	19.5	70.8	0.399	1	0.863	-1.16	61.1	70.8	3.24e-05	0.000634	0.396	-2.53	28	70.8	0.295	1	1.18	1.18	83.9	70.8	2.37e-05	0.000422	0.386	-2.59	27.4	70.8	0.295	1	1.18	1.18	83.9	70.8	0.000103	0.00146	0.432	-2.32	30.6	70.8	1.14e-05	0.000213	3.13	3.13	61.1	19.5
RRM2B	170	0.393	0.76	0.733	-1.36	13.1	17.9	0.69	1	1.14	1.14	20.4	17.9	0.514	0.84	0.793	-1.26	14.2	17.9	0.0278	0.483	1.9	1.9	34	17.9	0.685	0.895	1.14	1.14	20.4	17.9	0.047	0.512	1.8	1.8	32.2	17.9	1	1	1	-1	17.9	17.9	0.214	0.545	1.55	1.55	20.4	13.1
USP34	893	5.07e-07	1.48e-05	0.474	-2.11	66.9	141	0.678	1	1.05	1.05	148	141	2.39e-06	6.27e-05	0.503	-1.99	71	141	0.451	1	1.09	1.09	154	141	3.56e-07	1.01e-05	0.468	-2.14	66	141	0.105	0.782	1.2	1.2	170	141	1.81e-05	0.000321	0.544	-1.84	76.8	141	6.87e-08	2.02e-06	2.21	2.21	148	66.9
AL445524.1	304	0.751	0.939	0.908	-1.1	20.5	22.6	0.513	1	0.814	-1.23	18.4	22.6	0.9	0.978	1.04	1.04	23.5	22.6	0.0137	0.306	1.9	1.9	42.9	22.6	7.07e-05	0.00109	2.66	2.66	60.2	22.6	0.00599	0.123	2.03	2.03	45.8	22.6	2.61e-06	5.69e-05	3.11	3.11	70.4	22.6	0.735	0.92	0.897	-1.11	18.4	20.5
NFE2L2	1060	5.33e-07	1.54e-05	0.519	-1.93	88.7	171	0.536	1	0.934	-1.07	160	171	4.89e-06	0.00012	0.558	-1.79	95.3	171	0.133	1	1.17	1.17	200	171	2.18e-08	7.96e-07	0.469	-2.13	80.1	171	0.842	1	1.02	1.02	175	171	3.5e-07	9.27e-06	0.512	-1.95	87.5	171	8.98e-06	0.000172	1.8	1.8	160	88.7
TASOR2	722	5.35e-07	1.54e-05	0.45	-2.22	57	127	0.979	1	1	1	127	127	5.39e-08	2e-06	0.408	-2.45	51.7	127	0.822	1	0.972	-1.03	123	127	9.36e-08	3.04e-06	0.417	-2.4	53	127	0.885	1	1.02	1.02	129	127	1.46e-07	4.16e-06	0.426	-2.35	54	127	4.74e-07	1.22e-05	2.23	2.23	127	57
IFRD1	449	0.789	0.951	1.06	1.06	44.9	42.4	0.322	1	1.23	1.23	52.1	42.4	0.835	0.964	0.955	-1.05	40.5	42.4	0.000728	0.0322	1.9	1.9	80.5	42.4	0.0802	0.3	1.42	1.42	60.2	42.4	0.00451	0.0993	1.73	1.73	73.4	42.4	0.2	0.488	1.3	1.3	55.1	42.4	0.469	0.793	1.16	1.16	52.1	44.9
RC3H2	500	5.46e-07	1.57e-05	0.393	-2.54	40.1	102	0.469	1	0.901	-1.11	91.9	102	1.17e-07	4.06e-06	0.361	-2.77	36.8	102	0.134	1	0.801	-1.25	81.6	102	3.48e-09	1.44e-07	0.292	-3.42	29.8	102	0.124	0.846	0.795	-1.26	81.1	102	8.78e-08	2.6e-06	0.355	-2.81	36.2	102	1.17e-05	0.000217	2.29	2.29	91.9	40.1
POU2F1	305	5.78e-07	1.66e-05	0.227	-4.41	13.9	61.4	0.397	1	0.853	-1.17	52.3	61.4	1.55e-06	4.21e-05	0.258	-3.87	15.8	61.4	0.365	1	1.17	1.17	71.8	61.4	1.05e-06	2.6e-05	0.246	-4.07	15.1	61.4	0.993	1	1	1	61.5	61.4	4.35e-07	1.14e-05	0.217	-4.6	13.3	61.4	1.12e-05	0.00021	3.76	3.76	52.3	13.9
DDAH1	884	5.99e-07	1.72e-05	0.454	-2.2	58.1	128	0.0444	1	1.27	1.27	162	128	1.78e-06	4.81e-05	0.475	-2.1	60.8	128	0.214	1	1.16	1.16	149	128	0.000596	0.00674	0.611	-1.64	78.1	128	0.0307	0.39	1.29	1.29	165	128	0.00251	0.0211	0.654	-1.53	83.6	128	1.82e-11	9.42e-10	2.79	2.79	162	58.1
AC015912.3	212	6.71e-07	1.92e-05	13.2	13.2	52.7	3.98	0.742	1	1.25	1.25	4.97	3.98	4.36e-06	0.000108	11.1	11.1	44.1	3.98	0.602	1	1.41	1.41	5.6	3.98	5.68e-06	0.000121	10.8	10.8	42.9	3.98	0.386	1	1.73	1.73	6.87	3.98	9.84e-07	2.37e-05	12.8	12.8	50.9	3.98	4.85e-07	1.25e-05	0.0942	-10.6	4.97	52.7
DHX36	1060	6.75e-07	1.93e-05	0.534	-1.87	96.2	180	0.929	1	0.991	-1.01	178	180	8.86e-06	0.000202	0.579	-1.73	104	180	0.0878	0.939	0.828	-1.21	149	180	2.43e-07	7.17e-06	0.518	-1.93	93.2	180	0.138	0.88	0.849	-1.18	153	180	5.25e-06	0.000105	0.569	-1.76	103	180	1.03e-06	2.46e-05	1.86	1.86	178	96.2
NF1	342	6.77e-07	1.93e-05	0.26	-3.85	17.1	65.9	0.912	1	0.981	-1.02	64.6	65.9	1.49e-06	4.07e-05	0.283	-3.53	18.7	65.9	0.93	1	0.985	-1.02	64.9	65.9	1.4e-05	0.000266	0.349	-2.86	23	65.9	0.969	1	0.993	-1.01	65.5	65.9	1.13e-05	0.00021	0.343	-2.92	22.6	65.9	1.03e-06	2.46e-05	3.77	3.77	64.6	17.1
MAP4	1730	7.16e-07	2.03e-05	0.602	-1.66	152	253	0.811	1	1.02	1.02	259	253	9.15e-06	0.000208	0.64	-1.56	162	253	0.364	1	1.08	1.08	274	253	0.000147	0.00203	0.688	-1.45	174	253	0.291	1	1.1	1.1	278	253	0.000131	0.00181	0.686	-1.46	174	253	2.17e-07	5.84e-06	1.7	1.7	259	152
TMEM258	3520	7.37e-07	2.09e-05	1.41	1.41	507	360	0.199	1	0.907	-1.1	327	360	0.00021	0.00316	1.3	1.3	467	360	0.0686	0.833	1.14	1.14	411	360	6e-11	3.18e-09	1.56	1.56	561	360	0.195	0.993	1.1	1.1	396	360	1.51e-05	0.000271	1.35	1.35	487	360	5.99e-10	2.59e-08	0.645	-1.55	327	507
KCNK1	869	0.000433	0.0057	0.538	-1.86	49.6	92.2	0.0578	1	1.3	1.3	120	92.2	0.0068	0.0556	0.636	-1.57	58.7	92.2	7.42e-07	8.69e-05	1.89	1.89	174	92.2	0.654	0.88	0.935	-1.07	86.2	92.2	8.18e-09	9.49e-07	2.08	2.08	191	92.2	0.749	0.914	1.05	1.05	96.6	92.2	1.72e-07	4.74e-06	2.42	2.42	120	49.6
PWWP2A	458	7.38e-07	2.09e-05	0.355	-2.81	31	87.3	0.826	1	0.967	-1.03	84.4	87.3	0.000102	0.00173	0.482	-2.07	42.1	87.3	0.388	1	0.873	-1.14	76.3	87.3	1.64e-07	4.97e-06	0.321	-3.12	28	87.3	0.275	1	0.841	-1.19	73.5	87.3	4.7e-06	9.48e-05	0.4	-2.5	34.9	87.3	1.85e-06	4.18e-05	2.72	2.72	84.4	31
TRABD2A	1010	0.00597	0.0489	0.637	-1.57	60.8	95.4	0.493	1	1.1	1.1	105	95.4	0.0195	0.123	0.687	-1.45	65.6	95.4	5.02e-07	6.13e-05	1.89	1.89	180	95.4	0.00378	0.0304	1.47	1.47	140	95.4	1.45e-09	1.93e-07	2.12	2.12	202	95.4	3.84e-05	0.000612	1.7	1.7	162	95.4	0.000669	0.0072	1.73	1.73	105	60.8
COX7C	5630	7.47e-07	2.1e-05	1.3	1.3	817	628	0.159	1	0.922	-1.08	579	628	1.35e-05	0.00029	1.26	1.26	793	628	0.953	1	1	1	630	628	5.72e-06	0.000122	1.27	1.27	800	628	0.11	0.795	0.912	-1.1	573	628	1.75e-06	3.96e-05	1.29	1.29	810	628	2.5e-10	1.13e-08	0.709	-1.41	579	817
PPP1R18	831	7.59e-07	2.13e-05	0.449	-2.23	55.2	123	0.128	1	1.2	1.2	148	123	5.06e-05	0.000943	0.539	-1.85	66.4	123	0.272	1	1.15	1.15	141	123	3.38e-05	0.000572	0.53	-1.89	65.2	123	0.0153	0.246	1.34	1.34	164	123	7.05e-05	0.00105	0.548	-1.83	67.4	123	3.92e-10	1.73e-08	2.68	2.68	148	55.2
S100A16	1260	0.0259	0.148	1.37	1.37	117	85.1	0.295	1	1.17	1.17	99.3	85.1	0.000524	0.00686	1.61	1.61	137	85.1	2.28e-06	0.000239	1.89	1.89	160	85.1	1.04e-13	7.51e-12	2.58	2.58	220	85.1	1.84e-08	2.03e-06	2.1	2.1	179	85.1	4.76e-20	5.44e-18	3.13	3.13	267	85.1	0.233	0.57	0.85	-1.18	99.3	117
UBL5	3000	7.9e-07	2.21e-05	1.46	1.46	424	291	0.967	1	1	1	292	291	5.81e-09	2.57e-07	1.55	1.55	451	291	0.279	1	1.09	1.09	318	291	1.5e-07	4.61e-06	1.49	1.49	433	291	0.242	1	1.1	1.1	320	291	5.03e-11	2.49e-09	1.63	1.63	475	291	9.7e-07	2.34e-05	0.689	-1.45	292	424
BCOR	613	8.24e-07	2.3e-05	0.394	-2.54	39.1	99.2	0.8	1	0.964	-1.04	95.7	99.2	2.01e-05	0.000416	0.469	-2.13	46.5	99.2	0.119	1	1.23	1.23	122	99.2	0.000142	0.00197	0.521	-1.92	51.6	99.2	0.255	1	1.17	1.17	116	99.2	3.44e-06	7.2e-05	0.426	-2.35	42.3	99.2	2.44e-06	5.33e-05	2.45	2.45	95.7	39.1
FBN1	175	0.247	0.616	0.651	-1.54	12	18.4	0.614	1	1.17	1.17	21.6	18.4	0.362	0.735	0.72	-1.39	13.2	18.4	0.027	0.476	1.89	1.89	34.8	18.4	0.846	0.956	1.06	1.06	19.6	18.4	0.0156	0.25	2	2	36.7	18.4	0.924	0.978	1.03	1.03	19	18.4	0.102	0.35	1.8	1.8	21.6	12
USP36	984	8.54e-07	2.37e-05	0.515	-1.94	83.2	162	0.387	1	1.1	1.1	178	162	0.000116	0.00194	0.611	-1.64	98.8	162	0.296	1	0.887	-1.13	143	162	2.97e-06	6.78e-05	0.537	-1.86	86.8	162	0.309	1	0.89	-1.12	144	162	6.51e-06	0.000127	0.552	-1.81	89.1	162	1.15e-08	3.93e-07	2.13	2.13	178	83.2
TRA2B	1890	9.42e-07	2.62e-05	0.636	-1.57	192	302	0.724	1	0.972	-1.03	294	302	1.17e-08	4.84e-07	0.582	-1.72	176	302	0.462	1	0.941	-1.06	284	302	2.72e-06	6.24e-05	0.651	-1.54	197	302	0.0687	0.635	0.857	-1.17	259	302	9.92e-08	2.9e-06	0.607	-1.65	184	302	5.01e-06	0.000101	1.53	1.53	294	192
AHCTF1	663	9.57e-07	2.65e-05	0.424	-2.36	46.5	110	0.651	1	0.94	-1.06	103	110	9.83e-06	0.000221	0.475	-2.1	52.1	110	0.416	1	1.11	1.11	122	110	5.76e-05	0.000913	0.518	-1.93	56.8	110	0.718	1	1.05	1.05	115	110	8.07e-05	0.00118	0.527	-1.9	57.7	110	6.69e-06	0.000133	2.22	2.22	103	46.5
DPYSL2	250	0.419	0.781	0.789	-1.27	20.7	26.3	0.691	1	0.893	-1.12	23.5	26.3	0.271	0.644	0.717	-1.39	18.8	26.3	0.00845	0.219	1.89	1.89	49.6	26.3	0.337	0.665	1.28	1.28	33.7	26.3	0.00776	0.151	1.9	1.9	49.9	26.3	0.843	0.953	1.06	1.06	27.7	26.3	0.679	0.901	1.13	1.13	23.5	20.7
SNRNP48	1330	1.01e-06	2.79e-05	0.57	-1.75	119	208	0.598	1	1.05	1.05	219	208	5.02e-08	1.87e-06	0.526	-1.9	110	208	0.981	1	0.998	-1	208	208	2.26e-06	5.25e-05	0.583	-1.72	122	208	0.771	1	0.972	-1.03	203	208	0.00051	0.00568	0.686	-1.46	143	208	7.35e-08	2.15e-06	1.85	1.85	219	119
AP001267.5	469	1.03e-06	2.84e-05	0.309	-3.24	22.6	73.2	0.118	1	1.28	1.28	93.4	73.2	1.1e-06	3.11e-05	0.31	-3.22	22.7	73.2	0.0722	0.853	1.32	1.32	96.7	73.2	1.05e-05	0.000205	0.372	-2.69	27.2	73.2	0.013	0.219	1.46	1.46	107	73.2	7.18e-06	0.000139	0.361	-2.77	26.5	73.2	1.41e-09	5.78e-08	4.13	4.13	93.4	22.6
BTBD7	304	1.06e-06	2.9e-05	0.208	-4.81	11.7	56.1	0.819	1	1.04	1.04	58.6	56.1	1.78e-05	0.000373	0.307	-3.26	17.2	56.1	0.803	1	1.05	1.05	58.8	56.1	3.1e-05	0.000529	0.326	-3.07	18.3	56.1	0.432	1	1.15	1.15	64.8	56.1	3.04e-05	0.0005	0.325	-3.08	18.2	56.1	4.85e-07	1.25e-05	5.02	5.02	58.6	11.7
ZNF24	1470	1.1e-06	3.01e-05	0.599	-1.67	145	242	0.789	1	0.976	-1.02	236	242	2.82e-11	1.76e-09	0.469	-2.13	113	242	0.907	1	0.989	-1.01	239	242	7.46e-07	1.93e-05	0.594	-1.68	143	242	0.28	1	0.904	-1.11	218	242	1.66e-08	5.56e-07	0.542	-1.84	131	242	3.84e-06	8.06e-05	1.63	1.63	236	145
SLC2A3	457	0.324	0.697	0.799	-1.25	34.7	43.5	0.69	1	0.916	-1.09	39.8	43.5	0.259	0.63	0.772	-1.3	33.5	43.5	0.000739	0.0324	1.88	1.88	81.9	43.5	0.0263	0.136	1.54	1.54	67	43.5	0.000142	0.00622	2.02	2.02	88	43.5	0.0189	0.101	1.58	1.58	68.5	43.5	0.555	0.845	1.15	1.15	39.8	34.7
STARD7	1470	1.13e-06	3.09e-05	0.593	-1.69	139	234	0.932	1	0.992	-1.01	232	234	3.16e-07	1e-05	0.575	-1.74	134	234	0.281	1	0.903	-1.11	211	234	0.000239	0.00308	0.686	-1.46	160	234	0.107	0.792	0.856	-1.17	200	234	0.000329	0.00393	0.693	-1.44	162	234	1.69e-06	3.85e-05	1.67	1.67	232	139
WAPL	773	1.15e-06	3.14e-05	0.456	-2.19	55.9	123	0.498	1	1.09	1.09	133	123	0.000134	0.00217	0.563	-1.78	69	123	0.738	1	1.04	1.04	128	123	6.74e-07	1.77e-05	0.446	-2.24	54.6	123	0.303	1	1.14	1.14	139	123	0.000193	0.00252	0.572	-1.75	70.2	123	4.81e-08	1.46e-06	2.39	2.39	133	55.9
QSER1	784	1.19e-06	3.25e-05	0.487	-2.06	67.6	139	0.333	1	0.887	-1.13	123	139	1.8e-07	6.03e-06	0.452	-2.21	62.8	139	0.648	1	1.06	1.06	147	139	1.67e-08	6.19e-07	0.412	-2.43	57.2	139	0.978	1	1	1	139	139	2.92e-10	1.3e-08	0.35	-2.86	48.6	139	7.26e-05	0.00108	1.82	1.82	123	67.6
DHX33	550	1.21e-06	3.3e-05	0.422	-2.37	45.1	107	0.965	1	0.994	-1.01	106	107	6.38e-07	1.89e-05	0.409	-2.45	43.7	107	0.136	1	0.806	-1.24	86.1	107	4.71e-07	1.3e-05	0.403	-2.48	43	107	0.1	0.768	0.787	-1.27	84.1	107	1.29e-08	4.45e-07	0.332	-3.01	35.5	107	1.47e-06	3.4e-05	2.35	2.35	106	45.1
ZNF326	1440	1.22e-06	3.3e-05	0.571	-1.75	118	206	0.26	1	1.11	1.11	230	206	2.42e-05	0.000491	0.622	-1.61	128	206	0.99	1	0.999	-1	206	206	0.00124	0.0123	0.705	-1.42	146	206	0.12	0.832	1.16	1.16	239	206	0.0569	0.226	0.821	-1.22	169	206	3.68e-09	1.37e-07	1.95	1.95	230	118
MBNL2	354	1.22e-06	3.31e-05	0.299	-3.34	21	70.2	0.287	1	1.19	1.19	83.4	70.2	5.96e-07	1.77e-05	0.279	-3.58	19.6	70.2	0.342	1	0.846	-1.18	59.4	70.2	1.21e-06	2.96e-05	0.299	-3.35	21	70.2	0.212	1	0.8	-1.25	56.2	70.2	3.1e-06	6.6e-05	0.325	-3.08	22.8	70.2	1.62e-08	5.4e-07	3.97	3.97	83.4	21
SASS6	761	1.24e-06	3.36e-05	0.471	-2.12	60.9	129	0.44	1	0.906	-1.1	117	129	4.2e-05	0.000796	0.545	-1.83	70.5	129	0.659	1	0.946	-1.06	122	129	6.72e-06	0.000141	0.505	-1.98	65.3	129	0.871	1	0.98	-1.02	127	129	2.24e-05	0.000389	0.531	-1.88	68.7	129	3.36e-05	0.000547	1.93	1.93	117	60.9
DYRK1A	305	1.28e-06	3.46e-05	0.273	-3.67	17.7	64.8	0.78	1	0.951	-1.05	61.7	64.8	1.1e-06	3.11e-05	0.268	-3.73	17.4	64.8	0.463	1	0.875	-1.14	56.7	64.8	1.57e-07	4.78e-06	0.208	-4.8	13.5	64.8	0.528	1	0.892	-1.12	57.8	64.8	4e-07	1.05e-05	0.238	-4.21	15.4	64.8	3.62e-06	7.62e-05	3.49	3.49	61.7	17.7
KIF2A	594	1.3e-06	3.49e-05	0.441	-2.27	50.3	114	0.655	1	0.942	-1.06	108	114	7.36e-08	2.6e-06	0.384	-2.6	43.9	114	0.331	1	0.875	-1.14	99.9	114	4.95e-07	1.35e-05	0.421	-2.37	48.1	114	0.0554	0.561	0.761	-1.31	86.9	114	5.57e-08	1.73e-06	0.379	-2.64	43.3	114	8.82e-06	0.00017	2.14	2.14	108	50.3
ZNF652	317	1.32e-06	3.54e-05	0.259	-3.86	16.1	62.3	0.86	1	0.969	-1.03	60.4	62.3	3.77e-06	9.48e-05	0.291	-3.43	18.2	62.3	0.606	1	0.91	-1.1	56.7	62.3	5.87e-06	0.000125	0.305	-3.28	19	62.3	0.864	1	1.03	1.03	64.3	62.3	9.5e-06	0.000179	0.32	-3.12	20	62.3	2.51e-06	5.47e-05	3.74	3.74	60.4	16.1
GALNT2	358	0.328	0.702	0.773	-1.29	25.7	33.2	0.581	1	1.14	1.14	37.9	33.2	0.199	0.554	0.707	-1.41	23.5	33.2	0.00317	0.102	1.88	1.88	62.6	33.2	0.00642	0.0465	1.8	1.8	59.9	33.2	0.00187	0.0488	1.94	1.94	64.5	33.2	0.0529	0.215	1.54	1.54	51.1	33.2	0.129	0.406	1.47	1.47	37.9	25.7
PURA	1500	1.33e-06	3.57e-05	0.582	-1.72	126	217	0.273	1	1.11	1.11	240	217	7.83e-06	0.000182	0.611	-1.64	132	217	0.425	1	0.925	-1.08	200	217	0.000992	0.0102	0.706	-1.42	153	217	0.164	0.934	1.14	1.14	246	217	0.0899	0.304	0.843	-1.19	183	217	4.7e-09	1.72e-07	1.91	1.91	240	126
SETX	643	1.35e-06	3.61e-05	0.438	-2.28	49.2	112	0.287	1	1.15	1.15	129	112	3.95e-07	1.22e-05	0.413	-2.42	46.4	112	0.634	1	0.938	-1.07	105	112	1.36e-07	4.23e-06	0.392	-2.55	44	112	0.907	1	1.02	1.02	114	112	5.32e-08	1.66e-06	0.374	-2.67	42	112	8.95e-09	3.11e-07	2.62	2.62	129	49.2
SH3BGRL3	405	0.0631	0.276	1.59	1.59	41.4	26	0.231	1	1.36	1.36	35.5	26	0.0357	0.188	1.68	1.68	43.8	26	0.00997	0.245	1.87	1.87	48.7	26	2.82e-05	0.000489	2.62	2.62	68.3	26	5.69e-05	0.0028	2.54	2.54	66.1	26	2.75e-06	5.92e-05	2.9	2.9	75.6	26	0.496	0.811	0.856	-1.17	35.5	41.4
WWC2	775	1.37e-06	3.64e-05	0.464	-2.16	57.8	125	0.872	1	1.02	1.02	127	125	4.71e-07	1.44e-05	0.443	-2.26	55.2	125	0.24	1	1.15	1.15	144	125	1.57e-05	0.000291	0.515	-1.94	64.2	125	0.198	0.997	1.17	1.17	146	125	7.76e-07	1.92e-05	0.452	-2.21	56.4	125	6.59e-07	1.65e-05	2.2	2.2	127	57.8
DDX18	1740	1.4e-06	3.72e-05	0.622	-1.61	167	269	0.413	1	0.931	-1.07	250	269	1.97e-08	7.91e-07	0.566	-1.77	152	269	0.431	1	0.933	-1.07	251	269	2.48e-05	0.00044	0.666	-1.5	179	269	0.348	1	0.921	-1.09	248	269	0.0427	0.184	0.833	-1.2	224	269	5.39e-05	0.00083	1.5	1.5	250	167
CAV2	568	0.12	0.412	0.728	-1.37	41.6	57.2	0.242	1	1.23	1.23	70.4	57.2	0.212	0.574	0.779	-1.28	44.5	57.2	0.000136	0.00851	1.87	1.87	107	57.2	0.194	0.504	1.26	1.26	72	57.2	0.000478	0.0161	1.78	1.78	102	57.2	0.146	0.41	1.29	1.29	73.8	57.2	0.00721	0.0499	1.69	1.69	70.4	41.6
OSGIN2	285	0.53	0.852	0.837	-1.19	22.9	27.3	0.844	1	1.05	1.05	28.8	27.3	0.692	0.92	0.895	-1.12	24.4	27.3	0.00838	0.217	1.87	1.87	51	27.3	0.0873	0.317	1.52	1.52	41.6	27.3	0.0223	0.317	1.73	1.73	47.3	27.3	0.0885	0.301	1.52	1.52	41.5	27.3	0.411	0.753	1.26	1.26	28.8	22.9
TRIM56	381	1.43e-06	3.79e-05	0.342	-2.93	27	79.1	0.573	1	0.912	-1.1	72.2	79.1	1.08e-06	3.06e-05	0.335	-2.99	26.5	79.1	0.132	1	0.774	-1.29	61.2	79.1	7.88e-08	2.6e-06	0.27	-3.7	21.4	79.1	0.509	1	0.898	-1.11	71	79.1	1.47e-07	4.17e-06	0.285	-3.51	22.6	79.1	1.33e-05	0.000243	2.67	2.67	72.2	27
EHD2	368	0.518	0.845	1.18	1.18	33.2	28.1	0.379	1	1.25	1.25	35.1	28.1	0.0597	0.268	1.58	1.58	44.3	28.1	0.00779	0.205	1.86	1.86	52.4	28.1	0.00323	0.0268	1.98	1.98	55.6	28.1	0.000619	0.0197	2.18	2.18	61.3	28.1	0.00148	0.0137	2.07	2.07	58.3	28.1	0.814	0.952	1.06	1.06	35.1	33.2
CD3EAP	992	1.51e-06	3.98e-05	0.506	-1.98	74.8	148	0.967	1	1	1	149	148	2.01e-05	0.000416	0.557	-1.8	82.4	148	0.484	1	1.08	1.08	160	148	0.0466	0.206	0.781	-1.28	116	148	0.654	1	1.05	1.05	156	148	0.00886	0.0566	0.717	-1.39	106	148	1.25e-06	2.92e-05	1.99	1.99	149	74.8
GAS5	2230	1.52e-06	3.98e-05	1.49	1.49	361	242	0.772	1	1.03	1.03	248	242	5.64e-08	2.08e-06	1.56	1.56	378	242	0.291	1	0.906	-1.1	219	242	0.233	0.557	1.11	1.11	269	242	0.211	1	0.89	-1.12	215	242	0.0232	0.118	1.22	1.22	295	242	5.92e-06	0.000119	0.688	-1.45	248	361
KMT2C	559	1.54e-06	4.02e-05	0.412	-2.43	41.4	101	0.639	1	1.07	1.07	107	101	2.95e-06	7.59e-05	0.426	-2.35	42.9	101	0.662	1	0.939	-1.06	94.5	101	1.01e-08	3.91e-07	0.308	-3.24	31	101	0.727	1	1.05	1.05	106	101	9.06e-08	2.68e-06	0.352	-2.84	35.4	101	1.92e-07	5.24e-06	2.59	2.59	107	41.4
CHST3	184	0.0255	0.146	0.391	-2.56	7.88	20.1	0.338	1	1.33	1.33	26.7	20.1	0.0956	0.366	0.533	-1.88	10.7	20.1	0.0258	0.468	1.85	1.85	37.3	20.1	0.74	0.915	0.898	-1.11	18.1	20.1	0.00706	0.141	2.08	2.08	41.8	20.1	0.832	0.947	1.07	1.07	21.5	20.1	0.00259	0.0217	3.39	3.39	26.7	7.88
ANGPT1	147	0.108	0.388	0.51	-1.96	8.56	16.8	0.632	1	0.841	-1.19	14.1	16.8	0.342	0.719	0.696	-1.44	11.7	16.8	0.0418	0.62	1.85	1.85	31.1	16.8	0.801	0.941	0.915	-1.09	15.4	16.8	0.0325	0.406	1.9	1.9	32	16.8	0.926	0.978	1.03	1.03	17.3	16.8	0.247	0.586	1.65	1.65	14.1	8.56
PPP1R10	805	1.6e-06	4.18e-05	0.464	-2.15	57.2	123	0.545	1	1.08	1.08	133	123	1.16e-05	0.000254	0.506	-1.98	62.3	123	0.695	1	1.05	1.05	129	123	0.000992	0.0102	0.619	-1.62	76.3	123	0.144	0.893	1.2	1.2	147	123	0.000955	0.00961	0.618	-1.62	76.1	123	9.7e-08	2.8e-06	2.32	2.32	133	57.2
RIOK1	1050	1.62e-06	4.22e-05	0.525	-1.9	84.5	161	0.896	1	1.01	1.01	163	161	3.08e-05	0.000605	0.582	-1.72	93.6	161	0.581	1	0.939	-1.06	151	161	0.00728	0.0514	0.721	-1.39	116	161	0.463	1	0.92	-1.09	148	161	0.0567	0.225	0.798	-1.25	128	161	8.86e-07	2.15e-05	1.93	1.93	163	84.5
DPM3	1740	1.11e-05	0.000238	1.64	1.64	210	128	0.9	1	1.02	1.02	130	128	0.000132	0.00214	1.54	1.54	198	128	2.55e-08	3.73e-06	1.84	1.84	236	128	1.66e-19	2.14e-17	2.56	2.56	329	128	1.65e-06	0.000119	1.7	1.7	219	128	1.76e-14	1.34e-12	2.26	2.26	289	128	1.9e-05	0.000335	0.621	-1.61	130	210
ZNF207	1290	1.66e-06	4.31e-05	0.578	-1.73	120	208	0.445	1	0.926	-1.08	193	208	7.75e-07	2.25e-05	0.566	-1.77	118	208	0.45	1	0.927	-1.08	193	208	4.15e-05	0.000681	0.634	-1.58	132	208	0.207	1	0.88	-1.14	183	208	0.000337	0.004	0.676	-1.48	141	208	4.8e-05	0.000754	1.6	1.6	193	120
ROMO1	3190	1.73e-06	4.46e-05	1.43	1.43	429	300	0.831	1	1.02	1.02	305	300	7.97e-08	2.81e-06	1.49	1.49	447	300	0.0874	0.938	1.14	1.14	343	300	5.3e-12	3.18e-10	1.66	1.66	496	300	0.102	0.776	1.14	1.14	341	300	3.99e-15	3.2e-13	1.76	1.76	529	300	4.74e-06	9.7e-05	0.71	-1.41	305	429
PCDH7	542	0.00936	0.0692	0.577	-1.73	35.3	61.1	0.991	1	1	1	61.2	61.1	0.0116	0.0834	0.588	-1.7	35.9	61.1	0.000121	0.00768	1.84	1.84	113	61.1	0.954	0.988	0.99	-1.01	60.5	61.1	2.73e-05	0.00149	1.94	1.94	118	61.1	0.702	0.889	0.932	-1.07	56.9	61.1	0.00908	0.0601	1.74	1.74	61.2	35.3
WWP1	391	0.136	0.445	0.693	-1.44	28	40.4	0.714	1	1.08	1.08	43.8	40.4	0.316	0.691	0.789	-1.27	31.9	40.4	0.00175	0.0638	1.84	1.84	74.5	40.4	0.667	0.887	1.1	1.1	44.4	40.4	0.00018	0.00749	2.05	2.05	82.9	40.4	0.585	0.83	1.13	1.13	45.5	40.4	0.0652	0.262	1.56	1.56	43.8	28
HCFC1	1120	1.76e-06	4.52e-05	0.562	-1.78	108	192	0.312	1	0.899	-1.11	172	192	6.04e-08	2.21e-06	0.51	-1.96	97.7	192	0.342	1	0.905	-1.1	173	192	9.48e-06	0.00019	0.592	-1.69	113	192	0.306	1	0.898	-1.11	172	192	1.9e-08	6.32e-07	0.493	-2.03	94.5	192	0.000133	0.00182	1.6	1.6	172	108
TCF7L2	428	1.77e-06	4.53e-05	0.32	-3.12	23.2	72.6	0.897	1	1.02	1.02	74.2	72.6	0.000169	0.00266	0.454	-2.2	32.9	72.6	0.673	1	1.07	1.07	77.8	72.6	0.000664	0.00736	0.501	-2	36.4	72.6	0.738	1	1.06	1.06	76.7	72.6	0.000301	0.00367	0.473	-2.11	34.3	72.6	1.06e-06	2.53e-05	3.19	3.19	74.2	23.2
CSDE1	8440	2.01e-06	5.16e-05	0.809	-1.24	911	1130	0.629	1	0.98	-1.02	1100	1130	3.21e-07	1.02e-05	0.795	-1.26	896	1130	0.0599	0.782	1.08	1.08	1220	1130	0.0037	0.0299	0.881	-1.13	992	1130	0.0228	0.321	1.1	1.1	1240	1130	0.000376	0.00439	0.855	-1.17	963	1130	1.92e-05	0.000338	1.21	1.21	1100	911
DNMT3A	285	2.03e-06	5.18e-05	3.23	3.23	69.4	21.5	0.481	1	1.23	1.23	26.4	21.5	7.28e-05	0.00129	2.72	2.72	58.5	21.5	0.764	1	0.911	-1.1	19.6	21.5	0.0177	0.102	1.88	1.88	40.5	21.5	0.795	1	0.922	-1.08	19.8	21.5	0.281	0.586	1.36	1.36	29.2	21.5	2.32e-05	0.0004	0.38	-2.63	26.4	69.4
CCNT1	729	2.06e-06	5.25e-05	0.475	-2.11	60	126	0.388	1	1.11	1.11	140	126	7.07e-09	3.07e-07	0.372	-2.69	47	126	0.848	1	1.02	1.02	129	126	1.13e-07	3.59e-06	0.42	-2.38	53	126	0.51	1	1.08	1.08	137	126	2.45e-11	1.28e-09	0.282	-3.55	35.6	126	3.52e-08	1.09e-06	2.34	2.34	140	60
CYTH1	434	2.09e-06	5.33e-05	0.303	-3.3	20.5	67.8	0.171	1	1.25	1.25	84.8	67.8	3.56e-07	1.12e-05	0.252	-3.97	17.1	67.8	0.0575	0.767	1.36	1.36	91.9	67.8	3.61e-05	0.000605	0.387	-2.59	26.2	67.8	0.00939	0.174	1.5	1.5	102	67.8	1.15e-05	0.000213	0.352	-2.84	23.9	67.8	8.13e-09	2.85e-07	4.13	4.13	84.8	20.5
NEDD8	1690	2.19e-06	5.58e-05	1.6	1.6	262	164	0.963	1	1.01	1.01	165	164	2.06e-05	0.000424	1.53	1.53	251	164	0.545	1	1.07	1.07	175	164	1.21e-06	2.96e-05	1.62	1.62	265	164	0.312	1	1.12	1.12	182	164	0.00128	0.0122	1.39	1.39	228	164	2.73e-06	5.88e-05	0.627	-1.59	165	262
RPL29	1530	2.2e-06	5.58e-05	1.62	1.62	250	154	0.488	1	1.08	1.08	166	154	0.000222	0.0033	1.47	1.47	226	154	0.783	1	1.03	1.03	159	154	0.000494	0.00573	1.44	1.44	222	154	0.42	1	0.91	-1.1	140	154	0.0023	0.0198	1.38	1.38	212	154	4.66e-05	0.000738	0.665	-1.5	166	250
EML4	735	2.27e-06	5.74e-05	0.489	-2.04	65.2	133	0.886	1	0.983	-1.02	131	133	2.9e-06	7.5e-05	0.494	-2.02	65.8	133	0.0904	0.951	0.803	-1.25	107	133	1.61e-07	4.87e-06	0.44	-2.27	58.6	133	0.157	0.919	0.834	-1.2	111	133	1.21e-06	2.83e-05	0.477	-2.1	63.5	133	4.26e-06	8.8e-05	2.01	2.01	131	65.2
PIK3C2B	577	2.27e-06	5.74e-05	0.4	-2.5	37.3	93.3	0.352	1	1.14	1.14	106	93.3	6.85e-06	0.000161	0.427	-2.34	39.8	93.3	0.494	1	1.1	1.1	103	93.3	0.00031	0.00382	0.53	-1.89	49.5	93.3	0.48	1	1.11	1.11	103	93.3	4.09e-05	0.000647	0.472	-2.12	44.1	93.3	3.65e-08	1.13e-06	2.85	2.85	106	37.3
AL161421.1	209	2.27e-06	5.74e-05	9.23	9.23	46.3	5.02	0.865	1	1.11	1.11	5.57	5.02	1.05e-05	0.000235	8.05	8.05	40.4	5.02	0.535	1	1.43	1.43	7.19	5.02	1.61e-06	3.81e-05	9.51	9.51	47.7	5.02	0.143	0.89	2.2	2.2	11	5.02	2.28e-06	5.02e-05	9.23	9.23	46.3	5.02	2.34e-06	5.14e-05	0.12	-8.32	5.57	46.3
ZNF121	401	2.35e-06	5.92e-05	0.343	-2.92	26.1	76.1	0.959	1	1.01	1.01	76.7	76.1	1.42e-07	4.89e-06	0.27	-3.7	20.6	76.1	0.811	1	0.962	-1.04	73.2	76.1	6.71e-06	0.000141	0.371	-2.7	28.2	76.1	0.852	1	0.97	-1.03	73.8	76.1	2.68e-06	5.81e-05	0.346	-2.89	26.3	76.1	1.91e-06	4.3e-05	2.94	2.94	76.7	26.1
MSLN	356	0.11	0.391	1.51	1.51	37.9	25.2	0.524	1	1.19	1.19	29.9	25.2	0.0118	0.0847	1.86	1.86	46.9	25.2	0.0153	0.33	1.83	1.83	45.9	25.2	8.66e-05	0.00129	2.52	2.52	63.4	25.2	0.00751	0.147	1.93	1.93	48.5	25.2	0.000415	0.00476	2.32	2.32	58.4	25.2	0.33	0.681	0.788	-1.27	29.9	37.9
JUN	3010	6.39e-74	5.98e-71	18.9	18.9	763	40.4	0.0549	1	1.48	1.48	59.8	40.4	1.01e-74	7.5e-72	19.2	19.2	775	40.4	0.00222	0.0763	1.82	1.82	73.6	40.4	1.68e-63	9.07e-61	15.4	15.4	621	40.4	1.54e-07	1.37e-05	2.64	2.64	107	40.4	1.12e-59	5.26e-57	14.2	14.2	574	40.4	5.01e-80	4.69e-77	0.0783	-12.8	59.8	763
RPS27L	3970	0.001	0.0114	1.28	1.28	398	310	0.507	1	1.05	1.05	327	310	8.65e-06	0.000198	1.39	1.39	432	310	1.83e-17	7.8e-15	1.82	1.82	566	310	7.7e-32	2.04e-29	2.23	2.23	692	310	9.66e-21	3.48e-18	1.92	1.92	597	310	1.01e-26	1.87e-24	2.09	2.09	650	310	0.00846	0.0568	0.822	-1.22	327	398
BBC3	228	0.0632	0.276	0.542	-1.84	14.2	26.2	0.669	1	1.12	1.12	29.4	26.2	0.0588	0.265	0.535	-1.87	14	26.2	0.0138	0.307	1.82	1.82	47.7	26.2	0.209	0.526	0.68	-1.47	17.8	26.2	0.000904	0.0268	2.19	2.19	57.3	26.2	0.498	0.775	0.821	-1.22	21.5	26.2	0.0245	0.129	2.07	2.07	29.4	14.2
HUWE1	1490	2.79e-06	6.98e-05	0.606	-1.65	141	232	0.619	1	1.05	1.05	243	232	5.64e-07	1.68e-05	0.582	-1.72	135	232	0.8	1	1.02	1.02	238	232	6.53e-09	2.63e-07	0.522	-1.92	121	232	0.161	0.927	1.13	1.13	264	232	1.7e-09	6.79e-08	0.506	-1.98	117	232	2.52e-07	6.69e-06	1.73	1.73	243	141
SFXN3	269	0.646	0.902	1.14	1.14	26.1	22.8	0.536	1	1.19	1.19	27.2	22.8	0.552	0.859	1.18	1.18	27.1	22.8	0.0211	0.41	1.82	1.82	41.7	22.8	0.0369	0.174	1.73	1.73	39.5	22.8	0.00979	0.179	1.94	1.94	44.4	22.8	0.0335	0.154	1.75	1.75	39.9	22.8	0.873	0.968	1.04	1.04	27.2	26.1
HMGXB4	664	3.02e-06	7.53e-05	0.449	-2.23	49.4	110	0.501	1	1.09	1.09	120	110	3.65e-06	9.2e-05	0.454	-2.2	49.9	110	0.958	1	0.993	-1.01	109	110	4.78e-05	0.00077	0.514	-1.95	56.5	110	0.556	1	1.08	1.08	119	110	3.56e-06	7.41e-05	0.453	-2.21	49.8	110	1.46e-07	4.06e-06	2.43	2.43	120	49.4
CDC25A	409	3.03e-06	7.53e-05	0.347	-2.88	26.2	75.5	0.499	1	1.11	1.11	84	75.5	9.06e-07	2.6e-05	0.315	-3.17	23.8	75.5	0.543	1	0.903	-1.11	68.2	75.5	3.61e-06	8.08e-05	0.351	-2.85	26.5	75.5	0.876	1	0.975	-1.03	73.6	75.5	4.07e-05	0.000645	0.419	-2.38	31.6	75.5	1.88e-07	5.18e-06	3.21	3.21	84	26.2
CTBP2	1390	3.14e-06	7.79e-05	0.575	-1.74	112	194	0.741	1	1.03	1.03	201	194	0.000408	0.00549	0.67	-1.49	130	194	0.264	1	1.12	1.12	217	194	0.0125	0.0783	0.761	-1.31	148	194	0.204	1	1.13	1.13	220	194	0.181	0.462	0.868	-1.15	169	194	6.65e-07	1.66e-05	1.8	1.8	201	112
SNCG	318	0.0273	0.154	1.76	1.76	41.7	23.6	0.652	1	0.873	-1.15	20.6	23.6	0.0583	0.264	1.64	1.64	38.8	23.6	0.0209	0.407	1.81	1.81	42.7	23.6	2.94e-05	0.000505	2.73	2.73	64.6	23.6	0.00685	0.138	1.98	1.98	46.8	23.6	0.0526	0.214	1.66	1.66	39.2	23.6	0.00891	0.0593	0.495	-2.02	20.6	41.7
WIPF2	621	3.28e-06	8.11e-05	0.435	-2.3	44.7	103	0.205	1	1.18	1.18	122	103	4.81e-05	0.000906	0.499	-2	51.4	103	0.198	1	0.828	-1.21	85.2	103	7.38e-06	0.000152	0.453	-2.21	46.7	103	0.809	1	1.03	1.03	106	103	0.00143	0.0133	0.598	-1.67	61.6	103	9.67e-09	3.34e-07	2.73	2.73	122	44.7
CREBBP	513	3.42e-06	8.45e-05	0.354	-2.82	27.1	76.6	0.438	1	1.13	1.13	86.5	76.6	1.67e-05	0.000351	0.398	-2.52	30.4	76.6	0.0719	0.853	1.31	1.31	101	76.6	6.18e-05	0.000967	0.436	-2.3	33.4	76.6	0.00543	0.114	1.51	1.51	115	76.6	0.00247	0.0208	0.562	-1.78	43	76.6	1.38e-07	3.87e-06	3.19	3.19	86.5	27.1
ZC2HC1A	197	0.056	0.255	0.519	-1.93	12.9	24.9	0.579	1	1.16	1.16	29	24.9	0.145	0.468	0.624	-1.6	15.5	24.9	0.018	0.372	1.81	1.81	45	24.9	0.128	0.4	0.61	-1.64	15.2	24.9	0.0492	0.527	1.65	1.65	41	24.9	0.0778	0.277	0.553	-1.81	13.8	24.9	0.0159	0.0927	2.24	2.24	29	12.9
LINC00662	243	0.225	0.587	0.708	-1.41	21	29.7	0.976	1	0.992	-1.01	29.5	29.7	0.0375	0.195	0.521	-1.92	15.5	29.7	0.0103	0.249	1.8	1.8	53.4	29.7	0.179	0.483	0.678	-1.47	20.1	29.7	0.0149	0.241	1.75	1.75	52	29.7	0.269	0.571	0.732	-1.37	21.7	29.7	0.236	0.574	1.4	1.4	29.5	21
CTSL	760	0.418	0.78	1.15	1.15	73.3	63.8	0.75	1	0.944	-1.06	60.3	63.8	0.248	0.617	1.22	1.22	77.6	63.8	0.000163	0.00971	1.8	1.8	115	63.8	0.000521	0.006	1.73	1.73	110	63.8	1.95e-06	0.00014	2.07	2.07	132	63.8	6.19e-06	0.000121	2	2	128	63.8	0.26	0.602	0.822	-1.22	60.3	73.3
MPHOSPH9	600	3.5e-06	8.59e-05	0.44	-2.27	46	105	0.831	1	0.971	-1.03	102	105	1.09e-05	0.000241	0.466	-2.14	48.8	105	0.624	1	0.933	-1.07	97.6	105	9.44e-06	0.000189	0.463	-2.16	48.4	105	0.746	1	1.05	1.05	109	105	1.52e-06	3.5e-05	0.422	-2.37	44.1	105	8.6e-06	0.000166	2.21	2.21	102	46
BNC2	260	3.6e-06	8.8e-05	0.138	-7.25	6.22	45.1	0.899	1	0.973	-1.03	43.9	45.1	1.09e-05	0.000241	0.203	-4.92	9.18	45.1	0.108	1	1.37	1.37	61.8	45.1	0.000188	0.00251	0.326	-3.07	14.7	45.1	0.107	0.79	1.37	1.37	61.9	45.1	0.000798	0.00827	0.39	-2.57	17.6	45.1	5.05e-06	0.000102	7.06	7.06	43.9	6.22
HEBP2	381	0.857	0.969	1.05	1.05	31.3	29.9	0.803	1	1.07	1.07	31.9	29.9	0.185	0.531	1.37	1.37	41.2	29.9	0.00973	0.241	1.8	1.8	54	29.9	0.000176	0.00237	2.28	2.28	68.1	29.9	0.0277	0.365	1.66	1.66	49.8	29.9	2.25e-05	0.00039	2.5	2.5	74.9	29.9	0.944	0.988	1.02	1.02	31.9	31.3
COX6A1	2050	3.66e-06	8.93e-05	1.51	1.51	319	212	0.903	1	1.01	1.01	214	212	7.34e-07	2.14e-05	1.55	1.55	328	212	0.779	1	0.973	-1.03	206	212	0.00126	0.0125	1.34	1.34	284	212	0.647	1	0.956	-1.05	203	212	0.00138	0.013	1.34	1.34	283	212	6.42e-06	0.000128	0.671	-1.49	214	319
DBI	3960	3.68e-06	8.97e-05	1.33	1.33	601	450	0.181	1	0.913	-1.1	411	450	0.0273	0.155	1.15	1.15	519	450	0.936	1	0.995	-1.01	448	450	0.000129	0.00182	1.27	1.27	573	450	0.264	1	0.927	-1.08	417	450	0.00412	0.0312	1.2	1.2	540	450	2.97e-09	1.13e-07	0.684	-1.46	411	601
SMC1A	2690	3.71e-06	9.01e-05	0.701	-1.43	289	412	0.878	1	0.989	-1.01	408	412	7.42e-09	3.19e-07	0.633	-1.58	261	412	0.577	1	0.962	-1.04	396	412	3.21e-09	1.35e-07	0.625	-1.6	257	412	0.817	1	0.984	-1.02	406	412	2.15e-08	7.1e-07	0.643	-1.55	265	412	7.55e-06	0.000147	1.41	1.41	408	289
DOCK5	493	3.72e-06	9.03e-05	0.367	-2.73	29.1	79.3	0.134	1	1.25	1.25	99.3	79.3	1.07e-05	0.000239	0.395	-2.53	31.3	79.3	0.277	1	1.18	1.18	93.6	79.3	6.96e-05	0.00107	0.448	-2.23	35.5	79.3	0.299	1	1.17	1.17	92.9	79.3	1.35e-05	0.000245	0.401	-2.49	31.8	79.3	5.67e-09	2.03e-07	3.42	3.42	99.3	29.1
S100P	2490	2.32e-07	7.17e-06	1.65	1.65	284	173	0.276	1	1.12	1.12	194	173	1.96e-14	1.78e-12	2.04	2.04	352	173	8.87e-10	1.58e-07	1.79	1.79	309	173	1.28e-17	1.33e-15	2.19	2.19	379	173	5.09e-13	9.79e-11	1.96	1.96	339	173	4.58e-28	9.19e-26	2.67	2.67	460	173	3.64e-05	0.000588	0.681	-1.47	194	284
IL10RB-DT	171	4.03e-06	9.73e-05	0.117	-8.57	5.15	44.1	0.738	1	0.93	-1.08	41	44.1	8.11e-06	0.000188	0.176	-5.69	7.75	44.1	0.132	1	0.703	-1.42	31	44.1	4.72e-06	0.000102	0.139	-7.21	6.11	44.1	0.0764	0.671	0.654	-1.53	28.8	44.1	5.66e-06	0.000112	0.153	-6.52	6.76	44.1	9.14e-06	0.000175	7.97	7.97	41	5.15
NAA15	686	4.26e-06	0.000103	0.473	-2.12	55.5	117	0.9	1	1.02	1.02	119	117	5.89e-05	0.00107	0.533	-1.88	62.6	117	0.237	1	0.851	-1.17	99.9	117	9.28e-06	0.000186	0.49	-2.04	57.5	117	0.226	1	0.848	-1.18	99.5	117	0.00213	0.0185	0.634	-1.58	74.4	117	2.47e-06	5.39e-05	2.15	2.15	119	55.5
ZNFX1	465	4.33e-06	0.000104	0.306	-3.27	19.7	64.3	0.0541	1	1.37	1.37	88.1	64.3	0.000499	0.0066	0.462	-2.17	29.7	64.3	0.168	1	1.26	1.26	80.9	64.3	0.00253	0.0223	0.527	-1.9	33.8	64.3	0.00553	0.116	1.56	1.56	100	64.3	0.129	0.382	0.749	-1.34	48.1	64.3	1.8e-09	7.18e-08	4.48	4.48	88.1	19.7
SEPTIN11	529	4.35e-06	0.000105	0.41	-2.44	37.5	91.5	0.768	1	0.957	-1.05	87.5	91.5	2.58e-05	0.000518	0.455	-2.2	41.6	91.5	0.878	1	0.978	-1.02	89.4	91.5	7.01e-05	0.00108	0.482	-2.07	44.1	91.5	0.969	1	0.994	-1.01	90.9	91.5	0.000169	0.00227	0.508	-1.97	46.4	91.5	1.44e-05	0.000259	2.33	2.33	87.5	37.5
CTTNBP2NL	475	3.46e-06	8.5e-05	0.262	-3.81	15.2	57.9	0.0448	1	1.41	1.41	81.7	57.9	9.06e-05	0.00156	0.372	-2.69	21.5	57.9	0.000378	0.0188	1.79	1.79	104	57.9	0.00385	0.0309	0.523	-1.91	30.3	57.9	1.44e-06	0.000105	2.15	2.15	125	57.9	0.0722	0.263	0.691	-1.45	40	57.9	1.73e-09	6.9e-08	5.38	5.38	81.7	15.2
GLCCI1	309	0.00174	0.018	0.369	-2.71	13.5	36.6	0.686	1	1.1	1.1	40.2	36.6	0.0086	0.0671	0.462	-2.17	16.9	36.6	0.00464	0.136	1.79	1.79	65.7	36.6	0.364	0.689	0.798	-1.25	29.2	36.6	0.000734	0.0227	1.98	1.98	72.6	36.6	0.75	0.915	0.927	-1.08	33.9	36.6	0.000534	0.00597	2.97	2.97	40.2	13.5
HACD2	785	4.5e-06	0.000108	0.49	-2.04	61.5	126	0.859	1	1.02	1.02	128	126	9.81e-07	2.79e-05	0.459	-2.18	57.6	126	0.673	1	1.05	1.05	132	126	7.73e-05	0.00117	0.554	-1.81	69.5	126	0.367	1	1.12	1.12	140	126	8.11e-05	0.00118	0.555	-1.8	69.7	126	2.06e-06	4.59e-05	2.09	2.09	128	61.5
RO60	556	4.6e-06	0.00011	0.435	-2.3	43.4	99.8	0.707	1	0.947	-1.06	94.6	99.8	5.02e-07	1.52e-05	0.385	-2.6	38.5	99.8	0.877	1	0.978	-1.02	97.7	99.8	8.39e-06	0.00017	0.449	-2.23	44.8	99.8	0.819	1	0.968	-1.03	96.6	99.8	1.6e-06	3.67e-05	0.411	-2.44	41	99.8	2.14e-05	0.000371	2.18	2.18	94.6	43.4
ZBTB38	528	0.0137	0.0918	0.602	-1.66	37.9	63	0.899	1	1.02	1.02	64.4	63	0.00757	0.0605	0.572	-1.75	36	63	0.000214	0.012	1.79	1.79	113	63	0.194	0.505	0.781	-1.28	49.2	63	0.000111	0.00507	1.83	1.83	115	63	0.19	0.476	0.779	-1.28	49.1	63	0.0097	0.0633	1.7	1.7	64.4	37.9
MIEF1	823	4.74e-06	0.000113	0.507	-1.97	68.5	135	0.854	1	1.02	1.02	138	135	5.54e-06	0.000134	0.51	-1.96	68.9	135	0.579	1	0.934	-1.07	126	135	5.13e-05	0.000818	0.559	-1.79	75.4	135	0.693	1	0.952	-1.05	129	135	0.000435	0.00497	0.612	-1.63	82.6	135	2.1e-06	4.66e-05	2.02	2.02	138	68.5
ARID5B	439	4.74e-06	0.000113	0.364	-2.75	28	76.9	0.0884	1	1.3	1.3	99.6	76.9	1.19e-06	3.32e-05	0.328	-3.05	25.2	76.9	0.584	1	0.914	-1.09	70.3	76.9	4.54e-06	9.91e-05	0.363	-2.75	27.9	76.9	0.969	1	1.01	1.01	77.4	76.9	5.63e-05	0.000863	0.434	-2.3	33.4	76.9	3.01e-09	1.14e-07	3.56	3.56	99.6	28
SESN3	307	0.0685	0.292	0.61	-1.64	21.8	35.7	0.56	1	1.14	1.14	40.8	35.7	0.0431	0.215	0.57	-1.75	20.4	35.7	0.00519	0.149	1.79	1.79	64.1	35.7	0.42	0.734	0.818	-1.22	29.2	35.7	0.0014	0.0387	1.93	1.93	69	35.7	0.23	0.529	0.734	-1.36	26.2	35.7	0.0178	0.101	1.88	1.88	40.8	21.8
OASL	241	0.754	0.94	0.899	-1.11	16.5	18.4	0.189	1	1.49	1.49	27.3	18.4	0.0301	0.167	1.87	1.87	34.4	18.4	0.0451	0.654	1.79	1.79	33	18.4	0.0226	0.121	1.93	1.93	35.4	18.4	0.0173	0.269	1.98	1.98	36.3	18.4	0.00583	0.041	2.17	2.17	40	18.4	0.107	0.362	1.65	1.65	27.3	16.5
FMNL1	333	0.899	0.98	0.968	-1.03	30.7	31.7	0.669	1	0.895	-1.12	28.4	31.7	0.833	0.964	1.05	1.05	33.4	31.7	0.00881	0.225	1.79	1.79	56.6	31.7	0.0897	0.323	1.48	1.48	46.8	31.7	0.013	0.219	1.74	1.74	55.1	31.7	0.0423	0.183	1.59	1.59	50.2	31.7	0.764	0.931	0.925	-1.08	28.4	30.7
ARID1A	381	5.01e-06	0.000118	0.327	-3.05	22.2	67.7	0.696	1	1.07	1.07	72.4	67.7	2.28e-05	0.000464	0.372	-2.69	25.2	67.7	0.734	1	1.06	1.06	71.8	67.7	1.43e-05	0.000269	0.358	-2.79	24.3	67.7	0.474	1	1.13	1.13	76.3	67.7	3.56e-06	7.41e-05	0.317	-3.15	21.5	67.7	1.1e-06	2.61e-05	3.26	3.26	72.4	22.2
TMEM65	316	0.0147	0.0971	0.491	-2.03	17.6	35.8	0.632	1	1.12	1.12	40	35.8	0.0749	0.313	0.618	-1.62	22.1	35.8	0.00593	0.166	1.78	1.78	63.6	35.8	0.82	0.946	0.947	-1.06	33.9	35.8	0.00264	0.065	1.86	1.86	66.8	35.8	1	1	1	-1	35.8	35.8	0.00412	0.0317	2.27	2.27	40	17.6
EVI5	566	5.2e-06	0.000122	0.416	-2.4	38.3	92	0.317	1	1.15	1.15	106	92	7.79e-06	0.000182	0.426	-2.35	39.2	92	0.448	1	1.12	1.12	103	92	7.73e-07	1.98e-05	0.372	-2.69	34.2	92	0.142	0.89	1.23	1.23	113	92	1.04e-05	0.000196	0.434	-2.31	39.9	92	6.54e-08	1.93e-06	2.77	2.77	106	38.3
DIAPH3	1420	5.25e-06	0.000123	0.595	-1.68	123	206	0.435	1	1.08	1.08	223	206	3.9e-05	0.000749	0.631	-1.58	130	206	0.266	1	1.11	1.11	230	206	1.51e-07	4.62e-06	0.539	-1.85	111	206	0.0177	0.274	1.25	1.25	258	206	0.00084	0.00865	0.696	-1.44	144	206	1.24e-07	3.51e-06	1.81	1.81	223	123
RAD54L2	301	5.3e-06	0.000124	0.237	-4.23	12.3	52.1	0.109	1	1.34	1.34	69.9	52.1	3.44e-06	8.76e-05	0.22	-4.55	11.5	52.1	0.422	1	1.16	1.16	60.7	52.1	1.47e-05	0.000274	0.274	-3.65	14.3	52.1	0.285	1	1.22	1.22	63.7	52.1	5.61e-05	0.00086	0.323	-3.09	16.9	52.1	1.95e-08	6.38e-07	5.67	5.67	69.9	12.3
RBM28	834	5.39e-06	0.000126	0.51	-1.96	69.1	135	0.928	1	0.989	-1.01	134	135	8.06e-06	0.000187	0.519	-1.93	70.2	135	0.999	1	1	-1	135	135	0.00107	0.0109	0.637	-1.57	86.3	135	0.331	1	0.885	-1.13	120	135	0.000664	0.00706	0.624	-1.6	84.4	135	7.96e-06	0.000155	1.94	1.94	134	69.1
PVT1	554	5.5e-06	0.000128	0.395	-2.53	33.3	84.4	0.32	1	1.16	1.16	97.9	84.4	0.000234	0.00344	0.5	-2	42.2	84.4	0.49	1	1.11	1.11	93.6	84.4	0.000232	0.00301	0.499	-2	42.2	84.4	0.142	0.89	1.24	1.24	105	84.4	0.0146	0.0828	0.655	-1.53	55.3	84.4	7.81e-08	2.28e-06	2.94	2.94	97.9	33.3
AL118516.1	186	5.56e-06	0.00013	7.53	7.53	43.2	5.73	0.862	1	1.11	1.11	6.34	5.73	5.16e-05	0.000957	6.19	6.19	35.5	5.73	0.751	1	1.2	1.2	6.86	5.73	2.54e-05	0.000446	6.6	6.6	37.9	5.73	0.632	1	1.3	1.3	7.48	5.73	5.21e-06	0.000104	7.58	7.58	43.4	5.73	6.46e-06	0.000129	0.147	-6.81	6.34	43.2
TMPO	1960	5.62e-06	0.000131	0.671	-1.49	217	323	0.297	1	0.92	-1.09	297	323	3.18e-08	1.23e-06	0.606	-1.65	196	323	0.251	1	0.912	-1.1	295	323	7.65e-09	3.06e-07	0.59	-1.69	191	323	0.0625	0.604	0.859	-1.16	278	323	4.6e-13	2.94e-11	0.497	-2.01	161	323	0.000424	0.00493	1.37	1.37	297	217
ZYX	1470	5.63e-06	0.000131	0.579	-1.73	109	189	0.41	1	1.09	1.09	205	189	0.00113	0.0128	0.69	-1.45	130	189	0.147	1	1.16	1.16	218	189	0.326	0.656	0.901	-1.11	170	189	0.000126	0.00564	1.44	1.44	271	189	0.452	0.741	0.924	-1.08	174	189	1.1e-07	3.15e-06	1.88	1.88	205	109
NFKBIL1	612	0.74	0.937	1.06	1.06	58	54.4	0.692	1	1.08	1.08	58.7	54.4	0.203	0.56	1.26	1.26	68.6	54.4	0.000647	0.0294	1.78	1.78	97	54.4	0.0126	0.0789	1.54	1.54	84	54.4	0.000247	0.00957	1.85	1.85	101	54.4	0.00282	0.0231	1.67	1.67	90.8	54.4	0.949	0.99	1.01	1.01	58.7	58
MOSPD1	315	0.75	0.938	1.09	1.09	28.3	26	0.239	1	1.36	1.36	35.2	26	0.351	0.726	1.28	1.28	33.1	26	0.0189	0.381	1.78	1.78	46.2	26	0.0217	0.118	1.76	1.76	45.6	26	0.00741	0.146	1.91	1.91	49.6	26	0.0054	0.0385	1.96	1.96	50.8	26	0.388	0.736	1.24	1.24	35.2	28.3
HEXIM1	988	1.27e-23	2.78e-21	6.68	6.68	214	32	0.693	1	1.1	1.1	35.3	32	2.96e-18	3.92e-16	5.35	5.35	171	32	0.0101	0.247	1.77	1.77	56.6	32	7.72e-25	1.37e-22	6.99	6.99	224	32	0.000371	0.0132	2.14	2.14	68.6	32	3.9e-20	4.53e-18	5.81	5.81	186	32	3.61e-23	6.41e-21	0.165	-6.06	35.3	214
LMO7	2120	1.15e-09	5.38e-08	0.505	-1.98	119	236	0.0103	1	1.25	1.25	296	236	3.18e-07	1.01e-05	0.577	-1.73	136	236	2.47e-12	6.54e-10	1.77	1.77	418	236	0.447	0.755	0.931	-1.07	220	236	7.25e-14	1.52e-11	1.83	1.83	433	236	0.358	0.663	1.09	1.09	257	236	5.94e-17	5.72e-15	2.48	2.48	296	119
PHLDB2	892	1.58e-05	0.000324	0.47	-2.13	48.1	102	0.145	1	1.21	1.21	124	102	0.000222	0.0033	0.54	-1.85	55.3	102	3.62e-06	0.000365	1.77	1.77	181	102	0.275	0.604	0.853	-1.17	87.3	102	2.75e-08	2.82e-06	1.96	1.96	201	102	0.453	0.742	0.898	-1.11	91.9	102	2.27e-08	7.31e-07	2.58	2.58	124	48.1
SREK1IP1	585	6.04e-06	0.000139	0.446	-2.24	45.5	102	0.81	1	0.967	-1.03	98.6	102	1.97e-05	0.000411	0.475	-2.11	48.4	102	0.0601	0.783	0.753	-1.33	76.8	102	0.000133	0.00187	0.525	-1.91	53.5	102	0.094	0.741	0.778	-1.28	79.4	102	0.117	0.359	0.791	-1.26	80.7	102	1.62e-05	0.000289	2.17	2.17	98.6	45.5
UQCRH	5260	6.1e-06	0.00014	1.28	1.28	751	585	0.3	1	0.94	-1.06	550	585	7.33e-05	0.00129	1.25	1.25	730	585	0.151	1	0.918	-1.09	537	585	1.05e-05	0.000205	1.28	1.28	747	585	0.359	1	0.947	-1.06	554	585	8.47e-09	3.03e-07	1.37	1.37	801	585	3e-08	9.39e-07	0.733	-1.36	550	751
ROCK1	1020	6.16e-06	0.000141	0.535	-1.87	80.4	150	0.707	1	1.04	1.04	157	150	1.88e-06	5.01e-05	0.513	-1.95	77	150	0.235	1	1.14	1.14	172	150	0.000648	0.00722	0.641	-1.56	96.2	150	0.0264	0.352	1.27	1.27	191	150	0.00131	0.0124	0.66	-1.52	99.1	150	1.13e-06	2.67e-05	1.95	1.95	157	80.4
NOTCH2	514	6.19e-06	0.000142	0.417	-2.4	37.7	90.6	0.714	1	0.946	-1.06	85.7	90.6	5.28e-07	1.6e-05	0.358	-2.79	32.5	90.6	0.917	1	1.02	1.02	92	90.6	5.75e-05	0.000912	0.475	-2.11	43	90.6	0.817	1	1.03	1.03	93.7	90.6	1.21e-05	0.000222	0.433	-2.31	39.3	90.6	2.67e-05	0.000448	2.27	2.27	85.7	37.7
BST2	2010	6.26e-06	0.000143	1.51	1.51	301	200	0.452	1	1.08	1.08	215	200	2.54e-09	1.17e-07	1.7	1.7	340	200	0.816	1	1.02	1.02	204	200	3.5e-05	0.000589	1.46	1.46	292	200	0.928	1	1.01	1.01	201	200	0.00906	0.0577	1.28	1.28	255	200	0.000151	0.00204	0.713	-1.4	215	301
MTF2	660	6.29e-06	0.000144	0.463	-2.16	50.2	108	0.773	1	1.04	1.04	113	108	3.37e-05	0.000658	0.502	-1.99	54.5	108	0.721	1	1.05	1.05	114	108	1e-05	0.000198	0.473	-2.11	51.3	108	0.869	1	1.02	1.02	111	108	0.000135	0.00185	0.538	-1.86	58.4	108	1.82e-06	4.12e-05	2.25	2.25	113	50.2
USP8	1370	6.41e-06	0.000146	0.611	-1.64	135	221	0.685	1	1.04	1.04	230	221	6.88e-05	0.00122	0.653	-1.53	145	221	0.0655	0.819	0.832	-1.2	184	221	4.11e-08	1.42e-06	0.535	-1.87	118	221	0.09	0.722	0.845	-1.18	187	221	0.000175	0.00233	0.672	-1.49	149	221	9.7e-07	2.34e-05	1.7	1.7	230	135
CDC42EP3	208	0.0557	0.254	0.501	-2	11.5	22.9	0.162	1	1.46	1.46	33.5	22.9	0.0635	0.28	0.514	-1.94	11.8	22.9	0.0283	0.488	1.77	1.77	40.6	22.9	0.451	0.757	0.789	-1.27	18.1	22.9	0.0021	0.0538	2.17	2.17	49.8	22.9	0.669	0.874	0.877	-1.14	20.1	22.9	0.00175	0.0159	2.92	2.92	33.5	11.5
ARID1B	413	6.53e-06	0.000148	0.349	-2.87	24.7	70.8	0.877	1	1.03	1.03	72.7	70.8	6.71e-05	0.0012	0.418	-2.39	29.6	70.8	0.939	1	0.987	-1.01	69.9	70.8	2.85e-05	0.000492	0.392	-2.55	27.7	70.8	0.371	1	1.16	1.16	81.9	70.8	0.000753	0.00785	0.5	-2	35.4	70.8	3.58e-06	7.53e-05	2.94	2.94	72.7	24.7
RLIM	672	6.59e-06	0.00015	0.462	-2.16	49.8	108	0.793	1	0.965	-1.04	104	108	8.24e-06	0.00019	0.467	-2.14	50.3	108	0.96	1	0.993	-1.01	107	108	0.000722	0.00786	0.585	-1.71	63.1	108	0.303	1	1.15	1.15	123	108	0.00218	0.0188	0.621	-1.61	66.9	108	1.94e-05	0.000341	2.09	2.09	104	49.8
GPBP1	700	6.78e-06	0.000154	0.467	-2.14	51.2	110	0.827	1	1.03	1.03	113	110	0.000119	0.00197	0.537	-1.86	58.9	110	0.559	1	1.08	1.08	118	110	0.000661	0.00733	0.586	-1.71	64.2	110	0.477	1	1.1	1.1	120	110	0.000631	0.00674	0.584	-1.71	64	110	2.67e-06	5.78e-05	2.21	2.21	113	51.2
CXXC5	251	0.854	0.969	1.06	1.06	22	20.8	0.762	1	1.1	1.1	22.8	20.8	0.237	0.605	1.4	1.4	29.2	20.8	0.0372	0.58	1.77	1.77	36.8	20.8	0.0498	0.216	1.72	1.72	35.7	20.8	0.00579	0.12	2.09	2.09	43.4	20.8	0.0155	0.0866	1.92	1.92	40	20.8	0.905	0.979	1.04	1.04	22.8	22
PPP1R15A	538	7.63e-10	3.71e-08	4.2	4.2	95.6	22.8	0.0126	1	1.91	1.91	43.4	22.8	7.1e-09	3.07e-07	3.9	3.9	88.7	22.8	0.0313	0.519	1.76	1.76	40.1	22.8	2.12e-10	1.06e-08	4.37	4.37	99.6	22.8	6.45e-05	0.00309	2.67	2.67	60.8	22.8	1.08e-08	3.8e-07	3.84	3.84	87.4	22.8	1.61e-05	0.000288	0.454	-2.2	43.4	95.6
CTNNB1	2430	7.15e-06	0.000161	0.675	-1.48	219	324	0.599	1	1.04	1.04	338	324	8.54e-06	0.000196	0.678	-1.48	220	324	0.255	1	1.09	1.09	354	324	0.0587	0.242	0.857	-1.17	278	324	0.00195	0.0504	1.26	1.26	408	324	0.18	0.461	0.897	-1.11	291	324	5.84e-07	1.48e-05	1.54	1.54	338	219
ZNF331	293	7.2e-06	0.000162	0.288	-3.47	16.7	58.1	0.457	1	0.867	-1.15	50.4	58.1	0.000264	0.00381	0.412	-2.42	24	58.1	0.236	1	0.792	-1.26	46	58.1	4.38e-05	0.000717	0.348	-2.87	20.2	58.1	0.667	1	0.922	-1.09	53.6	58.1	0.000253	0.00316	0.411	-2.43	23.9	58.1	9.43e-05	0.00136	3.01	3.01	50.4	16.7
PSMD11	1660	7.34e-06	0.000165	0.62	-1.61	143	230	0.56	1	1.05	1.05	243	230	1.93e-06	5.13e-05	0.599	-1.67	138	230	0.53	1	1.06	1.06	244	230	0.397	0.713	0.923	-1.08	213	230	0.159	0.924	1.14	1.14	262	230	0.0317	0.148	0.809	-1.24	186	230	4.74e-07	1.22e-05	1.7	1.7	243	143
APPL1	987	7.35e-06	0.000165	0.559	-1.79	92.9	166	0.42	1	0.913	-1.09	152	166	9.34e-07	2.67e-05	0.522	-1.92	86.7	166	0.738	1	0.964	-1.04	160	166	1.52e-06	3.64e-05	0.53	-1.89	88.1	166	0.544	1	0.934	-1.07	155	166	8.71e-07	2.13e-05	0.521	-1.92	86.5	166	0.000198	0.00255	1.63	1.63	152	92.9
ANTXR1	1540	2.11e-07	6.56e-06	0.499	-2	83.6	168	0.93	1	0.99	-1.01	166	168	1.64e-05	0.000347	0.577	-1.73	96.6	168	5.14e-09	8.39e-07	1.76	1.76	295	168	0.00803	0.0554	1.31	1.31	220	168	1.95e-08	2.12e-06	1.73	1.73	289	168	0.00726	0.0484	1.32	1.32	221	168	3.22e-07	8.43e-06	1.98	1.98	166	83.6
SSR1	2530	7.51e-06	0.000168	0.703	-1.42	274	390	0.324	1	0.931	-1.07	363	390	1.42e-06	3.94e-05	0.681	-1.47	266	390	0.153	1	0.9	-1.11	351	390	0.000184	0.00246	0.749	-1.34	292	390	0.0315	0.397	0.852	-1.17	332	390	3.8e-07	1e-05	0.666	-1.5	260	390	0.000443	0.00512	1.32	1.32	363	274
PTTG1	3770	7.69e-06	0.000172	1.34	1.34	554	414	0.0157	1	0.839	-1.19	347	414	0.00521	0.0456	1.2	1.2	499	414	0.806	1	1.02	1.02	421	414	6.85e-05	0.00106	1.3	1.3	537	414	0.292	1	1.07	1.07	445	414	1.5e-05	0.00027	1.33	1.33	549	414	9.49e-12	5.21e-10	0.627	-1.59	347	554
IDH1	275	0.352	0.726	1.29	1.29	30.1	23.2	0.352	1	1.29	1.29	30.1	23.2	0.656	0.906	1.13	1.13	26.4	23.2	0.029	0.493	1.76	1.76	41	23.2	0.122	0.388	1.51	1.51	35.1	23.2	0.00557	0.117	2.02	2.02	46.9	23.2	0.0239	0.121	1.79	1.79	41.7	23.2	0.999	1	1	1	30.1	30.1
SUZ12	1120	7.86e-06	0.000175	0.584	-1.71	109	187	0.783	1	0.972	-1.03	182	187	5.75e-07	1.71e-05	0.539	-1.86	101	187	0.822	1	0.977	-1.02	182	187	7.99e-09	3.18e-07	0.475	-2.1	88.8	187	0.69	1	0.959	-1.04	179	187	1.85e-08	6.15e-07	0.487	-2.05	91	187	2.57e-05	0.000432	1.67	1.67	182	109
MRNIP	1060	7.93e-06	0.000176	0.523	-1.91	72.1	138	0.021	1	1.3	1.3	179	138	0.0336	0.18	0.759	-1.32	105	138	0.718	1	0.957	-1.04	132	138	0.133	0.408	0.827	-1.21	114	138	0.682	1	1.05	1.05	145	138	0.0557	0.222	1.24	1.24	172	138	6.64e-11	3.17e-09	2.49	2.49	179	72.1
LINC00052	220	8.13e-06	0.00018	3.35	3.35	59.2	17.7	0.961	1	0.984	-1.02	17.4	17.7	0.000382	0.00522	2.69	2.69	47.5	17.7	0.275	1	0.663	-1.51	11.7	17.7	0.208	0.525	1.47	1.47	26	17.7	0.494	1	0.782	-1.28	13.8	17.7	0.184	0.467	1.5	1.5	26.6	17.7	7e-06	0.000137	0.294	-3.41	17.4	59.2
AC073130.3	154	8.49e-06	0.000188	13.5	13.5	42.5	3.13	0.855	1	0.859	-1.16	2.69	3.13	0.000157	0.00249	9.45	9.45	29.6	3.13	0.938	1	0.938	-1.07	2.94	3.13	3.01e-05	0.000515	11.7	11.7	36.5	3.13	0.671	1	1.37	1.37	4.3	3.13	8.65e-05	0.00125	10.2	10.2	32	3.13	1.14e-05	0.000213	0.0634	-15.8	2.69	42.5
CTSB	421	0.645	0.902	1.11	1.11	39.6	35.6	0.35	1	1.23	1.23	43.9	35.6	0.589	0.877	1.13	1.13	40.3	35.6	0.00691	0.186	1.76	1.76	62.7	35.6	0.0109	0.0706	1.71	1.71	60.9	35.6	0.0056	0.117	1.79	1.79	63.6	35.6	0.000288	0.00352	2.09	2.09	74.5	35.6	0.634	0.883	1.11	1.11	43.9	39.6
MT-TT	424	8.82e-06	0.000195	2.29	2.29	94.6	41.3	0.884	1	1.03	1.03	42.6	41.3	5.26e-05	0.000974	2.14	2.14	88.5	41.3	0.0629	0.797	0.628	-1.59	25.9	41.3	0.0957	0.336	1.4	1.4	58	41.3	0.0271	0.359	0.564	-1.77	23.3	41.3	0.37	0.673	1.21	1.21	49.9	41.3	1.55e-05	0.000278	0.451	-2.22	42.6	94.6
SERTAD1	365	8.86e-06	0.000195	3.08	3.08	63.7	20.7	0.479	1	1.23	1.23	25.5	20.7	0.00013	0.00211	2.68	2.68	55.5	20.7	0.38	1	1.29	1.29	26.8	20.7	1.26e-07	3.95e-06	3.7	3.7	76.6	20.7	0.411	1	1.27	1.27	26.3	20.7	1.15e-06	2.71e-05	3.38	3.38	69.9	20.7	9.44e-05	0.00136	0.401	-2.5	25.5	63.7
PRKAA2	431	8.96e-06	0.000197	0.377	-2.65	28.6	75.8	0.752	1	1.05	1.05	79.7	75.8	3.02e-07	9.67e-06	0.288	-3.47	21.8	75.8	0.223	1	1.21	1.21	91.6	75.8	7.77e-06	0.000159	0.373	-2.68	28.3	75.8	0.47	1	1.12	1.12	84.9	75.8	1.29e-07	3.72e-06	0.267	-3.75	20.2	75.8	2.55e-06	5.55e-05	2.79	2.79	79.7	28.6
NDUFB7	1180	9.16e-06	0.000201	1.72	1.72	182	106	0.447	1	1.11	1.11	117	106	0.000128	0.0021	1.61	1.61	170	106	0.0862	0.931	1.25	1.25	132	106	5.45e-06	0.000117	1.74	1.74	184	106	0.187	0.985	1.19	1.19	126	106	0.000762	0.00792	1.52	1.52	161	106	0.000201	0.00257	0.644	-1.55	117	182
SCARNA22	212	9.17e-06	0.000201	3.71	3.71	54	14.6	0.865	1	1.06	1.06	15.5	14.6	0.00113	0.0129	2.71	2.71	39.5	14.6	0.338	1	1.39	1.39	20.2	14.6	0.0189	0.107	2.11	2.11	30.7	14.6	0.317	1	1.41	1.41	20.5	14.6	0.634	0.855	1.18	1.18	17.3	14.6	1.49e-05	0.000269	0.287	-3.48	15.5	54
PNRC1	408	6.96e-06	0.000157	2.71	2.71	75.5	27.9	0.506	1	1.19	1.19	33.1	27.9	0.00021	0.00316	2.32	2.32	64.6	27.9	0.0181	0.372	1.75	1.75	48.8	27.9	0.000271	0.00342	2.29	2.29	63.7	27.9	0.0862	0.708	1.52	1.52	42.3	27.9	0.00751	0.0497	1.87	1.87	52.2	27.9	7.56e-05	0.00112	0.438	-2.28	33.1	75.5
KCTD20	393	9.59e-06	0.00021	0.383	-2.61	29.4	76.7	0.827	1	1.04	1.04	79.5	76.7	5.27e-06	0.000128	0.366	-2.73	28.1	76.7	0.208	1	0.807	-1.24	61.9	76.7	3.98e-06	8.79e-05	0.359	-2.79	27.5	76.7	0.244	1	0.82	-1.22	62.9	76.7	2.79e-06	5.97e-05	0.35	-2.86	26.8	76.7	4.04e-06	8.4e-05	2.71	2.71	79.5	29.4
AFF4	526	9.69e-06	0.000212	0.414	-2.42	35.6	86	0.557	1	1.09	1.09	93.9	86	8.37e-06	0.000192	0.41	-2.44	35.3	86	0.425	1	1.13	1.13	96.8	86	7.23e-06	0.00015	0.407	-2.46	34.9	86	0.116	0.819	1.26	1.26	108	86	8.9e-06	0.000169	0.412	-2.43	35.4	86	8.43e-07	2.06e-05	2.64	2.64	93.9	35.6
CDKN2B	429	2.35e-05	0.000452	2.48	2.48	75.7	30.6	0.869	1	0.958	-1.04	29.3	30.6	0.0024	0.0241	1.96	1.96	60	30.6	0.0135	0.304	1.75	1.75	53.5	30.6	0.00144	0.014	2.02	2.02	61.8	30.6	0.0112	0.197	1.77	1.77	54.3	30.6	0.000847	0.00871	2.08	2.08	63.7	30.6	1.29e-05	0.000239	0.387	-2.58	29.3	75.7
YWHAZ	1390	0.00571	0.0471	0.7	-1.43	102	146	0.361	1	1.11	1.11	162	146	0.00802	0.0634	0.712	-1.41	104	146	7.72e-08	1.05e-05	1.75	1.75	255	146	0.159	0.453	1.17	1.17	171	146	7.64e-10	1.04e-07	1.88	1.88	274	146	0.0602	0.234	1.23	1.23	180	146	0.000265	0.00329	1.59	1.59	162	102
HSP90B1	11400	1.02e-05	0.000223	0.849	-1.18	1340	1580	0.48	1	0.975	-1.03	1540	1580	1.71e-10	9.52e-09	0.785	-1.27	1240	1580	0.222	1	0.957	-1.04	1510	1580	6.83e-06	0.000143	0.846	-1.18	1340	1580	0.375	1	0.969	-1.03	1530	1580	1.31e-05	0.000238	0.851	-1.18	1340	1580	0.000207	0.00264	1.15	1.15	1540	1340
GPATCH8	543	1.03e-05	0.000223	0.44	-2.27	41.6	94.6	0.723	1	1.05	1.05	99.5	94.6	7.91e-05	0.00138	0.494	-2.03	46.7	94.6	0.676	1	0.94	-1.06	88.9	94.6	1.93e-06	4.53e-05	0.4	-2.5	37.9	94.6	0.519	1	0.908	-1.1	85.9	94.6	0.000134	0.00184	0.508	-1.97	48.1	94.6	2.34e-06	5.14e-05	2.39	2.39	99.5	41.6
MSI2	900	1.03e-05	0.000223	0.533	-1.88	75.2	141	0.302	1	1.13	1.13	159	141	0.000114	0.00191	0.586	-1.71	82.7	141	0.742	1	0.961	-1.04	136	141	8.11e-06	0.000166	0.528	-1.89	74.5	141	0.775	1	1.03	1.03	146	141	0.000258	0.0032	0.606	-1.65	85.5	141	8.67e-08	2.52e-06	2.12	2.12	159	75.2
ZNF131	1120	1.03e-05	0.000224	0.577	-1.73	102	176	0.626	1	0.949	-1.05	167	176	0.00015	0.0024	0.632	-1.58	111	176	0.864	1	1.02	1.02	179	176	8.31e-06	0.000169	0.573	-1.75	101	176	0.841	1	1.02	1.02	180	176	7.94e-06	0.000152	0.572	-1.75	101	176	7.85e-05	0.00116	1.64	1.64	167	102
EPPK1	316	1.04e-05	0.000225	0.331	-3.03	21.1	63.8	0.428	1	1.15	1.15	73.1	63.8	1.87e-06	5.01e-05	0.279	-3.59	17.8	63.8	0.0779	0.895	0.71	-1.41	45.3	63.8	2.54e-06	5.85e-05	0.288	-3.48	18.4	63.8	0.613	1	0.912	-1.1	58.3	63.8	2.27e-06	5.02e-05	0.284	-3.52	18.2	63.8	4.92e-07	1.26e-05	3.47	3.47	73.1	21.1
AC011603.3	15200	1.06e-05	0.000228	1.16	1.16	2000	1730	0.725	1	0.988	-1.01	1710	1730	0.000405	0.00546	1.12	1.12	1950	1730	0.587	1	0.982	-1.02	1700	1730	8.44e-09	3.35e-07	1.21	1.21	2090	1730	0.052	0.543	0.935	-1.07	1620	1730	4.02e-23	5.89e-21	1.37	1.37	2370	1730	1.98e-06	4.43e-05	0.855	-1.17	1710	2000
KAT6A	347	1.08e-05	0.000232	0.33	-3.03	20.9	63.4	0.752	1	1.06	1.06	67.1	63.4	6.77e-07	1.99e-05	0.245	-4.08	15.6	63.4	0.629	1	1.09	1.09	69	63.4	1.35e-05	0.000258	0.337	-2.97	21.4	63.4	0.441	1	1.14	1.14	72.4	63.4	1.69e-06	3.85e-05	0.273	-3.66	17.3	63.4	3.29e-06	6.98e-05	3.21	3.21	67.1	20.9
RPL7L1	837	1.08e-05	0.000232	0.542	-1.85	79.4	147	0.455	1	0.915	-1.09	134	147	2.29e-06	6.03e-05	0.511	-1.96	74.9	147	0.189	1	0.852	-1.17	125	147	6.25e-05	0.000974	0.579	-1.73	84.9	147	0.0722	0.649	0.8	-1.25	117	147	2.44e-06	5.36e-05	0.512	-1.95	75.1	147	0.000216	0.00273	1.69	1.69	134	79.4
KNL1	619	1.1e-05	0.000235	0.478	-2.09	52.4	110	0.954	1	0.992	-1.01	109	110	1.54e-06	4.19e-05	0.434	-2.3	47.6	110	0.657	1	0.941	-1.06	103	110	3.71e-07	1.05e-05	0.405	-2.47	44.4	110	0.661	1	0.942	-1.06	103	110	3.22e-06	6.79e-05	0.45	-2.22	49.4	110	1.39e-05	0.000252	2.08	2.08	109	52.4
CDC42EP1	463	0.0361	0.188	1.55	1.55	58.8	38.1	0.753	1	1.07	1.07	40.8	38.1	0.0267	0.153	1.58	1.58	60.2	38.1	0.00591	0.166	1.75	1.75	66.6	38.1	0.00356	0.029	1.8	1.8	68.6	38.1	0.00266	0.0652	1.83	1.83	69.7	38.1	0.0268	0.131	1.58	1.58	60.2	38.1	0.0731	0.283	0.694	-1.44	40.8	58.8
ARHGAP11A	508	1.13e-05	0.000241	0.431	-2.32	38.9	90.3	0.376	1	0.872	-1.15	78.8	90.3	1.97e-05	0.00041	0.445	-2.25	40.2	90.3	0.633	1	1.07	1.07	96.8	90.3	2.3e-05	0.00041	0.449	-2.23	40.6	90.3	0.607	1	0.925	-1.08	83.5	90.3	1.17e-05	0.000216	0.432	-2.32	39	90.3	0.000316	0.00382	2.03	2.03	78.8	38.9
SOX4	1250	1.13e-05	0.000241	0.58	-1.72	103	177	0.0441	1	1.23	1.23	218	177	5.78e-06	0.00014	0.568	-1.76	101	177	0.177	1	1.15	1.15	204	177	0.00145	0.014	0.688	-1.45	122	177	0.108	0.792	1.18	1.18	209	177	0.000511	0.00568	0.661	-1.51	117	177	4.11e-10	1.81e-08	2.11	2.11	218	103
PPP4R2	877	1.13e-05	0.000242	0.539	-1.85	77.9	144	0.859	1	0.979	-1.02	141	144	1.51e-05	0.000321	0.545	-1.83	78.8	144	0.7	1	0.955	-1.05	138	144	1.9e-06	4.46e-05	0.504	-1.98	72.8	144	0.85	1	0.978	-1.02	141	144	4.64e-05	0.000727	0.57	-1.76	82.3	144	2.4e-05	0.000411	1.81	1.81	141	77.9
PHACTR4	432	1.14e-05	0.000244	0.386	-2.59	29.4	76.2	0.538	1	0.903	-1.11	68.8	76.2	0.000232	0.00342	0.476	-2.1	36.2	76.2	0.788	1	1.04	1.04	79.5	76.2	7.55e-05	0.00115	0.44	-2.27	33.5	76.2	0.945	1	1.01	1.01	77	76.2	2.82e-05	0.00047	0.411	-2.43	31.3	76.2	0.000114	0.00159	2.34	2.34	68.8	29.4
MAP2K3	736	1.15e-05	0.000244	0.444	-2.25	42.1	94.9	1.6e-07	0.000187	1.94	1.94	184	94.9	0.000632	0.00811	0.556	-1.8	52.8	94.9	0.543	1	1.09	1.09	103	94.9	0.0731	0.281	0.755	-1.32	71.7	94.9	0.0836	0.699	1.27	1.27	120	94.9	0.028	0.136	0.704	-1.42	66.8	94.9	6.03e-18	6.78e-16	4.37	4.37	184	42.1
NOP2	1030	0.367	0.738	0.87	-1.15	78.7	90.4	0.579	1	1.08	1.08	98.1	90.4	0.869	0.971	0.976	-1.02	88.2	90.4	1.99e-05	0.00164	1.75	1.75	159	90.4	8.96e-07	2.26e-05	1.89	1.89	171	90.4	0.000212	0.0085	1.64	1.64	148	90.4	2.21e-09	8.73e-08	2.14	2.14	194	90.4	0.146	0.437	1.25	1.25	98.1	78.7
PAK2	617	1.18e-05	0.00025	0.459	-2.18	46.3	101	0.856	1	0.975	-1.03	98.2	101	5.04e-06	0.000123	0.439	-2.28	44.3	101	0.314	1	1.15	1.15	116	101	0.000159	0.00218	0.527	-1.9	53.1	101	0.393	1	1.12	1.12	113	101	7.57e-06	0.000145	0.449	-2.23	45.2	101	2.45e-05	0.000418	2.12	2.12	98.2	46.3
AL139220.2	294	1.19e-05	0.000253	0.281	-3.56	15.3	54.3	0.63	1	1.09	1.09	59.4	54.3	0.000123	0.00202	0.365	-2.74	19.8	54.3	0.922	1	0.981	-1.02	53.3	54.3	2.05e-05	0.00037	0.3	-3.33	16.3	54.3	0.807	1	1.05	1.05	56.9	54.3	6.57e-05	0.000988	0.342	-2.92	18.6	54.3	2.18e-06	4.8e-05	3.89	3.89	59.4	15.3
ZNF562	324	1.23e-05	0.000261	0.324	-3.09	19.9	61.5	0.742	1	1.06	1.06	65.2	61.5	2.95e-06	7.59e-05	0.279	-3.58	17.2	61.5	0.838	1	0.964	-1.04	59.3	61.5	2.25e-05	0.000402	0.343	-2.91	21.1	61.5	0.868	1	0.97	-1.03	59.7	61.5	1.6e-05	0.000285	0.332	-3.01	20.4	61.5	3.65e-06	7.66e-05	3.27	3.27	65.2	19.9
SWAP70	695	1.25e-05	0.000263	0.443	-2.26	41.5	93.8	0.141	1	1.23	1.23	115	93.8	0.00217	0.0222	0.596	-1.68	55.9	93.8	0.0902	0.951	1.26	1.26	119	93.8	0.0139	0.085	0.669	-1.49	62.8	93.8	0.000934	0.0277	1.55	1.55	145	93.8	0.0108	0.0661	0.658	-1.52	61.7	93.8	1.79e-08	5.9e-07	2.77	2.77	115	41.5
ZKSCAN1	381	1.25e-05	0.000264	0.388	-2.58	29.6	76.2	0.847	1	0.969	-1.03	73.8	76.2	5.59e-07	1.68e-05	0.306	-3.27	23.3	76.2	0.205	1	0.805	-1.24	61.3	76.2	1.56e-06	3.72e-05	0.332	-3.01	25.3	76.2	0.423	1	0.874	-1.14	66.6	76.2	1.25e-06	2.89e-05	0.326	-3.06	24.9	76.2	2.62e-05	0.000441	2.5	2.5	73.8	29.6
NFX1	504	1.26e-05	0.000265	0.428	-2.33	37.9	88.5	0.477	1	0.896	-1.12	79.3	88.5	0.000547	0.0071	0.537	-1.86	47.5	88.5	0.518	1	0.905	-1.1	80.1	88.5	0.000268	0.00339	0.514	-1.94	45.5	88.5	0.264	1	0.839	-1.19	74.2	88.5	0.00156	0.0143	0.573	-1.75	50.7	88.5	0.000187	0.00243	2.09	2.09	79.3	37.9
N4BP2L2	774	1.26e-05	0.000265	0.507	-1.97	62.1	123	0.73	1	0.956	-1.05	117	123	0.00014	0.00226	0.564	-1.77	69.2	123	0.48	1	1.09	1.09	134	123	5.01e-05	0.000802	0.539	-1.86	66.1	123	0.503	1	1.09	1.09	133	123	0.000167	0.00225	0.569	-1.76	69.8	123	5.12e-05	0.000791	1.89	1.89	117	62.1
INPPL1	1480	0.496	0.835	1.09	1.09	126	116	0.017	1	1.34	1.34	155	116	0.000325	0.00456	1.54	1.54	178	116	1.63e-06	0.00018	1.75	1.75	202	116	8.29e-05	0.00125	1.59	1.59	185	116	3.8e-16	9.04e-14	2.45	2.45	284	116	2.38e-09	9.37e-08	1.98	1.98	229	116	0.0864	0.315	1.23	1.23	155	126
PDE4B	822	1.27e-05	0.000267	0.503	-1.99	60.8	121	0.732	1	1.04	1.04	126	121	8.25e-06	0.00019	0.494	-2.03	59.6	121	0.162	1	1.19	1.19	144	121	0.0993	0.344	0.798	-1.25	96.4	121	0.735	1	1.04	1.04	126	121	0.0283	0.137	0.736	-1.36	88.9	121	2.93e-06	6.3e-05	2.08	2.08	126	60.8
FNDC3B	497	3.96e-07	1.17e-05	0.236	-4.23	15.3	64.6	0.0159	1	1.47	1.47	95.3	64.6	5.58e-05	0.00102	0.387	-2.58	25	64.6	0.000409	0.02	1.74	1.74	112	64.6	0.00533	0.0402	0.561	-1.78	36.3	64.6	0.000209	0.00842	1.78	1.78	115	64.6	0.0016	0.0146	0.509	-1.97	32.9	64.6	3.07e-11	1.55e-09	6.24	6.24	95.3	15.3
DLG1	393	1.29e-05	0.000271	0.381	-2.62	28.2	74	0.845	1	0.968	-1.03	71.7	74	7.45e-06	0.000174	0.365	-2.74	27.1	74	0.961	1	0.992	-1.01	73.4	74	2.23e-07	6.61e-06	0.272	-3.68	20.1	74	0.957	1	1.01	1.01	74.7	74	1.66e-06	3.79e-05	0.325	-3.08	24	74	2.72e-05	0.000454	2.54	2.54	71.7	28.2
SMC5	529	1.3e-05	0.000271	0.47	-2.13	49.1	104	0.983	1	0.997	-1	104	104	2.69e-06	6.99e-05	0.434	-2.3	45.3	104	0.082	0.91	0.773	-1.29	80.7	104	4.06e-09	1.67e-07	0.303	-3.3	31.7	104	0.077	0.673	0.769	-1.3	80.3	104	1e-08	3.55e-07	0.32	-3.12	33.4	104	1.42e-05	0.000257	2.12	2.12	104	49.1
CDKL5	201	0.0274	0.154	0.457	-2.19	11.6	25.3	0.0308	1	1.72	1.72	43.4	25.3	0.0558	0.256	0.523	-1.91	13.2	25.3	0.0258	0.468	1.74	1.74	44.1	25.3	0.0168	0.0979	0.416	-2.4	10.5	25.3	0.0404	0.467	1.67	1.67	42.4	25.3	0.0163	0.0899	0.413	-2.42	10.5	25.3	6.37e-05	0.000961	3.75	3.75	43.4	11.6
PLCL2	235	1.32e-05	0.000274	0.222	-4.51	10.2	46.1	0.941	1	0.985	-1.02	45.4	46.1	5.71e-05	0.00104	0.283	-3.53	13	46.1	0.784	1	0.944	-1.06	43.5	46.1	0.000325	0.00399	0.356	-2.81	16.4	46.1	0.411	1	0.836	-1.2	38.5	46.1	0.00364	0.0284	0.468	-2.13	21.6	46.1	1.66e-05	0.000294	4.44	4.44	45.4	10.2
DGAT1	331	0.208	0.563	1.37	1.37	37.4	27.2	0.517	1	1.18	1.18	32.2	27.2	0.529	0.847	1.18	1.18	32.1	27.2	0.0215	0.415	1.74	1.74	47.3	27.2	0.000493	0.00573	2.23	2.23	60.8	27.2	0.0831	0.697	1.53	1.53	41.7	27.2	0.00638	0.0438	1.91	1.91	51.9	27.2	0.537	0.834	0.862	-1.16	32.2	37.4
SPAG1	227	0.218	0.577	0.659	-1.52	14.5	22	0.461	1	1.24	1.24	27.2	22	0.644	0.901	0.865	-1.16	19	22	0.0375	0.581	1.74	1.74	38.4	22	0.387	0.706	1.28	1.28	28.2	22	0.00381	0.0869	2.11	2.11	46.5	22	0.206	0.496	1.42	1.42	31.3	22	0.0535	0.229	1.87	1.87	27.2	14.5
TRPS1	180	0.244	0.614	0.664	-1.51	13.4	20.2	0.641	1	1.15	1.15	23.3	20.2	0.146	0.47	0.588	-1.7	11.9	20.2	0.0479	0.682	1.74	1.74	35.1	20.2	0.408	0.724	0.755	-1.32	15.3	20.2	0.00111	0.0322	2.37	2.37	48	20.2	0.232	0.531	0.655	-1.53	13.2	20.2	0.108	0.363	1.74	1.74	23.3	13.4
TMEM245	746	1.37e-05	0.000282	0.494	-2.02	57	115	0.395	1	1.12	1.12	129	115	5.42e-06	0.000132	0.474	-2.11	54.6	115	0.501	1	1.09	1.09	126	115	0.000101	0.00148	0.543	-1.84	62.6	115	0.126	0.852	1.21	1.21	140	115	9.16e-05	0.00132	0.541	-1.85	62.3	115	3.21e-07	8.42e-06	2.26	2.26	129	57
NSRP1	884	1.43e-05	0.000296	0.514	-1.94	64.5	125	0.849	1	0.976	-1.02	122	125	0.000523	0.00685	0.604	-1.66	75.7	125	0.21	1	1.16	1.16	146	125	0.121	0.385	0.813	-1.23	102	125	0.802	1	1.03	1.03	129	125	0.655	0.866	0.944	-1.06	118	125	3.13e-05	0.000516	1.9	1.9	122	64.5
ALDOA	3840	1.5e-05	0.000309	1.34	1.34	519	388	0.86	1	1.01	1.01	393	388	2.15e-05	0.000443	1.33	1.33	516	388	0.0892	0.947	1.13	1.13	437	388	1.36e-08	5.17e-07	1.45	1.45	564	388	0.146	0.895	1.11	1.11	430	388	1.48e-10	6.88e-09	1.52	1.52	590	388	3.25e-05	0.000534	0.757	-1.32	393	519
TUFT1	514	1.52e-05	0.000313	0.386	-2.59	28.6	74.1	0.471	1	1.12	1.12	83.2	74.1	0.000207	0.00313	0.466	-2.15	34.5	74.1	0.0808	0.904	1.31	1.31	97	74.1	0.000145	0.00201	0.454	-2.2	33.6	74.1	0.000354	0.0127	1.69	1.69	125	74.1	0.000873	0.00893	0.515	-1.94	38.2	74.1	8.49e-07	2.07e-05	2.91	2.91	83.2	28.6
SLMAP	498	1.55e-05	0.000319	0.421	-2.38	35.4	84.1	0.452	1	1.12	1.12	94.2	84.1	3.4e-05	0.000663	0.442	-2.26	37.2	84.1	0.487	1	0.896	-1.12	75.4	84.1	9.69e-05	0.00143	0.472	-2.12	39.7	84.1	0.73	1	1.05	1.05	88.7	84.1	0.000324	0.00389	0.509	-1.96	42.8	84.1	6.9e-07	1.72e-05	2.66	2.66	94.2	35.4
CLTC	2640	1.55e-05	0.000319	0.706	-1.42	263	372	0.361	1	1.07	1.07	397	372	8.63e-06	0.000197	0.698	-1.43	260	372	0.791	1	1.02	1.02	379	372	0.000479	0.00561	0.759	-1.32	283	372	0.17	0.952	1.1	1.1	411	372	0.000165	0.00222	0.741	-1.35	276	372	1.91e-07	5.24e-06	1.51	1.51	397	263
UBASH3B	215	0.00143	0.0154	0.231	-4.32	5.84	25.2	0.496	1	1.2	1.2	30.3	25.2	0.00173	0.0183	0.245	-4.08	6.18	25.2	0.029	0.493	1.73	1.73	43.6	25.2	0.352	0.68	0.754	-1.33	19	25.2	0.000242	0.00943	2.39	2.39	60.3	25.2	0.948	0.983	0.982	-1.02	24.8	25.2	0.000268	0.00331	5.2	5.2	30.3	5.84
HSPH1	2990	1.57e-05	0.000322	0.718	-1.39	291	406	0.671	1	0.97	-1.03	394	406	4.05e-05	0.000773	0.731	-1.37	296	406	0.963	1	1	1	407	406	0.0198	0.11	0.843	-1.19	342	406	0.0136	0.225	1.18	1.18	479	406	0.366	0.671	0.938	-1.07	380	406	9.52e-05	0.00137	1.35	1.35	394	291
CD109	354	0.131	0.435	0.682	-1.47	26.3	38.6	0.18	1	1.33	1.33	51.3	38.6	0.0811	0.331	0.638	-1.57	24.6	38.6	0.00644	0.176	1.73	1.73	66.9	38.6	0.862	0.959	1.04	1.04	40.1	38.6	0.00169	0.0446	1.87	1.87	72.2	38.6	0.591	0.833	0.881	-1.13	34	38.6	0.00533	0.0392	1.95	1.95	51.3	26.3
NACC2	290	1.61e-05	0.000329	0.316	-3.16	18.5	58.4	0.502	1	0.879	-1.14	51.4	58.4	4.7e-05	0.000886	0.352	-2.84	20.6	58.4	0.218	1	0.784	-1.27	45.8	58.4	4.48e-06	9.79e-05	0.274	-3.65	16	58.4	0.552	1	0.893	-1.12	52.2	58.4	0.00104	0.0103	0.467	-2.14	27.3	58.4	0.000163	0.00217	2.78	2.78	51.4	18.5
MALSU1	1040	1.63e-05	0.000333	0.555	-1.8	83.3	150	0.9	1	1.01	1.01	152	150	0.000842	0.0102	0.648	-1.54	97.2	150	0.403	1	1.1	1.1	165	150	0.0282	0.143	0.762	-1.31	114	150	0.927	1	0.989	-1.01	149	150	0.16	0.434	0.844	-1.18	127	150	9.54e-06	0.000181	1.83	1.83	152	83.3
BPNT2	846	1.66e-05	0.000337	0.502	-1.99	58.5	117	0.619	1	1.07	1.07	124	117	6.17e-06	0.000147	0.479	-2.09	56	117	0.0559	0.752	1.27	1.27	148	117	0.148	0.434	0.819	-1.22	95.6	117	0.00288	0.0697	1.43	1.43	167	117	0.00958	0.0604	0.687	-1.46	80.1	117	1.97e-06	4.4e-05	2.13	2.13	124	58.5
TRA2A	1010	1.67e-05	0.00034	0.57	-1.76	91.8	161	0.342	1	1.11	1.11	179	161	5.52e-06	0.000134	0.548	-1.83	88.3	161	0.626	1	0.946	-1.06	153	161	1.43e-06	3.44e-05	0.523	-1.91	84.3	161	0.65	1	1.05	1.05	169	161	2.73e-07	7.4e-06	0.495	-2.02	79.7	161	2.13e-07	5.76e-06	1.95	1.95	179	91.8
ANKRD33B	236	1.69e-05	0.000343	0.0676	-14.8	2.72	40.3	0.358	1	1.22	1.22	49	40.3	1.09e-05	0.000241	0.0936	-10.7	3.77	40.3	0.199	1	1.31	1.31	52.7	40.3	8.55e-05	0.00127	0.251	-3.98	10.1	40.3	0.0176	0.272	1.61	1.61	64.9	40.3	0.000278	0.00342	0.307	-3.26	12.3	40.3	3.47e-06	7.32e-05	18	18	49	2.72
DDI2	243	1.7e-05	0.000344	0.269	-3.72	13.6	50.6	0.714	1	1.07	1.07	54.4	50.6	9.32e-06	0.000211	0.246	-4.06	12.5	50.6	0.772	1	0.943	-1.06	47.8	50.6	3.2e-06	7.24e-05	0.204	-4.91	10.3	50.6	0.562	1	0.888	-1.13	44.9	50.6	1.86e-06	4.16e-05	0.179	-5.58	9.08	50.6	4.89e-06	9.95e-05	3.99	3.99	54.4	13.6
CBX2	295	1.71e-05	0.000347	0.331	-3.02	20.1	60.8	0.249	1	0.801	-1.25	48.7	60.8	0.000129	0.00211	0.399	-2.51	24.3	60.8	0.0913	0.956	0.715	-1.4	43.5	60.8	0.000184	0.00247	0.411	-2.43	25	60.8	0.33	1	0.831	-1.2	50.5	60.8	3.71e-05	0.000596	0.356	-2.81	21.7	60.8	0.000849	0.00885	2.42	2.42	48.7	20.1
RSL1D1	2350	1.73e-05	0.000349	0.695	-1.44	236	340	0.745	1	0.975	-1.03	331	340	0.0029	0.0281	0.784	-1.28	266	340	0.563	1	0.956	-1.05	325	340	0.0456	0.203	0.852	-1.17	289	340	0.173	0.956	0.898	-1.11	305	340	0.00104	0.0103	0.763	-1.31	259	340	6.89e-05	0.00103	1.4	1.4	331	236
HPS5	347	1.75e-05	0.000353	0.333	-3	20.3	61.1	0.513	1	0.885	-1.13	54	61.1	0.000503	0.00664	0.449	-2.22	27.4	61.1	0.915	1	0.981	-1.02	59.9	61.1	0.000505	0.00584	0.45	-2.22	27.5	61.1	0.729	1	1.06	1.06	64.9	61.1	0.00246	0.0208	0.514	-1.94	31.4	61.1	0.000172	0.00226	2.66	2.66	54	20.3
ZNF644	771	1.78e-05	0.000358	0.524	-1.91	67.2	128	0.867	1	1.02	1.02	131	128	3.26e-07	1.03e-05	0.443	-2.26	56.8	128	0.51	1	1.08	1.08	139	128	5.39e-08	1.81e-06	0.411	-2.44	52.7	128	0.565	1	1.07	1.07	138	128	6.46e-07	1.63e-05	0.456	-2.19	58.5	128	8.8e-06	0.000169	1.95	1.95	131	67.2
GK5	195	1.78e-05	0.000358	0.23	-4.34	10.5	45.6	0.602	1	0.894	-1.12	40.8	45.6	2.83e-05	0.000561	0.25	-4	11.4	45.6	0.404	1	0.832	-1.2	38	45.6	1.12e-05	0.000217	0.21	-4.77	9.56	45.6	0.105	0.782	0.686	-1.46	31.3	45.6	4.95e-06	9.93e-05	0.169	-5.93	7.69	45.6	8.9e-05	0.0013	3.88	3.88	40.8	10.5
TLN2	275	0.164	0.496	0.673	-1.49	20.7	30.7	0.908	1	0.971	-1.03	29.8	30.7	0.368	0.74	0.783	-1.28	24	30.7	0.0152	0.33	1.73	1.73	53.3	30.7	0.325	0.655	1.27	1.27	39	30.7	0.183	0.974	1.37	1.37	42.1	30.7	0.57	0.821	1.15	1.15	35.3	30.7	0.201	0.526	1.44	1.44	29.8	20.7
CCDC12	253	1.79e-05	0.000359	0.241	-4.15	11.3	46.8	0.847	1	0.961	-1.04	45	46.8	0.00134	0.0148	0.423	-2.36	19.8	46.8	0.734	1	0.931	-1.07	43.6	46.8	0.00517	0.0394	0.49	-2.04	23	46.8	0.355	1	0.817	-1.22	38.3	46.8	0.0114	0.0689	0.535	-1.87	25	46.8	3.3e-05	0.000541	3.99	3.99	45	11.3
PBRM1	703	1.79e-05	0.000359	0.504	-1.98	59	117	0.816	1	1.03	1.03	121	117	6.69e-06	0.000158	0.482	-2.07	56.4	117	0.681	1	1.05	1.05	123	117	8.84e-06	0.000179	0.488	-2.05	57.2	117	0.734	1	1.04	1.04	122	117	1.32e-07	3.77e-06	0.402	-2.49	47.1	117	6.77e-06	0.000134	2.04	2.04	121	59
DDB2	395	0.276	0.649	1.29	1.29	41.5	32.2	0.466	1	1.19	1.19	38.3	32.2	0.0942	0.364	1.47	1.47	47.2	32.2	0.0129	0.293	1.73	1.73	55.8	32.2	0.0034	0.0279	1.89	1.89	60.9	32.2	0.00368	0.085	1.88	1.88	60.6	32.2	0.00676	0.0456	1.81	1.81	58.3	32.2	0.716	0.914	0.922	-1.08	38.3	41.5
JTB	4030	1.84e-05	0.000367	1.3	1.3	600	460	0.0606	1	0.88	-1.14	405	460	0.02	0.125	1.16	1.16	534	460	0.418	1	0.947	-1.06	436	460	6.27e-06	0.000132	1.32	1.32	608	460	0.153	0.91	0.908	-1.1	418	460	0.000515	0.00572	1.24	1.24	572	460	9.64e-10	4.04e-08	0.675	-1.48	405	600
THBS1	374	1.85e-05	0.000368	0.367	-2.72	25	68.1	0.00276	0.691	1.59	1.59	108	68.1	3.62e-06	9.15e-05	0.319	-3.13	21.7	68.1	0.376	1	0.854	-1.17	58.1	68.1	1.31e-06	3.17e-05	0.29	-3.44	19.8	68.1	0.195	0.993	0.789	-1.27	53.7	68.1	1.07e-06	2.55e-05	0.285	-3.51	19.4	68.1	4.11e-11	2.04e-09	4.33	4.33	108	25
DSTYK	282	1.85e-05	0.000368	0.267	-3.75	13.3	49.9	0.621	1	1.1	1.1	55	49.9	3.98e-05	0.000762	0.296	-3.38	14.8	49.9	0.675	1	1.09	1.09	54.2	49.9	6.25e-05	0.000974	0.314	-3.19	15.6	49.9	0.318	1	1.21	1.21	60.4	49.9	0.000264	0.00327	0.37	-2.7	18.5	49.9	3.46e-06	7.32e-05	4.13	4.13	55	13.3
SMCHD1	770	1.87e-05	0.000371	0.527	-1.9	68.1	129	0.653	1	1.06	1.06	137	129	1.8e-06	4.84e-05	0.478	-2.09	61.7	129	0.542	1	1.08	1.08	139	129	1.41e-05	0.000266	0.521	-1.92	67.3	129	0.666	1	0.947	-1.06	122	129	1.61e-09	6.44e-08	0.354	-2.82	45.8	129	2.7e-06	5.84e-05	2.01	2.01	137	68.1
USP42	224	1.89e-05	0.000374	0.256	-3.91	12.4	48.3	0.475	1	0.86	-1.16	41.5	48.3	6.81e-06	0.000161	0.214	-4.67	10.3	48.3	0.621	1	0.902	-1.11	43.6	48.3	1.57e-05	0.00029	0.248	-4.03	12	48.3	0.307	1	0.803	-1.25	38.8	48.3	0.000284	0.00347	0.364	-2.75	17.6	48.3	0.000183	0.00239	3.36	3.36	41.5	12.4
TBL1X	1160	1.89e-05	0.000374	0.591	-1.69	105	178	0.364	1	0.906	-1.1	161	178	0.00014	0.00226	0.632	-1.58	113	178	0.29	1	1.12	1.12	199	178	1.69e-05	0.000308	0.589	-1.7	105	178	0.131	0.866	1.17	1.17	208	178	3.11e-07	8.34e-06	0.519	-1.93	92.4	178	0.000649	0.00699	1.53	1.53	161	105
RPL7A	5900	1.91e-05	0.000379	1.24	1.24	873	703	0.309	1	0.946	-1.06	665	703	0.0163	0.108	1.13	1.13	796	703	0.0721	0.853	0.906	-1.1	637	703	0.00129	0.0127	1.18	1.18	829	703	0.00294	0.0708	0.847	-1.18	596	703	0.014	0.0804	1.14	1.14	798	703	1.3e-07	3.7e-06	0.762	-1.31	665	873
RSBN1L	298	1.92e-05	0.00038	0.312	-3.2	17.7	56.7	0.604	1	1.1	1.1	62.3	56.7	6.22e-05	0.00112	0.353	-2.83	20	56.7	0.569	1	0.896	-1.12	50.8	56.7	2.13e-05	0.000382	0.316	-3.17	17.9	56.7	0.518	1	0.882	-1.13	50	56.7	0.000178	0.00236	0.391	-2.56	22.2	56.7	2.94e-06	6.31e-05	3.52	3.52	62.3	17.7
GCC2	689	1.95e-05	0.000385	0.498	-2.01	56.3	113	0.402	1	1.11	1.11	126	113	1.09e-05	0.000241	0.485	-2.06	54.8	113	0.636	1	1.06	1.06	120	113	1.53e-07	4.65e-06	0.395	-2.53	44.7	113	0.393	1	1.12	1.12	126	113	7.46e-07	1.85e-05	0.427	-2.34	48.2	113	5.1e-07	1.3e-05	2.24	2.24	126	56.3
DICER1	307	1.96e-05	0.000385	0.346	-2.89	21.8	63	0.882	1	0.974	-1.03	61.3	63	1.5e-05	0.00032	0.338	-2.96	21.3	63	0.369	1	0.846	-1.18	53.3	63	4.11e-06	9.04e-05	0.298	-3.36	18.7	63	0.336	1	0.835	-1.2	52.6	63	7.82e-07	1.93e-05	0.247	-4.05	15.5	63	3.34e-05	0.000546	2.81	2.81	61.3	21.8
NFKB1	368	1.96e-05	0.000385	0.379	-2.64	26.7	70.5	0.85	1	1.03	1.03	72.8	70.5	3.38e-06	8.64e-05	0.329	-3.04	23.2	70.5	0.388	1	0.86	-1.16	60.6	70.5	1.4e-05	0.000265	0.369	-2.71	26	70.5	0.426	1	0.87	-1.15	61.4	70.5	2.11e-05	0.000368	0.381	-2.62	26.9	70.5	9.52e-06	0.000181	2.72	2.72	72.8	26.7
ITPRID2	271	0.837	0.966	1.06	1.06	28.1	26.6	0.157	1	1.43	1.43	38	26.6	0.935	0.986	0.978	-1.02	26	26.6	0.0244	0.453	1.73	1.73	46	26.6	0.477	0.776	1.21	1.21	32	26.6	0.013	0.219	1.82	1.82	48.4	26.6	0.891	0.968	0.963	-1.04	25.6	26.6	0.224	0.558	1.35	1.35	38	28.1
FAM217B	442	2.01e-05	0.000395	0.448	-2.23	40.7	91	0.183	1	0.812	-1.23	73.8	91	4.87e-07	1.48e-05	0.358	-2.79	32.6	91	0.0977	0.983	0.768	-1.3	69.9	91	1.34e-06	3.23e-05	0.381	-2.62	34.7	91	0.144	0.893	0.794	-1.26	72.3	91	3.59e-08	1.14e-06	0.301	-3.32	27.4	91	0.00229	0.0197	1.81	1.81	73.8	40.7
VANGL1	341	2.05e-05	0.000402	0.319	-3.14	18.3	57.4	0.922	1	0.982	-1.02	56.3	57.4	6.06e-06	0.000145	0.278	-3.6	15.9	57.4	0.521	1	1.12	1.12	64.5	57.4	0.0139	0.085	0.586	-1.71	33.6	57.4	0.388	1	1.17	1.17	67	57.4	0.00201	0.0177	0.492	-2.03	28.2	57.4	2.89e-05	0.00048	3.08	3.08	56.3	18.3
HIPK1	519	2.07e-05	0.000406	0.423	-2.36	34.9	82.5	0.214	1	1.2	1.2	99.3	82.5	1.11e-05	0.000246	0.407	-2.46	33.5	82.5	0.0705	0.845	1.3	1.3	107	82.5	3.58e-05	0.000601	0.439	-2.28	36.2	82.5	0.231	1	1.2	1.2	98.6	82.5	3.12e-07	8.34e-06	0.317	-3.15	26.2	82.5	1.1e-07	3.15e-06	2.84	2.84	99.3	34.9
ATP13A3	420	2.1e-05	0.000412	0.399	-2.51	29.9	75.1	0.713	1	1.06	1.06	79.6	75.1	4.43e-07	1.37e-05	0.295	-3.39	22.1	75.1	0.724	1	1.06	1.06	79.5	75.1	1.05e-05	0.000205	0.379	-2.64	28.4	75.1	0.427	1	1.13	1.13	85.1	75.1	1.38e-07	3.93e-06	0.265	-3.78	19.9	75.1	5e-06	0.000101	2.66	2.66	79.6	29.9
USP7	951	2.12e-05	0.000415	0.579	-1.73	95.4	165	0.629	1	0.947	-1.06	156	165	1e-05	0.000225	0.564	-1.77	93	165	0.0668	0.822	0.808	-1.24	133	165	1.73e-05	0.000314	0.575	-1.74	94.7	165	0.0626	0.604	0.805	-1.24	133	165	1.82e-07	5.05e-06	0.493	-2.03	81.3	165	0.000148	0.00201	1.64	1.64	156	95.4
STOX2	271	2.13e-05	0.000416	0.304	-3.29	16.6	54.7	0.535	1	0.885	-1.13	48.4	54.7	4.95e-05	0.000927	0.334	-2.99	18.3	54.7	0.56	1	0.892	-1.12	48.8	54.7	7.43e-06	0.000153	0.267	-3.74	14.6	54.7	0.967	1	0.992	-1.01	54.3	54.7	9.3e-06	0.000176	0.275	-3.63	15	54.7	0.000172	0.00227	2.91	2.91	48.4	16.6
DNAJC21	2520	2.14e-05	0.000417	0.701	-1.43	243	347	0.786	1	1.02	1.02	354	347	0.000182	0.0028	0.734	-1.36	255	347	0.158	1	1.11	1.11	385	347	0.00826	0.0566	0.809	-1.24	281	347	0.426	1	1.06	1.06	368	347	0.0104	0.0644	0.814	-1.23	283	347	6.37e-06	0.000127	1.46	1.46	354	243
SRSF1	1450	2.16e-05	0.00042	0.65	-1.54	160	246	0.781	1	0.975	-1.03	240	246	2.63e-09	1.21e-07	0.523	-1.91	129	246	0.0568	0.76	0.835	-1.2	206	246	4.05e-05	0.000669	0.66	-1.51	163	246	0.00125	0.0354	0.728	-1.37	179	246	6.66e-10	2.84e-08	0.507	-1.97	125	246	6.89e-05	0.00103	1.5	1.5	240	160
ZNF791	319	2.19e-05	0.000425	0.305	-3.28	16.6	54.6	0.374	1	1.18	1.18	64.3	54.6	0.000186	0.00286	0.382	-2.62	20.9	54.6	0.486	1	1.14	1.14	62.1	54.6	0.000114	0.00164	0.364	-2.75	19.9	54.6	0.411	1	1.16	1.16	63.6	54.6	3.02e-05	0.000499	0.316	-3.16	17.3	54.6	8.82e-07	2.15e-05	3.87	3.87	64.3	16.6
SFMBT1	526	2.26e-05	0.000439	0.409	-2.45	31.6	77.3	0.995	1	0.999	-1	77.2	77.3	0.000333	0.00465	0.491	-2.04	38	77.3	0.386	1	1.14	1.14	88.5	77.3	0.00868	0.0587	0.617	-1.62	47.7	77.3	0.0565	0.569	1.33	1.33	103	77.3	0.224	0.521	0.813	-1.23	62.9	77.3	2.32e-05	0.0004	2.44	2.44	77.2	31.6
ARL4D	310	0.00972	0.0711	2	2	41.7	20.9	0.39	1	1.29	1.29	26.8	20.9	6.21e-06	0.000148	3.12	3.12	65	20.9	0.0477	0.681	1.72	1.72	36	20.9	0.0167	0.0976	1.91	1.91	39.8	20.9	0.1	0.767	1.58	1.58	33	20.9	0.00245	0.0207	2.22	2.22	46.4	20.9	0.0739	0.285	0.642	-1.56	26.8	41.7
MPP5	407	2.29e-05	0.000443	0.377	-2.65	26	68.9	0.801	1	0.958	-1.04	65.9	68.9	0.00248	0.0248	0.54	-1.85	37.2	68.9	0.936	1	0.986	-1.01	67.9	68.9	0.000245	0.00314	0.453	-2.21	31.2	68.9	0.689	1	1.07	1.07	73.6	68.9	0.00197	0.0175	0.531	-1.88	36.6	68.9	5.78e-05	0.000881	2.54	2.54	65.9	26
TRIO	538	2.31e-05	0.000445	0.415	-2.41	32.9	79.1	0.0503	1	1.34	1.34	106	79.1	6.33e-05	0.00114	0.445	-2.25	35.2	79.1	0.114	1	1.27	1.27	100	79.1	1.65e-05	0.000303	0.406	-2.46	32.1	79.1	0.0122	0.211	1.44	1.44	114	79.1	0.000248	0.0031	0.487	-2.05	38.5	79.1	4.74e-09	1.73e-07	3.22	3.22	106	32.9
ZCCHC2	320	2.31e-05	0.000445	0.34	-2.94	20.6	60.7	0.453	1	0.868	-1.15	52.7	60.7	1.53e-06	4.17e-05	0.253	-3.95	15.4	60.7	0.418	1	1.15	1.15	69.9	60.7	1.24e-05	0.000238	0.32	-3.13	19.4	60.7	0.923	1	1.02	1.02	61.7	60.7	1.28e-05	0.000234	0.321	-3.12	19.5	60.7	0.000306	0.00371	2.55	2.55	52.7	20.6
GAN	176	2.34e-05	0.000451	0.219	-4.57	9.43	43.1	0.913	1	0.977	-1.02	42.1	43.1	1.44e-05	0.000307	0.195	-5.13	8.41	43.1	0.161	1	0.719	-1.39	31	43.1	1.01e-05	0.0002	0.176	-5.68	7.59	43.1	0.0903	0.723	0.665	-1.5	28.7	43.1	5.81e-06	0.000114	0.136	-7.33	5.89	43.1	3.26e-05	0.000534	4.47	4.47	42.1	9.43
STK32C	460	0.484	0.826	1.16	1.16	46.4	39.9	0.675	1	0.908	-1.1	36.2	39.9	0.771	0.946	1.07	1.07	42.5	39.9	0.00662	0.18	1.72	1.72	68.5	39.9	0.000482	0.00563	1.97	1.97	78.6	39.9	0.0537	0.552	1.48	1.48	59.2	39.9	3.09e-05	0.000507	2.21	2.21	88.3	39.9	0.265	0.607	0.781	-1.28	36.2	46.4
ICAM1	295	2.39e-05	0.000459	0.272	-3.68	13.4	49.2	0.614	1	1.1	1.1	54.4	49.2	0.000862	0.0104	0.417	-2.4	20.5	49.2	0.398	1	0.837	-1.2	41.2	49.2	0.0195	0.109	0.577	-1.73	28.4	49.2	0.751	1	1.07	1.07	52.4	49.2	0.127	0.379	0.714	-1.4	35.2	49.2	4.36e-06	8.97e-05	4.06	4.06	54.4	13.4
ATP5IF1	3130	2.39e-05	0.000459	1.36	1.36	441	323	0.527	1	0.951	-1.05	308	323	0.000325	0.00456	1.3	1.3	422	323	0.324	1	1.08	1.08	349	323	2.55e-08	9.18e-07	1.49	1.49	483	323	0.976	1	0.998	-1	323	323	1.33e-08	4.54e-07	1.5	1.5	486	323	1.29e-06	3e-05	0.698	-1.43	308	441
FOXK1	394	2.44e-05	0.000468	0.368	-2.72	24.3	66.2	0.362	1	1.17	1.17	77.1	66.2	9.36e-05	0.00161	0.41	-2.44	27.2	66.2	0.902	1	1.02	1.02	67.6	66.2	2.86e-05	0.000494	0.373	-2.68	24.6	66.2	0.332	1	1.18	1.18	77.8	66.2	0.000224	0.00284	0.44	-2.27	29.1	66.2	7.06e-07	1.75e-05	3.17	3.17	77.1	24.3
DNTTIP2	2180	2.45e-05	0.000468	0.686	-1.46	212	309	0.717	1	1.03	1.03	318	309	0.000319	0.00449	0.729	-1.37	225	309	0.89	1	0.989	-1.01	305	309	0.0135	0.0835	0.81	-1.23	250	309	0.584	1	0.956	-1.05	295	309	0.103	0.332	0.873	-1.15	269	309	4.85e-06	9.9e-05	1.5	1.5	318	212
RC3H1	304	2.45e-05	0.000468	0.323	-3.09	18.5	57.2	0.222	1	1.24	1.24	71	57.2	6.24e-06	0.000149	0.277	-3.61	15.8	57.2	0.7	1	0.929	-1.08	53.1	57.2	1.53e-06	3.66e-05	0.23	-4.36	13.1	57.2	0.597	1	1.1	1.1	62.9	57.2	1.23e-06	2.86e-05	0.222	-4.51	12.7	57.2	2.56e-07	6.78e-06	3.84	3.84	71	18.5
HEATR5A	660	2.46e-05	0.000469	0.523	-1.91	64.7	124	0.247	1	0.858	-1.17	106	124	0.000131	0.00213	0.564	-1.77	69.7	124	0.109	1	0.806	-1.24	99.6	124	1.39e-07	4.31e-06	0.418	-2.39	51.6	124	0.108	0.793	0.806	-1.24	99.5	124	6.49e-09	2.37e-07	0.364	-2.75	45	124	0.00173	0.0158	1.64	1.64	106	64.7
AURKA	1590	2.46e-05	0.000469	0.644	-1.55	151	234	0.0597	1	0.833	-1.2	195	234	0.0628	0.279	0.835	-1.2	196	234	0.228	1	0.892	-1.12	209	234	0.00554	0.0415	0.759	-1.32	178	234	0.096	0.749	0.852	-1.17	200	234	0.58	0.827	0.949	-1.05	223	234	0.0174	0.0991	1.29	1.29	195	151
YTHDF1	598	2.46e-05	0.000469	0.467	-2.14	45.1	96.6	0.589	1	1.08	1.08	104	96.6	0.00027	0.00389	0.533	-1.87	51.5	96.6	0.557	1	0.917	-1.09	88.6	96.6	0.0007	0.0077	0.563	-1.78	54.3	96.6	0.613	1	1.07	1.07	104	96.6	0.00062	0.00666	0.559	-1.79	54	96.6	2.64e-06	5.73e-05	2.31	2.31	104	45.1
FAM222B	256	2.49e-05	0.000473	0.253	-3.96	11.8	46.6	0.831	1	0.956	-1.05	44.5	46.6	0.00021	0.00316	0.34	-2.94	15.8	46.6	0.916	1	1.02	1.02	47.6	46.6	0.000278	0.00349	0.352	-2.84	16.4	46.6	0.45	1	1.16	1.16	54.2	46.6	0.000978	0.0098	0.407	-2.45	19	46.6	4.91e-05	0.000767	3.78	3.78	44.5	11.8
PIK3R3	286	0.523	0.848	1.19	1.19	30.2	25.5	0.793	1	1.07	1.07	27.4	25.5	0.187	0.535	1.41	1.41	35.8	25.5	0.0291	0.494	1.72	1.72	43.9	25.5	0.0388	0.181	1.68	1.68	42.7	25.5	0.0259	0.347	1.74	1.74	44.3	25.5	0.167	0.444	1.43	1.43	36.4	25.5	0.706	0.91	0.905	-1.1	27.4	30.2
TNFAIP3	324	2.61e-05	0.000494	0.273	-3.67	13.3	48.9	0.0859	1	1.38	1.38	67.5	48.9	3.94e-05	0.000756	0.289	-3.46	14.1	48.9	0.176	1	1.29	1.29	63.2	48.9	0.000136	0.00191	0.337	-2.96	16.5	48.9	0.00966	0.177	1.6	1.6	78.3	48.9	0.00195	0.0173	0.452	-2.21	22.1	48.9	6.26e-08	1.86e-06	5.06	5.06	67.5	13.3
NR4A1	137	2.67e-05	0.000505	25	25	44.3	1.77	0.405	1	0.242	-4.13	0.428	1.77	2.8e-05	0.000557	24.8	24.8	43.9	1.77	0.971	1	1.04	1.04	1.84	1.77	0.000816	0.00873	13.6	13.6	24	1.77	0.832	1	1.24	1.24	2.19	1.77	0.00287	0.0235	10.4	10.4	18.5	1.77	0.00252	0.0212	0.00967	-103	0.428	44.3
GPATCH4	3500	2.71e-05	0.000511	0.75	-1.33	373	497	0.493	1	0.957	-1.04	476	497	0.000392	0.0053	0.787	-1.27	391	497	0.0582	0.772	0.883	-1.13	439	497	0.297	0.626	0.935	-1.07	465	497	0.000326	0.012	0.784	-1.28	390	497	0.353	0.659	0.942	-1.06	469	497	0.000429	0.00498	1.28	1.28	476	373
RYBP	523	2.71e-05	0.000512	0.412	-2.43	31.6	76.7	0.0253	1	1.4	1.4	107	76.7	0.000728	0.00903	0.516	-1.94	39.6	76.7	0.659	1	1.07	1.07	82.3	76.7	3.16e-05	0.000538	0.416	-2.4	32	76.7	0.00856	0.162	1.48	1.48	113	76.7	0.00105	0.0104	0.53	-1.89	40.6	76.7	1.6e-09	6.48e-08	3.39	3.39	107	31.6
ZDHHC7	320	2.77e-05	0.000521	0.329	-3.04	18.9	57.4	0.597	1	1.1	1.1	63.2	57.4	0.000447	0.00596	0.429	-2.33	24.6	57.4	0.16	1	0.753	-1.33	43.2	57.4	0.00132	0.013	0.473	-2.11	27.2	57.4	0.486	1	0.874	-1.14	50.2	57.4	0.0216	0.112	0.611	-1.64	35.1	57.4	4.07e-06	8.46e-05	3.35	3.35	63.2	18.9
SNORD13	146	2.77e-05	0.000522	5.63	5.63	39	6.93	0.772	1	1.16	1.16	8.05	6.93	1.43e-05	0.000305	5.94	5.94	41.2	6.93	0.431	1	0.616	-1.62	4.27	6.93	0.0164	0.0964	2.88	2.88	20	6.93	0.938	1	1.04	1.04	7.22	6.93	0.0219	0.113	2.76	2.76	19.1	6.93	4.59e-05	0.000729	0.206	-4.84	8.05	39
HERC5	367	0.644	0.902	0.889	-1.13	29.1	32.7	0.325	1	1.26	1.26	41.2	32.7	0.722	0.931	1.09	1.09	35.7	32.7	0.0136	0.305	1.72	1.72	56.3	32.7	0.0478	0.21	1.56	1.56	51	32.7	0.000458	0.0156	2.1	2.1	68.9	32.7	0.0385	0.171	1.59	1.59	51.9	32.7	0.151	0.445	1.42	1.42	41.2	29.1
DRAM1	333	2.8e-05	0.000525	0.249	-4.01	11.4	45.6	0.581	1	1.12	1.12	51	45.6	0.000194	0.00296	0.331	-3.03	15.1	45.6	0.0589	0.775	1.44	1.44	65.6	45.6	0.117	0.379	0.696	-1.44	31.8	45.6	0.0283	0.368	1.52	1.52	69.3	45.6	0.796	0.934	0.947	-1.06	43.2	45.6	4.71e-06	9.65e-05	4.48	4.48	51	11.4
ZBTB44	353	2.8e-05	0.000526	0.363	-2.75	23.3	64.2	0.848	1	0.966	-1.03	62.1	64.2	2.71e-06	7.03e-05	0.292	-3.43	18.7	64.2	0.649	1	1.08	1.08	69.5	64.2	1.92e-05	0.00035	0.352	-2.84	22.6	64.2	0.507	1	1.12	1.12	72	64.2	6.25e-06	0.000122	0.317	-3.15	20.4	64.2	5.6e-05	0.000857	2.66	2.66	62.1	23.3
GPRC5A	1740	1.71e-17	2.07e-15	0.274	-3.65	54.9	201	2e-05	0.0134	1.48	1.48	297	201	9.82e-14	8.31e-12	0.36	-2.77	72.4	201	1.74e-09	2.99e-07	1.71	1.71	343	201	0.0351	0.168	0.8	-1.25	161	201	2.83e-16	7.1e-14	2.03	2.03	407	201	0.771	0.923	1.03	1.03	207	201	1.77e-30	5.4e-28	5.4	5.4	297	54.9
MPHOSPH8	604	2.85e-05	0.000533	0.493	-2.03	52.3	106	0.882	1	0.98	-1.02	104	106	2.16e-05	0.000444	0.486	-2.06	51.6	106	0.344	1	0.874	-1.14	92.8	106	8.98e-06	0.000181	0.465	-2.15	49.4	106	0.117	0.823	0.796	-1.26	84.4	106	0.00104	0.0103	0.593	-1.69	63	106	5.11e-05	0.000791	1.99	1.99	104	52.3
SCAND1	397	0.000357	0.00485	2.35	2.35	58.3	24.8	0.781	1	1.08	1.08	26.8	24.8	0.000874	0.0105	2.24	2.24	55.4	24.8	0.0349	0.558	1.71	1.71	42.2	24.8	8.46e-08	2.78e-06	3.4	3.4	84.3	24.8	0.0167	0.263	1.82	1.82	45.1	24.8	0.000215	0.00276	2.42	2.42	60	24.8	0.000853	0.00888	0.459	-2.18	26.8	58.3
DGKH	185	2.93e-05	0.000546	0.214	-4.68	8.9	41.6	0.556	1	1.13	1.13	47.2	41.6	2.78e-05	0.000555	0.211	-4.74	8.79	41.6	0.23	1	0.753	-1.33	31.4	41.6	7.56e-06	0.000155	0.121	-8.23	5.06	41.6	0.478	1	0.85	-1.18	35.4	41.6	1.17e-05	0.000216	0.163	-6.14	6.79	41.6	4.99e-06	0.000101	5.3	5.3	47.2	8.9
PATJ	842	2.93e-05	0.000546	0.57	-1.75	86.8	152	0.464	1	0.918	-1.09	140	152	5.02e-05	0.000939	0.582	-1.72	88.5	152	0.144	1	0.839	-1.19	128	152	9.86e-09	3.86e-07	0.428	-2.34	65.1	152	0.105	0.785	0.823	-1.22	125	152	2.1e-10	9.53e-09	0.372	-2.69	56.6	152	0.000494	0.00561	1.61	1.61	140	86.8
AC020916.1	564	2.98e-05	0.000554	0.448	-2.23	39.1	87.3	0.42	1	1.13	1.13	98.3	87.3	4.24e-06	0.000105	0.397	-2.52	34.7	87.3	0.0602	0.784	1.31	1.31	114	87.3	1.89e-06	4.46e-05	0.378	-2.65	33	87.3	0.0112	0.197	1.42	1.42	124	87.3	2.11e-06	4.66e-05	0.38	-2.63	33.2	87.3	1.08e-06	2.58e-05	2.51	2.51	98.3	39.1
CXCR5	173	3e-05	0.000557	0.121	-8.27	4.38	36.2	0.577	1	0.873	-1.15	31.6	36.2	7.1e-05	0.00126	0.195	-5.13	7.05	36.2	0.573	1	0.872	-1.15	31.5	36.2	0.00012	0.00171	0.225	-4.45	8.13	36.2	0.828	1	1.05	1.05	38.1	36.2	0.00787	0.0516	0.453	-2.21	16.4	36.2	0.000107	0.00152	7.22	7.22	31.6	4.38
TPM1	546	0.0108	0.0763	0.575	-1.74	33.5	58.2	0.885	1	1.03	1.03	59.8	58.2	0.146	0.47	0.747	-1.34	43.5	58.2	0.00109	0.0447	1.71	1.71	99.8	58.2	0.496	0.788	1.13	1.13	65.8	58.2	0.000295	0.011	1.81	1.81	105	58.2	0.0634	0.242	1.38	1.38	80.2	58.2	0.00725	0.0501	1.79	1.79	59.8	33.5
DNAJC3	517	3.04e-05	0.000563	0.467	-2.14	44	94.2	0.476	1	1.11	1.11	104	94.2	9.49e-06	0.000214	0.437	-2.29	41.2	94.2	0.198	1	0.821	-1.22	77.3	94.2	7.67e-07	1.98e-05	0.378	-2.64	35.6	94.2	0.395	1	0.88	-1.14	82.9	94.2	1.82e-06	4.09e-05	0.398	-2.51	37.5	94.2	1.59e-06	3.65e-05	2.37	2.37	104	44
SLC26A2	388	3.05e-05	0.000565	0.332	-3.01	19.1	57.4	0.0417	1	1.42	1.42	81.5	57.4	0.000127	0.00209	0.382	-2.62	21.9	57.4	0.341	1	1.19	1.19	68.1	57.4	0.0025	0.0221	0.501	-2	28.8	57.4	0.0525	0.544	1.4	1.4	80.2	57.4	0.0064	0.0439	0.546	-1.83	31.3	57.4	1.12e-08	3.84e-07	4.28	4.28	81.5	19.1
SLC7A11	181	0.000235	0.0034	0.205	-4.88	6.49	31.7	0.466	1	0.825	-1.21	26.1	31.7	9.33e-05	0.00161	0.101	-9.93	3.19	31.7	0.0182	0.373	1.7	1.7	53.7	31.7	0.000195	0.00258	0.192	-5.2	6.09	31.7	0.0515	0.543	1.56	1.56	49.3	31.7	0.000115	0.00162	0.15	-6.68	4.74	31.7	0.0015	0.0141	4.02	4.02	26.1	6.49
YWHAG	1550	3.1e-05	0.000572	0.646	-1.55	150	232	0.459	1	1.07	1.07	249	232	3.51e-06	8.91e-05	0.61	-1.64	142	232	0.788	1	1.03	1.03	238	232	5.66e-06	0.000121	0.618	-1.62	143	232	0.582	1	1.05	1.05	244	232	1.72e-05	0.000306	0.636	-1.57	148	232	1.09e-06	2.6e-05	1.65	1.65	249	150
NDUFS6	6510	3.16e-05	0.000582	1.22	1.22	946	773	0.00737	1	0.868	-1.15	671	773	0.0117	0.084	1.13	1.13	875	773	0.161	1	0.93	-1.08	719	773	2.43e-06	5.63e-05	1.26	1.26	970	773	0.00224	0.057	0.85	-1.18	657	773	0.00232	0.0199	1.16	1.16	897	773	1.05e-11	5.76e-10	0.709	-1.41	671	946
NSD3	513	3.18e-05	0.000585	0.451	-2.22	39.6	87.8	0.949	1	1.01	1.01	88.6	87.8	5.45e-05	0.001	0.466	-2.15	40.9	87.8	0.7	1	0.943	-1.06	82.7	87.8	2.2e-05	0.000392	0.441	-2.27	38.7	87.8	0.928	1	1.01	1.01	89	87.8	0.000337	0.004	0.52	-1.92	45.6	87.8	2.47e-05	0.000421	2.24	2.24	88.6	39.6
PBX1	971	3.21e-05	0.00059	0.6	-1.67	106	177	0.561	1	0.939	-1.06	166	177	1.65e-05	0.000347	0.587	-1.7	104	177	0.0817	0.909	0.823	-1.22	145	177	3.83e-09	1.58e-07	0.452	-2.21	79.7	177	0.0179	0.275	0.763	-1.31	135	177	4.24e-13	2.72e-11	0.338	-2.96	59.6	177	0.000315	0.00381	1.57	1.57	166	106
AL049629.2	361	3.22e-05	0.00059	2.65	2.65	66.5	25.1	0.74	1	1.1	1.1	27.5	25.1	0.00021	0.00316	2.41	2.41	60.6	25.1	0.523	1	1.19	1.19	29.9	25.1	0.00302	0.0255	2.06	2.06	51.7	25.1	0.743	1	1.09	1.09	27.5	25.1	5.71e-06	0.000113	2.86	2.86	71.9	25.1	9.95e-05	0.00143	0.414	-2.42	27.5	66.5
STRIP1	516	3.22e-05	0.00059	0.455	-2.2	40.5	89	0.891	1	0.98	-1.02	87.2	89	0.000674	0.0085	0.545	-1.83	48.5	89	0.386	1	0.874	-1.14	77.8	89	0.000155	0.00212	0.499	-2	44.4	89	0.693	1	0.942	-1.06	83.8	89	0.00018	0.00238	0.504	-1.99	44.8	89	5.45e-05	0.000837	2.15	2.15	87.2	40.5
COX7A2	2710	3.25e-05	0.000594	1.37	1.37	414	302	0.652	1	1.04	1.04	314	302	0.00729	0.0588	1.23	1.23	372	302	0.506	1	0.947	-1.06	286	302	0.00188	0.0176	1.27	1.27	384	302	0.233	1	0.905	-1.1	274	302	0.0198	0.104	1.2	1.2	362	302	0.000204	0.00261	0.757	-1.32	314	414
RB1CC1	1250	0.00195	0.0198	0.668	-1.5	97.9	147	0.801	1	1.03	1.03	151	147	0.00131	0.0145	0.656	-1.52	96.2	147	3.28e-07	4.19e-05	1.7	1.7	250	147	0.196	0.507	0.855	-1.17	125	147	4.88e-07	3.83e-05	1.69	1.69	248	147	0.386	0.689	0.901	-1.11	132	147	0.000836	0.00874	1.54	1.54	151	97.9
METTL26	1260	3.33e-05	0.000609	1.63	1.63	191	117	0.554	1	1.08	1.08	127	117	2.09e-05	0.000431	1.65	1.65	193	117	0.552	1	1.08	1.08	127	117	4.89e-06	0.000106	1.7	1.7	200	117	0.539	1	1.08	1.08	127	117	0.000177	0.00235	1.56	1.56	183	117	0.000337	0.00404	0.663	-1.51	127	191
SEC62	1550	3.46e-05	0.000631	0.649	-1.54	151	233	0.997	1	1	-1	233	233	3.78e-06	9.48e-05	0.612	-1.64	142	233	0.312	1	0.908	-1.1	212	233	0.00167	0.0159	0.728	-1.37	170	233	0.261	1	0.898	-1.11	209	233	0.139	0.401	0.868	-1.15	202	233	3.51e-05	0.000569	1.54	1.54	233	151
MYBL1	334	0.00485	0.0414	0.455	-2.2	18.7	41	0.146	1	1.35	1.35	55.3	41	0.00643	0.0532	0.471	-2.12	19.3	41	0.0075	0.199	1.69	1.69	69.4	41	0.0684	0.269	0.633	-1.58	26	41	0.00105	0.0309	1.88	1.88	77.2	41	0.102	0.331	0.668	-1.5	27.4	41	4.95e-05	0.000771	2.96	2.96	55.3	18.7
CALM1	3180	3.56e-05	0.000647	1.32	1.32	523	397	0.0536	1	0.868	-1.15	345	397	0.113	0.405	1.12	1.12	443	397	0.195	1	0.91	-1.1	362	397	0.648	0.876	1.03	1.03	410	397	0.0198	0.296	0.841	-1.19	334	397	0.263	0.565	0.922	-1.08	366	397	1.82e-09	7.23e-08	0.659	-1.52	345	523
C8orf82	315	0.566	0.868	1.16	1.16	31.8	27.4	0.925	1	1.03	1.03	28.1	27.4	0.697	0.922	1.11	1.11	30.3	27.4	0.0297	0.502	1.69	1.69	46.3	27.4	0.000894	0.00942	2.16	2.16	59	27.4	0.127	0.853	1.46	1.46	40	27.4	0.00564	0.0399	1.92	1.92	52.6	27.4	0.632	0.882	0.883	-1.13	28.1	31.8
RND3	443	0.724	0.932	0.929	-1.08	44.4	47.8	0.229	1	1.26	1.26	60.4	47.8	0.0686	0.295	0.658	-1.52	31.5	47.8	0.004	0.122	1.69	1.69	80.9	47.8	0.842	0.955	0.96	-1.04	45.9	47.8	0.000137	0.00601	1.97	1.97	94.2	47.8	0.282	0.587	0.791	-1.26	37.9	47.8	0.121	0.391	1.36	1.36	60.4	44.4
UTRN	355	3.6e-05	0.000653	0.324	-3.09	17.8	54.9	0.906	1	0.978	-1.02	53.7	54.9	0.000306	0.00432	0.403	-2.48	22.1	54.9	0.163	1	1.29	1.29	70.6	54.9	0.000682	0.00754	0.435	-2.3	23.9	54.9	0.0169	0.265	1.51	1.51	83.2	54.9	0.00441	0.033	0.518	-1.93	28.5	54.9	5.41e-05	0.000832	3.02	3.02	53.7	17.8
NFKB2	1240	3.64e-05	0.000659	0.594	-1.68	100	169	0.557	1	1.07	1.07	179	169	0.0168	0.11	0.755	-1.32	127	169	0.152	1	1.16	1.16	196	169	0.0288	0.145	0.775	-1.29	131	169	0.00577	0.119	1.33	1.33	223	169	0.00309	0.0249	0.701	-1.43	118	169	2.83e-06	6.1e-05	1.79	1.79	179	100
AGO3	269	3.68e-05	0.000664	0.317	-3.15	17	53.7	0.956	1	0.989	-1.01	53.1	53.7	3.45e-06	8.79e-05	0.232	-4.3	12.5	53.7	0.919	1	0.981	-1.02	52.6	53.7	9.98e-06	0.000198	0.271	-3.69	14.5	53.7	0.875	1	1.03	1.03	55.3	53.7	1.19e-06	2.78e-05	0.191	-5.25	10.2	53.7	4.43e-05	0.000708	3.12	3.12	53.1	17
CHD9	488	3.68e-05	0.000664	0.466	-2.15	42.8	91.8	0.787	1	0.961	-1.04	88.2	91.8	5.84e-05	0.00106	0.478	-2.09	43.9	91.8	0.448	1	0.891	-1.12	81.8	91.8	1.07e-07	3.46e-06	0.327	-3.05	30.1	91.8	0.203	1	0.82	-1.22	75.4	91.8	6.65e-07	1.67e-05	0.368	-2.72	33.8	91.8	0.000103	0.00147	2.06	2.06	88.2	42.8
TTF2	691	3.69e-05	0.000665	0.533	-1.88	65.9	124	0.693	1	0.95	-1.05	118	124	0.000152	0.00243	0.568	-1.76	70.3	124	0.0942	0.964	0.798	-1.25	98.7	124	6.93e-07	1.82e-05	0.448	-2.23	55.5	124	0.243	1	0.857	-1.17	106	124	2.79e-07	7.54e-06	0.431	-2.32	53.3	124	0.00017	0.00225	1.78	1.78	118	65.9
CNOT2	647	3.71e-05	0.000668	0.492	-2.03	50.4	102	0.902	1	1.02	1.02	104	102	0.000265	0.00383	0.545	-1.83	55.9	102	0.963	1	1.01	1.01	103	102	0.00186	0.0175	0.606	-1.65	62.1	102	0.949	1	1.01	1.01	103	102	0.005	0.0362	0.642	-1.56	65.7	102	2.27e-05	0.000393	2.07	2.07	104	50.4
PPP3R1	743	3.76e-05	0.000677	0.531	-1.88	64.9	122	0.8	1	0.968	-1.03	118	122	8.16e-05	0.00142	0.55	-1.82	67.2	122	0.571	1	0.929	-1.08	113	122	8.46e-05	0.00127	0.551	-1.82	67.3	122	0.853	1	1.02	1.02	125	122	3.84e-05	0.000612	0.531	-1.88	64.9	122	0.000102	0.00145	1.82	1.82	118	64.9
SETD2	741	3.83e-05	0.000687	0.529	-1.89	64.1	121	0.916	1	1.01	1.01	123	121	3e-05	0.00059	0.524	-1.91	63.4	121	0.449	1	1.1	1.1	133	121	1.26e-05	0.000242	0.504	-1.98	61	121	0.467	1	1.1	1.1	133	121	6.25e-09	2.3e-07	0.357	-2.8	43.3	121	2.5e-05	0.000424	1.91	1.91	123	64.1
RPS13	2610	3.83e-05	0.000687	1.37	1.37	414	303	0.135	1	0.882	-1.13	267	303	0.0214	0.13	1.2	1.2	363	303	0.26	1	0.911	-1.1	276	303	0.0093	0.0623	1.22	1.22	371	303	0.00836	0.159	0.797	-1.26	242	303	0.00867	0.0558	1.23	1.23	372	303	2.59e-08	8.22e-07	0.646	-1.55	267	414
TTL	660	3.85e-05	0.00069	0.517	-1.93	59.2	114	0.522	1	0.917	-1.09	105	114	1.84e-05	0.000384	0.5	-2	57.2	114	0.152	1	0.819	-1.22	93.8	114	5.52e-05	0.000877	0.526	-1.9	60.2	114	0.512	1	0.915	-1.09	105	114	0.000323	0.00388	0.573	-1.75	65.6	114	0.000427	0.00497	1.77	1.77	105	59.2
ADARB1	400	3.87e-05	0.000693	0.394	-2.54	27.2	69.1	0.454	1	1.13	1.13	78.2	69.1	0.000304	0.0043	0.462	-2.17	31.9	69.1	0.199	1	0.793	-1.26	54.8	69.1	0.000532	0.0061	0.481	-2.08	33.3	69.1	0.68	1	0.931	-1.07	64.3	69.1	0.00824	0.0534	0.594	-1.68	41.1	69.1	2.14e-06	4.73e-05	2.87	2.87	78.2	27.2
OTULIN	475	3.9e-05	0.000697	0.436	-2.29	35.2	80.8	0.912	1	1.02	1.02	82.2	80.8	0.000893	0.0106	0.535	-1.87	43.2	80.8	0.465	1	0.888	-1.13	71.8	80.8	0.000331	0.00405	0.501	-2	40.5	80.8	0.872	1	1.03	1.03	82.9	80.8	0.000136	0.00186	0.473	-2.12	38.2	80.8	2.55e-05	0.00043	2.34	2.34	82.2	35.2
FARSA	1760	3.94e-05	0.000703	1.49	1.49	261	175	0.687	1	0.957	-1.04	168	175	1.79e-07	6.01e-06	1.65	1.65	289	175	0.256	1	1.13	1.13	197	175	8.46e-05	0.00127	1.47	1.47	257	175	0.392	1	1.09	1.09	191	175	0.017	0.0931	1.27	1.27	223	175	6.88e-06	0.000136	0.641	-1.56	168	261
MSL2	229	3.98e-05	0.00071	0.223	-4.49	9.14	41.1	0.716	1	1.08	1.08	44.4	41.1	4.26e-05	0.000807	0.226	-4.43	9.28	41.1	0.568	1	1.13	1.13	46.4	41.1	0.000693	0.00764	0.356	-2.81	14.6	41.1	0.308	1	1.24	1.24	50.9	41.1	0.000357	0.00419	0.325	-3.08	13.3	41.1	1.33e-05	0.000244	4.86	4.86	44.4	9.14
TAF3	392	3.99e-05	0.000711	0.361	-2.77	22.1	61.2	0.494	1	1.13	1.13	69	61.2	0.0014	0.0153	0.491	-2.04	30.1	61.2	0.799	1	1.05	1.05	64.1	61.2	0.0128	0.08	0.594	-1.68	36.4	61.2	0.828	1	1.04	1.04	63.6	61.2	0.122	0.37	0.739	-1.35	45.2	61.2	3.13e-06	6.68e-05	3.13	3.13	69	22.1
TMF1	477	4.07e-05	0.000724	0.428	-2.34	33.4	78.1	0.647	1	1.07	1.07	83.9	78.1	0.000376	0.00514	0.497	-2.01	38.8	78.1	0.81	1	1.04	1.04	81.1	78.1	0.000118	0.00169	0.46	-2.17	35.9	78.1	0.358	1	1.15	1.15	90	78.1	0.000121	0.00169	0.461	-2.17	36	78.1	6.83e-06	0.000135	2.51	2.51	83.9	33.4
ATP5MC2	5330	4.19e-05	0.000743	1.25	1.25	772	619	0.0033	0.735	0.84	-1.19	520	619	0.00169	0.018	1.19	1.19	735	619	0.561	1	0.967	-1.03	599	619	3.76e-06	8.36e-05	1.28	1.28	793	619	0.00731	0.145	0.853	-1.17	528	619	8.24e-05	0.0012	1.24	1.24	766	619	3.03e-12	1.73e-10	0.673	-1.49	520	772
RPL3	221	4.21e-05	0.000747	2.92	2.92	57.2	19.6	0.926	1	0.971	-1.03	19	19.6	0.000466	0.00619	2.54	2.54	49.8	19.6	0.414	1	0.754	-1.33	14.8	19.6	0.256	0.581	1.4	1.4	27.4	19.6	0.179	0.968	0.61	-1.64	11.9	19.6	0.759	0.919	1.1	1.1	21.5	19.6	3.15e-05	0.000517	0.332	-3.01	19	57.2
NR4A2	292	4.25e-05	0.000752	2.71	2.71	62.4	23	0.976	1	1.01	1.01	23.2	23	0.0336	0.18	1.74	1.74	40.1	23	0.534	1	1.19	1.19	27.4	23	0.000344	0.00417	2.43	2.43	55.8	23	0.846	1	1.06	1.06	24.3	23	0.0921	0.309	1.57	1.57	36.1	23	4.69e-05	0.000741	0.372	-2.69	23.2	62.4
CEBPB	989	1.6e-07	5.1e-06	2.06	2.06	161	78.5	0.618	1	0.922	-1.08	72.4	78.5	0.00019	0.00291	1.7	1.7	133	78.5	0.000282	0.0149	1.68	1.68	132	78.5	4.09e-07	1.15e-05	2.01	2.01	158	78.5	0.0015	0.0408	1.58	1.58	124	78.5	0.000453	0.00514	1.65	1.65	130	78.5	1.41e-08	4.75e-07	0.448	-2.23	72.4	161
PARP1	2150	4.27e-05	0.000754	0.704	-1.42	232	329	0.933	1	1.01	1.01	331	329	8.9e-08	3.12e-06	0.621	-1.61	204	329	0.172	1	0.896	-1.12	295	329	0.00183	0.0173	0.771	-1.3	254	329	0.0743	0.662	0.866	-1.16	285	329	5.87e-06	0.000115	0.675	-1.48	222	329	2.98e-05	0.000493	1.43	1.43	331	232
PDS5B	568	4.27e-05	0.000754	0.48	-2.08	46	95.8	0.655	1	0.936	-1.07	89.7	95.8	0.00012	0.00198	0.508	-1.97	48.7	95.8	0.938	1	0.989	-1.01	94.8	95.8	0.000134	0.00188	0.511	-1.96	49	95.8	0.973	1	0.995	-1	95.4	95.8	0.000121	0.00169	0.509	-1.97	48.7	95.8	0.000228	0.00287	1.95	1.95	89.7	46
POLR1B	515	4.31e-05	0.00076	0.467	-2.14	42.4	90.7	0.956	1	0.992	-1.01	90	90.7	0.000327	0.00458	0.526	-1.9	47.7	90.7	0.272	1	0.843	-1.19	76.5	90.7	0.00205	0.0188	0.587	-1.7	53.3	90.7	0.0684	0.633	0.746	-1.34	67.7	90.7	0.000177	0.00234	0.507	-1.97	46	90.7	5.33e-05	0.000823	2.12	2.12	90	42.4
FOS	143	4.4e-05	0.000774	29.3	29.3	44.3	1.51	0.714	1	1.47	1.47	2.23	1.51	0.000221	0.00328	21.6	21.6	32.7	1.51	0.598	1	1.71	1.71	2.59	1.51	0.000136	0.00191	23.7	23.7	35.9	1.51	0.796	1	1.32	1.32	2	1.51	0.00143	0.0133	14.6	14.6	22.1	1.51	1.33e-05	0.000243	0.0502	-19.9	2.23	44.3
LDHB	7720	4.41e-05	0.000776	1.2	1.2	1100	915	0.78	1	0.987	-1.01	903	915	0.015	0.101	1.12	1.12	1020	915	0.101	0.998	0.925	-1.08	846	915	1.6e-06	3.8e-05	1.24	1.24	1130	915	0.0125	0.213	0.887	-1.13	811	915	0.0902	0.305	1.08	1.08	989	915	1.29e-05	0.000238	0.822	-1.22	903	1100
MYADM	894	0.0121	0.0832	0.668	-1.5	64.5	96.6	9.59e-07	0.000842	1.86	1.86	179	96.6	0.0708	0.301	0.756	-1.32	73	96.6	4.91e-05	0.0035	1.68	1.68	163	96.6	0.0215	0.117	0.694	-1.44	67	96.6	1.13e-06	8.4e-05	1.85	1.85	179	96.6	0.0646	0.245	0.75	-1.33	72.5	96.6	1.93e-12	1.14e-10	2.78	2.78	179	64.5
MTRNR2L3	320	4.5e-05	0.00079	2.43	2.43	72.3	29.7	0.65	1	0.885	-1.13	26.3	29.7	0.00271	0.0268	1.97	1.97	58.4	29.7	0.303	1	0.749	-1.33	22.2	29.7	0.0508	0.219	1.58	1.58	46.9	29.7	0.127	0.853	0.638	-1.57	19	29.7	0.082	0.287	1.51	1.51	44.8	29.7	9.04e-06	0.000173	0.364	-2.75	26.3	72.3
HAX1	1590	4.58e-05	0.000802	1.5	1.5	251	167	0.126	1	0.839	-1.19	140	167	0.0935	0.362	1.19	1.19	199	167	0.11	1	1.18	1.18	197	167	2.43e-05	0.000431	1.52	1.52	254	167	0.951	1	1.01	1.01	168	167	0.0127	0.0747	1.29	1.29	216	167	3.36e-08	1.04e-06	0.558	-1.79	140	251
MFSD3	370	0.023	0.136	1.73	1.73	47.3	27.4	0.492	1	0.822	-1.22	22.5	27.4	0.00565	0.0484	1.92	1.92	52.6	27.4	0.031	0.515	1.68	1.68	46.1	27.4	1.64e-05	0.000301	2.63	2.63	72.1	27.4	0.105	0.784	1.49	1.49	40.9	27.4	0.000462	0.00524	2.24	2.24	61.2	27.4	0.00379	0.0296	0.477	-2.1	22.5	47.3
GXYLT1	203	4.68e-05	0.000818	0.25	-4	10.8	43.1	0.486	1	0.855	-1.17	36.9	43.1	2.5e-05	0.000505	0.222	-4.51	9.57	43.1	0.625	1	0.898	-1.11	38.7	43.1	7.58e-05	0.00115	0.271	-3.68	11.7	43.1	0.616	1	0.895	-1.12	38.6	43.1	0.00024	0.00302	0.322	-3.1	13.9	43.1	0.000381	0.00449	3.42	3.42	36.9	10.8
FZD6	260	0.141	0.456	0.645	-1.55	18.5	28.7	0.444	1	1.21	1.21	34.8	28.7	0.176	0.518	0.671	-1.49	19.2	28.7	0.0277	0.483	1.68	1.68	48.2	28.7	0.725	0.911	1.1	1.1	31.4	28.7	0.0131	0.22	1.78	1.78	51.1	28.7	0.962	0.988	0.987	-1.01	28.3	28.7	0.0281	0.142	1.88	1.88	34.8	18.5
H2BC21	226	4.81e-05	0.000838	6.03	6.03	36	5.97	0.975	1	1.02	1.02	6.08	5.97	1.26e-05	0.000274	6.78	6.78	40.5	5.97	0.467	1	1.47	1.47	8.78	5.97	4.86e-07	1.33e-05	8.79	8.79	52.5	5.97	0.666	1	1.27	1.27	7.56	5.97	9.47e-09	3.37e-07	11.6	11.6	69.1	5.97	5.01e-05	0.000778	0.169	-5.92	6.08	36
ITSN2	300	4.99e-05	0.000869	0.326	-3.06	17.4	53.3	0.719	1	1.07	1.07	57.1	53.3	0.000385	0.00523	0.404	-2.47	21.5	53.3	0.706	1	0.928	-1.08	49.5	53.3	4.8e-05	0.000773	0.325	-3.08	17.3	53.3	0.719	1	1.07	1.07	57.1	53.3	0.00304	0.0246	0.494	-2.03	26.3	53.3	1.43e-05	0.000258	3.28	3.28	57.1	17.4
PLAUR	336	0.43	0.788	0.805	-1.24	23.8	29.6	0.322	1	1.28	1.28	37.8	29.6	0.834	0.964	0.946	-1.06	28	29.6	0.0248	0.457	1.68	1.68	49.8	29.6	0.0698	0.273	1.53	1.53	45.4	29.6	0.00155	0.0419	2.03	2.03	60.3	29.6	0.00104	0.0103	2.08	2.08	61.7	29.6	0.0783	0.296	1.58	1.58	37.8	23.8
TESC	431	0.89	0.978	0.969	-1.03	37.2	38.4	0.751	1	0.929	-1.08	35.7	38.4	0.694	0.92	0.912	-1.1	35.1	38.4	0.0109	0.262	1.68	1.68	64.6	38.4	2.13e-05	0.000382	2.28	2.28	87.5	38.4	0.0125	0.213	1.66	1.66	64	38.4	0.00468	0.0345	1.77	1.77	68	38.4	0.857	0.966	0.959	-1.04	35.7	37.2
LGALS1	4350	1.41e-06	3.75e-05	1.41	1.41	480	341	0.0504	1	1.16	1.16	394	341	4.61e-08	1.74e-06	1.47	1.47	501	341	5.27e-14	1.76e-11	1.67	1.67	571	341	2.37e-33	6.8e-31	2.19	2.19	749	341	6.54e-09	7.72e-07	1.5	1.5	512	341	1.3e-39	4.06e-37	2.34	2.34	800	341	0.00377	0.0295	0.821	-1.22	394	480
ARID2	378	5.09e-05	0.000881	0.405	-2.47	28.3	69.8	0.779	1	0.953	-1.05	66.5	69.8	5.35e-05	0.000987	0.407	-2.46	28.4	69.8	0.985	1	0.997	-1	69.6	69.8	1.85e-06	4.36e-05	0.309	-3.24	21.6	69.8	0.872	1	1.03	1.03	71.7	69.8	2.05e-06	4.54e-05	0.312	-3.21	21.8	69.8	0.000139	0.00191	2.35	2.35	66.5	28.3
SFSWAP	759	5.11e-05	0.000884	0.54	-1.85	66.7	123	0.772	1	0.963	-1.04	119	123	0.0029	0.0281	0.653	-1.53	80.6	123	0.524	1	0.921	-1.09	114	123	0.000144	0.002	0.566	-1.77	69.9	123	0.424	1	0.901	-1.11	111	123	0.000615	0.00662	0.605	-1.65	74.7	123	0.000157	0.0021	1.78	1.78	119	66.7
TBL1XR1	680	5.22e-05	0.000901	0.502	-1.99	51.7	103	0.973	1	0.995	-1	103	103	1.81e-06	4.86e-05	0.422	-2.37	43.5	103	0.0659	0.82	1.27	1.27	131	103	0.0141	0.0862	0.684	-1.46	70.6	103	0.114	0.813	1.23	1.23	127	103	2.57e-05	0.000436	0.484	-2.07	49.9	103	5.96e-05	0.000906	1.98	1.98	103	51.7
GLS	452	0.000657	0.00803	0.438	-2.28	24.5	55.9	0.229	1	1.24	1.24	69.4	55.9	0.00101	0.0117	0.455	-2.2	25.4	55.9	0.00233	0.079	1.67	1.67	93.5	55.9	0.0302	0.151	0.627	-1.6	35	55.9	2.26e-05	0.00127	2	2	112	55.9	0.0407	0.178	0.646	-1.55	36.1	55.9	9.34e-06	0.000178	2.84	2.84	69.4	24.5
RREB1	223	5.36e-05	0.000923	0.251	-3.98	10.7	42.6	0.783	1	0.941	-1.06	40.1	42.6	7.76e-05	0.00136	0.268	-3.73	11.4	42.6	0.908	1	1.03	1.03	43.7	42.6	0.000166	0.00226	0.301	-3.32	12.8	42.6	0.506	1	1.15	1.15	48.9	42.6	0.000206	0.00266	0.311	-3.21	13.2	42.6	0.000124	0.00172	3.75	3.75	40.1	10.7
ATF3	290	5.4e-05	0.000929	2.92	2.92	55.7	19.1	0.105	1	1.6	1.6	30.7	19.1	0.0111	0.0808	2.03	2.03	38.8	19.1	0.11	1	1.59	1.59	30.4	19.1	0.0133	0.0825	2	2	38.2	19.1	0.00854	0.162	2.08	2.08	39.7	19.1	0.0196	0.103	1.93	1.93	36.9	19.1	0.00787	0.0534	0.55	-1.82	30.7	55.7
NUP153	276	5.41e-05	0.00093	0.308	-3.25	15.4	49.9	0.335	1	1.2	1.2	60	49.9	0.000186	0.00286	0.356	-2.81	17.8	49.9	0.867	1	1.03	1.03	51.6	49.9	6.88e-05	0.00106	0.317	-3.15	15.8	49.9	0.904	1	1.02	1.02	51.1	49.9	3.53e-05	0.000568	0.292	-3.43	14.6	49.9	1.88e-06	4.24e-05	3.91	3.91	60	15.4
KIF23	700	5.43e-05	0.000932	0.5	-2	50.9	102	0.679	1	0.943	-1.06	95.9	102	0.000738	0.00912	0.575	-1.74	58.5	102	0.109	1	1.24	1.24	126	102	0.0293	0.147	0.716	-1.4	72.8	102	0.234	1	1.17	1.17	119	102	0.0437	0.187	0.735	-1.36	74.8	102	0.000256	0.00318	1.89	1.89	95.9	50.9
SURF6	669	5.48e-05	0.00094	0.497	-2.01	49.8	100	0.551	1	1.09	1.09	109	100	0.0119	0.0852	0.673	-1.49	67.5	100	0.576	1	1.08	1.08	108	100	0.0249	0.13	0.706	-1.42	70.7	100	0.782	1	0.961	-1.04	96.3	100	0.0117	0.0702	0.672	-1.49	67.4	100	4.86e-06	9.91e-05	2.19	2.19	109	49.8
RPS25	923	5.51e-05	0.000944	1.67	1.67	166	99.3	0.599	1	0.927	-1.08	92.1	99.3	0.00135	0.0149	1.51	1.51	150	99.3	0.459	1	1.11	1.11	110	99.3	0.0314	0.155	1.33	1.33	132	99.3	0.36	1	0.874	-1.14	86.9	99.3	0.357	0.662	0.873	-1.15	86.8	99.3	6.11e-06	0.000122	0.556	-1.8	92.1	166
Y_RNA	324	5.52e-05	0.000944	0.382	-2.62	24.2	63.5	0.342	1	0.838	-1.19	53.2	63.5	5.47e-05	0.001	0.381	-2.62	24.2	63.5	0.577	1	0.903	-1.11	57.3	63.5	1.01e-05	0.000199	0.328	-3.05	20.8	63.5	0.631	1	0.916	-1.09	58.2	63.5	2.06e-05	0.000361	0.35	-2.86	22.2	63.5	0.00134	0.0128	2.2	2.2	53.2	24.2
RDX	1190	5.53e-05	0.000945	0.626	-1.6	120	192	0.738	1	1.03	1.03	199	192	1.62e-07	5.52e-06	0.525	-1.9	101	192	0.921	1	1.01	1.01	194	192	2.36e-08	8.55e-07	0.497	-2.01	95.6	192	0.75	1	0.968	-1.03	186	192	7.97e-08	2.39e-06	0.515	-1.94	98.9	192	1.36e-05	0.000248	1.65	1.65	199	120
MPP7	350	0.00138	0.0149	0.425	-2.35	19.9	46.9	0.167	1	1.31	1.31	61.3	46.9	0.00406	0.0371	0.478	-2.09	22.4	46.9	0.00573	0.162	1.67	1.67	78.1	46.9	0.0621	0.252	0.647	-1.54	30.4	46.9	0.0836	0.699	1.39	1.39	65.3	46.9	0.0159	0.0884	0.555	-1.8	26	46.9	1.32e-05	0.000242	3.08	3.08	61.3	19.9
LRRC8D	531	5.91e-05	0.00101	0.468	-2.14	41	87.7	0.615	1	0.925	-1.08	81.2	87.7	0.0052	0.0455	0.617	-1.62	54.1	87.7	0.386	1	0.873	-1.15	76.6	87.7	0.00699	0.0498	0.629	-1.59	55.2	87.7	0.583	1	0.919	-1.09	80.6	87.7	0.00522	0.0375	0.617	-1.62	54.1	87.7	0.000369	0.00437	1.98	1.98	81.2	41
CITED2	421	6.03e-05	0.00103	2.33	2.33	74.7	32	0.219	1	1.33	1.33	42.6	32	0.0012	0.0136	2.01	2.01	64.5	32	0.961	1	0.988	-1.01	31.6	32	5.89e-05	0.00093	2.34	2.34	74.8	32	0.75	1	1.08	1.08	34.6	32	0.000727	0.00764	2.07	2.07	66.2	32	0.0035	0.0277	0.571	-1.75	42.6	74.7
FAF2	735	6.04e-05	0.00103	0.512	-1.95	54.2	106	0.959	1	1.01	1.01	107	106	8.23e-06	0.00019	0.463	-2.16	49	106	0.131	1	1.22	1.22	129	106	0.111	0.366	0.792	-1.26	83.9	106	0.0761	0.669	1.26	1.26	133	106	0.0163	0.0899	0.694	-1.44	73.5	106	4.95e-05	0.000771	1.97	1.97	107	54.2
ILF3-DT	240	6.08e-05	0.00103	3.21	3.21	49.8	15.5	0.502	1	0.772	-1.29	12	15.5	0.000117	0.00195	3.08	3.08	47.8	15.5	0.933	1	0.97	-1.03	15.1	15.5	0.000162	0.00221	3.02	3.02	46.8	15.5	0.767	1	0.896	-1.12	13.9	15.5	0.00214	0.0186	2.51	2.51	39	15.5	9.6e-06	0.000182	0.241	-4.15	12	49.8
DCAF7	839	6.1e-05	0.00103	0.572	-1.75	81	142	0.449	1	0.912	-1.1	129	142	7.72e-06	0.00018	0.527	-1.9	74.7	142	0.26	1	0.871	-1.15	123	142	1.14e-06	2.81e-05	0.49	-2.04	69.4	142	0.968	1	0.995	-1	141	142	3.15e-05	0.000514	0.557	-1.79	78.9	142	0.001	0.0102	1.59	1.59	129	81
GPX1	602	6.11e-05	0.00104	2.08	2.08	92.7	44.7	0.982	1	0.995	-1	44.4	44.7	2.37e-07	7.77e-06	2.5	2.5	112	44.7	0.511	1	1.14	1.14	51.1	44.7	1.05e-05	0.000205	2.21	2.21	98.8	44.7	0.361	1	1.2	1.2	53.7	44.7	1.67e-06	3.8e-05	2.35	2.35	105	44.7	5.63e-05	0.000861	0.48	-2.09	44.4	92.7
UBE2H	1120	0.0087	0.0653	0.678	-1.47	76.5	113	0.00325	0.735	1.43	1.43	162	113	0.191	0.539	0.833	-1.2	94	113	1.76e-05	0.00147	1.67	1.67	188	113	0.664	0.885	0.943	-1.06	106	113	8.14e-12	1.39e-09	2.18	2.18	246	113	0.106	0.34	1.23	1.23	139	113	6.58e-08	1.94e-06	2.12	2.12	162	76.5
CDC5L	1020	6.16e-05	0.00104	0.601	-1.67	98.8	165	0.554	1	0.936	-1.07	154	165	0.000204	0.00308	0.627	-1.59	103	165	0.495	1	0.926	-1.08	152	165	9.71e-05	0.00143	0.61	-1.64	100	165	0.226	1	0.871	-1.15	143	165	0.000665	0.00706	0.656	-1.52	108	165	0.000579	0.00637	1.56	1.56	154	98.8
MPHOSPH10	771	6.19e-05	0.00105	0.542	-1.84	66	122	0.778	1	1.04	1.04	126	122	5.73e-05	0.00104	0.54	-1.85	65.8	122	0.551	1	0.925	-1.08	113	122	0.00132	0.0129	0.625	-1.6	76.2	122	0.473	1	0.91	-1.1	111	122	0.0387	0.172	0.751	-1.33	91.5	122	1.99e-05	0.000348	1.91	1.91	126	66
UBXN4	880	6.2e-05	0.00105	0.57	-1.75	79.8	140	0.524	1	1.08	1.08	151	140	8.52e-05	0.00148	0.578	-1.73	80.9	140	0.264	1	0.871	-1.15	122	140	7.12e-05	0.00109	0.573	-1.74	80.3	140	0.36	1	0.894	-1.12	125	140	0.0123	0.0729	0.721	-1.39	101	140	4.25e-06	8.79e-05	1.89	1.89	151	79.8
MAPK1IP1L	827	6.36e-05	0.00107	0.562	-1.78	75.4	134	0.722	1	0.957	-1.04	128	134	0.00012	0.00198	0.577	-1.73	77.4	134	0.485	1	0.917	-1.09	123	134	0.000282	0.00353	0.599	-1.67	80.3	134	0.756	1	0.962	-1.04	129	134	0.000251	0.00313	0.596	-1.68	79.9	134	0.000248	0.0031	1.7	1.7	128	75.4
BRCA1	637	6.37e-05	0.00107	0.54	-1.85	64.9	120	0.73	1	0.956	-1.05	115	120	6.81e-06	0.000161	0.488	-2.05	58.7	120	0.0822	0.91	0.787	-1.27	94.6	120	3.59e-07	1.02e-05	0.428	-2.34	51.4	120	0.0252	0.341	0.73	-1.37	87.7	120	2.15e-08	7.1e-07	0.376	-2.66	45.2	120	0.000236	0.00296	1.77	1.77	115	64.9
NSD1	524	6.38e-05	0.00107	0.472	-2.12	41.6	88.3	0.805	1	0.963	-1.04	85	88.3	0.000178	0.00276	0.501	-1.99	44.3	88.3	0.68	1	1.06	1.06	93.8	88.3	2.7e-05	0.000472	0.448	-2.23	39.5	88.3	0.783	1	1.04	1.04	92	88.3	2.94e-05	0.000487	0.45	-2.22	39.7	88.3	0.000159	0.00212	2.04	2.04	85	41.6
PTK2	389	0.555	0.861	0.869	-1.15	33.1	38.1	0.387	1	1.21	1.21	46	38.1	0.967	0.994	0.99	-1.01	37.7	38.1	0.0121	0.281	1.67	1.67	63.6	38.1	0.223	0.544	1.3	1.3	49.5	38.1	0.00157	0.0423	1.89	1.89	71.7	38.1	0.22	0.517	1.3	1.3	49.6	38.1	0.148	0.441	1.39	1.39	46	33.1
IFITM3	3150	6.63e-05	0.00111	1.35	1.35	411	304	0.895	1	1.01	1.01	307	304	1.46e-06	4.03e-05	1.43	1.43	436	304	0.061	0.787	1.16	1.16	352	304	3.01e-12	1.87e-10	1.66	1.66	504	304	0.161	0.927	1.12	1.12	340	304	1.8e-11	9.42e-10	1.63	1.63	496	304	0.000113	0.00159	0.747	-1.34	307	411
RPAP2	449	6.69e-05	0.00112	0.448	-2.23	35.7	79.7	0.781	1	0.957	-1.05	76.2	79.7	0.000147	0.00235	0.472	-2.12	37.6	79.7	0.718	1	0.944	-1.06	75.2	79.7	0.000125	0.00178	0.467	-2.14	37.2	79.7	0.532	1	0.903	-1.11	72	79.7	4.97e-05	0.000774	0.439	-2.28	35	79.7	0.000184	0.0024	2.14	2.14	76.2	35.7
DTX2	364	0.000555	0.007	0.349	-2.87	14.5	41.6	0.773	1	0.938	-1.07	39	41.6	0.054	0.25	0.616	-1.62	25.6	41.6	0.0098	0.242	1.66	1.66	69	41.6	0.499	0.791	0.857	-1.17	35.6	41.6	0.000197	0.00804	2.03	2.03	84.2	41.6	0.189	0.475	1.31	1.31	54.5	41.6	0.00131	0.0126	2.69	2.69	39	14.5
ABI2	229	6.78e-05	0.00113	0.334	-3	17.6	52.7	0.193	1	0.761	-1.31	40.1	52.7	6.86e-05	0.00122	0.334	-2.99	17.6	52.7	0.056	0.753	0.659	-1.52	34.7	52.7	1.47e-05	0.000276	0.278	-3.59	14.7	52.7	0.0637	0.607	0.668	-1.5	35.2	52.7	4.02e-05	0.000637	0.315	-3.18	16.6	52.7	0.00393	0.0306	2.28	2.28	40.1	17.6
AMMECR1	182	0.0177	0.112	0.406	-2.46	9.73	24	0.734	1	0.904	-1.11	21.7	24	0.00562	0.0482	0.315	-3.18	7.54	24	0.0496	0.695	1.66	1.66	39.8	24	0.425	0.738	0.782	-1.28	18.7	24	0.0725	0.652	1.6	1.6	38.3	24	0.791	0.932	0.925	-1.08	22.2	24	0.038	0.179	2.23	2.23	21.7	9.73
CHML	790	7.08e-05	0.00118	0.54	-1.85	63.9	118	0.981	1	1	1	119	118	1.48e-06	4.06e-05	0.453	-2.21	53.6	118	0.0504	0.699	1.27	1.27	151	118	0.000344	0.00417	0.581	-1.72	68.8	118	0.0245	0.336	1.32	1.32	156	118	2.01e-05	0.000355	0.509	-1.96	60.3	118	6.46e-05	0.000973	1.86	1.86	119	63.9
COBL	352	7.12e-05	0.00118	0.394	-2.54	25.4	64.4	0.272	1	0.815	-1.23	52.5	64.4	0.000199	0.00302	0.429	-2.33	27.6	64.4	0.719	1	0.938	-1.07	60.4	64.4	0.00454	0.0352	0.553	-1.81	35.6	64.4	0.174	0.957	0.774	-1.29	49.8	64.4	0.00641	0.0439	0.569	-1.76	36.6	64.4	0.00265	0.0221	2.07	2.07	52.5	25.4
IFITM2	2140	7.15e-05	0.00119	1.43	1.43	300	209	0.324	1	1.1	1.1	230	209	1.29e-08	5.32e-07	1.65	1.65	345	209	0.587	1	1.05	1.05	221	209	0.00011	0.0016	1.42	1.42	297	209	0.681	1	1.04	1.04	218	209	1.66e-06	3.79e-05	1.53	1.53	321	209	0.00265	0.022	0.768	-1.3	230	300
IPO9	1840	7.18e-05	0.00119	0.693	-1.44	199	287	0.208	1	0.897	-1.11	257	287	4.8e-06	0.000118	0.65	-1.54	186	287	0.716	1	0.97	-1.03	278	287	0.000285	0.00355	0.718	-1.39	206	287	0.479	1	0.942	-1.06	270	287	3.97e-09	1.51e-07	0.56	-1.79	160	287	0.00624	0.0444	1.29	1.29	257	199
TENT4A	426	7.35e-05	0.00122	0.421	-2.38	29.8	70.8	0.47	1	1.13	1.13	79.6	70.8	6.19e-05	0.00112	0.415	-2.41	29.4	70.8	0.862	1	1.03	1.03	72.8	70.8	0.000293	0.00364	0.466	-2.15	33	70.8	0.536	1	1.11	1.11	78.3	70.8	0.000207	0.00266	0.454	-2.2	32.1	70.8	4.62e-06	9.46e-05	2.68	2.68	79.6	29.8
SETD7	394	7.36e-05	0.00122	0.434	-2.3	32.4	74.6	0.655	1	1.07	1.07	80.2	74.6	1.58e-05	0.000334	0.389	-2.57	29	74.6	0.291	1	0.834	-1.2	62.2	74.6	2.5e-05	0.000443	0.402	-2.49	30	74.6	0.0901	0.722	0.74	-1.35	55.2	74.6	3.18e-05	0.000515	0.409	-2.45	30.5	74.6	1.35e-05	0.000246	2.48	2.48	80.2	32.4
GFPT1	476	7.36e-05	0.00122	0.434	-2.3	32.4	74.6	0.366	1	1.15	1.15	86.1	74.6	7.32e-05	0.00129	0.434	-2.3	32.4	74.6	0.437	1	1.13	1.13	84.4	74.6	0.000263	0.00334	0.475	-2.11	35.4	74.6	0.0854	0.704	1.3	1.3	97.2	74.6	0.00012	0.00168	0.449	-2.22	33.5	74.6	2.13e-06	4.71e-05	2.66	2.66	86.1	32.4
CRK	450	7.39e-05	0.00122	0.42	-2.38	29.7	70.6	0.508	1	1.11	1.11	78.7	70.6	0.00095	0.0112	0.508	-1.97	35.9	70.6	0.521	1	1.11	1.11	78.5	70.6	0.00623	0.0454	0.585	-1.71	41.3	70.6	0.559	1	1.1	1.1	77.7	70.6	0.00157	0.0143	0.527	-1.9	37.2	70.6	5.94e-06	0.000119	2.65	2.65	78.7	29.7
EEA1	376	7.43e-05	0.00123	0.389	-2.57	24.5	63	0.882	1	0.974	-1.03	61.3	63	0.00021	0.00316	0.425	-2.35	26.8	63	0.23	1	1.23	1.23	77.2	63	3.85e-05	0.000639	0.368	-2.72	23.1	63	0.384	1	1.16	1.16	73.1	63	0.000278	0.00341	0.435	-2.3	27.4	63	0.000125	0.00173	2.5	2.5	61.3	24.5
MDN1	390	7.49e-05	0.00123	0.433	-2.31	32.1	74.1	0.835	1	0.966	-1.04	71.6	74.1	2.01e-05	0.000416	0.394	-2.54	29.2	74.1	0.369	1	0.858	-1.17	63.6	74.1	3.85e-06	8.53e-05	0.348	-2.88	25.8	74.1	0.556	1	0.906	-1.1	67.1	74.1	4.89e-06	9.83e-05	0.354	-2.82	26.2	74.1	0.000159	0.00212	2.23	2.23	71.6	32.1
GOLPH3	785	7.5e-05	0.00124	0.544	-1.84	65.4	120	0.86	1	0.977	-1.02	117	120	0.00072	0.00897	0.605	-1.65	72.7	120	0.943	1	0.991	-1.01	119	120	0.0052	0.0395	0.668	-1.5	80.3	120	0.945	1	1.01	1.01	121	120	0.0309	0.146	0.739	-1.35	88.8	120	0.000147	0.002	1.8	1.8	117	65.4
PSME1	1980	7.52e-05	0.00124	1.41	1.41	315	223	0.84	1	1.02	1.02	227	223	1.99e-06	5.26e-05	1.51	1.51	336	223	0.0928	0.964	0.847	-1.18	189	223	0.149	0.436	1.14	1.14	254	223	0.068	0.632	0.834	-1.2	186	223	0.151	0.419	1.14	1.14	254	223	0.000168	0.00223	0.721	-1.39	227	315
RNASEK	2780	7.63e-05	0.00125	1.36	1.36	389	286	0.972	1	1	1	287	286	0.000557	0.00723	1.31	1.31	375	286	0.359	1	1.08	1.08	309	286	1.09e-05	0.000213	1.41	1.41	402	286	0.115	0.816	1.14	1.14	325	286	7.25e-06	0.00014	1.41	1.41	405	286	8.79e-05	0.00129	0.737	-1.36	287	389
POGK	477	7.79e-05	0.00128	0.467	-2.14	39.6	84.7	0.6	1	0.921	-1.09	78	84.7	0.000141	0.00227	0.485	-2.06	41.1	84.7	0.615	1	0.924	-1.08	78.3	84.7	5.21e-05	0.000829	0.456	-2.19	38.6	84.7	0.479	1	0.894	-1.12	75.7	84.7	0.000119	0.00167	0.48	-2.08	40.6	84.7	0.000507	0.00573	1.97	1.97	78	39.6
RPL4	5450	7.85e-05	0.00129	1.23	1.23	814	662	0.452	1	0.959	-1.04	635	662	0.0175	0.114	1.14	1.14	751	662	0.05	0.696	0.895	-1.12	592	662	0.0586	0.242	1.11	1.11	732	662	3.9e-05	0.00202	0.786	-1.27	520	662	0.0327	0.151	1.12	1.12	742	662	2.71e-06	5.85e-05	0.78	-1.28	635	814
CASC3	723	7.86e-05	0.00129	0.554	-1.8	69.6	126	0.453	1	0.907	-1.1	114	126	9.9e-05	0.00169	0.56	-1.79	70.4	126	0.0972	0.981	0.801	-1.25	101	126	1.53e-05	0.000285	0.516	-1.94	64.8	126	0.114	0.813	0.81	-1.23	102	126	0.000566	0.00616	0.606	-1.65	76.1	126	0.0012	0.0117	1.64	1.64	114	69.6
NCOA7	820	8.06e-05	0.00132	0.568	-1.76	76.2	134	0.469	1	1.09	1.09	146	134	1.07e-05	0.000238	0.523	-1.91	70.2	134	0.989	1	0.998	-1	134	134	9.75e-07	2.43e-05	0.475	-2.11	63.7	134	0.543	1	0.927	-1.08	124	134	1.2e-05	0.000221	0.525	-1.9	70.5	134	3.91e-06	8.18e-05	1.92	1.92	146	76.2
ZNF580	339	0.239	0.607	1.34	1.34	38.5	28.8	0.65	1	1.12	1.12	32.4	28.8	0.241	0.61	1.33	1.33	38.5	28.8	0.0316	0.522	1.66	1.66	47.8	28.8	0.00193	0.0179	2.03	2.03	58.4	28.8	0.154	0.911	1.42	1.42	40.8	28.8	0.00698	0.0468	1.86	1.86	53.7	28.8	0.466	0.791	0.841	-1.19	32.4	38.5
MTCO1P12	584	8.67e-05	0.00141	1.91	1.91	107	56.3	0.96	1	0.991	-1.01	55.7	56.3	0.000708	0.00884	1.76	1.76	99.1	56.3	0.38	1	0.841	-1.19	47.3	56.3	0.00391	0.0313	1.63	1.63	91.7	56.3	0.301	1	0.814	-1.23	45.8	56.3	0.0367	0.165	1.44	1.44	80.9	56.3	7.18e-05	0.00107	0.519	-1.93	55.7	107
PPFIA1	619	8.77e-05	0.00143	0.498	-2.01	47.5	95.3	0.709	1	1.05	1.05	100	95.3	0.000699	0.00876	0.56	-1.79	53.4	95.3	0.59	1	1.08	1.08	103	95.3	0.000968	0.01	0.571	-1.75	54.4	95.3	0.318	1	1.15	1.15	110	95.3	0.00158	0.0145	0.587	-1.7	56	95.3	2.05e-05	0.000358	2.12	2.12	100	47.5
YIF1A	980	8.9e-05	0.00145	1.64	1.64	165	100	0.67	1	0.941	-1.06	94.2	100	0.0108	0.0791	1.4	1.4	140	100	0.599	1	1.08	1.08	108	100	0.00168	0.0159	1.5	1.5	150	100	0.793	1	1.04	1.04	104	100	0.193	0.479	1.19	1.19	119	100	1.58e-05	0.000283	0.572	-1.75	94.2	165
KIAA2026	357	8.92e-05	0.00145	0.364	-2.75	20.5	56.4	0.832	1	0.96	-1.04	54.1	56.4	0.00576	0.0492	0.537	-1.86	30.2	56.4	0.328	1	1.19	1.19	67.2	56.4	0.00108	0.011	0.461	-2.17	26	56.4	0.183	0.974	1.27	1.27	71.5	56.4	0.00688	0.0463	0.546	-1.83	30.7	56.4	0.000183	0.00239	2.64	2.64	54.1	20.5
RPL26L1	406	0.526	0.849	1.15	1.15	42.6	36.9	0.782	1	0.937	-1.07	34.6	36.9	0.511	0.838	1.16	1.16	42.8	36.9	0.0144	0.316	1.66	1.66	61.5	36.9	0.00317	0.0265	1.83	1.83	67.6	36.9	0.0853	0.704	1.45	1.45	53.4	36.9	0.00361	0.0282	1.82	1.82	67.1	36.9	0.363	0.714	0.812	-1.23	34.6	42.6
SMIM13	490	9.39e-05	0.00152	0.45	-2.22	34.7	77.1	0.879	1	1.02	1.02	79	77.1	0.000176	0.00274	0.47	-2.13	36.2	77.1	0.526	1	1.1	1.1	85.2	77.1	0.00266	0.0232	0.566	-1.77	43.7	77.1	0.448	1	1.13	1.13	86.9	77.1	0.00764	0.0504	0.611	-1.64	47.1	77.1	5.34e-05	0.000823	2.28	2.28	79	34.7
DDX3X	1860	9.43e-05	0.00153	0.691	-1.45	188	272	0.731	1	0.971	-1.03	264	272	4.03e-06	0.0001	0.639	-1.56	174	272	0.116	1	1.14	1.14	310	272	0.000169	0.00228	0.701	-1.43	191	272	0.288	1	1.09	1.09	298	272	2.54e-07	6.9e-06	0.6	-1.67	163	272	0.000358	0.00425	1.41	1.41	264	188
TGS1	346	9.6e-05	0.00155	0.366	-2.73	20.6	56.3	0.431	1	0.857	-1.17	48.2	56.3	7.42e-05	0.00131	0.357	-2.8	20.1	56.3	0.0531	0.726	1.4	1.4	78.9	56.3	0.00102	0.0105	0.458	-2.18	25.8	56.3	0.136	0.878	1.3	1.3	73.3	56.3	0.000332	0.00395	0.413	-2.42	23.2	56.3	0.00125	0.0121	2.34	2.34	48.2	20.6
NR2F2	545	9.67e-05	0.00156	0.505	-1.98	49.1	97.2	0.146	1	0.802	-1.25	77.9	97.2	5.15e-05	0.000956	0.488	-2.05	47.4	97.2	0.376	1	0.877	-1.14	85.2	97.2	0.000718	0.00782	0.565	-1.77	54.9	97.2	0.256	1	0.844	-1.19	82	97.2	0.000188	0.00247	0.524	-1.91	50.9	97.2	0.0113	0.0714	1.59	1.59	77.9	49.1
BNIP3L	306	0.614	0.893	0.874	-1.14	26.4	30.2	0.617	1	1.13	1.13	34.2	30.2	0.873	0.972	1.04	1.04	31.4	30.2	0.0276	0.483	1.66	1.66	50.1	30.2	0.188	0.496	1.37	1.37	41.3	30.2	0.0201	0.298	1.7	1.7	51.4	30.2	0.178	0.459	1.38	1.38	41.6	30.2	0.317	0.666	1.3	1.3	34.2	26.4
CSNK1A1	1520	9.68e-05	0.00156	0.655	-1.53	141	215	0.717	1	1.04	1.04	222	215	0.000153	0.00244	0.664	-1.51	142	215	0.101	0.998	1.16	1.16	250	215	0.000245	0.00314	0.674	-1.48	145	215	0.0875	0.714	1.17	1.17	251	215	0.00148	0.0137	0.714	-1.4	153	215	2.17e-05	0.000377	1.58	1.58	222	141
FERMT2	882	9.8e-05	0.00158	0.56	-1.79	70.3	126	0.456	1	1.1	1.1	138	126	8.22e-05	0.00143	0.555	-1.8	69.8	126	0.197	1	1.17	1.17	147	126	0.0198	0.11	0.726	-1.38	91.2	126	0.0665	0.623	1.25	1.25	156	126	0.00437	0.0327	0.669	-1.49	84.1	126	4.53e-06	9.31e-05	1.96	1.96	138	70.3
MARCKSL1	188	0.000104	0.00167	2.96	2.96	50.7	17.1	0.651	1	1.16	1.16	19.9	17.1	0.0036	0.0336	2.32	2.32	39.7	17.1	0.0556	0.75	0.43	-2.33	7.36	17.1	0.477	0.776	1.26	1.26	21.6	17.1	0.195	0.993	0.599	-1.67	10.3	17.1	0.52	0.789	1.23	1.23	21.1	17.1	0.000405	0.00474	0.392	-2.55	19.9	50.7
SMIM4	1320	0.846	0.968	1.03	1.03	113	110	0.545	1	0.92	-1.09	101	110	0.63	0.895	1.07	1.07	117	110	2.58e-05	0.00207	1.66	1.66	183	110	1.06e-10	5.43e-09	2.11	2.11	232	110	3.76e-05	0.00199	1.65	1.65	181	110	7.11e-17	6.75e-15	2.56	2.56	281	110	0.424	0.761	0.896	-1.12	101	113
MYCBP2	681	0.000106	0.0017	0.525	-1.9	55.2	105	0.383	1	1.12	1.12	118	105	0.000172	0.00269	0.538	-1.86	56.6	105	0.362	1	1.13	1.13	119	105	9.47e-05	0.0014	0.522	-1.92	54.9	105	0.149	0.903	1.21	1.21	127	105	1.55e-06	3.57e-05	0.424	-2.36	44.5	105	3.03e-06	6.49e-05	2.14	2.14	118	55.2
WWC1	494	0.000107	0.00171	0.459	-2.18	36.1	78.6	0.763	1	1.05	1.05	82.5	78.6	0.0149	0.101	0.645	-1.55	50.7	78.6	0.628	1	0.924	-1.08	72.7	78.6	0.00132	0.013	0.543	-1.84	42.7	78.6	0.987	1	1	1	78.9	78.6	0.0183	0.0983	0.655	-1.53	51.5	78.6	3.46e-05	0.000562	2.29	2.29	82.5	36.1
UQCR10	1360	0.000107	0.00172	1.52	1.52	215	142	0.696	1	1.05	1.05	148	142	0.00499	0.0439	1.36	1.36	193	142	0.667	1	0.949	-1.05	135	142	0.000473	0.00556	1.46	1.46	207	142	0.328	1	0.887	-1.13	126	142	0.00476	0.0348	1.37	1.37	194	142	0.000471	0.00539	0.689	-1.45	148	215
LRPPRC	1510	0.000109	0.00175	0.681	-1.47	171	251	0.551	1	0.947	-1.06	238	251	0.000593	0.00764	0.715	-1.4	179	251	0.0852	0.928	0.852	-1.17	214	251	2.24e-09	9.76e-08	0.526	-1.9	132	251	0.0187	0.282	0.8	-1.25	201	251	2.66e-10	1.2e-08	0.501	-1.99	126	251	0.00101	0.0102	1.39	1.39	238	171
FTH1	12100	0.00659	0.0527	1.12	1.12	1170	1040	0.0247	1	1.1	1.1	1150	1040	4.79e-08	1.8e-06	1.25	1.25	1310	1040	1.79e-37	3.14e-34	1.65	1.65	1720	1040	9.36e-55	4.24e-52	1.82	1.82	1900	1040	2.1e-36	2.46e-33	1.64	1.64	1710	1040	5.57e-71	4.35e-68	1.97	1.97	2050	1040	0.637	0.884	0.981	-1.02	1150	1170
DDR2	638	0.0134	0.0907	0.649	-1.54	53.9	83	0.632	1	1.08	1.08	89.3	83	0.000416	0.00559	0.514	-1.94	42.7	83	0.000312	0.0163	1.65	1.65	137	83	0.00102	0.0105	0.545	-1.83	45.3	83	7.47e-05	0.00354	1.73	1.73	143	83	0.000554	0.00605	0.524	-1.91	43.5	83	0.00339	0.027	1.66	1.66	89.3	53.9
BRCA2	283	0.000112	0.00179	0.363	-2.75	19.8	54.6	0.956	1	0.99	-1.01	54	54.6	9.59e-05	0.00164	0.357	-2.8	19.5	54.6	0.855	1	1.04	1.04	56.5	54.6	1.44e-05	0.000271	0.29	-3.45	15.8	54.6	0.683	1	0.923	-1.08	50.4	54.6	1.8e-06	4.05e-05	0.216	-4.64	11.8	54.6	0.000135	0.00185	2.72	2.72	54	19.8
RPRD2	641	0.000113	0.00181	0.502	-1.99	47.2	93.9	0.525	1	1.09	1.09	103	93.9	0.000113	0.0019	0.502	-1.99	47.2	93.9	0.101	0.998	1.25	1.25	118	93.9	0.00323	0.0268	0.61	-1.64	57.3	93.9	0.139	0.885	1.23	1.23	115	93.9	0.00578	0.0407	0.633	-1.58	59.4	93.9	9.31e-06	0.000178	2.18	2.18	103	47.2
RPL11	6100	0.000115	0.00182	1.21	1.21	870	716	0.295	1	0.945	-1.06	677	716	0.000195	0.00297	1.21	1.21	864	716	0.133	1	0.922	-1.08	660	716	0.00709	0.0504	1.15	1.15	822	716	0.00143	0.0395	0.838	-1.19	600	716	1.6e-05	0.000287	1.24	1.24	889	716	9.99e-07	2.41e-05	0.778	-1.28	677	870
RFWD3	738	0.000116	0.00184	0.567	-1.76	72.4	128	0.832	1	1.03	1.03	131	128	0.00927	0.0705	0.698	-1.43	89.1	128	0.0786	0.9	0.791	-1.26	101	128	3.86e-07	1.09e-05	0.445	-2.25	56.8	128	0.178	0.966	0.838	-1.19	107	128	8.13e-08	2.43e-06	0.417	-2.4	53.2	128	5.04e-05	0.000782	1.81	1.81	131	72.4
MIR4435-2HG	773	0.0194	0.12	0.636	-1.57	43.8	68.8	0.418	1	1.14	1.14	78.6	68.8	0.533	0.85	0.896	-1.12	61.7	68.8	0.000989	0.0412	1.65	1.65	114	68.8	8.46e-05	0.00127	1.81	1.81	124	68.8	1.88e-05	0.00108	1.89	1.89	130	68.8	4.1e-08	1.3e-06	2.22	2.22	153	68.8	0.0019	0.0169	1.8	1.8	78.6	43.8
TTF1	528	0.000117	0.00185	0.488	-2.05	43	88	0.886	1	0.979	-1.02	86.2	88	0.000281	0.00402	0.515	-1.94	45.3	88	0.403	1	0.878	-1.14	77.3	88	0.00169	0.016	0.575	-1.74	50.6	88	0.727	1	0.948	-1.05	83.5	88	0.00558	0.0396	0.62	-1.61	54.6	88	0.000197	0.00254	2	2	86.2	43
MAP3K1	166	0.000118	0.00187	0.163	-6.12	5.25	32.2	0.42	1	1.21	1.21	39	32.2	0.000896	0.0107	0.291	-3.43	9.37	32.2	0.68	1	0.9	-1.11	28.9	32.2	0.000382	0.00458	0.242	-4.14	7.78	32.2	0.741	1	1.08	1.08	34.9	32.2	0.000472	0.00532	0.254	-3.93	8.18	32.2	1.62e-05	0.000289	7.42	7.42	39	5.25
INO80	478	0.000118	0.00187	0.482	-2.08	41.1	85.4	0.535	1	0.907	-1.1	77.5	85.4	2.75e-05	0.000551	0.44	-2.27	37.6	85.4	0.647	1	0.931	-1.07	79.5	85.4	6.1e-06	0.000129	0.4	-2.5	34.2	85.4	0.566	1	0.914	-1.09	78.1	85.4	0.000499	0.00558	0.527	-1.9	45	85.4	0.00103	0.0103	1.88	1.88	77.5	41.1
RAB3GAP2	860	0.00012	0.00189	0.555	-1.8	66.2	119	0.486	1	1.09	1.09	130	119	0.000956	0.0112	0.612	-1.63	73.1	119	0.214	1	1.17	1.17	139	119	0.074	0.283	0.781	-1.28	93.3	119	0.0611	0.593	1.26	1.26	150	119	0.0293	0.14	0.736	-1.36	87.9	119	7.08e-06	0.000139	1.97	1.97	130	66.2
BAZ2B	507	0.000121	0.00191	0.467	-2.14	37.5	80.2	0.884	1	0.977	-1.02	78.3	80.2	0.00179	0.0189	0.558	-1.79	44.8	80.2	0.748	1	1.05	1.05	84.3	80.2	0.000723	0.00787	0.526	-1.9	42.1	80.2	0.477	1	1.12	1.12	89.4	80.2	0.00915	0.0581	0.625	-1.6	50.1	80.2	0.000205	0.00262	2.09	2.09	78.3	37.5
JMJD1C	402	0.000122	0.00192	0.406	-2.46	25.6	63	0.594	1	1.1	1.1	69.1	63	0.000334	0.00465	0.442	-2.26	27.8	63	0.239	1	1.22	1.22	76.9	63	0.000333	0.00406	0.442	-2.26	27.8	63	0.137	0.879	1.28	1.28	80.9	63	0.00127	0.0121	0.493	-2.03	31.1	63	1.75e-05	0.000311	2.7	2.7	69.1	25.6
TNIP1	483	0.000125	0.00196	0.41	-2.44	26.2	63.8	0.597	1	1.1	1.1	69.9	63.8	0.0208	0.128	0.627	-1.59	40	63.8	0.221	1	1.23	1.23	78.4	63.8	0.443	0.752	0.868	-1.15	55.4	63.8	0.0627	0.604	1.36	1.36	86.7	63.8	0.909	0.973	0.98	-1.02	62.5	63.8	1.82e-05	0.000321	2.67	2.67	69.9	26.2
NOM1	420	0.000128	0.00201	0.464	-2.15	36.5	78.6	0.609	1	0.92	-1.09	72.3	78.6	0.000116	0.00195	0.461	-2.17	36.2	78.6	0.306	1	0.843	-1.19	66.2	78.6	2.75e-05	0.000479	0.419	-2.39	32.9	78.6	0.3	1	0.841	-1.19	66.1	78.6	1.35e-05	0.000244	0.399	-2.51	31.3	78.6	0.000759	0.008	1.98	1.98	72.3	36.5
RANBP2	617	0.000128	0.00201	0.528	-1.89	55	104	0.698	1	1.05	1.05	110	104	2.93e-05	0.000579	0.49	-2.04	51	104	0.798	1	0.965	-1.04	101	104	2e-05	0.000363	0.48	-2.08	50	104	0.959	1	0.993	-1.01	103	104	8.13e-07	2e-05	0.407	-2.46	42.4	104	2.85e-05	0.000473	2	2	110	55
STK4	416	0.000128	0.00201	0.438	-2.28	31	70.8	0.968	1	1.01	1.01	71.2	70.8	0.000257	0.00373	0.462	-2.17	32.7	70.8	0.973	1	1.01	1.01	71.2	70.8	0.000644	0.00718	0.494	-2.02	34.9	70.8	0.773	1	1.05	1.05	74.2	70.8	7.37e-05	0.00109	0.421	-2.38	29.8	70.8	0.000111	0.00157	2.3	2.3	71.2	31
AC073140.1	115	0.000128	0.00201	6.38	6.38	31.5	4.94	0.992	1	1.01	1.01	4.97	4.94	0.000102	0.00173	6.54	6.54	32.3	4.94	0.935	1	0.949	-1.05	4.68	4.94	0.0207	0.114	3.28	3.28	16.2	4.94	0.529	1	0.634	-1.58	3.13	4.94	0.0123	0.0727	3.58	3.58	17.7	4.94	0.00013	0.00179	0.158	-6.34	4.97	31.5
CUL5	413	0.000129	0.00201	0.453	-2.21	34.1	75.1	0.48	1	0.888	-1.13	66.7	75.1	8.47e-05	0.00147	0.44	-2.27	33.1	75.1	0.748	1	0.948	-1.05	71.2	75.1	0.000123	0.00175	0.452	-2.21	33.9	75.1	0.714	1	0.941	-1.06	70.7	75.1	1.09e-05	0.000202	0.38	-2.63	28.5	75.1	0.00142	0.0134	1.96	1.96	66.7	34.1
JMY	212	0.000129	0.00202	0.286	-3.49	12.1	42.1	0.991	1	1	1	42.2	42.1	0.00083	0.01	0.372	-2.69	15.7	42.1	0.499	1	0.858	-1.17	36.1	42.1	0.000137	0.00192	0.289	-3.46	12.2	42.1	0.458	1	0.844	-1.18	35.6	42.1	0.000815	0.00844	0.371	-2.7	15.6	42.1	0.000124	0.00173	3.5	3.5	42.2	12.1
PHAX	883	0.000129	0.00202	0.57	-1.76	72.7	128	0.848	1	1.02	1.02	131	128	0.00183	0.0192	0.643	-1.55	82	128	0.798	1	1.03	1.03	132	128	0.0789	0.296	0.791	-1.26	101	128	0.336	1	1.12	1.12	143	128	0.025	0.125	0.737	-1.36	94	128	6.16e-05	0.000932	1.8	1.8	131	72.7
ADM	488	0.00013	0.00203	2.4	2.4	65.1	27.1	0.168	1	1.41	1.41	38.4	27.1	7.8e-07	2.26e-05	2.99	2.99	81.2	27.1	0.454	1	1.21	1.21	33	27.1	7.42e-07	1.93e-05	3	3	81.3	27.1	0.052	0.543	1.61	1.61	43.6	27.1	4.61e-12	2.63e-10	4.36	4.36	118	27.1	0.00946	0.0621	0.59	-1.7	38.4	65.1
PIGM	228	0.211	0.566	0.691	-1.45	19.4	28	0.635	1	1.13	1.13	31.7	28	0.0315	0.172	0.493	-2.03	13.8	28	0.0356	0.567	1.65	1.65	46.3	28	0.7	0.9	0.899	-1.11	25.2	28	0.0645	0.612	1.56	1.56	43.8	28	0.207	0.498	0.689	-1.45	19.3	28	0.0875	0.318	1.64	1.64	31.7	19.4
AC084756.1	239	0.000131	0.00204	0.334	-3	16.2	48.5	0.615	1	0.9	-1.11	43.7	48.5	0.000238	0.0035	0.358	-2.79	17.4	48.5	0.0995	0.991	0.691	-1.45	33.5	48.5	0.000892	0.00941	0.414	-2.41	20.1	48.5	0.364	1	0.824	-1.21	40	48.5	0.000713	0.00751	0.404	-2.47	19.6	48.5	0.000644	0.00696	2.7	2.7	43.7	16.2
RICTOR	338	0.000131	0.00204	0.372	-2.69	20.5	55.2	0.773	1	1.06	1.06	58.2	55.2	2.33e-05	0.000473	0.31	-3.23	17.1	55.2	0.135	1	1.31	1.31	72.1	55.2	4.25e-05	0.000697	0.331	-3.02	18.3	55.2	0.0575	0.574	1.4	1.4	77.1	55.2	6.86e-05	0.00103	0.348	-2.87	19.2	55.2	4.85e-05	0.00076	2.84	2.84	58.2	20.5
NIPBL-DT	214	0.000133	0.00206	3.17	3.17	45.7	14.4	0.816	1	0.915	-1.09	13.2	14.4	0.00101	0.0118	2.75	2.75	39.6	14.4	0.857	1	1.07	1.07	15.4	14.4	0.00438	0.0342	2.44	2.44	35.1	14.4	0.773	1	1.11	1.11	16	14.4	0.00611	0.0426	2.37	2.37	34.1	14.4	6.99e-05	0.00104	0.289	-3.47	13.2	45.7
BUB1	707	0.448	0.801	0.879	-1.14	64.8	73.7	0.464	1	0.883	-1.13	65.1	73.7	0.131	0.443	0.766	-1.31	56.4	73.7	0.000658	0.0297	1.65	1.65	122	73.7	0.111	0.366	1.28	1.28	94.4	73.7	3.55e-05	0.00192	1.82	1.82	134	73.7	0.0838	0.291	1.31	1.31	96.3	73.7	0.978	0.995	1	1	65.1	64.8
MFSD14C	268	0.000134	0.00207	0.363	-2.76	19.4	53.3	0.968	1	0.992	-1.01	52.9	53.3	0.00277	0.0272	0.489	-2.04	26.1	53.3	0.221	1	0.776	-1.29	41.4	53.3	5.88e-06	0.000125	0.249	-4.01	13.3	53.3	0.291	1	0.805	-1.24	42.9	53.3	0.000102	0.00145	0.353	-2.84	18.8	53.3	0.000153	0.00206	2.73	2.73	52.9	19.4
ATP2B1-AS1	110	0.000135	0.00209	7.14	7.14	30.7	4.3	0.584	1	0.657	-1.52	2.83	4.3	0.00117	0.0133	5.48	5.48	23.6	4.3	0.898	1	0.914	-1.09	3.93	4.3	0.00235	0.021	4.99	4.99	21.5	4.3	0.829	1	1.15	1.15	4.96	4.3	0.00612	0.0426	4.34	4.34	18.6	4.3	0.000124	0.00173	0.0921	-10.9	2.83	30.7
PEA15	704	0.748	0.938	0.943	-1.06	57.5	61	0.0308	1	1.43	1.43	87.4	61	0.958	0.992	0.99	-1.01	60.4	61	0.00199	0.071	1.65	1.65	101	61	0.0229	0.123	1.46	1.46	89	61	2.16e-07	1.87e-05	2.22	2.22	136	61	0.00011	0.00155	1.85	1.85	113	61	0.0135	0.0821	1.52	1.52	87.4	57.5
DDT	3820	0.000136	0.0021	1.3	1.3	492	379	0.456	1	0.947	-1.06	359	379	1.64e-07	5.57e-06	1.42	1.42	538	379	0.258	1	1.08	1.08	411	379	1.13e-11	6.56e-10	1.56	1.56	592	379	0.223	1	1.09	1.09	413	379	6.71e-16	5.75e-14	1.69	1.69	640	379	5.43e-06	0.00011	0.729	-1.37	359	492
GAPVD1	582	0.000139	0.00215	0.516	-1.94	50.3	97.4	0.548	1	0.916	-1.09	89.2	97.4	0.000194	0.00296	0.526	-1.9	51.2	97.4	0.826	1	1.03	1.03	101	97.4	0.000172	0.00233	0.522	-1.92	50.9	97.4	0.974	1	1	1	97.9	97.4	1.29e-05	0.000234	0.453	-2.21	44.2	97.4	0.00114	0.0113	1.77	1.77	89.2	50.3
TOB1	1080	0.000139	0.00215	1.59	1.59	174	109	0.514	1	0.914	-1.09	99.9	109	0.0105	0.0776	1.38	1.38	151	109	0.415	1	1.11	1.11	122	109	0.000104	0.00152	1.6	1.6	175	109	0.383	1	1.12	1.12	123	109	0.263	0.565	1.16	1.16	127	109	9.77e-06	0.000185	0.574	-1.74	99.9	174
PIM3	1540	0.000141	0.00218	0.671	-1.49	153	227	0.43	1	0.927	-1.08	211	227	0.000568	0.00736	0.7	-1.43	159	227	0.979	1	1	1	228	227	0.00187	0.0175	0.728	-1.37	165	227	0.615	1	0.953	-1.05	217	227	0.0339	0.156	0.81	-1.23	184	227	0.00238	0.0203	1.38	1.38	211	153
LRP8	388	0.000142	0.00218	0.454	-2.2	33.8	74.4	0.391	1	0.864	-1.16	64.3	74.4	0.0011	0.0126	0.525	-1.91	39	74.4	0.124	1	0.762	-1.31	56.7	74.4	0.000217	0.00284	0.468	-2.14	34.8	74.4	0.13	0.864	0.766	-1.31	57	74.4	9.5e-06	0.000179	0.374	-2.68	27.8	74.4	0.00247	0.0209	1.9	1.9	64.3	33.8
ATP11A	253	0.000143	0.00219	0.347	-2.88	17.4	50.2	0.476	1	1.15	1.15	57.5	50.2	9.09e-05	0.00157	0.33	-3.03	16.5	50.2	0.416	1	0.844	-1.19	42.3	50.2	3.05e-05	0.000521	0.288	-3.48	14.4	50.2	0.256	1	0.785	-1.27	39.4	50.2	5.22e-05	0.000812	0.308	-3.24	15.5	50.2	1.24e-05	0.00023	3.31	3.31	57.5	17.4
PLAC8	1440	9.71e-07	2.68e-05	0.502	-1.99	75.7	151	0.0057	1	1.35	1.35	203	151	0.000158	0.0025	0.606	-1.65	91.4	151	2.15e-06	0.000233	1.63	1.63	246	151	0.00851	0.0579	1.33	1.33	200	151	1.15e-08	1.3e-06	1.79	1.79	270	151	0.00334	0.0266	1.37	1.37	207	151	2.34e-13	1.54e-11	2.68	2.68	203	75.7
CDK13	344	0.000145	0.00223	0.388	-2.58	22.4	57.6	0.911	1	1.02	1.02	58.8	57.6	0.000637	0.00814	0.444	-2.25	25.6	57.6	0.675	1	1.08	1.08	62.2	57.6	0.000556	0.00633	0.439	-2.28	25.3	57.6	0.388	1	1.17	1.17	67.3	57.6	0.000396	0.00458	0.426	-2.35	24.5	57.6	9.91e-05	0.00142	2.63	2.63	58.8	22.4
ARHGAP29	536	1.48e-06	3.9e-05	0.308	-3.24	21.9	71	0.921	1	1.02	1.02	72.2	71	0.00141	0.0154	0.524	-1.91	37.2	71	0.00119	0.0479	1.63	1.63	116	71	0.0111	0.0721	0.614	-1.63	43.6	71	6.17e-05	0.00298	1.81	1.81	128	71	0.0245	0.123	0.654	-1.53	46.4	71	1e-06	2.41e-05	3.3	3.3	72.2	21.9
PDE3A	272	0.000149	0.00229	0.35	-2.86	17.6	50.3	0.637	1	1.1	1.1	55.2	50.3	0.000122	0.00201	0.342	-2.92	17.2	50.3	0.808	1	1.05	1.05	52.8	50.3	0.000113	0.00164	0.339	-2.95	17.1	50.3	0.767	1	0.942	-1.06	47.4	50.3	3.22e-05	0.000522	0.291	-3.44	14.6	50.3	3.03e-05	0.0005	3.13	3.13	55.2	17.6
NUAK2	210	0.00015	0.00229	0.242	-4.14	8.85	36.6	0.103	1	1.42	1.42	52.1	36.6	3.62e-05	0.0007	0.156	-6.42	5.7	36.6	0.801	1	1.06	1.06	38.8	36.6	0.000652	0.00724	0.317	-3.15	11.6	36.6	0.267	1	1.28	1.28	46.8	36.6	0.000219	0.0028	0.261	-3.83	9.57	36.6	1.1e-06	2.6e-05	5.88	5.88	52.1	8.85
TRMT112	3370	0.000151	0.00231	1.3	1.3	485	373	0.222	1	0.913	-1.1	341	373	0.0152	0.102	1.19	1.19	443	373	0.354	1	1.07	1.07	399	373	4.08e-07	1.14e-05	1.41	1.41	526	373	0.284	1	0.923	-1.08	345	373	0.00341	0.027	1.23	1.23	458	373	6.23e-07	1.57e-05	0.703	-1.42	341	485
PABPN1	1560	0.000159	0.00243	0.672	-1.49	150	224	0.765	1	0.972	-1.03	218	224	0.00152	0.0165	0.721	-1.39	161	224	0.469	1	0.933	-1.07	209	224	0.123	0.39	0.859	-1.16	192	224	0.893	1	0.987	-1.01	221	224	0.0378	0.169	0.813	-1.23	182	224	0.00049	0.00558	1.45	1.45	218	150
SLC11A2	531	0.00016	0.00243	0.503	-1.99	45.4	90.3	0.882	1	0.978	-1.02	88.3	90.3	0.000384	0.00523	0.53	-1.89	47.8	90.3	0.601	1	0.924	-1.08	83.4	90.3	0.000365	0.00439	0.528	-1.89	47.7	90.3	0.692	1	0.942	-1.06	85	90.3	6.11e-05	0.000931	0.476	-2.1	42.9	90.3	0.000272	0.00336	1.94	1.94	88.3	45.4
BMP6	387	0.000161	0.00245	0.367	-2.73	19.3	52.7	0.179	1	1.28	1.28	67.5	52.7	0.00654	0.0539	0.529	-1.89	27.9	52.7	0.382	1	1.18	1.18	62.1	52.7	0.54	0.818	0.884	-1.13	46.6	52.7	0.231	1	1.25	1.25	65.8	52.7	0.445	0.736	0.857	-1.17	45.1	52.7	1.25e-06	2.93e-05	3.49	3.49	67.5	19.3
DCP1A	217	0.000164	0.0025	0.33	-3.03	15.4	46.6	0.952	1	0.988	-1.01	46	46.6	5.12e-05	0.000953	0.282	-3.54	13.1	46.6	0.29	1	0.792	-1.26	36.9	46.6	2.94e-05	0.000505	0.26	-3.85	12.1	46.6	0.129	0.86	0.708	-1.41	33	46.6	6.72e-05	0.00101	0.293	-3.41	13.7	46.6	0.000199	0.00256	2.99	2.99	46	15.4
TENT4B	564	0.000166	0.00252	0.526	-1.9	52.4	99.7	0.169	1	1.2	1.2	120	99.7	1.35e-06	3.73e-05	0.406	-2.46	40.5	99.7	0.227	1	0.836	-1.2	83.3	99.7	3.33e-07	9.52e-06	0.376	-2.66	37.5	99.7	0.768	1	0.959	-1.04	95.5	99.7	8.23e-08	2.45e-06	0.347	-2.88	34.6	99.7	5.57e-07	1.41e-05	2.29	2.29	120	52.4
ANP32B	5440	0.000168	0.00254	0.812	-1.23	592	729	0.22	1	0.937	-1.07	683	729	8.97e-05	0.00155	0.805	-1.24	587	729	0.846	1	0.99	-1.01	722	729	0.749	0.92	1.02	1.02	742	729	0.078	0.676	0.91	-1.1	663	729	0.754	0.916	0.984	-1.02	717	729	0.0109	0.0699	1.15	1.15	683	592
PILRB	308	0.000172	0.0026	0.376	-2.66	20.3	54.1	0.529	1	1.12	1.12	60.8	54.1	9.98e-05	0.0017	0.356	-2.81	19.2	54.1	0.905	1	0.977	-1.02	52.8	54.1	0.000118	0.0017	0.362	-2.76	19.6	54.1	0.729	1	0.934	-1.07	50.5	54.1	0.0112	0.0677	0.563	-1.78	30.4	54.1	1.91e-05	0.000336	2.99	2.99	60.8	20.3
PIK3C2A	396	0.000173	0.00262	0.427	-2.34	27.8	65.1	0.948	1	1.01	1.01	65.9	65.1	0.000387	0.00524	0.456	-2.19	29.7	65.1	0.844	1	0.966	-1.04	62.9	65.1	0.00141	0.0137	0.505	-1.98	32.9	65.1	0.231	1	1.22	1.22	79.6	65.1	0.000928	0.00939	0.489	-2.05	31.8	65.1	0.000138	0.00189	2.37	2.37	65.9	27.8
AC104506.1	158	0.000177	0.00267	5.74	5.74	31.1	5.41	0.84	1	1.13	1.13	6.1	5.41	1.08e-05	0.000241	7.49	7.49	40.5	5.41	0.412	1	1.57	1.57	8.5	5.41	0.000881	0.00932	4.81	4.81	26	5.41	0.375	1	1.62	1.62	8.79	5.41	0.000166	0.00223	5.77	5.77	31.3	5.41	0.000238	0.00299	0.196	-5.09	6.1	31.1
CRIP2	545	0.000177	0.00268	2.01	2.01	86.8	43.1	0.206	1	1.29	1.29	55.8	43.1	6.67e-05	0.00119	2.09	2.09	90.3	43.1	0.0875	0.938	1.41	1.41	60.6	43.1	0.00144	0.0139	1.83	1.83	78.9	43.1	0.164	0.934	1.32	1.32	57.1	43.1	0.00731	0.0486	1.68	1.68	72.3	43.1	0.01	0.0649	0.643	-1.56	55.8	86.8
CASP8AP2	383	0.000179	0.0027	0.445	-2.25	31	69.7	0.421	1	0.868	-1.15	60.5	69.7	0.000292	0.00415	0.462	-2.16	32.2	69.7	0.892	1	1.02	1.02	71.3	69.7	4.68e-05	0.000757	0.402	-2.49	28	69.7	0.608	1	0.915	-1.09	63.7	69.7	2.68e-05	0.00045	0.385	-2.6	26.8	69.7	0.00252	0.0212	1.95	1.95	60.5	31
TOMM6	4030	0.000181	0.00273	1.27	1.27	557	439	0.429	1	0.947	-1.06	416	439	0.0216	0.131	1.16	1.16	510	439	0.912	1	1.01	1.01	442	439	7.97e-10	3.73e-08	1.46	1.46	642	439	0.242	1	0.923	-1.08	405	439	4.55e-08	1.43e-06	1.41	1.41	617	439	6.11e-06	0.000122	0.746	-1.34	416	557
BTG2	126	0.000184	0.00276	9.1	9.1	29	3.18	0.689	1	1.34	1.34	4.28	3.18	0.00013	0.00211	9.53	9.53	30.3	3.18	0.493	1	1.63	1.63	5.19	3.18	0.00141	0.0137	6.8	6.8	21.6	3.18	0.202	1	2.35	2.35	7.48	3.18	0.000555	0.00606	7.81	7.81	24.9	3.18	0.000221	0.00279	0.148	-6.77	4.28	29
TIMP1	1670	0.000574	0.00719	1.51	1.51	176	117	0.0811	1	1.24	1.24	145	117	2.2e-06	5.8e-05	1.73	1.73	203	117	2.86e-05	0.00226	1.63	1.63	191	117	6.64e-17	6.61e-15	2.5	2.5	292	117	8.71e-08	8.1e-06	1.85	1.85	216	117	1.25e-21	1.64e-19	2.8	2.8	327	117	0.0835	0.308	0.824	-1.21	145	176
AC091959.3	164	0.000188	0.00283	0.229	-4.36	7.91	34.5	0.661	1	0.897	-1.11	30.9	34.5	0.000145	0.00233	0.214	-4.66	7.39	34.5	0.771	1	0.931	-1.07	32.1	34.5	4.67e-05	0.000755	0.123	-8.13	4.24	34.5	0.736	1	0.92	-1.09	31.7	34.5	0.00986	0.0617	0.456	-2.19	15.7	34.5	0.00062	0.00676	3.91	3.91	30.9	7.91
CYRIB	846	0.00151	0.016	0.572	-1.75	50.7	88.6	0.427	1	1.12	1.12	99.5	88.6	0.0402	0.205	0.713	-1.4	63.2	88.6	0.000272	0.0145	1.63	1.63	145	88.6	0.105	0.355	1.26	1.26	112	88.6	5.43e-06	0.000351	1.82	1.82	162	88.6	0.0109	0.0667	1.42	1.42	126	88.6	9.21e-05	0.00134	1.96	1.96	99.5	50.7
AZIN1	778	0.000194	0.0029	0.56	-1.78	64.6	115	0.542	1	0.921	-1.09	106	115	1.19e-05	0.00026	0.491	-2.04	56.6	115	0.372	1	1.12	1.12	129	115	0.00852	0.0579	0.68	-1.47	78.4	115	0.154	0.912	1.2	1.2	138	115	0.0711	0.26	0.775	-1.29	89.4	115	0.00162	0.0149	1.64	1.64	106	64.6
SLC25A3	3500	0.000195	0.00292	1.28	1.28	524	410	0.906	1	1.01	1.01	413	410	0.145	0.468	1.1	1.1	453	410	0.297	1	0.928	-1.08	381	410	0.00933	0.0624	1.19	1.19	488	410	0.0779	0.675	0.881	-1.14	361	410	0.0355	0.161	1.15	1.15	472	410	0.000308	0.00373	0.789	-1.27	413	524
SIN3A	371	0.000197	0.00294	0.413	-2.42	25	60.6	0.832	1	1.04	1.04	63	60.6	0.000956	0.0112	0.473	-2.11	28.7	60.6	0.383	1	1.17	1.17	70.6	60.6	0.00593	0.0437	0.553	-1.81	33.5	60.6	0.8	1	1.05	1.05	63.4	60.6	0.000389	0.00452	0.438	-2.28	26.5	60.6	9.41e-05	0.00136	2.52	2.52	63	25
PPP3CA	961	0.000197	0.00294	0.587	-1.7	77.7	132	0.879	1	1.02	1.02	135	132	0.000175	0.00272	0.584	-1.71	77.3	132	0.0577	0.768	1.25	1.25	165	132	0.173	0.474	0.839	-1.19	111	132	0.0546	0.557	1.25	1.25	166	132	0.0214	0.111	0.736	-1.36	97.3	132	0.00011	0.00156	1.73	1.73	135	77.7
EIF4G1	3150	0.000197	0.00294	0.765	-1.31	343	448	0.288	1	0.93	-1.08	416	448	0.000169	0.00265	0.763	-1.31	342	448	0.508	1	1.04	1.04	468	448	0.00325	0.027	0.812	-1.23	364	448	0.496	1	1.05	1.05	468	448	2.52e-07	6.88e-06	0.682	-1.47	305	448	0.00754	0.0517	1.22	1.22	416	343
CLOCK	366	0.000198	0.00295	0.421	-2.38	26.3	62.4	0.801	1	1.05	1.05	65.3	62.4	3.21e-05	0.00063	0.359	-2.78	22.4	62.4	0.505	1	1.12	1.12	70.1	62.4	0.000222	0.0029	0.425	-2.35	26.5	62.4	0.599	1	1.1	1.1	68.4	62.4	8.26e-05	0.0012	0.39	-2.56	24.4	62.4	8.19e-05	0.0012	2.49	2.49	65.3	26.3
PUS1	365	0.000198	0.00295	0.418	-2.39	25.8	61.7	0.663	1	0.923	-1.08	56.9	61.7	0.00889	0.0687	0.576	-1.73	35.6	61.7	0.84	1	0.964	-1.04	59.5	61.7	0.0053	0.04	0.551	-1.81	34	61.7	0.485	1	0.878	-1.14	54.2	61.7	0.0168	0.0921	0.61	-1.64	37.6	61.7	0.000839	0.00876	2.21	2.21	56.9	25.8
ID2	178	0.000198	0.00295	16.9	16.9	31	1.83	0.909	1	1.12	1.12	2.06	1.83	1.77e-05	0.000371	25.4	25.4	46.5	1.83	0.667	1	1.51	1.51	2.76	1.83	2.73e-05	0.000475	23.7	23.7	43.4	1.83	0.302	1	2.47	2.47	4.52	1.83	1.94e-05	0.000344	25	25	45.8	1.83	0.000164	0.00218	0.0663	-15.1	2.06	31
FER	330	0.000199	0.00296	0.393	-2.55	22.1	56.2	0.979	1	0.995	-1.01	55.9	56.2	0.000543	0.00706	0.432	-2.32	24.3	56.2	0.693	1	1.08	1.08	60.5	56.2	0.00336	0.0277	0.51	-1.96	28.7	56.2	0.638	1	1.09	1.09	61.3	56.2	0.000124	0.00173	0.375	-2.66	21.1	56.2	0.000218	0.00276	2.53	2.53	55.9	22.1
TKT	10700	0.000199	0.00296	1.15	1.15	1440	1250	0.00348	0.752	0.886	-1.13	1110	1250	0.000105	0.00177	1.16	1.16	1450	1250	0.84	1	1.01	1.01	1260	1250	1.13e-05	0.000218	1.18	1.18	1480	1250	0.0682	0.633	1.07	1.07	1340	1250	0.00985	0.0617	1.11	1.11	1380	1250	3.69e-11	1.84e-09	0.768	-1.3	1110	1440
RIMKLB	335	0.0033	0.0303	0.438	-2.28	18.2	41.6	0.461	1	1.17	1.17	48.6	41.6	0.0262	0.151	0.563	-1.78	23.4	41.6	0.0129	0.293	1.63	1.63	67.8	41.6	0.0766	0.29	0.645	-1.55	26.8	41.6	0.00379	0.0867	1.76	1.76	72.9	41.6	0.484	0.765	0.852	-1.17	35.4	41.6	0.000354	0.00422	2.67	2.67	48.6	18.2
BIRC6	451	0.000205	0.00304	0.479	-2.09	37.6	78.6	0.839	1	0.968	-1.03	76	78.6	2.83e-05	0.000561	0.419	-2.38	33	78.6	0.724	1	1.06	1.06	83.1	78.6	3.5e-06	7.86e-05	0.363	-2.76	28.5	78.6	0.835	1	1.03	1.03	81.2	78.6	2.64e-05	0.000444	0.417	-2.4	32.8	78.6	0.000417	0.00486	2.02	2.02	76	37.6
CEP152	547	0.000206	0.00305	0.511	-1.96	46.2	90.5	0.696	1	0.943	-1.06	85.3	90.5	0.00729	0.0588	0.636	-1.57	57.5	90.5	0.714	1	0.946	-1.06	85.6	90.5	0.000294	0.00364	0.522	-1.92	47.2	90.5	0.923	1	0.986	-1.01	89.2	90.5	0.000138	0.00189	0.499	-2	45.2	90.5	0.000807	0.00847	1.84	1.84	85.3	46.2
RLF	255	0.00021	0.0031	0.332	-3.01	15.1	45.4	0.581	1	1.12	1.12	50.8	45.4	5.63e-05	0.00103	0.277	-3.61	12.6	45.4	0.954	1	0.988	-1.01	44.8	45.4	0.000822	0.00878	0.392	-2.55	17.8	45.4	0.542	1	1.13	1.13	51.4	45.4	0.00071	0.00748	0.386	-2.59	17.5	45.4	3.46e-05	0.000562	3.37	3.37	50.8	15.1
CYCS	1800	0.00021	0.0031	1.39	1.39	302	217	0.59	1	0.949	-1.05	206	217	0.0332	0.178	1.22	1.22	264	217	0.0893	0.947	0.843	-1.19	183	217	0.307	0.636	1.1	1.1	239	217	0.0109	0.192	0.77	-1.3	167	217	0.933	0.982	0.992	-1.01	216	217	2.34e-05	0.000403	0.683	-1.47	206	302
CCDC93	300	0.000212	0.00313	0.352	-2.84	17	48.3	0.704	1	1.08	1.08	52.2	48.3	0.00166	0.0177	0.442	-2.26	21.4	48.3	0.56	1	1.12	1.12	54.3	48.3	0.0026	0.0228	0.463	-2.16	22.4	48.3	0.485	1	1.15	1.15	55.5	48.3	0.0262	0.129	0.592	-1.69	28.6	48.3	6.03e-05	0.000915	3.06	3.06	52.2	17
MTR	290	0.000213	0.00313	0.4	-2.5	22.9	57.2	0.529	1	0.886	-1.13	50.6	57.2	0.00026	0.00377	0.407	-2.45	23.3	57.2	0.425	1	0.856	-1.17	48.9	57.2	7.55e-05	0.00115	0.362	-2.76	20.7	57.2	0.382	1	0.843	-1.19	48.2	57.2	2.45e-05	0.000421	0.323	-3.09	18.5	57.2	0.00161	0.0148	2.21	2.21	50.6	22.9
SLC3A2	3240	0.000213	0.00314	1.28	1.28	501	390	0.794	1	0.981	-1.02	383	390	0.0723	0.305	1.13	1.13	442	390	0.476	1	0.95	-1.05	371	390	0.373	0.697	1.06	1.06	415	390	0.0541	0.553	0.867	-1.15	338	390	0.638	0.857	1.03	1.03	403	390	7.5e-05	0.00111	0.764	-1.31	383	501
NDUFS7	967	0.000214	0.00315	1.61	1.61	157	97.2	0.402	1	1.12	1.12	109	97.2	9.71e-06	0.000219	1.75	1.75	171	97.2	0.507	1	0.907	-1.1	88.2	97.2	0.035	0.168	1.33	1.33	129	97.2	0.419	1	0.887	-1.13	86.2	97.2	0.0315	0.148	1.33	1.33	130	97.2	0.00378	0.0295	0.697	-1.43	109	157
SLC35E1	537	0.00022	0.00323	0.478	-2.09	37.1	77.5	0.561	1	1.1	1.1	84.9	77.5	0.00111	0.0127	0.534	-1.87	41.4	77.5	0.185	1	1.23	1.23	95	77.5	0.0447	0.2	0.701	-1.43	54.3	77.5	0.0669	0.626	1.32	1.32	102	77.5	0.00383	0.0295	0.582	-1.72	45.1	77.5	2.52e-05	0.000427	2.29	2.29	84.9	37.1
PKN2	1420	0.000221	0.00324	0.675	-1.48	149	220	0.795	1	0.975	-1.03	214	220	5.98e-06	0.000144	0.609	-1.64	134	220	0.33	1	1.1	1.1	241	220	1.23e-07	3.86e-06	0.549	-1.82	121	220	0.72	1	1.03	1.03	227	220	3.02e-08	9.82e-07	0.53	-1.89	117	220	0.000579	0.00637	1.44	1.44	214	149
SMARCA4	2330	0.000221	0.00324	0.74	-1.35	261	353	0.74	1	0.975	-1.03	345	353	0.00081	0.00986	0.763	-1.31	270	353	0.0788	0.901	0.872	-1.15	308	353	1.36e-05	0.000258	0.697	-1.44	246	353	0.0366	0.439	0.849	-1.18	300	353	1.06e-05	0.000198	0.693	-1.44	245	353	0.000757	0.008	1.32	1.32	345	261
TUBB4B	3140	0.000222	0.00326	1.31	1.31	429	327	0.222	1	1.1	1.1	359	327	2.8e-05	0.000557	1.36	1.36	444	327	0.987	1	1	1	327	327	3.77e-06	8.36e-05	1.4	1.4	457	327	0.97	1	0.997	-1	326	327	1.77e-07	4.95e-06	1.46	1.46	476	327	0.013	0.0796	0.837	-1.19	359	429
GPX4	2550	0.000224	0.00327	1.36	1.36	343	252	0.733	1	0.97	-1.03	245	252	4.21e-09	1.88e-07	1.6	1.6	404	252	0.54	1	1.06	1.06	266	252	1.2e-07	3.79e-06	1.53	1.53	387	252	0.356	1	1.08	1.08	273	252	1.11e-06	2.63e-05	1.49	1.49	375	252	5.73e-05	0.000875	0.714	-1.4	245	343
QTRT2	217	0.000225	0.00328	0.328	-3.04	14.6	44.4	0.519	1	0.868	-1.15	38.5	44.4	2.55e-05	0.000515	0.235	-4.26	10.4	44.4	0.85	1	0.96	-1.04	42.7	44.4	0.00159	0.0152	0.418	-2.39	18.6	44.4	0.123	0.841	0.697	-1.44	31	44.4	0.000575	0.00624	0.37	-2.7	16.4	44.4	0.00158	0.0146	2.64	2.64	38.5	14.6
DBN1	364	0.233	0.598	1.35	1.35	37.7	28	0.62	1	1.14	1.14	31.9	28	0.0712	0.302	1.55	1.55	43.4	28	0.0427	0.629	1.63	1.63	45.6	28	0.0011	0.0112	2.11	2.11	59.2	28	0.00546	0.115	1.91	1.91	53.6	28	0.000228	0.00288	2.3	2.3	64.5	28	0.482	0.801	0.844	-1.18	31.9	37.7
HJURP	504	0.000226	0.00329	0.486	-2.06	38.9	80	0.885	1	0.977	-1.02	78.2	80	0.00163	0.0174	0.554	-1.8	44.4	80	0.732	1	1.05	1.05	84.4	80	0.00103	0.0105	0.538	-1.86	43	80	0.681	1	1.07	1.07	85.3	80	0.00788	0.0517	0.618	-1.62	49.5	80	0.000374	0.00442	2.01	2.01	78.2	38.9
ATP5MC1	2770	0.00023	0.00335	1.32	1.32	408	309	0.262	1	0.912	-1.1	282	309	0.00149	0.0163	1.27	1.27	393	309	0.633	1	1.04	1.04	321	309	3.03e-05	0.000518	1.37	1.37	422	309	0.167	0.944	0.892	-1.12	276	309	0.0757	0.272	1.15	1.15	355	309	1.77e-06	4e-05	0.691	-1.45	282	408
CASP2	498	0.000231	0.00336	0.497	-2.01	41.4	83.4	0.677	1	1.07	1.07	88.9	83.4	0.0008	0.00978	0.537	-1.86	44.8	83.4	0.572	1	0.914	-1.09	76.3	83.4	0.000316	0.00388	0.507	-1.97	42.3	83.4	0.927	1	0.986	-1.01	82.2	83.4	9.19e-05	0.00132	0.469	-2.13	39.1	83.4	4.95e-05	0.000771	2.15	2.15	88.9	41.4
UBE2R2	1050	0.000233	0.00338	0.603	-1.66	84.6	140	0.918	1	1.01	1.01	142	140	0.000979	0.0115	0.641	-1.56	90	140	0.194	1	1.16	1.16	163	140	0.563	0.83	0.932	-1.07	131	140	0.0968	0.751	1.21	1.21	170	140	0.469	0.754	0.915	-1.09	129	140	0.000158	0.00211	1.68	1.68	142	84.6
CWC15	1510	0.000233	0.00339	0.675	-1.48	147	218	0.208	1	0.883	-1.13	193	218	0.00228	0.023	0.727	-1.37	159	218	0.569	1	1.06	1.06	230	218	0.0384	0.18	0.811	-1.23	177	218	0.716	1	0.965	-1.04	210	218	0.0633	0.242	0.83	-1.21	181	218	0.0143	0.0862	1.31	1.31	193	147
SRF	385	0.000234	0.0034	0.438	-2.29	28.5	65.1	0.181	1	1.25	1.25	81.4	65.1	2.74e-05	0.000549	0.367	-2.73	23.9	65.1	0.375	1	0.85	-1.18	55.4	65.1	0.00331	0.0274	0.541	-1.85	35.2	65.1	0.505	1	0.887	-1.13	57.7	65.1	0.00907	0.0577	0.588	-1.7	38.3	65.1	1.44e-06	3.35e-05	2.85	2.85	81.4	28.5
CNOT4	252	0.000235	0.0034	0.351	-2.85	16.6	47.4	0.951	1	1.01	1.01	48	47.4	0.00163	0.0174	0.436	-2.29	20.7	47.4	0.498	1	0.866	-1.16	41.1	47.4	0.000149	0.00205	0.332	-3.01	15.7	47.4	0.845	1	0.96	-1.04	45.6	47.4	0.000222	0.00282	0.348	-2.87	16.5	47.4	0.000193	0.00249	2.89	2.89	48	16.6
TPD52	1430	0.255	0.626	0.87	-1.15	125	144	0.964	1	0.995	-1.01	143	144	0.318	0.693	0.885	-1.13	127	144	4.08e-06	0.000404	1.63	1.63	234	144	0.00149	0.0144	1.41	1.41	203	144	5.8e-07	4.47e-05	1.69	1.69	243	144	0.000625	0.0067	1.45	1.45	208	144	0.275	0.62	1.14	1.14	143	125
RAD50	1220	0.000236	0.00341	0.65	-1.54	120	185	0.795	1	0.973	-1.03	180	185	5.42e-05	0.000999	0.619	-1.62	114	185	0.775	1	1.03	1.03	190	185	8.37e-05	0.00126	0.627	-1.59	116	185	0.474	1	0.927	-1.08	171	185	0.0168	0.0924	0.766	-1.31	141	185	0.000613	0.00668	1.5	1.5	180	120
RPF2	819	0.000237	0.00341	0.573	-1.75	68.4	119	0.676	1	0.947	-1.06	113	119	0.00434	0.0392	0.661	-1.51	79	119	0.549	1	0.924	-1.08	110	119	0.47	0.771	0.909	-1.1	108	119	0.129	0.86	0.813	-1.23	97	119	0.814	0.942	1.03	1.03	123	119	0.00103	0.0104	1.65	1.65	113	68.4
MTRNR2L1	198	0.000237	0.00341	3.07	3.07	43.7	14.3	0.755	1	0.886	-1.13	12.6	14.3	0.000174	0.00271	3.13	3.13	44.7	14.3	0.664	1	0.843	-1.19	12	14.3	0.0101	0.0666	2.27	2.27	32.3	14.3	0.701	1	0.861	-1.16	12.3	14.3	0.0611	0.237	1.85	1.85	26.4	14.3	0.000101	0.00144	0.289	-3.46	12.6	43.7
E2F3	409	0.000237	0.00341	0.437	-2.29	28.3	64.8	0.731	1	1.06	1.06	68.8	64.8	0.000306	0.00432	0.446	-2.24	28.9	64.8	0.589	1	1.1	1.1	71.1	64.8	0.00159	0.0153	0.509	-1.96	33	64.8	0.231	1	1.22	1.22	79.2	64.8	0.00279	0.0229	0.533	-1.88	34.5	64.8	7.03e-05	0.00105	2.43	2.43	68.8	28.3
CENPE	830	0.000237	0.00341	0.589	-1.7	76.5	130	0.0436	1	0.764	-1.31	99.3	130	0.00011	0.00185	0.569	-1.76	74	130	0.123	1	1.2	1.2	156	130	0.00135	0.0132	0.637	-1.57	82.8	130	0.881	1	1.02	1.02	132	130	0.00048	0.00541	0.608	-1.65	79	130	0.0865	0.315	1.3	1.3	99.3	76.5
ZNF609	403	0.000238	0.00343	0.431	-2.32	27.3	63.4	0.497	1	1.12	1.12	71.3	63.4	0.0328	0.177	0.653	-1.53	41.4	63.4	0.742	1	0.942	-1.06	59.7	63.4	0.00236	0.0211	0.52	-1.92	33	63.4	0.195	0.993	1.24	1.24	78.9	63.4	0.000403	0.00465	0.45	-2.22	28.5	63.4	2.06e-05	0.000358	2.61	2.61	71.3	27.3
KIFAP3	295	0.879	0.976	1.04	1.04	32.1	30.9	0.986	1	0.995	-1	30.7	30.9	0.534	0.85	0.848	-1.18	26.2	30.9	0.0332	0.54	1.63	1.63	50.3	30.9	0.294	0.622	1.29	1.29	39.7	30.9	0.103	0.776	1.46	1.46	45.2	30.9	0.269	0.571	1.3	1.3	40.2	30.9	0.865	0.968	0.958	-1.04	30.7	32.1
CDV3	1780	0.000241	0.00346	0.705	-1.42	187	266	0.905	1	1.01	1.01	269	266	0.00888	0.0687	0.785	-1.27	209	266	0.836	1	0.982	-1.02	261	266	5.88e-05	0.000929	0.679	-1.47	180	266	0.164	0.934	0.883	-1.13	235	266	3.44e-06	7.2e-05	0.633	-1.58	168	266	0.000152	0.00205	1.43	1.43	269	187
VAT1	971	0.978	0.996	0.996	-1	83.2	83.5	0.437	1	1.12	1.12	93.9	83.5	0.0522	0.244	1.33	1.33	111	83.5	0.000477	0.0227	1.63	1.63	136	83.5	0.0102	0.067	1.44	1.44	120	83.5	1.03e-08	1.19e-06	2.14	2.14	178	83.5	3.62e-07	9.55e-06	1.98	1.98	165	83.5	0.421	0.76	1.13	1.13	93.9	83.2
RBM17	1800	0.000249	0.00357	0.691	-1.45	166	240	0.921	1	1.01	1.01	242	240	0.00195	0.0202	0.735	-1.36	176	240	0.0678	0.829	1.17	1.17	282	240	0.182	0.488	0.882	-1.13	212	240	0.144	0.893	1.14	1.14	273	240	0.142	0.404	0.87	-1.15	209	240	0.000171	0.00225	1.46	1.46	242	166
CYTH3	354	0.000251	0.0036	0.408	-2.45	23.5	57.6	0.962	1	0.991	-1.01	57.1	57.6	0.0166	0.109	0.597	-1.68	34.4	57.6	0.776	1	0.948	-1.06	54.6	57.6	0.00878	0.0593	0.563	-1.78	32.4	57.6	0.816	1	1.04	1.04	60.2	57.6	0.014	0.0806	0.587	-1.7	33.9	57.6	0.000295	0.00359	2.43	2.43	57.1	23.5
DCBLD2	339	0.000255	0.00364	0.403	-2.48	22.7	56.4	0.985	1	1	1	56.6	56.4	0.000674	0.0085	0.441	-2.27	24.9	56.4	0.91	1	1.02	1.02	57.6	56.4	0.0221	0.12	0.61	-1.64	34.4	56.4	0.798	1	1.05	1.05	59.2	56.4	0.00174	0.0157	0.481	-2.08	27.1	56.4	0.00024	0.00301	2.49	2.49	56.6	22.7
NDUFA13	1340	0.000255	0.00364	1.5	1.5	202	134	0.421	1	1.1	1.1	148	134	0.00284	0.0277	1.4	1.4	188	134	0.563	1	1.07	1.07	144	134	0.00156	0.015	1.43	1.43	191	134	0.857	1	1.02	1.02	137	134	0.00119	0.0115	1.44	1.44	193	134	0.00402	0.0311	0.732	-1.37	148	202
BRD3	683	0.000259	0.00369	0.556	-1.8	60.1	108	0.61	1	1.07	1.07	116	108	0.000185	0.00285	0.546	-1.83	59.1	108	0.955	1	1.01	1.01	109	108	0.000917	0.00962	0.593	-1.69	64.1	108	0.867	1	1.02	1.02	111	108	6.43e-05	0.000972	0.518	-1.93	56	108	3.68e-05	0.000593	1.93	1.93	116	60.1
EFR3A	485	0.00538	0.0449	0.56	-1.79	36	64.2	0.738	1	1.06	1.06	68.1	64.2	0.000745	0.0092	0.477	-2.1	30.6	64.2	0.00221	0.0763	1.62	1.62	104	64.2	0.0173	0.1	0.618	-1.62	39.7	64.2	0.00691	0.139	1.54	1.54	99	64.2	0.0435	0.187	0.672	-1.49	43.2	64.2	0.00198	0.0174	1.89	1.89	68.1	36
IMP3	856	0.000264	0.00377	0.582	-1.72	71.7	123	0.547	1	0.925	-1.08	114	123	0.0359	0.188	0.749	-1.33	92.3	123	0.187	1	0.839	-1.19	103	123	0.389	0.707	0.893	-1.12	110	123	0.378	1	0.891	-1.12	110	123	0.614	0.847	1.07	1.07	131	123	0.0021	0.0183	1.59	1.59	114	71.7
RNF169	232	0.000265	0.00378	0.352	-2.84	16.5	46.8	0.522	1	0.872	-1.15	40.8	46.8	0.000165	0.00261	0.332	-3.01	15.6	46.8	0.363	1	0.82	-1.22	38.4	46.8	1.37e-05	0.00026	0.23	-4.35	10.8	46.8	0.887	1	0.971	-1.03	45.5	46.8	0.000464	0.00526	0.376	-2.66	17.6	46.8	0.00187	0.0167	2.48	2.48	40.8	16.5
ZNF587	226	0.000268	0.0038	0.308	-3.25	12.5	40.7	0.844	1	1.04	1.04	42.5	40.7	0.000386	0.00524	0.325	-3.08	13.2	40.7	0.359	1	1.21	1.21	49.4	40.7	0.000411	0.00489	0.328	-3.05	13.3	40.7	0.479	1	1.16	1.16	47.3	40.7	2.11e-05	0.000368	0.185	-5.41	7.51	40.7	0.000146	0.00198	3.39	3.39	42.5	12.5
ELL2	374	0.000268	0.0038	0.378	-2.64	19.4	51.2	0.0647	1	1.4	1.4	71.8	51.2	0.0107	0.0788	0.549	-1.82	28.1	51.2	0.364	1	1.19	1.19	60.8	51.2	0.0616	0.25	0.661	-1.51	33.8	51.2	0.0583	0.579	1.41	1.41	72.3	51.2	0.134	0.391	0.724	-1.38	37	51.2	3.12e-07	8.19e-06	3.71	3.71	71.8	19.4
MIER1	1370	0.000268	0.00381	0.661	-1.51	128	194	0.209	1	1.13	1.13	220	194	4.64e-05	0.000878	0.624	-1.6	121	194	0.0743	0.866	1.19	1.19	231	194	0.000119	0.00171	0.643	-1.55	125	194	0.0201	0.298	1.25	1.25	243	194	2.38e-06	5.24e-05	0.57	-1.75	111	194	1.26e-06	2.94e-05	1.71	1.71	220	128
MIRLET7A1HG	157	0.000269	0.00382	0.208	-4.8	6.52	31.3	0.714	1	1.09	1.09	34.3	31.3	0.000157	0.00249	0.169	-5.91	5.3	31.3	0.733	1	1.09	1.09	34	31.3	0.000488	0.00567	0.246	-4.07	7.68	31.3	0.993	1	0.998	-1	31.2	31.3	0.000319	0.00385	0.219	-4.56	6.86	31.3	0.000103	0.00147	5.26	5.26	34.3	6.52
LINC02878	182	0.000272	0.00385	0.217	-4.61	6.91	31.8	0.907	1	0.971	-1.03	30.9	31.8	0.000357	0.00492	0.234	-4.28	7.44	31.8	0.834	1	0.948	-1.05	30.2	31.8	0.0175	0.101	0.477	-2.1	15.2	31.8	0.207	1	1.34	1.34	42.8	31.8	0.0304	0.144	0.519	-1.93	16.5	31.8	0.000369	0.00437	4.48	4.48	30.9	6.91
HNRNPDL	2940	0.000272	0.00385	0.766	-1.31	330	431	0.282	1	0.928	-1.08	400	431	3.66e-05	0.000706	0.737	-1.36	317	431	0.494	1	0.954	-1.05	411	431	0.0278	0.141	0.855	-1.17	368	431	0.0233	0.325	0.851	-1.17	366	431	3.83e-05	0.000612	0.737	-1.36	318	431	0.00997	0.0648	1.21	1.21	400	330
AC012146.1	357	0.0536	0.247	1.58	1.58	45.6	28.8	0.453	1	0.811	-1.23	23.4	28.8	0.174	0.515	1.39	1.39	40.1	28.8	0.0418	0.62	1.62	1.62	46.6	28.8	8.78e-05	0.0013	2.39	2.39	68.8	28.8	0.179	0.968	1.39	1.39	40	28.8	0.000449	0.00509	2.2	2.2	63.4	28.8	0.0086	0.0576	0.512	-1.95	23.4	45.6
MT-TL1	22200	2.41e-127	3.76e-124	2.51	2.51	2390	950	0.917	1	0.995	-1	946	950	5.13e-229	9e-226	3.32	3.32	3150	950	1.1e-30	1.41e-27	1.61	1.61	1530	950	0	0	4.8	4.8	4560	950	3.45e-86	1.21e-82	2.16	2.16	2060	950	0	0	6.91	6.91	6560	950	3.29e-128	4.2e-125	0.396	-2.53	946	2390
MCM8	357	0.000278	0.00392	0.426	-2.35	25.9	60.7	0.999	1	1	-1	60.7	60.7	0.00105	0.0122	0.477	-2.1	29	60.7	0.962	1	0.991	-1.01	60.2	60.7	0.000625	0.00702	0.457	-2.19	27.7	60.7	0.984	1	0.996	-1	60.5	60.7	0.00303	0.0245	0.522	-1.91	31.7	60.7	0.00028	0.00343	2.35	2.35	60.7	25.9
ADAR	1280	0.000279	0.00393	0.66	-1.52	127	192	0.544	1	1.06	1.06	204	192	5.73e-05	0.00104	0.626	-1.6	120	192	0.835	1	0.979	-1.02	188	192	0.000619	0.00696	0.678	-1.47	130	192	0.823	1	1.02	1.02	196	192	8.67e-05	0.00125	0.635	-1.58	122	192	2.48e-05	0.000422	1.61	1.61	204	127
PSMD12	976	0.000283	0.00399	0.607	-1.65	85	140	0.588	1	0.936	-1.07	131	140	0.00167	0.0178	0.656	-1.53	91.8	140	0.509	1	1.08	1.08	151	140	0.0504	0.218	0.779	-1.28	109	140	0.214	1	1.15	1.15	162	140	0.0327	0.151	0.76	-1.32	106	140	0.00186	0.0166	1.54	1.54	131	85
TSPAN14	172	0.000286	0.00401	0.253	-3.95	8.75	34.5	0.72	1	1.09	1.09	37.6	34.5	0.000667	0.00843	0.299	-3.34	10.3	34.5	0.113	1	0.651	-1.54	22.5	34.5	0.00974	0.0646	0.456	-2.19	15.7	34.5	0.469	1	0.833	-1.2	28.8	34.5	0.00416	0.0314	0.402	-2.49	13.9	34.5	0.000103	0.00147	4.29	4.29	37.6	8.75
NMT1	1380	0.000286	0.00401	0.655	-1.53	122	186	0.657	1	0.954	-1.05	178	186	0.0434	0.216	0.801	-1.25	149	186	0.964	1	1	1	187	186	0.207	0.523	0.873	-1.14	163	186	0.919	1	1.01	1.01	188	186	0.29	0.596	1.11	1.11	207	186	0.00139	0.0132	1.46	1.46	178	122
PPAN	313	0.000286	0.00401	0.407	-2.46	23	56.4	0.699	1	0.928	-1.08	52.3	56.4	0.00519	0.0454	0.532	-1.88	30	56.4	0.419	1	0.853	-1.17	48.1	56.4	0.00208	0.019	0.489	-2.05	27.5	56.4	0.578	1	0.898	-1.11	50.6	56.4	0.000651	0.00693	0.44	-2.27	24.8	56.4	0.000997	0.0101	2.28	2.28	52.3	23
SLC35D1	323	0.000289	0.00405	0.41	-2.44	23.2	56.8	0.967	1	1.01	1.01	57.2	56.8	0.000352	0.00488	0.417	-2.4	23.7	56.8	0.979	1	1	1	57	56.8	4.25e-05	0.000697	0.34	-2.94	19.3	56.8	0.463	1	1.14	1.14	64.9	56.8	8.51e-05	0.00123	0.365	-2.74	20.7	56.8	0.000251	0.00313	2.46	2.46	57.2	23.2
CCDC186	253	0.000291	0.00407	0.327	-3.06	13.9	42.6	0.526	1	1.14	1.14	48.6	42.6	0.000504	0.00665	0.352	-2.84	15	42.6	0.337	1	1.22	1.22	51.9	42.6	0.000363	0.00437	0.337	-2.97	14.3	42.6	0.495	1	1.15	1.15	49.1	42.6	0.0018	0.0162	0.413	-2.42	17.6	42.6	3.83e-05	0.000616	3.5	3.5	48.6	13.9
RAD21	2870	4.11e-09	1.79e-07	0.6	-1.67	212	353	0.139	1	0.892	-1.12	315	353	2.59e-08	1.01e-06	0.619	-1.61	219	353	2.01e-12	5.54e-10	1.61	1.61	569	353	0.84	0.954	1.02	1.02	358	353	2.57e-07	2.15e-05	1.43	1.43	505	353	0.571	0.821	0.958	-1.04	338	353	8.13e-06	0.000158	1.49	1.49	315	212
PSMD1	1910	0.000296	0.00413	0.708	-1.41	187	265	0.633	1	0.959	-1.04	254	265	0.000761	0.00936	0.727	-1.38	192	265	0.768	1	0.974	-1.03	258	265	0.166	0.463	0.883	-1.13	234	265	0.784	1	0.976	-1.02	258	265	0.929	0.979	1.01	1.01	267	265	0.00162	0.0149	1.35	1.35	254	187
MBNL3	353	0.000302	0.00422	0.415	-2.41	23.8	57.5	0.85	1	1.04	1.04	59.5	57.5	0.000968	0.0114	0.461	-2.17	26.5	57.5	0.643	1	1.09	1.09	62.6	57.5	0.00084	0.00895	0.455	-2.2	26.1	57.5	0.201	1	1.25	1.25	72.1	57.5	0.000517	0.00574	0.435	-2.3	25	57.5	0.000159	0.00212	2.5	2.5	59.5	23.8
VPS13C	344	0.000303	0.00423	0.404	-2.48	22.3	55.2	0.31	1	1.2	1.2	66.4	55.2	6.27e-05	0.00113	0.345	-2.9	19	55.2	0.45	1	1.15	1.15	63.4	55.2	0.00078	0.00839	0.442	-2.26	24.4	55.2	0.135	0.877	1.31	1.31	72.1	55.2	0.000188	0.00246	0.385	-2.59	21.3	55.2	8.25e-06	0.00016	2.98	2.98	66.4	22.3
PLEKHG3	277	0.000305	0.00424	0.353	-2.83	16.3	46.2	0.461	1	1.16	1.16	53.5	46.2	0.00857	0.067	0.515	-1.94	23.8	46.2	0.325	1	0.805	-1.24	37.2	46.2	0.0053	0.04	0.488	-2.05	22.5	46.2	0.621	1	1.11	1.11	51	46.2	0.0266	0.131	0.584	-1.71	27	46.2	2.66e-05	0.000446	3.28	3.28	53.5	16.3
RNF19A	546	3.25e-06	8.05e-05	0.338	-2.96	24.7	73	0.958	1	0.991	-1.01	72.3	73	0.000393	0.00531	0.483	-2.07	35.3	73	0.00149	0.0565	1.61	1.61	117	73	0.0578	0.24	0.708	-1.41	51.7	73	0.000478	0.0161	1.68	1.68	122	73	0.0402	0.177	0.686	-1.46	50.1	73	4e-06	8.35e-05	2.93	2.93	72.3	24.7
RNF168	288	0.000311	0.00433	0.387	-2.58	20	51.7	0.77	1	0.943	-1.06	48.8	51.7	0.000369	0.00506	0.394	-2.54	20.4	51.7	0.627	1	0.907	-1.1	46.9	51.7	0.00263	0.023	0.48	-2.08	24.8	51.7	0.808	1	0.953	-1.05	49.3	51.7	0.00421	0.0317	0.503	-1.99	26	51.7	0.00079	0.00831	2.44	2.44	48.8	20
EGLN1	378	0.000312	0.00433	0.428	-2.34	25.8	60.2	0.637	1	1.09	1.09	65.5	60.2	8.42e-05	0.00146	0.381	-2.62	23	60.2	0.769	1	1.05	1.05	63.5	60.2	0.0189	0.107	0.612	-1.63	36.9	60.2	0.758	1	1.06	1.06	63.6	60.2	0.0366	0.165	0.651	-1.54	39.2	60.2	6.02e-05	0.000914	2.54	2.54	65.5	25.8
AC087393.2	775	0.000315	0.00437	0.562	-1.78	61	109	0.918	1	0.986	-1.01	107	109	0.0014	0.0153	0.607	-1.65	65.9	109	0.289	1	1.15	1.15	125	109	0.241	0.566	0.847	-1.18	91.9	109	0.25	1	1.16	1.16	126	109	0.177	0.457	0.825	-1.21	89.5	109	0.000456	0.00525	1.76	1.76	107	61
CCNF	330	0.000316	0.00437	0.419	-2.39	24.4	58.1	0.457	1	0.867	-1.15	50.4	58.1	0.00163	0.0174	0.485	-2.06	28.2	58.1	0.461	1	0.868	-1.15	50.4	58.1	0.00946	0.063	0.568	-1.76	33	58.1	0.557	1	0.894	-1.12	51.9	58.1	0.0118	0.0703	0.58	-1.73	33.7	58.1	0.00326	0.0262	2.07	2.07	50.4	24.4
NME1	3360	0.000316	0.00437	1.28	1.28	498	390	0.151	1	0.9	-1.11	351	390	0.0147	0.1	1.18	1.18	461	390	0.22	1	0.914	-1.09	357	390	0.000176	0.00237	1.29	1.29	502	390	0.036	0.435	0.855	-1.17	334	390	0.00874	0.0561	1.2	1.2	467	390	5.44e-07	1.38e-05	0.705	-1.42	351	498
RASAL2	270	0.000321	0.00444	0.332	-3.01	14.2	42.7	0.246	1	1.27	1.27	54.2	42.7	0.000143	0.0023	0.296	-3.38	12.7	42.7	0.233	1	1.28	1.28	54.5	42.7	0.00027	0.00341	0.324	-3.08	13.9	42.7	0.0397	0.461	1.5	1.5	64.2	42.7	0.000299	0.00365	0.329	-3.04	14.1	42.7	7.01e-06	0.000137	3.82	3.82	54.2	14.2
DDIT3	549	6.51e-06	0.000148	2.35	2.35	93.3	39.7	0.865	1	1.04	1.04	41.2	39.7	3.67e-05	0.000706	2.2	2.2	87.5	39.7	0.0184	0.375	1.61	1.61	63.9	39.7	0.000252	0.00321	2.03	2.03	80.7	39.7	0.0692	0.637	1.45	1.45	57.7	39.7	8.68e-05	0.00125	2.13	2.13	84.5	39.7	1.26e-05	0.000234	0.442	-2.26	41.2	93.3
RAP1GAP2	313	0.000322	0.00444	0.371	-2.7	18	48.6	0.87	1	1.03	1.03	50.2	48.6	0.00587	0.0499	0.505	-1.98	24.5	48.6	0.774	1	1.06	1.06	51.4	48.6	0.0268	0.138	0.594	-1.68	28.9	48.6	0.547	1	1.13	1.13	54.7	48.6	0.218	0.513	0.765	-1.31	37.1	48.6	0.000189	0.00245	2.79	2.79	50.2	18
LPL	583	0.0107	0.0761	0.599	-1.67	39.7	66.2	0.358	1	1.17	1.17	77.2	66.2	0.321	0.698	0.835	-1.2	55.3	66.2	0.00251	0.0835	1.61	1.61	106	66.2	0.4	0.716	0.859	-1.16	56.9	66.2	0.00107	0.0311	1.66	1.66	110	66.2	0.68	0.879	1.07	1.07	71.1	66.2	0.000649	0.00699	1.95	1.95	77.2	39.7
METTL2B	207	0.000327	0.0045	0.351	-2.85	15.9	45.4	0.586	1	0.889	-1.12	40.3	45.4	0.000273	0.00393	0.343	-2.91	15.6	45.4	0.143	1	0.714	-1.4	32.4	45.4	0.000174	0.00235	0.324	-3.08	14.7	45.4	0.0768	0.672	0.659	-1.52	29.9	45.4	7.73e-05	0.00113	0.29	-3.45	13.2	45.4	0.0017	0.0155	2.53	2.53	40.3	15.9
SOCS7	273	0.000327	0.0045	0.379	-2.64	18.9	49.8	0.704	1	1.08	1.08	53.7	49.8	2.22e-05	0.000453	0.273	-3.66	13.6	49.8	0.765	1	1.06	1.06	52.9	49.8	2.52e-05	0.000445	0.278	-3.59	13.9	49.8	0.683	1	1.08	1.08	54	49.8	7.81e-05	0.00114	0.322	-3.11	16	49.8	9.32e-05	0.00135	2.85	2.85	53.7	18.9
SLC27A2	586	0.142	0.456	0.744	-1.34	43	57.8	0.497	1	1.13	1.13	65.3	57.8	0.463	0.81	0.868	-1.15	50.2	57.8	0.00442	0.132	1.61	1.61	93.1	57.8	0.0128	0.08	1.52	1.52	88.1	57.8	0.00158	0.0424	1.69	1.69	97.6	57.8	0.00693	0.0466	1.57	1.57	91	57.8	0.033	0.161	1.52	1.52	65.3	43
PPFIBP1	359	0.000337	0.00463	0.409	-2.44	22.7	55.4	0.639	1	1.09	1.09	60.5	55.4	2.76e-05	0.000552	0.317	-3.15	17.6	55.4	0.201	1	1.26	1.26	69.8	55.4	0.014	0.0858	0.58	-1.72	32.1	55.4	0.249	1	1.23	1.23	68.2	55.4	0.0196	0.103	0.599	-1.67	33.2	55.4	6.78e-05	0.00102	2.67	2.67	60.5	22.7
SNORD26	232	0.000338	0.00464	2.79	2.79	46.3	16.6	0.909	1	1.04	1.04	17.3	16.6	3.91e-06	9.75e-05	3.6	3.6	59.8	16.6	0.739	1	1.12	1.12	18.6	16.6	0.101	0.348	1.66	1.66	27.6	16.6	0.28	1	1.41	1.41	23.5	16.6	0.37	0.673	1.34	1.34	22.2	16.6	0.000472	0.0054	0.373	-2.68	17.3	46.3
ERGIC1	3490	0.825	0.963	1.02	1.02	336	330	0.996	1	1	1	330	330	0.709	0.927	1.03	1.03	340	330	1.24e-11	2.99e-09	1.61	1.61	531	330	2.7e-19	3.38e-17	1.85	1.85	610	330	6.79e-10	9.35e-08	1.55	1.55	510	330	3.03e-09	1.17e-07	1.52	1.52	502	330	0.828	0.957	0.983	-1.02	330	336
HELLPAR	188	0.000343	0.0047	0.234	-4.27	7.52	32.1	0.716	1	1.09	1.09	35.1	32.1	0.000187	0.00286	0.196	-5.1	6.29	32.1	0.271	1	1.3	1.3	41.6	32.1	0.000284	0.00355	0.223	-4.49	7.15	32.1	0.0418	0.474	1.58	1.58	50.8	32.1	0.000445	0.00505	0.25	-4	8.01	32.1	0.000128	0.00176	4.66	4.66	35.1	7.52
ECEL1	2090	0.000343	0.0047	1.36	1.36	315	231	0.0843	1	0.846	-1.18	195	231	0.00391	0.0359	1.29	1.29	297	231	0.542	1	1.06	1.06	244	231	0.000967	0.01	1.33	1.33	308	231	0.725	1	0.968	-1.03	223	231	0.0341	0.156	1.21	1.21	279	231	1.54e-07	4.29e-06	0.62	-1.61	195	315
ERC1	581	0.000343	0.0047	0.515	-1.94	44.1	85.6	0.481	1	1.11	1.11	95.1	85.6	0.000865	0.0104	0.545	-1.83	46.7	85.6	0.102	1	1.27	1.27	108	85.6	0.00133	0.0131	0.561	-1.78	48	85.6	0.136	0.878	1.24	1.24	106	85.6	0.000945	0.00954	0.549	-1.82	46.9	85.6	2.45e-05	0.000418	2.16	2.16	95.1	44.1
OTUD6B-AS1	574	0.845	0.968	0.963	-1.04	51.9	53.9	0.655	1	0.916	-1.09	49.4	53.9	0.659	0.907	1.09	1.09	58.6	53.9	0.00611	0.169	1.61	1.61	86.8	53.9	0.00911	0.0612	1.57	1.57	84.9	53.9	0.0104	0.187	1.56	1.56	84.3	53.9	7.73e-05	0.00113	1.94	1.94	105	53.9	0.802	0.947	0.951	-1.05	49.4	51.9
SLC2A4RG	1450	0.00035	0.00477	1.49	1.49	202	136	0.895	1	0.984	-1.02	134	136	0.00191	0.0198	1.42	1.42	193	136	0.0593	0.777	1.24	1.24	169	136	2.71e-07	7.9e-06	1.74	1.74	237	136	0.105	0.784	1.21	1.21	164	136	6.34e-05	0.000963	1.55	1.55	211	136	0.000213	0.00271	0.662	-1.51	134	202
LCORL	222	0.00035	0.00478	0.331	-3.02	13.9	42.1	0.885	1	0.969	-1.03	40.7	42.1	0.00514	0.045	0.465	-2.15	19.5	42.1	0.552	1	0.874	-1.14	36.8	42.1	0.000334	0.00407	0.329	-3.04	13.8	42.1	0.613	1	0.893	-1.12	37.5	42.1	0.00185	0.0166	0.411	-2.43	17.3	42.1	0.000543	0.00605	2.93	2.93	40.7	13.9
PLOD2	591	0.000352	0.00479	0.551	-1.81	55.9	101	0.606	1	0.929	-1.08	94.2	101	3.5e-05	0.000679	0.488	-2.05	49.5	101	0.955	1	0.992	-1.01	101	101	7.76e-06	0.000159	0.451	-2.22	45.7	101	0.64	1	0.935	-1.07	94.9	101	2.98e-05	0.000492	0.484	-2.07	49.1	101	0.00201	0.0177	1.68	1.68	94.2	55.9
JDP2	260	0.000571	0.00715	0.327	-3.05	12.6	38.6	0.618	1	0.889	-1.12	34.3	38.6	0.0125	0.0886	0.498	-2.01	19.2	38.6	0.0218	0.419	1.6	1.6	61.8	38.6	0.0255	0.133	0.546	-1.83	21.1	38.6	0.423	1	1.19	1.19	46	38.6	0.13	0.384	0.682	-1.47	26.3	38.6	0.00239	0.0203	2.72	2.72	34.3	12.6
DCTN1	818	0.131	0.437	1.26	1.26	95.2	75.5	0.657	1	1.07	1.07	81	75.5	0.19	0.538	1.23	1.23	92.5	75.5	0.0014	0.0541	1.6	1.6	121	75.5	0.00092	0.00964	1.62	1.62	123	75.5	0.000985	0.0291	1.62	1.62	122	75.5	0.0152	0.0854	1.44	1.44	109	75.5	0.285	0.63	0.851	-1.18	81	95.2
MYO9A	265	0.000358	0.00487	0.373	-2.68	17.9	48.1	0.528	1	0.875	-1.14	42.1	48.1	0.000655	0.00833	0.398	-2.51	19.2	48.1	0.972	1	1.01	1.01	48.5	48.1	0.00224	0.0202	0.455	-2.2	21.9	48.1	0.643	1	1.1	1.1	52.8	48.1	7.7e-05	0.00113	0.31	-3.23	14.9	48.1	0.00245	0.0207	2.35	2.35	42.1	17.9
MALT1	516	0.000366	0.00496	0.503	-1.99	40.5	80.5	0.856	1	0.972	-1.03	78.2	80.5	0.00261	0.026	0.574	-1.74	46.2	80.5	0.887	1	1.02	1.02	82.3	80.5	0.0222	0.12	0.668	-1.5	53.8	80.5	0.848	1	0.97	-1.03	78	80.5	0.0431	0.185	0.704	-1.42	56.7	80.5	0.00068	0.00729	1.93	1.93	78.2	40.5
GJC1	207	0.000368	0.00499	0.231	-4.32	7.29	31.5	0.318	1	1.27	1.27	40	31.5	0.000905	0.0107	0.285	-3.51	8.99	31.5	0.186	1	1.36	1.36	43	31.5	0.00483	0.0371	0.386	-2.59	12.2	31.5	0.0199	0.296	1.69	1.69	53.2	31.5	0.0027	0.0223	0.35	-2.86	11	31.5	2.38e-05	0.000408	5.48	5.48	40	7.29
TMTC3	276	0.000368	0.00499	0.397	-2.52	20.8	52.4	0.859	1	1.03	1.03	54.2	52.4	0.000128	0.0021	0.356	-2.81	18.7	52.4	0.424	1	0.849	-1.18	44.5	52.4	0.000366	0.0044	0.397	-2.52	20.8	52.4	0.436	1	0.853	-1.17	44.7	52.4	0.000208	0.00268	0.375	-2.67	19.6	52.4	0.000206	0.00262	2.6	2.6	54.2	20.8
SEMA3C	326	0.00037	0.00501	0.408	-2.45	22.3	54.5	0.976	1	0.994	-1.01	54.2	54.5	0.000331	0.00462	0.404	-2.47	22	54.5	0.812	1	1.05	1.05	57	54.5	0.0202	0.112	0.598	-1.67	32.6	54.5	0.844	1	1.04	1.04	56.6	54.5	0.00209	0.0183	0.481	-2.08	26.2	54.5	0.000409	0.00478	2.43	2.43	54.2	22.3
ADNP2	255	0.000375	0.00506	0.369	-2.71	17.4	47.2	0.737	1	1.07	1.07	50.5	47.2	0.000824	0.00998	0.403	-2.48	19	47.2	0.574	1	0.888	-1.13	41.9	47.2	0.000455	0.00537	0.377	-2.65	17.8	47.2	0.391	1	0.831	-1.2	39.2	47.2	0.0026	0.0217	0.457	-2.19	21.6	47.2	0.000126	0.00174	2.9	2.9	50.5	17.4
MAP3K13	529	0.177	0.517	0.767	-1.3	45.8	59.7	0.706	1	0.932	-1.07	55.7	59.7	0.0893	0.353	0.711	-1.41	42.5	59.7	0.00421	0.127	1.6	1.6	95.7	59.7	0.0474	0.209	1.4	1.4	83.5	59.7	0.102	0.776	1.32	1.32	79	59.7	0.516	0.787	1.12	1.12	67	59.7	0.329	0.68	1.21	1.21	55.7	45.8
TMEM45A	366	0.374	0.745	0.798	-1.25	27.8	34.9	0.941	1	0.982	-1.02	34.3	34.9	0.844	0.966	0.953	-1.05	33.2	34.9	0.0284	0.488	1.6	1.6	56	34.9	0.0168	0.0979	1.67	1.67	58.2	34.9	0.00892	0.167	1.74	1.74	60.8	34.9	0.00895	0.0571	1.74	1.74	60.8	34.9	0.415	0.754	1.23	1.23	34.3	27.8
SYNJ2	195	0.000381	0.00514	0.265	-3.78	9.04	34.1	0.229	1	1.31	1.31	44.9	34.1	0.00311	0.0298	0.382	-2.62	13	34.1	0.747	1	0.923	-1.08	31.5	34.1	0.0015	0.0145	0.34	-2.94	11.6	34.1	0.658	1	1.11	1.11	37.9	34.1	0.00228	0.0196	0.364	-2.75	12.4	34.1	1.11e-05	0.000209	4.96	4.96	44.9	9.04
PIP5K1A	554	0.000382	0.00514	0.511	-1.96	42.3	82.8	0.532	1	0.905	-1.1	74.9	82.8	0.000192	0.00293	0.489	-2.04	40.5	82.8	0.098	0.983	1.27	1.27	106	82.8	0.0509	0.219	0.718	-1.39	59.4	82.8	0.234	1	1.19	1.19	98.9	82.8	0.00417	0.0314	0.598	-1.67	49.5	82.8	0.00295	0.0243	1.77	1.77	74.9	42.3
LDB1	709	0.000384	0.00516	1.62	1.62	142	88	0.698	1	1.06	1.06	93.3	88	0.0851	0.341	1.28	1.28	112	88	0.0511	0.706	0.726	-1.38	63.9	88	0.815	0.943	1.04	1.04	91.2	88	0.0262	0.351	0.69	-1.45	60.8	88	0.00968	0.0608	0.644	-1.55	56.7	88	0.00146	0.0138	0.655	-1.53	93.3	142
PRR34-AS1	552	0.409	0.772	1.18	1.18	53.7	45.4	0.63	1	0.901	-1.11	40.9	45.4	0.385	0.754	1.19	1.19	54.1	45.4	0.0132	0.298	1.6	1.6	72.6	45.4	2.7e-05	0.000472	2.13	2.13	96.6	45.4	0.00505	0.109	1.69	1.69	76.8	45.4	2.9e-07	7.81e-06	2.47	2.47	112	45.4	0.192	0.513	0.763	-1.31	40.9	53.7
CHD4	2530	0.000388	0.00521	0.752	-1.33	272	362	0.598	1	1.04	1.04	376	362	0.00135	0.0149	0.775	-1.29	280	362	0.272	1	0.92	-1.09	333	362	8.5e-05	0.00127	0.727	-1.38	263	362	0.709	1	1.03	1.03	372	362	0.000867	0.00888	0.767	-1.3	277	362	4.81e-05	0.000756	1.38	1.38	376	272
RMDN1	321	0.71	0.925	1.1	1.1	33.8	30.8	0.849	1	0.952	-1.05	29.4	30.8	0.665	0.912	1.11	1.11	34.3	30.8	0.041	0.615	1.6	1.6	49.3	30.8	0.0486	0.212	1.57	1.57	48.6	30.8	0.0332	0.414	1.63	1.63	50.2	30.8	0.131	0.385	1.43	1.43	44	30.8	0.575	0.856	0.868	-1.15	29.4	33.8
NEDD4L	337	0.000396	0.0053	0.375	-2.66	18	47.9	0.251	1	1.25	1.25	59.9	47.9	0.00463	0.0413	0.49	-2.04	23.5	47.9	0.113	1	1.35	1.35	64.8	47.9	0.00346	0.0283	0.475	-2.1	22.8	47.9	0.0335	0.417	1.49	1.49	71.3	47.9	0.0299	0.143	0.599	-1.67	28.7	47.9	7.79e-06	0.000152	3.33	3.33	59.9	18
SOGA1	239	0.000398	0.00533	0.354	-2.82	15.8	44.5	0.945	1	0.985	-1.01	43.8	44.5	0.00124	0.0139	0.406	-2.46	18.1	44.5	0.539	1	0.874	-1.14	38.9	44.5	0.000434	0.00515	0.358	-2.79	15.9	44.5	0.984	1	1	1	44.7	44.5	0.000742	0.00775	0.382	-2.62	17	44.5	0.000493	0.00561	2.78	2.78	43.8	15.8
SSR4	1520	0.0004	0.00534	1.47	1.47	210	143	0.234	1	1.15	1.15	164	143	1.33e-05	0.000287	1.59	1.59	228	143	0.501	1	1.08	1.08	155	143	0.000541	0.00618	1.46	1.46	209	143	0.363	1	1.11	1.11	159	143	1.34e-07	3.82e-06	1.74	1.74	249	143	0.0175	0.0998	0.781	-1.28	164	210
GTPBP4	1610	0.0004	0.00534	0.693	-1.44	158	228	0.488	1	1.07	1.07	243	228	0.000943	0.0111	0.712	-1.4	163	228	0.68	1	1.04	1.04	237	228	0.0034	0.0279	0.743	-1.35	170	228	0.493	1	1.07	1.07	243	228	0.00408	0.0309	0.748	-1.34	171	228	2.53e-05	0.000428	1.54	1.54	243	158
NFAT5	145	0.000407	0.00544	0.201	-4.98	5.83	29	0.539	1	1.17	1.17	33.9	29	0.00156	0.0169	0.29	-3.45	8.4	29	0.672	1	0.892	-1.12	25.9	29	0.000432	0.00513	0.205	-4.87	5.95	29	0.866	1	0.956	-1.05	27.7	29	0.00169	0.0153	0.294	-3.4	8.54	29	8.68e-05	0.00127	5.81	5.81	33.9	5.83
FLVCR1	203	0.000408	0.00544	0.362	-2.76	16.5	45.6	0.402	1	0.832	-1.2	37.9	45.6	0.000249	0.00363	0.341	-2.93	15.6	45.6	0.0752	0.874	0.658	-1.52	30	45.6	0.000132	0.00186	0.314	-3.18	14.3	45.6	0.0409	0.47	0.612	-1.63	27.9	45.6	0.000161	0.00218	0.323	-3.1	14.7	45.6	0.00483	0.036	2.29	2.29	37.9	16.5
SNX27	451	0.000408	0.00544	0.502	-1.99	39.6	78.8	0.846	1	1.03	1.03	81.3	78.8	9.63e-05	0.00164	0.456	-2.19	35.9	78.8	0.792	1	0.958	-1.04	75.5	78.8	4.57e-05	0.000743	0.434	-2.3	34.2	78.8	0.942	1	0.988	-1.01	77.9	78.8	2.73e-06	5.9e-05	0.357	-2.8	28.1	78.8	0.000206	0.00263	2.05	2.05	81.3	39.6
CALM2P2	456	0.748	0.938	0.935	-1.07	44.1	47.1	0.687	1	1.08	1.08	51.1	47.1	0.875	0.973	0.968	-1.03	45.6	47.1	0.0109	0.261	1.6	1.6	75.6	47.1	0.074	0.283	1.41	1.41	66.2	47.1	0.0391	0.457	1.48	1.48	69.6	47.1	0.342	0.649	1.21	1.21	56.8	47.1	0.469	0.793	1.16	1.16	51.1	44.1
RASSF8	318	0.000417	0.00555	0.37	-2.7	17.3	46.7	0.112	1	1.36	1.36	63.5	46.7	0.000577	0.00746	0.385	-2.6	18	46.7	0.226	1	1.27	1.27	59.2	46.7	0.0192	0.108	0.565	-1.77	26.4	46.7	0.155	0.914	1.32	1.32	61.6	46.7	0.0124	0.0733	0.539	-1.86	25.2	46.7	1.67e-06	3.8e-05	3.67	3.67	63.5	17.3
ZFX	326	0.000419	0.00557	0.411	-2.43	22.3	54.1	0.98	1	0.995	-1	53.9	54.1	0.00125	0.014	0.457	-2.19	24.7	54.1	0.238	1	1.24	1.24	67.2	54.1	0.000133	0.00187	0.367	-2.73	19.9	54.1	0.42	1	1.16	1.16	62.9	54.1	0.000251	0.00313	0.391	-2.56	21.2	54.1	0.000455	0.00525	2.42	2.42	53.9	22.3
CEP78	354	0.000422	0.0056	0.445	-2.25	27.4	61.6	0.68	1	0.927	-1.08	57.1	61.6	0.00018	0.00279	0.414	-2.42	25.5	61.6	0.862	1	1.03	1.03	63.6	61.6	0.0039	0.0312	0.537	-1.86	33.1	61.6	0.983	1	0.996	-1	61.4	61.6	0.000129	0.00178	0.402	-2.49	24.8	61.6	0.00159	0.0147	2.08	2.08	57.1	27.4
HOOK3	242	0.000423	0.00561	0.334	-2.99	13.8	41.3	0.688	1	1.09	1.09	45	41.3	0.000244	0.00357	0.309	-3.24	12.8	41.3	0.49	1	1.16	1.16	47.8	41.3	0.000555	0.00632	0.347	-2.88	14.3	41.3	0.334	1	1.22	1.22	50.6	41.3	0.00119	0.0115	0.384	-2.6	15.9	41.3	0.000121	0.00169	3.26	3.26	45	13.8
BARD1	349	0.000424	0.00561	0.44	-2.27	26.6	60.3	0.656	1	1.08	1.08	65.3	60.3	0.000224	0.00332	0.416	-2.4	25.1	60.3	0.783	1	1.05	1.05	63.4	60.3	6.18e-05	0.000967	0.371	-2.69	22.4	60.3	0.832	1	1.04	1.04	62.7	60.3	0.000112	0.00158	0.392	-2.55	23.6	60.3	9.12e-05	0.00133	2.46	2.46	65.3	26.6
MKLN1	559	0.000425	0.00562	0.519	-1.93	43.8	84.4	0.675	1	1.07	1.07	90	84.4	0.00285	0.0277	0.586	-1.71	49.5	84.4	0.817	1	1.04	1.04	87.5	84.4	0.00409	0.0324	0.6	-1.67	50.7	84.4	0.261	1	1.18	1.18	99.7	84.4	0.0087	0.0559	0.632	-1.58	53.4	84.4	9.36e-05	0.00136	2.05	2.05	90	43.8
AP000648.4	114	0.000426	0.00563	0.168	-5.94	4.57	27.1	0.597	1	0.861	-1.16	23.4	27.1	0.000356	0.00492	0.15	-6.69	4.06	27.1	0.494	1	0.823	-1.22	22.3	27.1	0.000711	0.00778	0.211	-4.75	5.72	27.1	0.512	1	0.83	-1.21	22.5	27.1	0.000342	0.00405	0.145	-6.92	3.93	27.1	0.00142	0.0134	5.11	5.11	23.4	4.57
RABAC1	430	0.0108	0.0765	1.77	1.77	55.5	31.4	0.171	1	1.38	1.38	43.3	31.4	0.00138	0.0152	2.01	2.01	63.2	31.4	0.043	0.632	1.59	1.59	49.8	31.4	0.000223	0.0029	2.21	2.21	69.5	31.4	0.0641	0.61	1.53	1.53	48.1	31.4	0.000258	0.00321	2.19	2.19	69	31.4	0.221	0.554	0.78	-1.28	43.3	55.5
RBM14	422	0.377	0.747	0.833	-1.2	43	51.6	0.831	1	1.04	1.04	53.8	51.6	0.0104	0.0773	0.549	-1.82	28.3	51.6	0.00887	0.225	1.59	1.59	82.1	51.6	0.924	0.98	1.02	1.02	52.6	51.6	0.0516	0.543	1.42	1.42	73.5	51.6	0.124	0.373	0.718	-1.39	37	51.6	0.274	0.618	1.25	1.25	53.8	43
RAB21	429	0.000432	0.00569	0.472	-2.12	32.3	68.5	0.515	1	1.11	1.11	76.3	68.5	0.000366	0.00503	0.466	-2.15	31.9	68.5	0.879	1	1.03	1.03	70.3	68.5	0.00284	0.0244	0.545	-1.84	37.3	68.5	0.54	1	1.11	1.11	75.8	68.5	0.00213	0.0185	0.533	-1.88	36.5	68.5	4.2e-05	0.000673	2.36	2.36	76.3	32.3
CTSC	542	0.831	0.964	1.04	1.04	54.8	52.5	0.783	1	0.947	-1.06	49.8	52.5	0.378	0.749	0.835	-1.2	43.9	52.5	0.00857	0.22	1.59	1.59	83.5	52.5	0.000254	0.00323	1.87	1.87	98.2	52.5	0.11	0.794	1.34	1.34	70.3	52.5	0.00256	0.0214	1.69	1.69	88.8	52.5	0.625	0.879	0.909	-1.1	49.8	54.8
SART3	641	0.000434	0.00571	0.558	-1.79	56.8	102	0.844	1	1.03	1.03	105	102	0.00214	0.0218	0.61	-1.64	62	102	0.68	1	0.943	-1.06	95.9	102	0.00263	0.023	0.617	-1.62	62.8	102	0.606	1	0.929	-1.08	94.5	102	0.00242	0.0205	0.614	-1.63	62.5	102	0.000214	0.00271	1.84	1.84	105	56.8
CFAP97	657	0.000435	0.00572	0.572	-1.75	62.1	109	0.999	1	1	1	109	109	0.000396	0.00534	0.569	-1.76	61.8	109	0.575	1	0.925	-1.08	101	109	0.000203	0.00267	0.55	-1.82	59.8	109	0.433	1	0.896	-1.12	97.5	109	0.000107	0.00151	0.532	-1.88	57.9	109	0.000433	0.00502	1.75	1.75	109	62.1
AL162581.1	96.7	0.000435	0.00572	22.1	22.1	29.8	1.35	0.484	1	0.272	-3.67	0.368	1.35	0.000177	0.00276	26.7	26.7	36.1	1.35	0.843	1	0.773	-1.29	1.04	1.35	0.00663	0.0477	11.4	11.4	15.4	1.35	0.662	1	0.527	-1.9	0.713	1.35	0.0169	0.0924	8.76	8.76	11.8	1.35	0.00807	0.0546	0.0123	-81.1	0.368	29.8
TIPARP	320	0.000437	0.00572	0.398	-2.51	20.4	51.3	0.0949	1	1.36	1.36	69.7	51.3	0.000326	0.00456	0.386	-2.59	19.8	51.3	0.364	1	1.19	1.19	60.9	51.3	7.49e-05	0.00114	0.329	-3.04	16.9	51.3	0.15	0.907	1.31	1.31	66.9	51.3	1.89e-05	0.000335	0.278	-3.6	14.2	51.3	1.07e-06	2.55e-05	3.41	3.41	69.7	20.4
GFOD1	352	3.25e-05	0.000595	0.321	-3.11	17.7	55.1	0.786	1	1.05	1.05	58	55.1	1.3e-05	0.000282	0.289	-3.45	15.9	55.1	0.00827	0.216	1.58	1.58	86.8	55.1	6.09e-05	0.000955	0.344	-2.91	18.9	55.1	0.0232	0.324	1.49	1.49	81.8	55.1	3.78e-05	0.000604	0.327	-3.06	18	55.1	1.25e-05	0.000232	3.28	3.28	58	17.7
NME7	739	0.00044	0.00577	0.554	-1.81	55	99.3	0.358	1	1.13	1.13	113	99.3	0.00352	0.033	0.623	-1.6	61.9	99.3	0.718	1	1.05	1.05	104	99.3	0.683	0.895	0.943	-1.06	93.6	99.3	0.797	1	1.04	1.04	103	99.3	0.513	0.785	1.1	1.1	109	99.3	1.3e-05	0.000239	2.05	2.05	113	55
SMNDC1	488	0.000441	0.00577	0.514	-1.95	42.1	82	0.451	1	0.886	-1.13	72.6	82	0.000136	0.0022	0.476	-2.1	39	82	0.724	1	0.946	-1.06	77.5	82	0.00424	0.0333	0.597	-1.68	48.9	82	0.741	1	0.949	-1.05	77.8	82	0.00277	0.0227	0.579	-1.73	47.5	82	0.0049	0.0365	1.72	1.72	72.6	42.1
FUS	4600	0.000441	0.00577	0.807	-1.24	488	604	0.14	1	1.09	1.09	657	604	0.000282	0.00403	0.801	-1.25	484	604	0.208	1	1.07	1.07	649	604	0.000506	0.00586	0.809	-1.24	489	604	0.0345	0.424	1.13	1.13	680	604	0.0756	0.272	0.9	-1.11	544	604	6.63e-07	1.66e-05	1.35	1.35	657	488
POGZ	331	0.000444	0.0058	0.439	-2.28	26.2	59.6	0.718	1	1.07	1.07	63.6	59.6	4.68e-05	0.000885	0.358	-2.79	21.4	59.6	0.999	1	1	1	59.6	59.6	1.58e-05	0.000291	0.322	-3.1	19.2	59.6	0.8	1	1.05	1.05	62.4	59.6	1.59e-05	0.000284	0.322	-3.1	19.2	59.6	0.00013	0.00179	2.43	2.43	63.6	26.2
TNFRSF10B	292	0.000447	0.00583	0.39	-2.56	19.3	49.6	0.907	1	0.977	-1.02	48.4	49.6	0.0015	0.0163	0.443	-2.26	22	49.6	0.759	1	0.939	-1.06	46.6	49.6	0.0221	0.12	0.586	-1.71	29.1	49.6	0.903	1	0.976	-1.02	48.4	49.6	0.0224	0.115	0.587	-1.7	29.1	49.6	0.000646	0.00698	2.5	2.5	48.4	19.3
HEATR1	572	0.000449	0.00585	0.525	-1.91	45.1	86	0.716	1	0.945	-1.06	81.3	86	0.00102	0.0119	0.552	-1.81	47.5	86	0.113	1	1.26	1.26	108	86	0.14	0.419	0.787	-1.27	67.6	86	0.595	1	1.08	1.08	93.1	86	0.000252	0.00314	0.506	-1.98	43.5	86	0.00152	0.0142	1.8	1.8	81.3	45.1
KRAS	342	0.000449	0.00585	0.451	-2.22	28.2	62.5	0.899	1	1.02	1.02	63.9	62.5	0.000196	0.00297	0.421	-2.38	26.3	62.5	0.604	1	0.909	-1.1	56.8	62.5	3.68e-05	0.000615	0.364	-2.75	22.7	62.5	0.654	1	0.921	-1.09	57.6	62.5	7.6e-05	0.00112	0.388	-2.58	24.2	62.5	0.000292	0.00356	2.27	2.27	63.9	28.2
EMD	1470	0.00045	0.00586	1.45	1.45	222	153	0.966	1	1	1	154	153	0.0106	0.0784	1.31	1.31	202	153	0.245	1	1.14	1.14	175	153	0.00076	0.00821	1.43	1.43	219	153	0.572	1	1.07	1.07	164	153	0.159	0.433	1.17	1.17	179	153	0.000526	0.00591	0.695	-1.44	154	222
PMM2	633	0.000455	0.00592	0.553	-1.81	54.4	98.4	0.834	1	0.97	-1.03	95.5	98.4	0.000954	0.0112	0.576	-1.73	56.7	98.4	0.574	1	0.921	-1.09	90.6	98.4	0.00961	0.0638	0.661	-1.51	65	98.4	0.689	1	0.944	-1.06	92.8	98.4	0.168	0.444	0.813	-1.23	79.9	98.4	0.000935	0.00961	1.75	1.75	95.5	54.4
ARHGAP21	786	0.000464	0.00603	0.585	-1.71	67.7	116	0.666	1	0.944	-1.06	109	116	0.00347	0.0326	0.648	-1.54	75	116	0.348	1	1.13	1.13	130	116	0.0111	0.0716	0.691	-1.45	79.9	116	0.168	0.946	1.19	1.19	138	116	0.00105	0.0104	0.609	-1.64	70.5	116	0.002	0.0176	1.61	1.61	109	67.7
TRAF2	387	0.000467	0.00606	0.458	-2.18	29.3	63.9	0.907	1	0.979	-1.02	62.6	63.9	0.00062	0.00796	0.469	-2.13	30	63.9	0.563	1	0.9	-1.11	57.5	63.9	0.0162	0.0957	0.614	-1.63	39.3	63.9	0.553	1	0.898	-1.11	57.4	63.9	0.119	0.366	0.742	-1.35	47.4	63.9	0.000688	0.00735	2.14	2.14	62.6	29.3
RNF150	400	0.000469	0.00608	0.467	-2.14	31	66.4	0.366	1	1.16	1.16	77.2	66.4	0.000118	0.00197	0.419	-2.39	27.8	66.4	0.798	1	0.956	-1.05	63.5	66.4	0.000708	0.00777	0.483	-2.07	32	66.4	0.531	1	1.11	1.11	73.8	66.4	0.000117	0.00163	0.419	-2.39	27.8	66.4	1.78e-05	0.000314	2.49	2.49	77.2	31
ATAD5	464	0.000471	0.0061	0.513	-1.95	41.7	81.1	0.925	1	1.01	1.01	82.3	81.1	0.000167	0.00263	0.48	-2.08	38.9	81.1	0.532	1	0.904	-1.11	73.4	81.1	2.91e-05	0.000502	0.429	-2.33	34.8	81.1	0.917	1	1.02	1.02	82.5	81.1	1.92e-06	4.3e-05	0.357	-2.8	28.9	81.1	0.00034	0.00407	1.98	1.98	82.3	41.7
PFDN5	3360	0.000479	0.0062	1.29	1.29	440	342	0.494	1	1.05	1.05	360	342	1.26e-05	0.000274	1.36	1.36	467	342	0.775	1	0.978	-1.02	334	342	1.17e-08	4.5e-07	1.49	1.49	509	342	0.313	1	1.08	1.08	369	342	2.8e-11	1.44e-09	1.58	1.58	542	342	0.00486	0.0362	0.819	-1.22	360	440
MT-TM	801	0.000479	0.0062	0.596	-1.68	72.7	122	0.454	1	1.1	1.1	134	122	2.97e-05	0.000585	0.525	-1.9	64.1	122	0.755	1	1.04	1.04	127	122	0.00784	0.0544	0.686	-1.46	83.7	122	0.522	1	1.08	1.08	132	122	4.6e-05	0.000723	0.535	-1.87	65.3	122	2.72e-05	0.000455	1.84	1.84	134	72.7
TMEM248	357	0.000481	0.00622	0.452	-2.21	28	62	0.976	1	1.01	1.01	62.3	62	0.00263	0.0261	0.52	-1.92	32.3	62	0.159	1	0.762	-1.31	47.3	62	0.00169	0.016	0.502	-1.99	31.1	62	0.442	1	0.866	-1.15	53.7	62	0.0299	0.143	0.644	-1.55	39.9	62	0.000436	0.00505	2.23	2.23	62.3	28
ILF2	2010	0.000488	0.0063	1.36	1.36	299	219	0.689	1	1.04	1.04	228	219	0.14	0.461	1.15	1.15	251	219	0.453	1	1.07	1.07	235	219	3.8e-05	0.000632	1.44	1.44	315	219	0.105	0.784	1.16	1.16	254	219	0.691	0.884	0.962	-1.04	211	219	0.00197	0.0174	0.762	-1.31	228	299
IVNS1ABP	808	0.000491	0.00633	0.592	-1.69	70.4	119	0.531	1	1.08	1.08	129	119	0.0146	0.1	0.706	-1.42	84	119	0.631	1	1.06	1.06	126	119	0.00792	0.0548	0.682	-1.47	81.1	119	0.933	1	0.989	-1.01	118	119	0.00706	0.0472	0.678	-1.48	80.6	119	4.62e-05	0.000732	1.83	1.83	129	70.4
ATAD2	1470	4.58e-05	0.000802	0.61	-1.64	109	179	0.457	1	1.08	1.08	194	179	0.00156	0.0169	0.691	-1.45	124	179	1.78e-06	0.000195	1.58	1.58	283	179	0.15	0.438	0.854	-1.17	153	179	5.28e-06	0.000345	1.55	1.55	277	179	0.154	0.424	0.855	-1.17	153	179	1.77e-06	4e-05	1.77	1.77	194	109
AGFG1	404	0.000494	0.00636	0.462	-2.16	29.9	64.6	0.777	1	1.05	1.05	67.8	64.6	0.000456	0.00606	0.46	-2.18	29.7	64.6	0.738	1	1.06	1.06	68.4	64.6	0.0081	0.0557	0.581	-1.72	37.5	64.6	0.823	1	1.04	1.04	67.1	64.6	0.0143	0.0818	0.609	-1.64	39.3	64.6	0.000187	0.00243	2.27	2.27	67.8	29.9
SMG1	285	0.000496	0.00638	0.405	-2.47	20.9	51.6	0.73	1	1.07	1.07	55.2	51.6	0.000244	0.00357	0.377	-2.66	19.4	51.6	0.824	1	1.04	1.04	53.9	51.6	0.000114	0.00165	0.347	-2.88	17.9	51.6	0.964	1	0.991	-1.01	51.1	51.6	2.61e-05	0.000442	0.292	-3.43	15	51.6	0.000159	0.00212	2.64	2.64	55.2	20.9
TRIM11	862	0.0005	0.00643	0.603	-1.66	75.8	126	0.234	1	1.16	1.16	145	126	0.00527	0.0459	0.676	-1.48	84.9	126	0.721	1	0.956	-1.05	120	126	0.00289	0.0247	0.656	-1.53	82.4	126	0.27	1	1.14	1.14	144	126	0.00396	0.0303	0.666	-1.5	83.7	126	4.3e-06	8.87e-05	1.92	1.92	145	75.8
PLEC	1130	0.00237	0.0231	0.65	-1.54	82.4	127	0.00689	1	1.37	1.37	174	127	0.0324	0.175	0.748	-1.34	94.7	127	6.28e-05	0.00437	1.58	1.58	200	127	0.218	0.536	0.851	-1.18	108	127	3.3e-09	4.02e-07	1.91	1.91	242	127	0.112	0.351	0.81	-1.24	103	127	2.47e-08	7.88e-07	2.11	2.11	174	82.4
GGNBP2	1400	0.000504	0.00647	0.661	-1.51	117	178	0.144	1	1.16	1.16	206	178	0.166	0.504	0.858	-1.17	152	178	0.559	1	1.06	1.06	189	178	0.0759	0.288	0.82	-1.22	146	178	0.0257	0.345	1.25	1.25	222	178	0.516	0.787	1.07	1.07	190	178	1.11e-06	2.63e-05	1.76	1.76	206	117
FOSB	147	0.000506	0.00649	62.8	62.8	45	0.717	0.354	1	3.47	3.47	2.48	0.717	0.000804	0.00982	54.4	54.4	38.9	0.717	0.498	1	2.57	2.57	1.84	0.717	0.0021	0.0191	39.6	39.6	28.4	0.717	0.456	1	2.79	2.79	2	0.717	0.00219	0.019	39	39	28	0.717	8.78e-06	0.000169	0.0552	-18.1	2.48	45
MLLT6	410	0.000507	0.0065	0.505	-1.98	39	77.2	0.809	1	0.962	-1.04	74.2	77.2	0.000384	0.00523	0.496	-2.02	38.3	77.2	0.148	1	0.78	-1.28	60.2	77.2	3.37e-05	0.000571	0.42	-2.38	32.4	77.2	0.115	0.816	0.761	-1.31	58.8	77.2	1.3e-05	0.000237	0.393	-2.55	30.3	77.2	0.00113	0.0112	1.9	1.9	74.2	39
DDX52	879	0.00051	0.00652	0.616	-1.62	82.9	135	0.611	1	0.939	-1.07	126	135	0.000976	0.0114	0.634	-1.58	85.4	135	0.506	1	0.92	-1.09	124	135	0.013	0.0809	0.718	-1.39	96.8	135	0.916	1	0.987	-1.01	133	135	0.0108	0.0664	0.711	-1.41	95.8	135	0.00282	0.0233	1.53	1.53	126	82.9
AC245060.5	126	0.000514	0.00656	0.0475	-21	1.36	28.7	0.849	1	0.95	-1.05	27.2	28.7	0.000231	0.00341	0.0809	-12.4	2.32	28.7	0.782	1	0.928	-1.08	26.6	28.7	0.000279	0.0035	0.163	-6.12	4.68	28.7	0.924	1	1.03	1.03	29.4	28.7	0.000388	0.00451	0.191	-5.23	5.48	28.7	0.000646	0.00698	20	20	27.2	1.36
MAVS	421	0.000516	0.00659	0.484	-2.06	34	70.3	0.504	1	1.12	1.12	78.4	70.3	0.00124	0.0139	0.517	-1.93	36.3	70.3	0.507	1	0.891	-1.12	62.6	70.3	0.000229	0.00296	0.456	-2.19	32	70.3	0.962	1	1.01	1.01	70.9	70.3	0.00112	0.0109	0.513	-1.95	36.1	70.3	4.75e-05	0.00075	2.3	2.3	78.4	34
DMD	333	0.000528	0.00673	0.387	-2.58	18.5	47.8	0.977	1	1.01	1.01	48	47.8	0.000256	0.00371	0.356	-2.81	17	47.8	0.0929	0.964	1.38	1.38	65.7	47.8	0.352	0.68	0.818	-1.22	39.1	47.8	0.0512	0.541	1.44	1.44	68.9	47.8	0.0227	0.116	0.58	-1.72	27.7	47.8	0.000482	0.00551	2.6	2.6	48	18.5
ECPAS	861	0.000533	0.00679	0.62	-1.61	84.9	137	0.771	1	0.965	-1.04	132	137	0.000227	0.00336	0.597	-1.67	81.9	137	0.486	1	0.918	-1.09	126	137	0.00237	0.0211	0.663	-1.51	90.8	137	0.487	1	0.918	-1.09	126	137	0.000315	0.0038	0.606	-1.65	83	137	0.00145	0.0137	1.56	1.56	132	84.9
IBTK	550	0.000534	0.00679	0.546	-1.83	50.6	92.7	0.71	1	1.06	1.06	97.8	92.7	0.00599	0.0506	0.632	-1.58	58.6	92.7	0.231	1	0.831	-1.2	77	92.7	2.84e-05	0.000492	0.461	-2.17	42.7	92.7	0.576	1	0.92	-1.09	85.2	92.7	9.86e-05	0.00141	0.495	-2.02	45.9	92.7	0.00014	0.00192	1.93	1.93	97.8	50.6
ID1	414	0.0895	0.346	0.645	-1.55	24.7	38.3	0.0302	1	1.57	1.57	59.9	38.3	0.855	0.968	1.04	1.04	39.9	38.3	0.0264	0.473	1.58	1.58	60.6	38.3	0.303	0.631	1.25	1.25	47.9	38.3	8.12e-06	0.000511	2.36	2.36	90.5	38.3	0.15	0.418	1.36	1.36	52	38.3	0.000209	0.00266	2.43	2.43	59.9	24.7
TM9SF3	1480	0.000535	0.00679	0.688	-1.45	144	210	0.813	1	1.02	1.02	215	210	2.22e-05	0.000453	0.624	-1.6	131	210	0.752	1	1.03	1.03	217	210	0.0623	0.252	0.826	-1.21	173	210	0.388	1	1.09	1.09	228	210	0.00877	0.0562	0.759	-1.32	159	210	0.000223	0.00281	1.49	1.49	215	144
SPTLC2	166	0.000535	0.00679	0.318	-3.14	12.1	37.9	0.925	1	0.979	-1.02	37.1	37.9	0.000292	0.00415	0.288	-3.47	10.9	37.9	0.112	1	0.664	-1.51	25.2	37.9	0.000135	0.00189	0.25	-4	9.46	37.9	0.0519	0.543	0.597	-1.68	22.6	37.9	0.000262	0.00324	0.283	-3.54	10.7	37.9	0.000703	0.00751	3.07	3.07	37.1	12.1
STAMBPL1	198	0.000537	0.0068	0.259	-3.86	8.27	31.9	0.162	1	1.38	1.38	44.2	31.9	0.000973	0.0114	0.294	-3.41	9.37	31.9	0.885	1	0.964	-1.04	30.8	31.9	0.118	0.38	0.643	-1.56	20.5	31.9	0.929	1	0.978	-1.02	31.2	31.9	0.168	0.444	0.681	-1.47	21.8	31.9	9.72e-06	0.000184	5.35	5.35	44.2	8.27
ANKRD18B	195	0.000537	0.0068	0.301	-3.33	10.8	35.9	0.324	1	0.78	-1.28	28	35.9	0.00282	0.0275	0.39	-2.56	14	35.9	0.893	1	1.03	1.03	37.1	35.9	0.00164	0.0157	0.36	-2.78	12.9	35.9	0.49	1	1.17	1.17	42	35.9	0.00397	0.0303	0.41	-2.44	14.7	35.9	0.0078	0.053	2.59	2.59	28	10.8
NUP50	559	0.000546	0.00691	0.529	-1.89	44.9	85	0.839	1	0.969	-1.03	82.4	85	5.05e-05	0.000943	0.456	-2.19	38.8	85	0.404	1	1.13	1.13	96.3	85	0.00189	0.0176	0.572	-1.75	48.6	85	0.112	0.803	1.26	1.26	107	85	0.0147	0.0834	0.657	-1.52	55.9	85	0.00108	0.0108	1.83	1.83	82.4	44.9
TMEM106B	274	0.223	0.584	0.734	-1.36	26.9	36.7	0.357	1	0.796	-1.26	29.2	36.7	0.00595	0.0504	0.44	-2.27	16.1	36.7	0.0292	0.494	1.58	1.58	58.1	36.7	0.828	0.949	0.95	-1.05	34.9	36.7	0.308	1	1.25	1.25	46	36.7	0.186	0.471	0.713	-1.4	26.2	36.7	0.763	0.931	1.08	1.08	29.2	26.9
TRIM27	626	0.000551	0.00696	0.569	-1.76	58.9	104	0.893	1	1.02	1.02	106	104	0.000683	0.00861	0.576	-1.74	59.6	104	0.466	1	0.901	-1.11	93.3	104	0.000226	0.00294	0.543	-1.84	56.2	104	0.441	1	0.896	-1.12	92.8	104	0.0002	0.00259	0.539	-1.85	55.9	104	0.000343	0.0041	1.79	1.79	106	58.9
SAMD4B	508	0.000554	0.007	0.51	-1.96	39.7	77.9	0.651	1	1.07	1.07	83.7	77.9	0.00328	0.0312	0.576	-1.73	44.9	77.9	0.959	1	0.992	-1.01	77.2	77.9	0.00668	0.048	0.606	-1.65	47.2	77.9	0.772	1	1.05	1.05	81.6	77.9	0.0514	0.21	0.71	-1.41	55.3	77.9	0.000111	0.00157	2.11	2.11	83.7	39.7
PALMD	441	0.34	0.713	0.799	-1.25	32.8	41	0.165	1	1.33	1.33	54.6	41	0.724	0.931	1.08	1.08	44.3	41	0.0217	0.419	1.58	1.58	64.8	41	0.0606	0.248	1.46	1.46	60	41	0.000819	0.0248	1.91	1.91	78.2	41	0.0197	0.104	1.59	1.59	65.3	41	0.0207	0.113	1.67	1.67	54.6	32.8
AFAP1	491	0.000558	0.00703	0.495	-2.02	35.9	72.6	0.794	1	1.04	1.04	75.8	72.6	0.00109	0.0125	0.519	-1.93	37.7	72.6	0.0841	0.921	1.31	1.31	95.1	72.6	0.00885	0.0597	0.607	-1.65	44.1	72.6	0.353	1	1.16	1.16	84.3	72.6	0.0129	0.0756	0.625	-1.6	45.4	72.6	0.000227	0.00286	2.11	2.11	75.8	35.9
TNNT1	999	0.000558	0.00703	1.57	1.57	150	95.3	0.722	1	0.949	-1.05	90.4	95.3	0.00209	0.0215	1.5	1.5	143	95.3	0.2	1	1.19	1.19	114	95.3	0.000347	0.0042	1.6	1.6	152	95.3	0.276	1	1.16	1.16	111	95.3	0.00177	0.0159	1.51	1.51	144	95.3	0.000152	0.00205	0.604	-1.66	90.4	150
NT5C2	521	0.000559	0.00703	0.518	-1.93	41.7	80.5	0.696	1	1.06	1.06	85.6	80.5	0.00128	0.0142	0.547	-1.83	44	80.5	0.84	1	1.03	1.03	83.1	80.5	0.00956	0.0636	0.628	-1.59	50.6	80.5	0.884	1	1.02	1.02	82.4	80.5	0.0193	0.102	0.662	-1.51	53.3	80.5	0.00014	0.00192	2.05	2.05	85.6	41.7
CRTC3	435	0.000562	0.00707	0.474	-2.11	31.4	66.3	0.709	1	0.936	-1.07	62.1	66.3	0.0146	0.0998	0.615	-1.63	40.8	66.3	0.515	1	1.12	1.12	74	66.3	0.0189	0.107	0.629	-1.59	41.7	66.3	0.85	1	1.03	1.03	68.5	66.3	0.125	0.374	0.75	-1.33	49.7	66.3	0.00186	0.0166	1.98	1.98	62.1	31.4
TXN	4410	0.000567	0.00713	1.22	1.22	653	534	0.22	1	0.926	-1.08	495	534	0.927	0.983	1.01	1.01	537	534	0.803	1	1.02	1.02	542	534	0.0156	0.0932	1.15	1.15	616	534	0.00449	0.0993	0.833	-1.2	445	534	0.097	0.319	1.1	1.1	590	534	3.21e-06	6.82e-05	0.758	-1.32	495	653
ARHGAP32	136	0.00057	0.00715	0.153	-6.53	3.89	25.4	0.599	1	1.15	1.15	29.3	25.4	0.00163	0.0175	0.244	-4.11	6.18	25.4	0.319	1	1.3	1.3	33	25.4	0.000964	0.01	0.203	-4.93	5.15	25.4	0.731	1	1.1	1.1	27.9	25.4	0.00118	0.0114	0.219	-4.57	5.56	25.4	0.000183	0.00239	7.53	7.53	29.3	3.89
PHACTR2	459	1.46e-07	4.73e-06	0.258	-3.87	19	73.5	0.653	1	1.08	1.08	79	73.5	4.46e-08	1.69e-06	0.226	-4.42	16.6	73.5	0.00261	0.086	1.57	1.57	115	73.5	4.57e-05	0.000743	0.416	-2.41	30.5	73.5	0.0511	0.541	1.35	1.35	99.2	73.5	4.71e-06	9.49e-05	0.351	-2.85	25.8	73.5	2.39e-08	7.63e-07	4.17	4.17	79	19
AAK1	407	2.93e-05	0.000546	0.319	-3.13	17.7	55.4	0.187	1	1.27	1.27	70.2	55.4	0.00043	0.00576	0.419	-2.39	23.2	55.4	0.00901	0.227	1.57	1.57	86.8	55.4	0.00104	0.0107	0.455	-2.2	25.2	55.4	0.000274	0.0103	1.84	1.84	102	55.4	0.00198	0.0175	0.483	-2.07	26.7	55.4	2.21e-07	5.91e-06	3.97	3.97	70.2	17.7
ZMYND8	528	0.00129	0.014	0.497	-2.01	31.7	63.8	0.983	1	1	1	64.1	63.8	0.0393	0.202	0.665	-1.5	42.4	63.8	0.00472	0.138	1.57	1.57	100	63.8	0.781	0.931	0.951	-1.05	60.7	63.8	0.000814	0.0247	1.7	1.7	108	63.8	0.496	0.773	0.883	-1.13	56.3	63.8	0.0012	0.0117	2.02	2.02	64.1	31.7
METTL16	332	0.000575	0.00719	0.448	-2.23	26.6	59.5	0.582	1	0.902	-1.11	53.6	59.5	0.000181	0.00279	0.405	-2.47	24.1	59.5	0.849	1	1.04	1.04	61.6	59.5	0.000613	0.0069	0.451	-2.22	26.8	59.5	0.703	1	0.931	-1.07	55.4	59.5	0.000186	0.00245	0.406	-2.47	24.1	59.5	0.00319	0.0258	2.01	2.01	53.6	26.6
MFAP1	833	0.000575	0.00719	0.596	-1.68	70.7	119	0.83	1	1.03	1.03	122	119	0.0107	0.0787	0.693	-1.44	82.2	119	0.712	1	1.05	1.05	124	119	0.0326	0.16	0.74	-1.35	87.8	119	0.747	1	1.04	1.04	124	119	0.32	0.628	0.875	-1.14	104	119	0.000266	0.00329	1.72	1.72	122	70.7
DIDO1	297	0.000577	0.0072	0.417	-2.4	21.9	52.5	0.764	1	1.06	1.06	55.7	52.5	0.00334	0.0317	0.495	-2.02	26	52.5	0.505	1	0.874	-1.14	45.9	52.5	0.000169	0.00228	0.367	-2.72	19.3	52.5	0.788	1	0.948	-1.05	49.8	52.5	0.00267	0.0221	0.484	-2.07	25.4	52.5	0.000215	0.00273	2.54	2.54	55.7	21.9
ELK4	243	0.000577	0.0072	0.392	-2.55	18.8	47.9	0.583	1	0.891	-1.12	42.7	47.9	2.17e-05	0.000445	0.258	-3.87	12.4	47.9	0.937	1	1.02	1.02	48.7	47.9	6.74e-05	0.00104	0.303	-3.3	14.5	47.9	0.81	1	0.951	-1.05	45.6	47.9	2.36e-05	0.000406	0.261	-3.83	12.5	47.9	0.00301	0.0246	2.27	2.27	42.7	18.8
PARK7	2550	0.000579	0.00721	1.31	1.31	374	285	0.327	1	0.92	-1.09	262	285	0.0446	0.22	1.18	1.18	335	285	0.441	1	1.07	1.07	304	285	5.96e-05	0.000938	1.37	1.37	390	285	0.163	0.932	0.886	-1.13	253	285	0.0179	0.0967	1.21	1.21	345	285	1.09e-05	0.000204	0.702	-1.43	262	374
SLPI	746	0.00874	0.0656	1.57	1.57	86.6	55.1	0.343	1	1.19	1.19	65.5	55.1	0.00204	0.021	1.69	1.69	93.1	55.1	0.00905	0.227	1.57	1.57	86.4	55.1	3.95e-07	1.11e-05	2.27	2.27	125	55.1	0.00584	0.12	1.61	1.61	88.4	55.1	7.95e-10	3.34e-08	2.64	2.64	146	55.1	0.0889	0.321	0.757	-1.32	65.5	86.6
DNAJB6	427	0.196	0.544	0.745	-1.34	33.6	45.1	0.876	1	0.967	-1.03	43.6	45.1	0.216	0.579	0.755	-1.32	34	45.1	0.0176	0.365	1.57	1.57	70.8	45.1	0.288	0.617	1.24	1.24	55.7	45.1	0.0102	0.184	1.63	1.63	73.3	45.1	0.0183	0.0983	1.57	1.57	70.7	45.1	0.255	0.596	1.3	1.3	43.6	33.6
C2CD2	158	0.000588	0.00731	0.275	-3.63	9.04	32.9	0.695	1	1.1	1.1	36.1	32.9	0.00082	0.00995	0.294	-3.4	9.66	32.9	0.276	1	0.748	-1.34	24.6	32.9	0.0019	0.0177	0.342	-2.92	11.2	32.9	0.191	0.988	0.701	-1.43	23	32.9	0.00186	0.0166	0.341	-2.93	11.2	32.9	0.000195	0.00252	4	4	36.1	9.04
KIF13A	660	0.000594	0.00738	0.59	-1.69	67.6	114	0.983	1	0.997	-1	114	114	0.00285	0.0277	0.64	-1.56	73.2	114	0.101	0.998	0.794	-1.26	90.9	114	1.04e-06	2.6e-05	0.437	-2.29	50	114	0.212	1	0.842	-1.19	96.3	114	4.34e-06	8.84e-05	0.467	-2.14	53.5	114	0.000639	0.00693	1.69	1.69	114	67.6
DOCK7	331	0.000595	0.00738	0.441	-2.27	25.3	57.4	0.801	1	0.953	-1.05	54.7	57.4	7.23e-05	0.00128	0.362	-2.76	20.8	57.4	0.516	1	1.12	1.12	64.6	57.4	0.000246	0.00316	0.406	-2.46	23.3	57.4	0.514	1	1.13	1.13	64.6	57.4	5.89e-05	0.0009	0.355	-2.82	20.4	57.4	0.00133	0.0127	2.16	2.16	54.7	25.3
RBIS	768	0.902	0.981	1.02	1.02	76.1	74.6	0.349	1	0.852	-1.17	63.5	74.6	0.504	0.834	0.893	-1.12	66.6	74.6	0.0025	0.0835	1.57	1.57	117	74.6	2.19e-05	0.000392	1.84	1.84	137	74.6	0.0629	0.604	1.33	1.33	99.2	74.6	4.77e-05	0.000745	1.8	1.8	134	74.6	0.29	0.636	0.835	-1.2	63.5	76.1
B3GALNT2	284	0.000596	0.00738	0.435	-2.3	24.4	56.2	0.642	1	0.914	-1.09	51.3	56.2	0.000119	0.00198	0.374	-2.68	21	56.2	0.439	1	0.859	-1.16	48.3	56.2	0.000249	0.00319	0.401	-2.49	22.5	56.2	0.148	0.899	0.744	-1.34	41.8	56.2	3.17e-05	0.000515	0.327	-3.06	18.3	56.2	0.00252	0.0212	2.1	2.1	51.3	24.4
ANLN	836	0.000598	0.00741	0.596	-1.68	70.2	118	0.723	1	1.05	1.05	123	118	0.00182	0.0191	0.63	-1.59	74.2	118	0.174	1	1.19	1.19	140	118	0.00177	0.0168	0.629	-1.59	74.1	118	0.06	0.588	1.26	1.26	149	118	0.0424	0.184	0.752	-1.33	88.6	118	0.000165	0.00219	1.76	1.76	123	70.2
HERC1	356	0.000605	0.00748	0.46	-2.17	28.5	61.9	0.467	1	1.14	1.14	70.3	61.9	0.000131	0.00213	0.404	-2.47	25	61.9	0.66	1	0.922	-1.08	57.1	61.9	0.000704	0.00773	0.466	-2.15	28.9	61.9	0.998	1	1	-1	61.9	61.9	3.17e-05	0.000515	0.357	-2.81	22.1	61.9	4.77e-05	0.000752	2.47	2.47	70.3	28.5
NUP155	783	0.000611	0.00755	0.619	-1.62	82.6	133	0.414	1	0.902	-1.11	120	133	1.15e-05	0.000252	0.523	-1.91	69.8	133	0.808	1	0.97	-1.03	129	133	0.00047	0.00553	0.612	-1.63	81.6	133	0.0599	0.588	0.782	-1.28	104	133	5.04e-07	1.3e-05	0.461	-2.17	61.5	133	0.00829	0.0558	1.46	1.46	120	82.6
CPLANE1	1140	2.55e-07	7.81e-06	0.473	-2.11	70	148	0.863	1	1.02	1.02	151	148	0.000672	0.0085	0.639	-1.56	94.5	148	2.41e-05	0.00196	1.56	1.56	231	148	0.00145	0.014	0.66	-1.51	97.6	148	4.4e-07	3.53e-05	1.69	1.69	250	148	0.00341	0.027	0.686	-1.46	101	148	1.1e-07	3.15e-06	2.15	2.15	151	70
KNOP1	662	0.000624	0.0077	0.58	-1.72	62.2	107	0.461	1	0.902	-1.11	96.8	107	0.00183	0.0192	0.614	-1.63	65.9	107	0.688	1	0.946	-1.06	102	107	0.00522	0.0396	0.651	-1.54	69.8	107	0.318	1	0.868	-1.15	93.1	107	0.0014	0.0131	0.605	-1.65	64.9	107	0.00655	0.0462	1.56	1.56	96.8	62.2
CEBPZ	1490	0.000626	0.00772	0.698	-1.43	154	220	0.884	1	0.986	-1.01	217	220	0.00161	0.0173	0.72	-1.39	159	220	0.817	1	0.978	-1.02	215	220	0.00313	0.0263	0.737	-1.36	162	220	0.325	1	0.908	-1.1	200	220	0.00336	0.0267	0.738	-1.35	163	220	0.00105	0.0105	1.41	1.41	217	154
NDUFA11	2110	0.000627	0.00772	1.36	1.36	296	218	0.896	1	0.988	-1.01	216	218	0.00523	0.0457	1.29	1.29	281	218	0.15	1	1.14	1.14	249	218	9.64e-06	0.000192	1.47	1.47	322	218	0.6	1	1.05	1.05	229	218	0.000872	0.00892	1.35	1.35	294	218	0.000389	0.00456	0.728	-1.37	216	296
PHF20L1	815	0.000633	0.00779	0.597	-1.67	70.2	118	0.808	1	1.03	1.03	121	118	0.000219	0.00327	0.567	-1.76	66.7	118	0.0753	0.874	1.25	1.25	146	118	0.000475	0.00558	0.589	-1.7	69.2	118	0.155	0.914	1.19	1.19	140	118	0.0147	0.0834	0.705	-1.42	82.8	118	0.000266	0.00329	1.73	1.73	121	70.2
TOMM70	747	0.000638	0.00784	0.593	-1.69	68.1	115	0.727	1	1.05	1.05	120	115	0.00367	0.0342	0.649	-1.54	74.5	115	0.406	1	0.893	-1.12	103	115	0.0101	0.0667	0.686	-1.46	78.8	115	0.415	1	0.895	-1.12	103	115	0.0383	0.171	0.744	-1.34	85.4	115	0.000181	0.00237	1.76	1.76	120	68.1
TRAF3IP1	268	0.00064	0.00785	0.384	-2.6	17.6	45.9	0.79	1	0.945	-1.06	43.3	45.9	0.00188	0.0196	0.434	-2.3	19.9	45.9	0.957	1	0.989	-1.01	45.3	45.9	0.00565	0.0422	0.49	-2.04	22.5	45.9	0.945	1	1.01	1.01	46.5	45.9	0.026	0.128	0.581	-1.72	26.7	45.9	0.00144	0.0136	2.46	2.46	43.3	17.6
KRT18	4860	0.000642	0.00788	1.22	1.22	635	519	0.1	1	1.1	1.1	573	519	6.1e-09	2.67e-07	1.4	1.4	725	519	0.841	1	0.988	-1.01	512	519	1.3e-05	0.000249	1.29	1.29	669	519	0.171	0.954	0.917	-1.09	476	519	1.14e-10	5.34e-09	1.45	1.45	750	519	0.0754	0.289	0.903	-1.11	573	635
RAD1	1130	0.000653	0.008	0.667	-1.5	118	177	0.786	1	0.971	-1.03	172	177	0.000316	0.00444	0.65	-1.54	115	177	0.483	1	0.927	-1.08	164	177	5.08e-05	0.000811	0.61	-1.64	108	177	0.402	1	0.913	-1.1	162	177	0.00034	0.00403	0.652	-1.53	116	177	0.00166	0.0152	1.46	1.46	172	118
SPOP	809	0.0017	0.0176	0.58	-1.73	52.3	90.3	0.767	1	1.04	1.04	94.3	90.3	0.0502	0.238	0.728	-1.37	65.7	90.3	0.000936	0.0394	1.56	1.56	141	90.3	0.697	0.9	1.06	1.06	95.6	90.3	4.8e-05	0.00241	1.71	1.71	155	90.3	0.0825	0.288	1.28	1.28	115	90.3	0.000636	0.0069	1.8	1.8	94.3	52.3
STAU2	599	0.161	0.492	0.773	-1.29	52.4	67.8	0.971	1	0.994	-1.01	67.4	67.8	0.189	0.538	0.787	-1.27	53.3	67.8	0.00419	0.127	1.56	1.56	106	67.8	0.303	0.631	1.19	1.19	80.4	67.8	0.00727	0.144	1.52	1.52	103	67.8	0.946	0.983	1.01	1.01	68.6	67.8	0.172	0.481	1.29	1.29	67.4	52.4
FAUP1	1640	0.000658	0.00805	1.41	1.41	234	166	0.988	1	0.998	-1	166	166	8.75e-05	0.00152	1.48	1.48	246	166	0.892	1	0.985	-1.02	163	166	3.7e-07	1.05e-05	1.65	1.65	274	166	0.993	1	1	1	166	166	0.00222	0.0192	1.37	1.37	227	166	0.000624	0.00679	0.707	-1.42	166	234
HIF1A	590	0.278	0.651	0.821	-1.22	54.9	66.9	0.248	1	1.21	1.21	81	66.9	0.0512	0.242	0.689	-1.45	46.1	66.9	0.00448	0.133	1.56	1.56	104	66.9	0.557	0.826	1.1	1.1	73.9	66.9	0.00308	0.0739	1.59	1.59	106	66.9	0.352	0.658	0.845	-1.18	56.6	66.9	0.0263	0.135	1.47	1.47	81	54.9
ULK1	453	0.363	0.735	0.82	-1.22	38.3	46.7	0.194	1	1.29	1.29	60.2	46.7	0.671	0.915	0.914	-1.09	42.7	46.7	0.0178	0.369	1.56	1.56	72.8	46.7	0.49	0.784	0.862	-1.16	40.3	46.7	3.88e-05	0.00202	2.08	2.08	97.2	46.7	0.452	0.741	1.16	1.16	54.3	46.7	0.0288	0.145	1.57	1.57	60.2	38.3
AHNAK	1280	1.44e-07	4.68e-06	0.482	-2.07	77.1	160	0.0215	1	1.27	1.27	204	160	6.05e-06	0.000145	0.548	-1.82	87.6	160	1.8e-05	0.00149	1.55	1.55	247	160	0.000265	0.00337	0.629	-1.59	101	160	3.05e-09	3.79e-07	1.8	1.8	287	160	0.0178	0.0965	0.751	-1.33	120	160	3.55e-13	2.23e-11	2.64	2.64	204	77.1
ASXL1	715	0.00067	0.00816	0.581	-1.72	62	107	0.894	1	0.982	-1.02	105	107	0.00446	0.0401	0.644	-1.55	68.7	107	0.847	1	0.974	-1.03	104	107	0.00245	0.0217	0.623	-1.61	66.4	107	0.544	1	1.08	1.08	116	107	0.157	0.429	0.815	-1.23	86.9	107	0.00105	0.0106	1.69	1.69	105	62
GSK3B	524	0.000673	0.00818	0.513	-1.95	39.3	76.6	0.453	1	1.13	1.13	86.2	76.6	0.00231	0.0232	0.559	-1.79	42.8	76.6	0.505	1	1.11	1.11	85.1	76.6	0.00461	0.0357	0.587	-1.7	45	76.6	0.102	0.776	1.28	1.28	98.2	76.6	0.0252	0.126	0.667	-1.5	51.1	76.6	4.54e-05	0.000723	2.19	2.19	86.2	39.3
IGF1R	319	0.000239	0.00343	0.327	-3.06	14.3	43.8	0.543	1	1.13	1.13	49.7	43.8	0.000357	0.00492	0.344	-2.9	15.1	43.8	0.0227	0.433	1.55	1.55	68.1	43.8	0.0781	0.294	0.655	-1.53	28.7	43.8	0.00758	0.148	1.67	1.67	72.9	43.8	0.0445	0.189	0.611	-1.64	26.7	43.8	3.34e-05	0.000546	3.47	3.47	49.7	14.3
KDM2A	514	0.00202	0.0203	0.516	-1.94	33	63.9	0.411	1	1.15	1.15	73.6	63.9	0.00351	0.0329	0.54	-1.85	34.5	63.9	0.00637	0.175	1.55	1.55	99	63.9	0.179	0.483	0.775	-1.29	49.6	63.9	0.000152	0.00659	1.8	1.8	115	63.9	0.0749	0.27	0.707	-1.41	45.2	63.9	0.000129	0.00177	2.23	2.23	73.6	33
SYNRG	257	0.000674	0.00818	0.373	-2.68	16.3	43.8	0.816	1	1.05	1.05	46	43.8	0.00825	0.0648	0.501	-2	21.9	43.8	0.754	1	0.934	-1.07	40.9	43.8	0.0023	0.0206	0.432	-2.31	18.9	43.8	0.774	1	1.06	1.06	46.5	43.8	0.00991	0.062	0.512	-1.95	22.4	43.8	0.000327	0.00394	2.81	2.81	46	16.3
THEM6	396	0.939	0.987	1.02	1.02	36.5	35.8	0.779	1	0.935	-1.07	33.5	35.8	0.847	0.967	0.955	-1.05	34.2	35.8	0.0423	0.625	1.55	1.55	55.4	35.8	0.000883	0.00933	1.98	1.98	70.8	35.8	0.0275	0.363	1.6	1.6	57.3	35.8	0.000632	0.00675	2.01	2.01	72	35.8	0.721	0.916	0.918	-1.09	33.5	36.5
ASXL2	215	0.000676	0.00819	0.358	-2.79	14.9	41.6	0.893	1	0.971	-1.03	40.3	41.6	9.42e-05	0.00162	0.267	-3.74	11.1	41.6	0.725	1	1.08	1.08	44.8	41.6	0.000174	0.00235	0.295	-3.39	12.3	41.6	0.639	1	0.9	-1.11	37.4	41.6	0.000267	0.0033	0.315	-3.18	13.1	41.6	0.00101	0.0102	2.71	2.71	40.3	14.9
OTUD7B	286	0.000679	0.00823	0.389	-2.57	18	46.2	0.245	1	1.26	1.26	58.1	46.2	0.000329	0.0046	0.357	-2.8	16.5	46.2	0.572	1	1.12	1.12	51.9	46.2	0.00315	0.0264	0.462	-2.16	21.4	46.2	0.502	1	1.14	1.14	52.9	46.2	0.00291	0.0238	0.458	-2.18	21.2	46.2	1.37e-05	0.00025	3.23	3.23	58.1	18
HSPB1	10100	6.33e-10	3.14e-08	1.33	1.33	1110	835	0.262	1	0.946	-1.06	790	835	4.88e-15	4.63e-13	1.42	1.42	1190	835	1.53e-22	8.93e-20	1.54	1.54	1290	835	3.22e-86	2.26e-83	2.27	2.27	1890	835	2.08e-25	1.17e-22	1.58	1.58	1320	835	6.71e-64	4.28e-61	2.04	2.04	1700	835	3.35e-13	2.13e-11	0.712	-1.4	790	1110
ARHGAP35	407	0.00069	0.00834	0.486	-2.06	32.8	67.5	0.934	1	0.986	-1.01	66.5	67.5	0.022	0.133	0.64	-1.56	43.2	67.5	0.285	1	0.824	-1.21	55.6	67.5	0.00545	0.041	0.57	-1.75	38.5	67.5	0.606	1	0.913	-1.1	61.6	67.5	0.0138	0.0797	0.615	-1.62	41.5	67.5	0.000906	0.00935	2.03	2.03	66.5	32.8
TAF9	969	0.000696	0.0084	1.53	1.53	160	104	0.936	1	0.989	-1.01	103	104	0.00612	0.0514	1.42	1.42	148	104	0.243	1	0.845	-1.18	88.2	104	0.114	0.371	1.23	1.23	129	104	0.47	1	0.902	-1.11	94.2	104	0.0167	0.0916	1.36	1.36	142	104	0.000523	0.00588	0.645	-1.55	103	160
DYRK2	176	0.000697	0.0084	0.276	-3.62	8.87	32.1	0.589	1	1.14	1.14	36.6	32.1	0.000255	0.0037	0.217	-4.62	6.95	32.1	0.602	1	1.13	1.13	36.4	32.1	0.00591	0.0436	0.404	-2.47	13	32.1	0.931	1	1.02	1.02	32.8	32.1	0.000921	0.00935	0.293	-3.42	9.39	32.1	0.000153	0.00206	4.12	4.12	36.6	8.87
VKORC1	2170	0.0007	0.00843	1.34	1.34	318	238	0.498	1	0.939	-1.07	223	238	0.00622	0.0519	1.27	1.27	302	238	0.995	1	1	1	238	238	0.00285	0.0245	1.29	1.29	308	238	0.768	1	0.973	-1.03	232	238	0.00268	0.0222	1.3	1.3	308	238	5.08e-05	0.000787	0.702	-1.42	223	318
THAP2	126	0.0007	0.00843	4.54	4.54	27.8	6.13	0.626	1	1.3	1.3	7.96	6.13	0.00908	0.0696	3.33	3.33	20.4	6.13	0.319	1	1.66	1.66	10.2	6.13	0.0121	0.0765	3.19	3.19	19.6	6.13	0.181	0.973	1.94	1.94	11.9	6.13	0.00561	0.0397	3.55	3.55	21.8	6.13	0.00186	0.0166	0.286	-3.49	7.96	27.8
CAV1	2110	3.59e-05	0.000652	0.644	-1.55	145	225	0.0127	1	1.25	1.25	281	225	0.00604	0.0509	0.757	-1.32	170	225	4e-07	5.02e-05	1.54	1.54	347	225	0.00978	0.0648	1.26	1.26	283	225	2.3e-08	2.44e-06	1.61	1.61	362	225	0.00106	0.0104	1.33	1.33	300	225	8.96e-11	4.24e-09	1.94	1.94	281	145
C4BPB	3020	0.000321	0.00444	0.719	-1.39	204	284	0.107	1	1.14	1.14	324	284	0.295	0.673	0.914	-1.09	259	284	1.73e-08	2.59e-06	1.54	1.54	436	284	3.01e-09	1.27e-07	1.57	1.57	445	284	2.38e-13	4.77e-11	1.73	1.73	490	284	4.13e-23	5.98e-21	2.05	2.05	581	284	2.48e-07	6.59e-06	1.59	1.59	324	204
MT-TY	1730	0.000728	0.00875	1.35	1.35	301	224	0.205	1	0.884	-1.13	198	224	0.862	0.969	1.02	1.02	227	224	0.546	1	0.944	-1.06	211	224	0.704	0.903	1.04	1.04	232	224	0.101	0.774	0.851	-1.18	190	224	0.000169	0.00227	0.673	-1.49	150	224	4.04e-06	8.4e-05	0.656	-1.52	198	301
ARHGAP26	141	0.000734	0.00882	0.174	-5.75	4.38	25.2	0.856	1	1.05	1.05	26.5	25.2	0.00482	0.0427	0.319	-3.14	8.02	25.2	0.877	1	1.04	1.04	26.3	25.2	0.12	0.384	0.603	-1.66	15.2	25.2	0.945	1	1.02	1.02	25.6	25.2	0.0119	0.0709	0.387	-2.58	9.73	25.2	0.000488	0.00556	6.05	6.05	26.5	4.38
COIL	480	0.000742	0.0089	0.482	-2.07	31.7	65.8	0.555	1	1.11	1.11	72.7	65.8	0.000362	0.00499	0.456	-2.19	30	65.8	0.128	1	1.28	1.28	84.5	65.8	0.374	0.698	0.851	-1.18	55.9	65.8	0.199	0.998	1.24	1.24	81.4	65.8	0.485	0.765	0.882	-1.13	58	65.8	9.64e-05	0.00139	2.29	2.29	72.7	31.7
CHMP1B	394	0.000764	0.00914	1.98	1.98	72.4	36.6	0.684	1	0.907	-1.1	33.2	36.6	0.0199	0.124	1.63	1.63	59.7	36.6	0.98	1	1.01	1.01	36.8	36.6	0.0121	0.0767	1.69	1.69	61.8	36.6	0.973	1	1.01	1.01	36.9	36.6	0.0399	0.176	1.55	1.55	56.6	36.6	0.000197	0.00254	0.458	-2.18	33.2	72.4
NOP10	1650	0.00355	0.0322	1.37	1.37	202	147	0.272	1	1.13	1.13	166	147	0.75	0.94	1.04	1.04	152	147	4.72e-05	0.00341	1.54	1.54	226	147	1.39e-13	9.84e-12	2.1	2.1	308	147	0.000201	0.00815	1.49	1.49	218	147	2.9e-05	0.000481	1.56	1.56	229	147	0.0669	0.266	0.825	-1.21	166	202
SLC25A24	492	0.000767	0.00917	0.539	-1.86	45.6	84.6	0.588	1	1.09	1.09	91.8	84.6	0.000771	0.00946	0.539	-1.86	45.6	84.6	0.337	1	0.858	-1.17	72.5	84.6	0.00014	0.00195	0.484	-2.06	41	84.6	0.531	1	0.906	-1.1	76.6	84.6	1.06e-05	0.000199	0.412	-2.43	34.9	84.6	0.000112	0.00158	2.01	2.01	91.8	45.6
ITGB1	1020	0.0302	0.165	0.74	-1.35	90.5	122	0.951	1	1.01	1.01	123	122	0.0133	0.0931	0.706	-1.42	86.3	122	0.000183	0.0106	1.54	1.54	189	122	0.831	0.951	0.973	-1.03	119	122	0.000988	0.0291	1.47	1.47	180	122	0.456	0.744	0.907	-1.1	111	122	0.0259	0.134	1.36	1.36	123	90.5
APC	314	0.00077	0.0092	0.434	-2.3	23.3	53.7	0.773	1	0.945	-1.06	50.8	53.7	0.00335	0.0317	0.5	-2	26.9	53.7	0.933	1	0.984	-1.02	52.9	53.7	0.00216	0.0196	0.48	-2.09	25.8	53.7	0.568	1	1.11	1.11	59.8	53.7	0.000234	0.00296	0.387	-2.59	20.8	53.7	0.00188	0.0167	2.18	2.18	50.8	23.3
NIBAN2	1410	0.252	0.622	0.864	-1.16	114	132	0.584	1	1.07	1.07	141	132	0.412	0.773	1.1	1.1	145	132	0.000113	0.00726	1.54	1.54	203	132	5.87e-05	0.000929	1.57	1.57	206	132	2.48e-07	2.1e-05	1.76	1.76	231	132	1.15e-07	3.34e-06	1.78	1.78	235	132	0.091	0.326	1.24	1.24	141	114
SLC25A37	504	0.000773	0.00922	0.542	-1.84	46.6	85.9	0.557	1	1.09	1.09	93.8	85.9	0.000117	0.00195	0.483	-2.07	41.5	85.9	0.214	1	0.819	-1.22	70.3	85.9	0.000185	0.00247	0.496	-2.01	42.6	85.9	0.574	1	0.916	-1.09	78.7	85.9	0.000403	0.00465	0.521	-1.92	44.7	85.9	9.51e-05	0.00137	2.01	2.01	93.8	46.6
FXYD5	856	0.458	0.807	1.13	1.13	82.8	73.5	0.702	1	1.06	1.06	78.2	73.5	0.0557	0.256	1.34	1.34	98.7	73.5	0.00408	0.124	1.54	1.54	113	73.5	0.00085	0.00904	1.64	1.64	120	73.5	0.000282	0.0106	1.71	1.71	125	73.5	9.2e-09	3.28e-07	2.24	2.24	165	73.5	0.718	0.915	0.945	-1.06	78.2	82.8
PSMB8-AS1	528	0.000784	0.00932	0.517	-1.93	39.4	76.1	0.362	1	0.857	-1.17	65.3	76.1	0.000139	0.00225	0.459	-2.18	35	76.1	0.161	1	1.24	1.24	94.5	76.1	0.261	0.588	0.826	-1.21	62.9	76.1	0.382	1	1.15	1.15	87.3	76.1	0.464	0.75	0.885	-1.13	67.3	76.1	0.0123	0.0759	1.66	1.66	65.3	39.4
NAA25	544	0.000784	0.00932	0.567	-1.76	54.8	96.6	0.696	1	0.945	-1.06	91.3	96.6	4.13e-05	0.000785	0.481	-2.08	46.5	96.6	0.496	1	0.904	-1.11	87.4	96.6	3.96e-05	0.000657	0.48	-2.08	46.4	96.6	0.213	1	0.829	-1.21	80.1	96.6	3.74e-06	7.72e-05	0.421	-2.37	40.7	96.6	0.00279	0.0231	1.67	1.67	91.3	54.8
TFRC	3480	3.77e-14	3.11e-12	0.517	-1.93	200	386	0.00118	0.376	1.25	1.25	482	386	1.11e-09	5.4e-08	0.603	-1.66	233	386	1e-10	2.06e-08	1.53	1.53	590	386	0.931	0.982	1.01	1.01	389	386	1.61e-23	7.8e-21	1.88	1.88	725	386	0.00385	0.0295	1.22	1.22	471	386	1.19e-25	2.57e-23	2.41	2.41	482	200
QKI	364	0.000789	0.00937	0.453	-2.21	26.2	57.7	0.469	1	0.87	-1.15	50.2	57.7	0.00214	0.0219	0.496	-2.02	28.6	57.7	0.41	1	1.16	1.16	66.9	57.7	0.0396	0.184	0.649	-1.54	37.5	57.7	0.499	1	1.13	1.13	65.2	57.7	0.00699	0.0468	0.551	-1.81	31.8	57.7	0.00691	0.0482	1.92	1.92	50.2	26.2
GOSR1	416	0.000803	0.00951	0.496	-2.02	34.1	68.9	0.784	1	0.954	-1.05	65.7	68.9	0.000217	0.00325	0.449	-2.23	30.9	68.9	0.895	1	1.02	1.02	70.4	68.9	0.00527	0.0399	0.573	-1.75	39.4	68.9	0.652	1	1.08	1.08	74.2	68.9	0.000413	0.00475	0.471	-2.12	32.5	68.9	0.00192	0.017	1.92	1.92	65.7	34.1
TLK1	425	0.000803	0.00951	0.496	-2.02	34.1	68.9	0.817	1	1.04	1.04	71.6	68.9	0.00176	0.0186	0.526	-1.9	36.2	68.9	0.538	1	1.11	1.11	76.3	68.9	0.000613	0.0069	0.486	-2.06	33.4	68.9	0.792	1	1.05	1.05	72	68.9	0.000441	0.00503	0.474	-2.11	32.6	68.9	0.00037	0.00438	2.1	2.1	71.6	34.1
MT-TI	484	0.000803	0.00951	0.53	-1.89	42.6	80.4	0.898	1	1.02	1.02	82	80.4	1.3e-05	0.000281	0.404	-2.48	32.5	80.4	0.656	1	0.931	-1.07	74.9	80.4	0.0137	0.084	0.644	-1.55	51.8	80.4	0.719	1	0.944	-1.06	75.9	80.4	0.00134	0.0127	0.548	-1.82	44.1	80.4	0.00052	0.00586	1.93	1.93	82	42.6
TCIM	487	1.08e-07	3.61e-06	2.81	2.81	101	36	0.29	1	1.27	1.27	45.6	36	0.000365	0.00502	2.06	2.06	74.2	36	0.0483	0.685	1.53	1.53	54.9	36	0.000724	0.00787	1.99	1.99	71.8	36	0.262	1	1.28	1.28	46.2	36	0.0265	0.13	1.6	1.6	57.7	36	8.29e-06	0.00016	0.451	-2.22	45.6	101
POLR2D	428	0.000816	0.00964	0.506	-1.98	36.3	71.7	0.674	1	0.931	-1.07	66.8	71.7	0.000694	0.0087	0.5	-2	35.9	71.7	0.312	1	0.838	-1.19	60.1	71.7	0.0037	0.0299	0.565	-1.77	40.6	71.7	0.77	1	0.952	-1.05	68.3	71.7	0.0323	0.15	0.671	-1.49	48.1	71.7	0.00307	0.025	1.84	1.84	66.8	36.3
HOXC8	102	0.000821	0.0097	0.215	-4.66	5.74	26.7	0.244	1	0.704	-1.42	18.8	26.7	0.000981	0.0115	0.228	-4.39	6.09	26.7	0.112	1	0.607	-1.65	16.2	26.7	0.000525	0.00604	0.179	-5.6	4.78	26.7	0.235	1	0.699	-1.43	18.7	26.7	0.000596	0.00645	0.19	-5.28	5.07	26.7	0.0127	0.078	3.28	3.28	18.8	5.74
PHF14	881	0.000825	0.00974	0.624	-1.6	81.6	131	0.809	1	0.97	-1.03	127	131	0.00106	0.0122	0.631	-1.58	82.5	131	0.787	1	0.967	-1.03	126	131	0.00129	0.0127	0.637	-1.57	83.3	131	0.609	1	1.06	1.06	139	131	0.186	0.471	0.843	-1.19	110	131	0.00185	0.0166	1.56	1.56	127	81.6
USP9X	587	0.000829	0.00978	0.553	-1.81	49.3	89.2	0.606	1	1.08	1.08	96.3	89.2	0.00041	0.00552	0.53	-1.89	47.3	89.2	0.383	1	1.14	1.14	101	89.2	0.00318	0.0265	0.601	-1.67	53.6	89.2	0.314	1	1.16	1.16	103	89.2	0.000424	0.00485	0.531	-1.88	47.3	89.2	0.000134	0.00184	1.95	1.95	96.3	49.3
BRD8	585	0.00084	0.00989	0.557	-1.8	50.7	91	0.911	1	0.984	-1.02	89.5	91	0.0139	0.0964	0.665	-1.5	60.5	91	0.99	1	1	1	91.2	91	0.00265	0.0231	0.597	-1.67	54.3	91	0.565	1	0.916	-1.09	83.4	91	0.0323	0.15	0.706	-1.42	64.2	91	0.00122	0.0119	1.77	1.77	89.5	50.7
SAMD4A	109	0.000842	0.00992	0.11	-9.13	2.53	23.1	0.369	1	1.28	1.28	29.6	23.1	0.00177	0.0187	0.209	-4.78	4.83	23.1	0.451	1	0.79	-1.27	18.2	23.1	0.00114	0.0115	0.166	-6.01	3.84	23.1	0.748	1	0.908	-1.1	21	23.1	0.00258	0.0216	0.241	-4.15	5.56	23.1	0.000172	0.00227	11.7	11.7	29.6	2.53
LINC02434	101	0.000845	0.00994	5.16	5.16	25.5	4.94	0.768	1	1.2	1.2	5.91	4.94	0.0018	0.0189	4.7	4.7	23.2	4.94	1	1	1	-1	4.93	4.94	0.0272	0.139	3.13	3.13	15.5	4.94	0.867	1	1.11	1.11	5.48	4.94	0.0265	0.13	3.15	3.15	15.5	4.94	0.00137	0.0131	0.232	-4.31	5.91	25.5
EHD1	532	0.000147	0.00226	0.408	-2.45	25.3	61.9	0.315	1	1.19	1.19	73.6	61.9	0.00422	0.0382	0.541	-1.85	33.5	61.9	0.00973	0.241	1.53	1.53	94.5	61.9	0.759	0.925	0.946	-1.06	58.6	61.9	0.000519	0.0171	1.74	1.74	108	61.9	0.197	0.484	1.25	1.25	77.2	61.9	3.52e-06	7.42e-05	2.91	2.91	73.6	25.3
PFKFB2	251	0.000855	0.01	0.365	-2.74	14.9	40.9	0.979	1	0.994	-1.01	40.7	40.9	0.0192	0.122	0.539	-1.86	22	40.9	0.791	1	0.942	-1.06	38.6	40.9	0.00917	0.0616	0.492	-2.03	20.1	40.9	0.36	1	1.21	1.21	49.6	40.9	0.0336	0.155	0.578	-1.73	23.6	40.9	0.000925	0.00952	2.72	2.72	40.7	14.9
RBM33	419	0.000858	0.0101	0.508	-1.97	36.6	72	0.895	1	0.978	-1.02	70.4	72	0.000416	0.00559	0.482	-2.07	34.7	72	0.886	1	0.976	-1.02	70.3	72	0.000119	0.0017	0.44	-2.27	31.7	72	0.698	1	0.936	-1.07	67.4	72	0.000606	0.00654	0.495	-2.02	35.7	72	0.00131	0.0127	1.92	1.92	70.4	36.6
GPAA1	1050	0.00148	0.0157	1.55	1.55	134	86.8	0.883	1	1.02	1.02	88.7	86.8	0.0164	0.109	1.4	1.4	122	86.8	0.00198	0.0708	1.53	1.53	133	86.8	6.73e-08	2.24e-06	2.03	2.03	176	86.8	0.00118	0.0338	1.56	1.56	136	86.8	3.59e-07	9.5e-06	1.96	1.96	170	86.8	0.00239	0.0203	0.66	-1.51	88.7	134
DIO2	873	0.0984	0.366	0.768	-1.3	69.5	90.5	0.405	1	1.13	1.13	102	90.5	0.702	0.923	0.944	-1.06	85.4	90.5	0.00159	0.0593	1.53	1.53	139	90.5	0.51	0.798	1.1	1.1	99.6	90.5	2.16e-05	0.00122	1.75	1.75	158	90.5	0.00983	0.0616	1.42	1.42	129	90.5	0.0136	0.0824	1.47	1.47	102	69.5
KPNA3	357	0.000867	0.0102	0.456	-2.19	26.2	57.4	0.461	1	0.867	-1.15	49.8	57.4	0.00209	0.0215	0.493	-2.03	28.3	57.4	0.55	1	1.11	1.11	64	57.4	0.0404	0.187	0.65	-1.54	37.3	57.4	0.811	1	1.05	1.05	60	57.4	0.0187	0.0997	0.603	-1.66	34.6	57.4	0.00777	0.053	1.9	1.9	49.8	26.2
GPATCH2L	214	0.00087	0.0102	0.33	-3.03	12	36.3	0.694	1	1.09	1.09	39.7	36.3	0.00801	0.0634	0.455	-2.2	16.5	36.3	0.563	1	1.14	1.14	41.4	36.3	0.000884	0.00934	0.33	-3.03	12	36.3	0.371	1	1.22	1.22	44.3	36.3	0.000608	0.00656	0.311	-3.22	11.3	36.3	0.000273	0.00336	3.32	3.32	39.7	12
LSG1	740	0.000873	0.0102	0.579	-1.73	58.5	101	0.887	1	0.98	-1.02	99	101	0.00909	0.0696	0.663	-1.51	67	101	0.622	1	1.07	1.07	108	101	0.619	0.862	0.931	-1.07	94.1	101	0.225	1	1.18	1.18	119	101	0.601	0.838	0.928	-1.08	93.7	101	0.0014	0.0133	1.69	1.69	99	58.5
LNPEP	198	0.000882	0.0103	0.39	-2.57	17.3	44.4	0.876	1	1.03	1.03	45.9	44.4	2.83e-05	0.000561	0.24	-4.17	10.6	44.4	0.0729	0.858	0.651	-1.53	28.9	44.4	1.31e-05	0.000251	0.205	-4.89	9.09	44.4	0.198	0.997	0.744	-1.34	33	44.4	8.71e-06	0.000166	0.184	-5.43	8.18	44.4	0.000546	0.00607	2.65	2.65	45.9	17.3
PUS7L	179	0.000884	0.0103	0.335	-2.98	12.4	36.9	0.829	1	0.95	-1.05	35	36.9	0.000437	0.00584	0.299	-3.35	11	36.9	0.358	1	0.797	-1.26	29.4	36.9	0.00125	0.0124	0.353	-2.83	13	36.9	0.454	1	0.833	-1.2	30.7	36.9	0.000405	0.00466	0.295	-3.39	10.9	36.9	0.00164	0.015	2.84	2.84	35	12.4
GUCD1	620	0.000886	0.0103	0.573	-1.74	56.1	97.9	0.823	1	0.968	-1.03	94.8	97.9	0.0177	0.115	0.687	-1.46	67.3	97.9	0.287	1	0.853	-1.17	83.6	97.9	0.00835	0.0571	0.655	-1.53	64.1	97.9	0.59	1	0.924	-1.08	90.5	97.9	0.0127	0.0747	0.672	-1.49	65.8	97.9	0.00185	0.0166	1.69	1.69	94.8	56.1
RCL1	238	0.000888	0.0103	0.399	-2.51	18.3	45.9	0.861	1	0.964	-1.04	44.2	45.9	0.0229	0.137	0.573	-1.74	26.3	45.9	0.11	1	0.691	-1.45	31.7	45.9	0.00101	0.0104	0.405	-2.47	18.6	45.9	0.0528	0.545	0.631	-1.58	29	45.9	0.0107	0.0657	0.526	-1.9	24.1	45.9	0.00151	0.0141	2.42	2.42	44.2	18.3
CYP20A1	200	0.000893	0.0104	0.382	-2.62	16.4	43.1	0.665	1	0.909	-1.1	39.1	43.1	0.000809	0.00986	0.377	-2.65	16.2	43.1	0.22	1	0.752	-1.33	32.4	43.1	6.08e-05	0.000955	0.261	-3.83	11.2	43.1	0.222	1	0.753	-1.33	32.4	43.1	2.27e-05	0.000392	0.216	-4.62	9.32	43.1	0.00316	0.0256	2.38	2.38	39.1	16.4
COMMD5	389	0.445	0.799	0.836	-1.2	33.3	39.8	0.84	1	1.05	1.05	41.6	39.8	0.547	0.857	0.869	-1.15	34.6	39.8	0.0384	0.589	1.53	1.53	60.7	39.8	0.12	0.384	1.38	1.38	55	39.8	0.00978	0.179	1.68	1.68	66.8	39.8	0.086	0.296	1.43	1.43	56.8	39.8	0.335	0.686	1.25	1.25	41.6	33.3
CLCC1	820	0.000895	0.0104	0.617	-1.62	76.6	124	0.814	1	0.97	-1.03	120	124	0.00594	0.0503	0.678	-1.47	84.2	124	0.858	1	1.02	1.02	127	124	0.0044	0.0344	0.668	-1.5	82.9	124	0.875	1	0.98	-1.02	122	124	0.00413	0.0312	0.665	-1.5	82.6	124	0.00196	0.0173	1.57	1.57	120	76.6
SERPINH1	2200	0.787	0.951	1.03	1.03	223	218	0.146	1	1.14	1.14	249	218	0.577	0.87	0.947	-1.06	206	218	1.28e-06	0.000145	1.53	1.53	332	218	7.19e-07	1.87e-05	1.54	1.54	335	218	2.02e-09	2.6e-07	1.67	1.67	364	218	0.00811	0.0529	1.27	1.27	277	218	0.237	0.575	1.12	1.12	249	223
TDG	454	0.000902	0.0105	0.507	-1.97	35.9	70.8	0.461	1	1.13	1.13	79.9	70.8	0.0198	0.124	0.642	-1.56	45.5	70.8	0.235	1	0.81	-1.23	57.4	70.8	0.00982	0.065	0.607	-1.65	43	70.8	0.757	1	0.949	-1.05	67.2	70.8	0.13	0.384	0.761	-1.31	53.9	70.8	6.81e-05	0.00102	2.23	2.23	79.9	35.9
EPRS1	2740	0.000919	0.0107	0.78	-1.28	315	404	0.219	1	0.915	-1.09	370	404	3.82e-07	1.19e-05	0.671	-1.49	272	404	0.188	1	1.09	1.09	443	404	3.99e-05	0.000661	0.73	-1.37	295	404	0.512	1	0.954	-1.05	386	404	2.26e-08	7.43e-07	0.641	-1.56	259	404	0.0362	0.173	1.17	1.17	370	315
AL359922.3	86.8	0.000928	0.0107	0.132	-7.6	3.02	22.9	0.769	1	0.915	-1.09	21	22.9	0.00112	0.0128	0.16	-6.24	3.67	22.9	0.232	1	0.675	-1.48	15.5	22.9	0.00206	0.0189	0.045	-22.2	1.03	22.9	0.377	1	0.755	-1.33	17.3	22.9	0.000881	0.00898	0.103	-9.67	2.37	22.9	0.00163	0.015	6.96	6.96	21	3.02
CCT3	5580	0.000939	0.0108	1.19	1.19	770	645	0.492	1	0.962	-1.04	621	645	0.0135	0.0939	1.14	1.14	737	645	0.234	1	1.07	1.07	688	645	0.00209	0.0191	1.18	1.18	760	645	0.806	1	1.01	1.01	654	645	0.132	0.387	1.09	1.09	700	645	6.6e-05	0.000994	0.806	-1.24	621	770
IGSF3	351	0.000939	0.0108	0.424	-2.36	21.1	49.8	0.844	1	1.04	1.04	51.8	49.8	0.00458	0.041	0.498	-2.01	24.8	49.8	0.188	1	1.28	1.28	63.9	49.8	0.148	0.435	0.73	-1.37	36.4	49.8	0.0569	0.572	1.42	1.42	70.9	49.8	0.0537	0.217	0.647	-1.55	32.2	49.8	0.000506	0.00572	2.45	2.45	51.8	21.1
CEP290	422	0.00094	0.0108	0.506	-1.98	35.5	70.1	0.333	1	0.843	-1.19	59.1	70.1	0.00267	0.0264	0.547	-1.83	38.4	70.1	0.596	1	1.09	1.09	76.6	70.1	0.0014	0.0137	0.521	-1.92	36.5	70.1	0.95	1	1.01	1.01	70.9	70.1	0.000701	0.0074	0.495	-2.02	34.7	70.1	0.0162	0.0941	1.67	1.67	59.1	35.5
PAK1IP1	701	0.000941	0.0108	0.591	-1.69	62.8	106	0.159	1	0.816	-1.23	86.8	106	0.00169	0.018	0.61	-1.64	64.8	106	0.738	1	0.955	-1.05	102	106	0.339	0.667	0.873	-1.15	92.9	106	0.18	0.969	0.824	-1.21	87.6	106	0.561	0.815	0.922	-1.08	98	106	0.0515	0.223	1.38	1.38	86.8	62.8
TMEM181	223	0.000941	0.0108	0.383	-2.61	16.4	42.9	0.896	1	0.972	-1.03	41.7	42.9	0.00124	0.0139	0.396	-2.52	17	42.9	0.39	1	0.823	-1.22	35.3	42.9	0.000191	0.00253	0.31	-3.22	13.3	42.9	0.734	1	0.928	-1.08	39.8	42.9	0.00102	0.0101	0.387	-2.58	16.6	42.9	0.00139	0.0132	2.54	2.54	41.7	16.4
TFAP2A-AS1	157	0.000941	0.0108	3.55	3.55	31	8.76	0.996	1	0.998	-1	8.74	8.76	0.00913	0.0698	2.79	2.79	24.4	8.76	0.202	1	1.72	1.72	15.1	8.76	0.00123	0.0122	3.46	3.46	30.3	8.76	0.183	0.974	1.76	1.76	15.4	8.76	0.0151	0.0853	2.62	2.62	23	8.76	0.00093	0.00957	0.281	-3.55	8.74	31
FLNB	910	0.000942	0.0108	0.619	-1.62	77	124	0.372	1	1.12	1.12	139	124	0.00187	0.0195	0.64	-1.56	79.6	124	0.408	1	1.11	1.11	138	124	0.0155	0.0928	0.715	-1.4	88.9	124	0.097	0.752	1.22	1.22	152	124	0.375	0.678	0.891	-1.12	111	124	3.32e-05	0.000543	1.8	1.8	139	77
ABHD2	252	0.000947	0.0109	0.375	-2.66	15.7	41.7	0.661	1	1.1	1.1	45.8	41.7	0.000901	0.0107	0.373	-2.68	15.6	41.7	0.635	1	1.11	1.11	46.2	41.7	0.0195	0.109	0.544	-1.84	22.7	41.7	0.749	1	1.07	1.07	44.7	41.7	0.00512	0.0369	0.463	-2.16	19.3	41.7	0.000245	0.00306	2.93	2.93	45.8	15.7
DAG1	1020	0.000947	0.0109	0.641	-1.56	90.4	141	0.992	1	1	1	141	141	0.019	0.121	0.739	-1.35	104	141	0.78	1	1.03	1.03	146	141	0.194	0.504	0.851	-1.18	120	141	0.514	1	1.08	1.08	152	141	0.283	0.588	0.876	-1.14	124	141	0.000917	0.00945	1.56	1.56	141	90.4
CDC73	867	0.000947	0.0109	0.625	-1.6	80.5	129	0.898	1	0.984	-1.02	127	129	0.00229	0.0231	0.652	-1.53	84	129	0.556	1	1.07	1.07	138	129	0.00239	0.0213	0.653	-1.53	84.1	129	0.596	1	1.07	1.07	137	129	0.00498	0.0361	0.677	-1.48	87.3	129	0.00146	0.0138	1.57	1.57	127	80.5
CRKL	273	0.000947	0.0109	0.398	-2.51	18	45.2	0.798	1	0.947	-1.06	42.8	45.2	0.00395	0.0363	0.468	-2.14	21.2	45.2	0.56	1	1.13	1.13	50.9	45.2	0.0213	0.117	0.566	-1.77	25.6	45.2	0.78	1	1.06	1.06	47.9	45.2	0.00384	0.0295	0.467	-2.14	21.1	45.2	0.00203	0.0178	2.38	2.38	42.8	18
TCF20	389	0.000952	0.0109	0.501	-2	34.2	68.4	0.571	1	0.905	-1.1	61.9	68.4	0.000123	0.00202	0.428	-2.34	29.3	68.4	0.888	1	0.976	-1.02	66.7	68.4	0.000702	0.00772	0.489	-2.04	33.4	68.4	0.737	1	0.943	-1.06	64.5	68.4	0.000169	0.00227	0.439	-2.28	30	68.4	0.0054	0.0395	1.81	1.81	61.9	34.2
AC025181.2	135	0.00096	0.011	4.06	4.06	28.1	6.93	0.788	1	1.15	1.15	7.96	6.93	0.000531	0.00694	4.31	4.31	29.9	6.93	0.792	1	1.15	1.15	7.95	6.93	0.00501	0.0383	3.37	3.37	23.3	6.93	0.717	1	1.21	1.21	8.35	6.93	0.00673	0.0455	3.25	3.25	22.5	6.93	0.00168	0.0154	0.283	-3.53	7.96	28.1
PPP4R3A	362	0.000965	0.0111	0.458	-2.19	26	56.8	0.928	1	1.02	1.02	57.7	56.8	0.00466	0.0415	0.528	-1.89	30	56.8	0.681	1	1.08	1.08	61.2	56.8	0.0172	0.0996	0.596	-1.68	33.8	56.8	0.648	1	1.09	1.09	61.7	56.8	0.0239	0.121	0.615	-1.63	34.9	56.8	0.000724	0.00772	2.22	2.22	57.7	26
CTR9	947	0.000968	0.0111	0.64	-1.56	89.5	140	0.705	1	1.05	1.05	146	140	5.06e-05	0.000943	0.565	-1.77	79.1	140	0.651	1	1.05	1.05	148	140	0.0237	0.126	0.746	-1.34	104	140	0.573	1	1.07	1.07	149	140	0.00137	0.0128	0.65	-1.54	90.9	140	0.00025	0.00312	1.63	1.63	146	89.5
NAA16	245	0.00097	0.0111	0.408	-2.45	19.1	46.7	0.946	1	0.986	-1.01	46.1	46.7	0.00628	0.0523	0.5	-2	23.4	46.7	0.328	1	0.807	-1.24	37.7	46.7	0.00024	0.00309	0.347	-2.88	16.2	46.7	0.115	0.816	0.698	-1.43	32.6	46.7	0.00715	0.0476	0.508	-1.97	23.7	46.7	0.00119	0.0117	2.42	2.42	46.1	19.1
CDC42BPA	413	0.000987	0.0113	0.469	-2.13	27.8	59.3	0.849	1	1.04	1.04	61.4	59.3	0.00185	0.0193	0.495	-2.02	29.4	59.3	0.0801	0.902	1.35	1.35	80	59.3	0.012	0.0764	0.585	-1.71	34.7	59.3	0.0306	0.39	1.44	1.44	85.5	59.3	0.0144	0.0823	0.594	-1.68	35.2	59.3	0.000531	0.00595	2.21	2.21	61.4	27.8
VIM	5490	0.001	0.0114	1.19	1.19	774	650	0.962	1	1	1	651	650	0.882	0.974	0.992	-1.01	644	650	0.224	1	1.07	1.07	694	650	0.00278	0.024	1.17	1.17	762	650	0.528	1	1.04	1.04	673	650	0.747	0.913	0.982	-1.02	638	650	0.00119	0.0117	0.842	-1.19	651	774
MACF1	853	1.43e-06	3.78e-05	0.441	-2.27	49.9	113	0.362	1	1.12	1.12	127	113	6.42e-07	1.89e-05	0.424	-2.36	48	113	0.000552	0.0257	1.52	1.52	172	113	0.003	0.0253	0.64	-1.56	72.4	113	2.06e-06	0.000146	1.75	1.75	198	113	0.00255	0.0213	0.634	-1.58	71.8	113	2.03e-08	6.6e-07	2.55	2.55	127	49.9
PRR11	1100	0.000244	0.00351	0.609	-1.64	88	145	0.403	1	0.904	-1.11	131	145	3.66e-05	0.000706	0.565	-1.77	81.6	145	0.000108	0.00697	1.51	1.51	219	145	0.00686	0.0491	0.705	-1.42	102	145	1.32e-05	0.000796	1.59	1.59	230	145	0.00538	0.0384	0.697	-1.44	101	145	0.00418	0.0321	1.48	1.48	131	88
USP13	470	0.001	0.0114	0.545	-1.84	45.3	83.2	0.534	1	0.906	-1.1	75.4	83.2	3.99e-05	0.000763	0.444	-2.25	36.9	83.2	0.695	1	0.94	-1.06	78.2	83.2	0.00112	0.0113	0.549	-1.82	45.6	83.2	0.124	0.844	0.774	-1.29	64.4	83.2	0.000227	0.00288	0.495	-2.02	41.2	83.2	0.00683	0.0477	1.66	1.66	75.4	45.3
ATXN2	850	0.00101	0.0115	0.623	-1.61	78.3	126	0.658	1	1.06	1.06	133	126	0.00265	0.0262	0.653	-1.53	82	126	0.593	1	1.07	1.07	134	126	8.92e-05	0.00132	0.558	-1.79	70.1	126	0.247	1	1.15	1.15	145	126	0.00233	0.0199	0.649	-1.54	81.5	126	0.000208	0.00264	1.7	1.7	133	78.3
AMOTL2	945	0.000275	0.00388	0.569	-1.76	65.3	115	0.000605	0.218	1.51	1.51	173	115	0.00118	0.0133	0.612	-1.64	70.2	115	0.000639	0.0292	1.51	1.51	173	115	0.00224	0.0202	0.632	-1.58	72.5	115	7.52e-07	5.68e-05	1.78	1.78	204	115	0.00189	0.0169	0.627	-1.6	71.9	115	1.75e-11	9.08e-10	2.66	2.66	173	65.3
AK4	344	0.00103	0.0117	0.472	-2.12	28.2	59.7	0.707	1	1.07	1.07	63.9	59.7	0.000588	0.00758	0.45	-2.22	26.9	59.7	0.546	1	0.892	-1.12	53.3	59.7	0.000917	0.00962	0.468	-2.14	27.9	59.7	0.919	1	0.982	-1.02	58.6	59.7	0.000363	0.00425	0.431	-2.32	25.8	59.7	0.000299	0.00362	2.27	2.27	63.9	28.2
OSBPL8	344	0.00103	0.0117	0.506	-1.98	34.9	69	0.467	1	0.88	-1.14	60.7	69	5.62e-07	1.68e-05	0.272	-3.68	18.7	69	0.744	1	0.945	-1.06	65.2	69	4.91e-06	0.000106	0.333	-3.01	23	69	0.159	0.923	0.773	-1.29	53.4	69	5.8e-07	1.47e-05	0.273	-3.67	18.8	69	0.00919	0.0607	1.74	1.74	60.7	34.9
EDEM3	177	0.00104	0.0117	0.328	-3.05	11.5	35	0.926	1	0.978	-1.02	34.3	35	0.000997	0.0116	0.326	-3.07	11.4	35	0.904	1	1.03	1.03	36	35	0.000529	0.00608	0.292	-3.43	10.2	35	0.497	1	0.844	-1.18	29.6	35	0.000329	0.00393	0.266	-3.76	9.32	35	0.00135	0.0129	2.98	2.98	34.3	11.5
LRP6	226	0.00104	0.0118	0.381	-2.63	16	41.9	0.641	1	1.1	1.1	46.2	41.9	7.27e-05	0.00129	0.258	-3.87	10.8	41.9	0.805	1	0.947	-1.06	39.6	41.9	0.000418	0.00497	0.338	-2.96	14.1	41.9	0.762	1	1.07	1.07	44.7	41.9	0.00024	0.00302	0.312	-3.2	13.1	41.9	0.000247	0.00308	2.9	2.9	46.2	16
FZD2	397	0.00104	0.0118	0.441	-2.27	23.1	52.5	0.66	1	0.916	-1.09	48	52.5	0.0771	0.32	0.682	-1.47	35.8	52.5	0.0628	0.797	1.4	1.4	73.4	52.5	0.473	0.773	0.864	-1.16	45.3	52.5	0.0278	0.365	1.48	1.48	77.7	52.5	0.239	0.541	0.783	-1.28	41.1	52.5	0.0039	0.0304	2.08	2.08	48	23.1
FAM83H	894	0.00162	0.0169	0.603	-1.66	62.4	103	0.766	1	1.04	1.04	108	103	0.0027	0.0267	0.621	-1.61	64.3	103	0.00112	0.0458	1.51	1.51	156	103	0.514	0.801	1.09	1.09	113	103	0.000238	0.00935	1.59	1.59	164	103	0.208	0.5	1.18	1.18	122	103	0.000593	0.00652	1.73	1.73	108	62.4
HIPK3	245	0.00105	0.0119	0.401	-2.5	18	44.9	0.987	1	1	1	45	44.9	0.000157	0.00249	0.316	-3.16	14.2	44.9	0.994	1	0.999	-1	44.8	44.9	0.000636	0.00711	0.378	-2.65	17	44.9	0.96	1	0.99	-1.01	44.4	44.9	0.000435	0.00496	0.361	-2.77	16.2	44.9	0.001	0.0101	2.5	2.5	45	18
ITGAV	238	0.00105	0.0119	0.364	-2.75	14.3	39.3	0.933	1	1.02	1.02	40.1	39.3	0.000786	0.00962	0.349	-2.87	13.7	39.3	0.615	1	1.12	1.12	43.9	39.3	0.00765	0.0532	0.472	-2.12	18.6	39.3	0.378	1	1.21	1.21	47.6	39.3	0.0145	0.0824	0.512	-1.95	20.1	39.3	0.00082	0.00858	2.8	2.8	40.1	14.3
KPNA4	631	0.00105	0.0119	0.569	-1.76	53	93.1	0.16	1	1.22	1.22	113	93.1	0.00173	0.0183	0.586	-1.71	54.6	93.1	0.801	1	1.04	1.04	96.6	93.1	4.54e-05	0.00074	0.475	-2.11	44.2	93.1	0.0718	0.648	1.28	1.28	119	93.1	0.0035	0.0275	0.612	-1.63	57	93.1	4.88e-06	9.94e-05	2.14	2.14	113	53
LRRFIP2	472	0.0405	0.202	0.643	-1.56	35.3	54.9	0.842	1	1.04	1.04	57	54.9	0.195	0.547	0.767	-1.3	42.1	54.9	0.0174	0.364	1.51	1.51	83.1	54.9	0.884	0.968	0.972	-1.03	53.4	54.9	0.0104	0.186	1.56	1.56	85.6	54.9	0.598	0.837	1.1	1.1	60.6	54.9	0.0251	0.131	1.62	1.62	57	35.3
OGA	905	0.00108	0.0121	0.626	-1.6	79.4	127	0.637	1	1.06	1.06	134	127	0.00463	0.0413	0.673	-1.49	85.2	127	0.0825	0.912	1.23	1.23	156	127	0.000322	0.00395	0.592	-1.69	75.1	127	0.00841	0.16	1.36	1.36	172	127	0.000392	0.00455	0.598	-1.67	75.7	127	0.0002	0.00257	1.69	1.69	134	79.4
TMEM147	1690	0.00108	0.0121	1.4	1.4	231	166	0.595	1	0.942	-1.06	156	166	0.0121	0.0861	1.3	1.3	215	166	0.21	1	1.14	1.14	189	166	9.7e-06	0.000193	1.55	1.55	257	166	0.117	0.823	1.18	1.18	195	166	6.64e-08	2.03e-06	1.7	1.7	281	166	0.000153	0.00206	0.676	-1.48	156	231
WSB1	526	0.0011	0.0123	0.534	-1.87	41.5	77.8	0.721	1	1.06	1.06	82.3	77.8	0.0158	0.105	0.646	-1.55	50.2	77.8	0.526	1	1.1	1.1	85.9	77.8	0.00289	0.0247	0.571	-1.75	44.4	77.8	0.229	1	1.2	1.2	93.6	77.8	0.017	0.0932	0.65	-1.54	50.5	77.8	0.000327	0.00394	1.98	1.98	82.3	41.5
TMEM178B	143	0.0011	0.0124	0.167	-5.97	3.89	23.2	0.665	1	1.13	1.13	26.3	23.2	0.00113	0.0129	0.17	-5.87	3.96	23.2	0.137	1	1.49	1.49	34.6	23.2	0.00742	0.0522	0.327	-3.06	7.59	23.2	0.141	0.887	1.48	1.48	34.5	23.2	0.0163	0.0899	0.391	-2.56	9.08	23.2	0.000436	0.00505	6.76	6.76	26.3	3.89
BCL2L2-PABPN1	230	0.0011	0.0124	0.345	-2.9	12.6	36.6	0.904	1	0.972	-1.03	35.6	36.6	0.00128	0.0142	0.353	-2.83	12.9	36.6	0.204	1	0.723	-1.38	26.5	36.6	0.0385	0.18	0.566	-1.77	20.7	36.6	0.842	1	1.05	1.05	38.3	36.6	0.252	0.554	1.29	1.29	47.1	36.6	0.00156	0.0144	2.82	2.82	35.6	12.6
SPDL1	1270	0.12	0.414	0.824	-1.21	118	143	0.421	1	1.1	1.1	157	143	0.977	0.997	1	1	144	143	0.00013	0.00817	1.51	1.51	216	143	0.576	0.838	0.935	-1.07	134	143	2.87e-06	0.000198	1.64	1.64	235	143	0.27	0.572	0.874	-1.14	125	143	0.0189	0.106	1.33	1.33	157	118
DAAM1	307	0.00112	0.0125	0.395	-2.53	17.2	43.5	0.467	1	1.16	1.16	50.6	43.5	0.00337	0.0318	0.451	-2.22	19.6	43.5	0.156	1	1.33	1.33	57.9	43.5	0.0122	0.0769	0.523	-1.91	22.8	43.5	0.0243	0.334	1.55	1.55	67.5	43.5	0.0759	0.273	0.652	-1.53	28.4	43.5	0.000111	0.00157	2.94	2.94	50.6	17.2
FAM120A	2430	0.00112	0.0126	0.766	-1.31	264	344	0.731	1	0.974	-1.03	335	344	0.000167	0.00263	0.732	-1.37	252	344	0.484	1	1.05	1.05	363	344	0.00149	0.0144	0.771	-1.3	266	344	0.623	1	1.04	1.04	357	344	7.05e-05	0.00105	0.718	-1.39	247	344	0.00351	0.0277	1.27	1.27	335	264
ABLIM1	559	0.00112	0.0126	0.549	-1.82	45.7	83.3	0.687	1	1.06	1.06	88.5	83.3	0.000315	0.00443	0.506	-1.98	42.1	83.3	0.137	1	1.24	1.24	104	83.3	0.00417	0.0329	0.599	-1.67	49.8	83.3	0.194	0.993	1.21	1.21	101	83.3	0.000826	0.00853	0.538	-1.86	44.8	83.3	0.000283	0.00346	1.94	1.94	88.5	45.7
PDE10A	614	0.00113	0.0126	0.589	-1.7	60.3	102	0.177	1	0.82	-1.22	83.9	102	0.000187	0.00287	0.535	-1.87	54.8	102	0.626	1	0.933	-1.07	95.5	102	0.00503	0.0385	0.642	-1.56	65.7	102	0.372	1	0.879	-1.14	90	102	0.00144	0.0134	0.597	-1.67	61.2	102	0.0506	0.22	1.39	1.39	83.9	60.3
ZNF37A	387	0.00113	0.0127	0.495	-2.02	32.1	64.8	0.792	1	0.954	-1.05	61.8	64.8	7.31e-05	0.00129	0.397	-2.52	25.7	64.8	0.649	1	1.08	1.08	70.1	64.8	0.00034	0.00414	0.45	-2.22	29.1	64.8	0.35	1	1.17	1.17	75.9	64.8	0.000158	0.00214	0.423	-2.37	27.4	64.8	0.00258	0.0216	1.93	1.93	61.8	32.1
DUT	2050	0.00113	0.0127	1.32	1.32	316	239	0.697	1	0.965	-1.04	231	239	0.187	0.534	1.12	1.12	269	239	0.961	1	1	1	240	239	0.0265	0.137	1.21	1.21	290	239	0.455	1	0.933	-1.07	223	239	0.962	0.988	1	1	240	239	0.000277	0.0034	0.73	-1.37	231	316
VPS13A	403	0.00114	0.0127	0.504	-1.98	34	67.5	0.722	1	1.06	1.06	71.7	67.5	3.18e-05	0.000624	0.381	-2.62	25.7	67.5	0.33	1	1.18	1.18	79.3	67.5	2.79e-05	0.000484	0.377	-2.65	25.5	67.5	0.408	1	1.15	1.15	77.4	67.5	5.91e-06	0.000116	0.331	-3.02	22.3	67.5	0.000349	0.00416	2.11	2.11	71.7	34
MAPK6	246	0.00114	0.0127	0.38	-2.63	15.6	41	0.806	1	1.05	1.05	43.2	41	0.00191	0.0198	0.405	-2.47	16.6	41	0.371	1	1.21	1.21	49.5	41	0.0029	0.0247	0.427	-2.34	17.5	41	0.905	1	1.03	1.03	42.1	41	0.012	0.0713	0.509	-1.97	20.9	41	0.000545	0.00607	2.78	2.78	43.2	15.6
RNF213	561	0.00115	0.0128	0.57	-1.76	52.4	92	0.906	1	0.983	-1.02	90.4	92	0.0112	0.0814	0.657	-1.52	60.5	92	0.434	1	0.888	-1.13	81.7	92	0.000694	0.00764	0.553	-1.81	50.9	92	0.651	1	0.934	-1.07	86	92	0.000155	0.0021	0.507	-1.97	46.6	92	0.00168	0.0154	1.73	1.73	90.4	52.4
SLC7A6	501	0.00116	0.0129	0.541	-1.85	43.1	79.6	0.677	1	1.07	1.07	85	79.6	0.00454	0.0406	0.594	-1.68	47.3	79.6	0.669	1	0.933	-1.07	74.3	79.6	0.0164	0.0963	0.652	-1.53	51.9	79.6	0.359	1	0.86	-1.16	68.5	79.6	0.0146	0.083	0.646	-1.55	51.5	79.6	0.00028	0.00343	1.97	1.97	85	43.1
PDCD6-AHRR	203	0.00116	0.0129	0.367	-2.72	14.4	39.1	0.973	1	0.992	-1.01	38.8	39.1	0.026	0.15	0.55	-1.82	21.5	39.1	0.206	1	0.733	-1.36	28.7	39.1	9.98e-05	0.00146	0.247	-4.04	9.69	39.1	0.713	1	0.919	-1.09	36	39.1	0.0015	0.0138	0.38	-2.63	14.9	39.1	0.00128	0.0124	2.7	2.7	38.8	14.4
CAVIN3	772	0.742	0.937	1.06	1.06	70.4	66.5	0.816	1	1.04	1.04	69.3	66.5	0.0374	0.194	1.4	1.4	93	66.5	0.00875	0.224	1.51	1.51	101	66.5	7.03e-06	0.000146	1.97	1.97	131	66.5	0.00205	0.0526	1.62	1.62	108	66.5	3.62e-06	7.52e-05	2	2	133	66.5	0.924	0.984	0.984	-1.02	69.3	70.4
SLC38A2	2600	1.52e-08	6.06e-07	0.602	-1.66	200	331	0.00173	0.486	1.26	1.26	417	331	1.7e-12	1.25e-10	0.514	-1.95	170	331	8.7e-09	1.37e-06	1.5	1.5	498	331	0.0363	0.173	0.844	-1.19	280	331	8.92e-06	0.000556	1.38	1.38	457	331	0.000306	0.00371	0.738	-1.36	244	331	1.04e-17	1.14e-15	2.09	2.09	417	200
ZNF431	147	0.00117	0.0129	0.265	-3.77	7.59	28.6	0.988	1	1	1	28.7	28.6	0.00108	0.0124	0.26	-3.84	7.44	28.6	0.941	1	0.98	-1.02	28	28.6	0.000585	0.00662	0.22	-4.55	6.28	28.6	0.494	1	1.19	1.19	34	28.6	0.000616	0.00662	0.223	-4.48	6.38	28.6	0.00112	0.0111	3.78	3.78	28.7	7.59
CSKMT	312	0.00117	0.013	2.15	2.15	56.7	26.3	0.84	1	1.06	1.06	27.8	26.3	4.16e-05	0.00079	2.56	2.56	67.5	26.3	0.507	1	0.825	-1.21	21.7	26.3	0.026	0.135	1.72	1.72	45.4	26.3	0.442	1	0.799	-1.25	21	26.3	0.027	0.132	1.72	1.72	45.3	26.3	0.00214	0.0186	0.491	-2.04	27.8	56.7
TNFAIP8	296	0.00117	0.013	0.366	-2.74	14.2	38.8	0.325	1	1.24	1.24	48	38.8	0.0153	0.103	0.512	-1.95	19.9	38.8	0.0861	0.931	1.43	1.43	55.6	38.8	0.171	0.472	0.712	-1.41	27.6	38.8	0.0336	0.417	1.55	1.55	60.2	38.8	0.392	0.694	0.815	-1.23	31.6	38.8	5.46e-05	0.000837	3.38	3.38	48	14.2
RPL24	3900	0.00118	0.013	1.23	1.23	548	445	0.0539	1	0.875	-1.14	390	445	0.158	0.49	1.1	1.1	488	445	0.526	1	1.04	1.04	464	445	1.65e-05	0.000303	1.31	1.31	584	445	0.533	1	0.959	-1.04	427	445	0.000384	0.00448	1.25	1.25	558	445	2.73e-07	7.21e-06	0.711	-1.41	390	548
CUL4A	1080	0.00118	0.013	0.657	-1.52	98.9	151	0.537	1	1.07	1.07	161	151	0.00214	0.0218	0.674	-1.48	101	151	0.685	1	1.05	1.05	158	151	0.0553	0.232	0.791	-1.27	119	151	0.514	1	1.08	1.08	162	151	0.151	0.418	0.841	-1.19	127	151	0.000125	0.00173	1.63	1.63	161	98.9
ECT2	776	0.00118	0.013	0.625	-1.6	77.2	124	0.547	1	0.925	-1.08	114	124	2.49e-05	0.000504	0.524	-1.91	64.7	124	0.927	1	0.988	-1.01	122	124	0.0049	0.0376	0.671	-1.49	82.9	124	0.277	1	0.866	-1.15	107	124	0.00673	0.0455	0.682	-1.47	84.3	124	0.00773	0.0527	1.48	1.48	114	77.2
MIR1248	681	0.00119	0.0131	1.66	1.66	108	65.1	0.0977	1	1.31	1.31	85.5	65.1	4.09e-05	0.00078	1.88	1.88	122	65.1	0.491	1	1.12	1.12	73.2	65.1	0.00593	0.0437	1.55	1.55	101	65.1	0.597	1	1.09	1.09	71.3	65.1	0.369	0.673	0.848	-1.18	55.2	65.1	0.103	0.353	0.79	-1.27	85.5	108
CDCA4	217	0.00119	0.0131	0.362	-2.76	13.9	38.4	0.929	1	0.98	-1.02	37.6	38.4	0.00222	0.0226	0.395	-2.53	15.2	38.4	0.902	1	0.972	-1.03	37.3	38.4	0.0229	0.123	0.537	-1.86	20.6	38.4	0.76	1	0.931	-1.07	35.7	38.4	0.00776	0.051	0.467	-2.14	17.9	38.4	0.00153	0.0143	2.7	2.7	37.6	13.9
CCDC18	990	0.00119	0.0131	0.638	-1.57	85.2	134	0.517	1	0.922	-1.08	123	134	0.00801	0.0634	0.699	-1.43	93.4	134	0.0641	0.809	1.24	1.24	166	134	0.0819	0.304	0.798	-1.25	107	134	0.25	1	1.15	1.15	153	134	0.789	0.931	0.967	-1.03	129	134	0.00893	0.0594	1.45	1.45	123	85.2
KCTD2	216	0.00119	0.0131	0.396	-2.52	17.1	43.2	0.759	1	0.935	-1.07	40.4	43.2	0.00112	0.0128	0.393	-2.54	17	43.2	0.11	1	0.683	-1.46	29.5	43.2	0.00241	0.0214	0.431	-2.32	18.6	43.2	0.441	1	0.841	-1.19	36.3	43.2	0.000189	0.00248	0.312	-3.2	13.5	43.2	0.00291	0.024	2.36	2.36	40.4	17.1
ZFP36L1	1250	2.56e-05	0.000486	1.66	1.66	183	110	0.378	1	1.12	1.12	124	110	0.0271	0.154	1.32	1.32	146	110	0.000893	0.038	1.5	1.5	166	110	2.93e-05	0.000504	1.66	1.66	183	110	0.000995	0.0292	1.5	1.5	165	110	0.000412	0.00474	1.54	1.54	170	110	0.000757	0.008	0.676	-1.48	124	183
MED17	356	0.0012	0.0132	0.481	-2.08	29	60.3	0.76	1	0.945	-1.06	56.9	60.3	0.00116	0.0132	0.479	-2.09	28.9	60.3	0.662	1	0.922	-1.08	55.5	60.3	0.0161	0.0953	0.603	-1.66	36.4	60.3	0.835	1	0.962	-1.04	58	60.3	0.00315	0.0254	0.522	-1.91	31.5	60.3	0.00307	0.025	1.96	1.96	56.9	29
UBR2	317	0.00121	0.0133	0.463	-2.16	25.8	55.7	0.401	1	0.847	-1.18	47.2	55.7	0.00374	0.0348	0.513	-1.95	28.6	55.7	0.655	1	0.917	-1.09	51.1	55.7	0.0151	0.0908	0.585	-1.71	32.6	55.7	0.613	1	0.907	-1.1	50.5	55.7	0.000879	0.00896	0.449	-2.23	25	55.7	0.0135	0.0824	1.83	1.83	47.2	25.8
TRAM2	238	0.00121	0.0133	0.346	-2.89	12.5	36.2	0.395	1	1.21	1.21	43.8	36.2	0.00353	0.033	0.406	-2.47	14.7	36.2	0.64	1	1.11	1.11	40.3	36.2	0.0198	0.11	0.515	-1.94	18.6	36.2	0.122	0.84	1.4	1.4	50.7	36.2	0.0526	0.214	0.589	-1.7	21.3	36.2	9.31e-05	0.00135	3.49	3.49	43.8	12.5
WASL	351	0.00122	0.0134	0.462	-2.16	25.7	55.6	0.724	1	1.07	1.07	59.3	55.6	0.00325	0.031	0.506	-1.98	28.1	55.6	0.739	1	1.06	1.06	59.1	55.6	0.0027	0.0235	0.497	-2.01	27.6	55.6	0.437	1	1.15	1.15	64.1	55.6	0.0112	0.0677	0.568	-1.76	31.6	55.6	0.00039	0.00457	2.31	2.31	59.3	25.7
NDUFB6	641	0.00122	0.0134	1.66	1.66	108	65	0.474	1	1.13	1.13	73.5	65	0.0705	0.3	1.34	1.34	87.5	65	0.716	1	1.06	1.06	69.3	65	0.0195	0.109	1.46	1.46	94.7	65	0.681	1	0.929	-1.08	60.4	65	0.143	0.405	1.27	1.27	82.9	65	0.0108	0.069	0.68	-1.47	73.5	108
ONECUT2	134	0.00123	0.0135	0.244	-4.1	6.52	26.7	0.716	1	0.903	-1.11	24.1	26.7	0.000806	0.00983	0.213	-4.69	5.7	26.7	0.855	1	1.05	1.05	28.1	26.7	0.00231	0.0207	0.287	-3.48	7.68	26.7	0.894	1	1.04	1.04	27.7	26.7	0.00148	0.0137	0.257	-3.89	6.87	26.7	0.003	0.0246	3.71	3.71	24.1	6.52
ATR	267	0.00124	0.0136	0.44	-2.27	22.2	50.6	0.535	1	0.88	-1.14	44.5	50.6	0.000894	0.0106	0.425	-2.35	21.5	50.6	0.959	1	0.99	-1.01	50.1	50.6	0.000293	0.00364	0.378	-2.64	19.1	50.6	0.357	1	0.825	-1.21	41.7	50.6	0.000129	0.00179	0.346	-2.89	17.5	50.6	0.00752	0.0516	2	2	44.5	22.2
FBXO11	770	0.00124	0.0136	0.623	-1.61	75.4	121	0.619	1	0.937	-1.07	114	121	0.000171	0.00268	0.567	-1.76	68.7	121	0.899	1	0.984	-1.02	119	121	0.00239	0.0213	0.643	-1.55	77.9	121	0.529	1	0.921	-1.09	112	121	0.0065	0.0445	0.678	-1.48	82.1	121	0.00595	0.0426	1.5	1.5	114	75.4
ZNF714	197	0.00125	0.0136	0.356	-2.81	13.2	37.2	0.792	1	0.94	-1.06	34.9	37.2	0.00448	0.0403	0.426	-2.35	15.8	37.2	0.333	1	0.787	-1.27	29.3	37.2	0.00113	0.0114	0.35	-2.85	13	37.2	0.808	1	1.06	1.06	39.3	37.2	0.00176	0.0158	0.374	-2.67	13.9	37.2	0.00262	0.0219	2.64	2.64	34.9	13.2
RERE	463	0.00126	0.0137	0.517	-1.93	36.4	70.3	0.851	1	1.03	1.03	72.5	70.3	0.00322	0.0307	0.555	-1.8	39	70.3	0.375	1	1.16	1.16	81.2	70.3	0.00692	0.0495	0.589	-1.7	41.4	70.3	0.28	1	1.19	1.19	83.7	70.3	0.00262	0.0218	0.547	-1.83	38.4	70.3	0.000681	0.0073	1.99	1.99	72.5	36.4
CALM3	542	0.167	0.501	1.32	1.32	59	44.8	0.904	1	0.975	-1.03	43.7	44.8	0.12	0.42	1.36	1.36	60.9	44.8	0.0345	0.554	1.5	1.5	67.4	44.8	9.18e-06	0.000185	2.22	2.22	99.6	44.8	0.0772	0.674	1.41	1.41	63.3	44.8	3.19e-06	6.73e-05	2.3	2.3	103	44.8	0.133	0.414	0.741	-1.35	43.7	59
ATP5MG	6610	0.00128	0.014	1.18	1.18	817	692	0.00896	1	1.15	1.15	793	692	4.81e-05	0.000906	1.23	1.23	852	692	0.996	1	1	-1	692	692	4.64e-12	2.81e-10	1.41	1.41	976	692	0.677	1	1.02	1.02	707	692	1.96e-20	2.37e-18	1.57	1.57	1090	692	0.543	0.837	0.97	-1.03	793	817
SMIM10	821	0.525	0.849	0.902	-1.11	71.5	79.3	0.994	1	1	1	79.4	79.3	0.816	0.959	1.04	1.04	82.2	79.3	0.00484	0.141	1.5	1.5	119	79.3	4.59e-05	0.000745	1.77	1.77	141	79.3	0.0378	0.448	1.36	1.36	108	79.3	3.75e-05	0.0006	1.78	1.78	141	79.3	0.52	0.823	1.11	1.11	79.4	71.5
AL133477.1	159	0.00129	0.0141	107	107	51.4	0.478	0.531	1	2.87	2.87	1.37	0.478	0.00197	0.0204	90.2	90.2	43.1	0.478	0.95	1	0.876	-1.14	0.418	0.478	0.00523	0.0396	58.8	58.8	28.1	0.478	0.553	1	2.73	2.73	1.3	0.478	0.00377	0.0292	68.1	68.1	32.5	0.478	2.84e-05	0.000472	0.0267	-37.5	1.37	51.4
PRR14L	219	0.0013	0.0141	0.405	-2.47	17.8	43.9	0.992	1	0.998	-1	43.8	43.9	6.36e-05	0.00114	0.271	-3.7	11.9	43.9	0.912	1	0.976	-1.02	42.9	43.9	1.4e-05	0.000266	0.203	-4.94	8.9	43.9	0.597	1	0.89	-1.12	39.1	43.9	2.79e-05	0.000466	0.234	-4.26	10.3	43.9	0.00134	0.0128	2.46	2.46	43.8	17.8
AC005944.1	2990	0.0013	0.0141	1.28	1.28	391	306	0.469	1	1.06	1.06	324	306	7.26e-06	0.00017	1.4	1.4	428	306	0.645	1	1.04	1.04	317	306	1.57e-06	3.74e-05	1.43	1.43	437	306	0.077	0.673	1.15	1.15	351	306	2.07e-06	4.59e-05	1.42	1.42	436	306	0.0125	0.0769	0.829	-1.21	324	391
LSM4	1920	0.0013	0.0141	1.33	1.33	295	221	0.255	1	0.895	-1.12	198	221	0.061	0.272	1.19	1.19	263	221	0.633	1	0.955	-1.05	211	221	0.00371	0.0299	1.3	1.3	287	221	0.173	0.956	0.875	-1.14	194	221	0.227	0.526	1.12	1.12	247	221	1.54e-05	0.000276	0.672	-1.49	198	295
DYRK3	183	0.00131	0.0142	0.286	-3.5	8.46	29.6	0.948	1	0.983	-1.02	29.1	29.6	0.00618	0.0517	0.385	-2.6	11.4	29.6	0.758	1	1.08	1.08	32	29.6	0.0261	0.135	0.49	-2.04	14.5	29.6	0.212	1	1.35	1.35	40.1	29.6	0.0811	0.285	0.591	-1.69	17.5	29.6	0.00156	0.0144	3.44	3.44	29.1	8.46
TIMM13	2360	0.00132	0.0143	1.3	1.3	337	258	0.796	1	0.977	-1.02	252	258	0.00953	0.0722	1.24	1.24	321	258	0.698	1	0.966	-1.04	249	258	2.08e-06	4.85e-05	1.47	1.47	379	258	0.254	1	0.902	-1.11	233	258	0.00251	0.0211	1.29	1.29	332	258	0.000528	0.00592	0.749	-1.33	252	337
PDCD11	816	0.00132	0.0143	0.619	-1.62	72.5	117	0.733	1	1.05	1.05	122	117	0.000731	0.00907	0.601	-1.66	70.4	117	0.419	1	1.11	1.11	130	117	0.112	0.368	0.803	-1.25	94	117	0.714	1	1.05	1.05	123	117	0.0386	0.172	0.747	-1.34	87.4	117	0.000407	0.00475	1.69	1.69	122	72.5
AXIN1	360	0.00133	0.0144	0.493	-2.03	30.8	62.5	0.795	1	1.05	1.05	65.4	62.5	0.0126	0.0892	0.597	-1.68	37.3	62.5	0.212	1	0.788	-1.27	49.3	62.5	0.000948	0.00988	0.48	-2.08	30	62.5	0.216	1	0.79	-1.27	49.4	62.5	0.00711	0.0475	0.568	-1.76	35.5	62.5	0.000573	0.00631	2.12	2.12	65.4	30.8
VCL	850	0.000415	0.00552	0.556	-1.8	56.1	101	0.216	1	1.18	1.18	119	101	0.000531	0.00694	0.563	-1.78	56.9	101	0.00209	0.0733	1.49	1.49	150	101	0.687	0.896	0.944	-1.06	95.3	101	3.85e-05	0.00202	1.68	1.68	169	101	0.969	0.991	1.01	1.01	102	101	3.07e-06	6.55e-05	2.13	2.13	119	56.1
MRPL33	713	0.0382	0.195	1.41	1.41	88.9	63.2	0.396	1	1.16	1.16	73.1	63.2	0.445	0.8	1.14	1.14	72.1	63.2	0.0142	0.314	1.49	1.49	94.2	63.2	8.17e-06	0.000166	1.99	1.99	126	63.2	0.0587	0.58	1.37	1.37	86.4	63.2	0.000505	0.00562	1.73	1.73	109	63.2	0.216	0.548	0.823	-1.22	73.1	88.9
C2orf69	191	0.00134	0.0145	0.34	-2.94	11.9	34.9	0.492	1	1.17	1.17	40.8	34.9	0.000735	0.0091	0.308	-3.25	10.7	34.9	0.975	1	1.01	1.01	35.1	34.9	0.00137	0.0134	0.341	-2.93	11.9	34.9	0.824	1	0.948	-1.06	33	34.9	0.00187	0.0167	0.359	-2.79	12.5	34.9	0.000178	0.00233	3.44	3.44	40.8	11.9
PTMAP5	342	0.00134	0.0145	0.491	-2.04	30.3	61.8	0.862	1	0.969	-1.03	59.9	61.8	0.000214	0.0032	0.421	-2.38	26	61.8	0.106	1	0.728	-1.37	45	61.8	0.000828	0.00883	0.472	-2.12	29.1	61.8	0.00278	0.0678	0.522	-1.92	32.3	61.8	0.689	0.883	0.929	-1.08	57.4	61.8	0.0023	0.0197	1.97	1.97	59.9	30.3
DPP8	442	0.00135	0.0146	0.513	-1.95	34.8	67.9	0.403	1	1.15	1.15	78	67.9	0.00288	0.0279	0.544	-1.84	36.9	67.9	0.441	1	1.14	1.14	77.2	67.9	0.00339	0.0278	0.551	-1.82	37.4	67.9	0.546	1	1.11	1.11	75.1	67.9	0.00113	0.011	0.506	-1.98	34.3	67.9	7.55e-05	0.00112	2.24	2.24	78	34.8
KIF21A	477	0.00136	0.0147	0.567	-1.76	49.8	87.9	0.958	1	0.992	-1.01	87.2	87.9	0.000583	0.00753	0.538	-1.86	47.3	87.9	0.0929	0.964	0.761	-1.31	66.9	87.9	1.59e-06	3.79e-05	0.375	-2.66	33	87.9	0.0825	0.695	0.754	-1.33	66.3	87.9	2.11e-05	0.000368	0.44	-2.27	38.7	87.9	0.00162	0.0149	1.75	1.75	87.2	49.8
LGR4	343	0.00137	0.0147	0.448	-2.23	23	51.4	0.708	1	0.928	-1.08	47.7	51.4	0.000641	0.00818	0.415	-2.41	21.4	51.4	0.262	1	1.23	1.23	63.5	51.4	0.103	0.35	0.701	-1.43	36.1	51.4	0.12	0.832	1.33	1.33	68.5	51.4	0.026	0.128	0.603	-1.66	31	51.4	0.00414	0.0319	2.07	2.07	47.7	23
KIF3B	437	0.00137	0.0148	0.521	-1.92	36.7	70.4	0.342	1	0.846	-1.18	59.5	70.4	0.0014	0.0153	0.522	-1.92	36.7	70.4	0.924	1	1.02	1.02	71.5	70.4	0.00982	0.065	0.606	-1.65	42.6	70.4	0.298	1	1.18	1.18	83.3	70.4	0.00136	0.0128	0.521	-1.92	36.6	70.4	0.021	0.114	1.62	1.62	59.5	36.7
AC109326.1	75.9	0.00137	0.0148	17	17	23	1.35	0.992	1	1.01	1.01	1.37	1.35	0.00179	0.0189	15.9	15.9	21.5	1.35	0.729	1	0.618	-1.62	0.836	1.35	0.00755	0.0528	11	11	14.9	1.35	0.559	1	0.386	-2.59	0.522	1.35	0.0143	0.0818	9.18	9.18	12.4	1.35	0.00135	0.0129	0.0597	-16.8	1.37	23
KDM4A	320	0.0676	0.289	0.631	-1.58	25.7	40.7	0.604	1	0.888	-1.13	36.2	40.7	0.0567	0.259	0.617	-1.62	25.1	40.7	0.049	0.689	1.49	1.49	60.7	40.7	0.378	0.701	0.814	-1.23	33.1	40.7	0.047	0.512	1.49	1.49	60.9	40.7	0.709	0.893	0.919	-1.09	37.4	40.7	0.185	0.503	1.41	1.41	36.2	25.7
FMC1	471	0.108	0.386	1.37	1.37	61.4	44.7	0.426	1	0.838	-1.19	37.5	44.7	0.578	0.871	1.12	1.12	50.2	44.7	0.0374	0.58	1.49	1.49	66.9	44.7	0.000198	0.00261	1.98	1.98	88.5	44.7	0.303	1	1.23	1.23	55	44.7	0.0392	0.173	1.49	1.49	66.6	44.7	0.0175	0.0999	0.611	-1.64	37.5	61.4
ELF4	225	0.0014	0.015	0.335	-2.99	11.4	34	0.324	1	1.25	1.25	42.6	34	0.00754	0.0604	0.435	-2.3	14.8	34	0.566	1	1.14	1.14	38.9	34	0.0347	0.167	0.543	-1.84	18.5	34	0.173	0.956	1.36	1.36	46.3	34	0.0372	0.167	0.549	-1.82	18.6	34	7.51e-05	0.00111	3.75	3.75	42.6	11.4
ANO6	310	0.0014	0.0151	0.464	-2.16	25.3	54.5	0.456	1	1.15	1.15	62.6	54.5	0.00174	0.0184	0.473	-2.11	25.8	54.5	0.531	1	0.883	-1.13	48.2	54.5	0.000344	0.00417	0.406	-2.47	22.1	54.5	0.608	1	0.904	-1.11	49.3	54.5	0.000441	0.00503	0.415	-2.41	22.7	54.5	0.00012	0.00167	2.48	2.48	62.6	25.3
TNFRSF1A	373	0.00141	0.0151	0.463	-2.16	25.2	54.4	0.681	1	1.08	1.08	58.7	54.4	0.0067	0.0551	0.537	-1.86	29.2	54.4	0.524	1	0.881	-1.13	47.9	54.4	0.438	0.748	0.857	-1.17	46.6	54.4	0.82	1	1.04	1.04	56.8	54.4	0.957	0.987	0.99	-1.01	53.8	54.4	0.000377	0.00445	2.33	2.33	58.7	25.2
MT2A	5940	0.137	0.445	0.915	-1.09	533	583	0.856	1	1.01	1.01	589	583	0.00571	0.0488	0.844	-1.18	492	583	5.7e-14	1.86e-11	1.49	1.49	872	583	2.47e-23	3.98e-21	1.68	1.68	981	583	4.54e-12	8.1e-10	1.45	1.45	846	583	1.18e-29	2.56e-27	1.79	1.79	1050	583	0.0949	0.335	1.1	1.1	589	533
NR2F1	861	0.00144	0.0154	0.625	-1.6	74.8	120	0.826	1	1.03	1.03	123	120	0.00597	0.0505	0.673	-1.49	80.5	120	0.612	1	1.07	1.07	128	120	0.0934	0.331	0.794	-1.26	95	120	0.317	1	1.13	1.13	136	120	0.312	0.621	0.873	-1.14	105	120	0.000683	0.00731	1.65	1.65	123	74.8
AQR	452	0.00144	0.0154	0.537	-1.86	40.5	75.3	0.847	1	0.969	-1.03	73	75.3	0.000218	0.00326	0.471	-2.12	35.5	75.3	0.754	1	1.05	1.05	79.2	75.3	0.00227	0.0204	0.555	-1.8	41.8	75.3	0.708	1	0.94	-1.06	70.8	75.3	0.000326	0.00391	0.484	-2.06	36.5	75.3	0.00263	0.0219	1.8	1.8	73	40.5
MIR4458HG	561	0.624	0.896	0.906	-1.1	46.9	51.7	0.731	1	0.933	-1.07	48.3	51.7	0.624	0.893	0.906	-1.1	46.9	51.7	0.0269	0.476	1.49	1.49	77	51.7	0.002	0.0184	1.72	1.72	88.8	51.7	0.0372	0.443	1.46	1.46	75.4	51.7	7.75e-08	2.34e-06	2.43	2.43	126	51.7	0.884	0.972	1.03	1.03	48.3	46.9
TTC14	565	0.00145	0.0155	0.575	-1.74	52.1	90.7	0.674	1	1.06	1.06	96.4	90.7	0.00784	0.0623	0.639	-1.56	58	90.7	0.249	1	0.836	-1.2	75.8	90.7	0.00152	0.0147	0.577	-1.73	52.3	90.7	0.918	1	0.985	-1.02	89.3	90.7	0.000968	0.00971	0.561	-1.78	50.9	90.7	0.000347	0.00414	1.85	1.85	96.4	52.1
OPA3	235	0.00145	0.0155	0.385	-2.6	15.4	40	0.444	1	0.836	-1.2	33.4	40	0.0209	0.128	0.539	-1.85	21.5	40	0.74	1	0.927	-1.08	37.1	40	0.0343	0.166	0.574	-1.74	23	40	0.839	1	0.955	-1.05	38.2	40	0.0944	0.313	0.657	-1.52	26.2	40	0.0118	0.0736	2.17	2.17	33.4	15.4
PPRC1	329	0.00146	0.0155	0.493	-2.03	30.1	61.2	0.266	1	0.809	-1.24	49.5	61.2	0.000639	0.00816	0.459	-2.18	28.1	61.2	0.362	1	0.842	-1.19	51.5	61.2	0.00419	0.033	0.539	-1.86	33	61.2	0.158	0.921	0.76	-1.32	46.5	61.2	0.0009	0.00916	0.473	-2.11	28.9	61.2	0.0319	0.157	1.64	1.64	49.5	30.1
LPGAT1	524	0.00146	0.0156	0.597	-1.67	60.8	102	0.753	1	0.956	-1.05	97.4	102	1.4e-05	0.000301	0.466	-2.15	47.4	102	0.05	0.696	0.743	-1.35	75.6	102	6.07e-07	1.61e-05	0.395	-2.53	40.2	102	0.0184	0.279	0.694	-1.44	70.7	102	3.76e-09	1.44e-07	0.293	-3.41	29.8	102	0.00395	0.0306	1.6	1.6	97.4	60.8
KDM5B	594	0.000668	0.00815	0.51	-1.96	38.5	75.5	0.727	1	1.06	1.06	79.9	75.5	0.0212	0.129	0.656	-1.52	49.6	75.5	0.00887	0.225	1.48	1.48	112	75.5	0.0286	0.145	0.672	-1.49	50.8	75.5	0.0004	0.014	1.67	1.67	126	75.5	0.251	0.553	0.822	-1.22	62.1	75.5	0.000199	0.00256	2.07	2.07	79.9	38.5
RALA	700	0.00148	0.0157	0.608	-1.64	65.7	108	0.952	1	0.992	-1.01	107	108	0.000604	0.00777	0.58	-1.72	62.7	108	0.443	1	0.898	-1.11	97.1	108	0.0164	0.0965	0.698	-1.43	75.4	108	0.455	1	0.901	-1.11	97.4	108	0.124	0.373	0.801	-1.25	86.6	108	0.0018	0.0162	1.63	1.63	107	65.7
SEL1L	246	0.00148	0.0157	0.403	-2.48	17.2	42.7	0.691	1	1.09	1.09	46.4	42.7	0.000798	0.00977	0.374	-2.68	15.9	42.7	0.746	1	0.931	-1.07	39.7	42.7	0.0184	0.105	0.545	-1.84	23.2	42.7	0.851	1	0.96	-1.04	41	42.7	0.00507	0.0367	0.468	-2.14	20	42.7	0.00044	0.00509	2.7	2.7	46.4	17.2
LHX4	145	0.00148	0.0157	0.273	-3.67	7.61	27.9	0.586	1	1.15	1.15	32.1	27.9	0.0115	0.0831	0.413	-2.42	11.5	27.9	0.471	1	0.816	-1.23	22.8	27.9	0.00223	0.0202	0.3	-3.34	8.36	27.9	0.85	1	0.95	-1.05	26.5	27.9	0.00213	0.0186	0.297	-3.37	8.29	27.9	0.000352	0.0042	4.22	4.22	32.1	7.61
NCOA6	255	0.00148	0.0157	0.398	-2.51	16.6	41.8	0.911	1	1.02	1.02	42.8	41.8	0.068	0.293	0.636	-1.57	26.6	41.8	0.69	1	0.915	-1.09	38.2	41.8	0.0191	0.107	0.543	-1.84	22.7	41.8	0.888	1	0.969	-1.03	40.5	41.8	0.0471	0.197	0.607	-1.65	25.3	41.8	0.00106	0.0106	2.57	2.57	42.8	16.6
CSGALNACT1	336	0.00557	0.0462	0.473	-2.11	20.2	42.7	0.685	1	1.09	1.09	46.6	42.7	0.0204	0.127	0.552	-1.81	23.6	42.7	0.0489	0.689	1.48	1.48	63.1	42.7	0.377	0.7	0.818	-1.22	34.9	42.7	0.0369	0.441	1.51	1.51	64.5	42.7	0.818	0.943	0.951	-1.05	40.6	42.7	0.00173	0.0158	2.3	2.3	46.6	20.2
XRCC2	198	0.00149	0.0158	0.391	-2.56	16	40.8	0.932	1	0.981	-1.02	40	40.8	0.000265	0.00383	0.308	-3.24	12.6	40.8	0.333	1	0.796	-1.26	32.5	40.8	0.000355	0.00428	0.322	-3.11	13.1	40.8	0.276	1	0.772	-1.29	31.5	40.8	0.000167	0.00225	0.287	-3.49	11.7	40.8	0.00191	0.0169	2.51	2.51	40	16
AL035071.1	153	0.00149	0.0158	0.295	-3.39	8.75	29.7	0.727	1	0.911	-1.1	27.1	29.7	0.0017	0.018	0.303	-3.3	8.99	29.7	0.974	1	0.992	-1.01	29.4	29.7	0.00378	0.0303	0.353	-2.83	10.5	29.7	0.737	1	1.09	1.09	32.3	29.7	0.000392	0.00455	0.209	-4.78	6.21	29.7	0.0037	0.029	3.09	3.09	27.1	8.75
PDCD7	289	0.0015	0.0158	0.443	-2.26	22	49.6	0.896	1	0.974	-1.03	48.3	49.6	0.000637	0.00814	0.405	-2.47	20.1	49.6	0.987	1	0.997	-1	49.4	49.6	0.00288	0.0247	0.474	-2.11	23.5	49.6	0.94	1	1.02	1.02	50.3	49.6	0.00699	0.0468	0.519	-1.93	25.8	49.6	0.00221	0.0192	2.2	2.2	48.3	22
GOLGA3	391	0.0015	0.0158	0.507	-1.97	32.9	64.9	0.542	1	1.11	1.11	72	64.9	0.000814	0.00989	0.483	-2.07	31.3	64.9	0.931	1	0.985	-1.02	63.9	64.9	0.000974	0.0101	0.49	-2.04	31.8	64.9	0.875	1	1.03	1.03	66.7	64.9	0.000207	0.00266	0.432	-2.31	28	64.9	0.000195	0.00251	2.19	2.19	72	32.9
AC068888.1	148	0.0015	0.0158	0.305	-3.28	9.32	30.6	0.611	1	0.874	-1.14	26.7	30.6	0.00561	0.0482	0.388	-2.58	11.8	30.6	0.402	1	0.796	-1.26	24.3	30.6	0.00356	0.029	0.358	-2.79	11	30.6	0.349	1	0.774	-1.29	23.6	30.6	0.00302	0.0244	0.348	-2.87	10.6	30.6	0.00562	0.0408	2.87	2.87	26.7	9.32
HERC4	735	0.25	0.619	0.833	-1.2	72.5	87	0.457	1	1.12	1.12	97.1	87	0.041	0.208	0.712	-1.4	61.9	87	0.00456	0.135	1.48	1.48	129	87	0.992	0.998	1	1	87.1	87	0.0192	0.287	1.39	1.39	121	87	0.56	0.815	0.914	-1.09	79.5	87	0.0592	0.245	1.34	1.34	97.1	72.5
DBT	322	0.00151	0.016	0.502	-1.99	31.8	63.4	0.794	1	0.954	-1.05	60.5	63.4	0.000337	0.00468	0.444	-2.25	28.1	63.4	0.191	1	0.78	-1.28	49.4	63.4	2.02e-05	0.000366	0.349	-2.87	22.1	63.4	0.132	0.87	0.749	-1.33	47.5	63.4	5.71e-06	0.000113	0.31	-3.23	19.6	63.4	0.00336	0.0269	1.9	1.9	60.5	31.8
SQLE	504	0.262	0.633	0.795	-1.26	43.2	54.3	0.71	1	1.07	1.07	58.2	54.3	0.308	0.684	0.813	-1.23	44.2	54.3	0.0268	0.476	1.48	1.48	80.1	54.3	0.102	0.349	1.34	1.34	72.8	54.3	0.0157	0.252	1.52	1.52	82.8	54.3	0.212	0.505	1.25	1.25	68.1	54.3	0.136	0.421	1.35	1.35	58.2	43.2
PTPN11	602	0.00153	0.0162	0.587	-1.7	56.1	95.6	0.865	1	1.02	1.02	98	95.6	0.000703	0.0088	0.561	-1.78	53.6	95.6	0.82	1	1.03	1.03	98.8	95.6	0.000472	0.00556	0.548	-1.82	52.4	95.6	0.62	1	1.07	1.07	103	95.6	2.76e-05	0.000461	0.468	-2.14	44.7	95.6	0.000874	0.00904	1.75	1.75	98	56.1
MYSM1	331	0.00154	0.0162	0.485	-2.06	28.4	58.6	0.622	1	1.09	1.09	64.1	58.6	0.000284	0.00405	0.417	-2.4	24.4	58.6	0.757	1	0.944	-1.06	55.3	58.6	1.13e-05	0.000218	0.305	-3.27	17.9	58.6	0.573	1	1.11	1.11	64.9	58.6	9.59e-06	0.000181	0.3	-3.33	17.6	58.6	0.000309	0.00373	2.26	2.26	64.1	28.4
NAA38	1880	0.000225	0.00328	1.45	1.45	242	167	0.68	1	0.955	-1.05	160	167	0.0351	0.186	1.24	1.24	208	167	0.000107	0.00696	1.47	1.47	247	167	1.11e-13	7.98e-12	2.02	2.02	338	167	0.0148	0.24	1.29	1.29	215	167	9.31e-10	3.89e-08	1.8	1.8	302	167	4.37e-05	0.000699	0.659	-1.52	160	242
TRPM7	423	0.00155	0.0163	0.527	-1.9	37.2	70.6	0.642	1	1.08	1.08	76.3	70.6	0.000386	0.00524	0.475	-2.1	33.6	70.6	0.617	1	1.09	1.09	76.7	70.6	5.41e-05	0.00086	0.41	-2.44	29	70.6	0.874	1	1.03	1.03	72.5	70.6	2.48e-05	0.000425	0.387	-2.59	27.3	70.6	0.00033	0.00397	2.05	2.05	76.3	37.2
LYAR	829	0.00157	0.0165	0.632	-1.58	77.2	122	0.975	1	0.996	-1	122	122	0.00121	0.0136	0.624	-1.6	76.2	122	0.906	1	0.985	-1.02	120	122	0.0986	0.342	0.799	-1.25	97.7	122	0.338	1	0.881	-1.14	108	122	0.269	0.571	0.863	-1.16	106	122	0.00174	0.0158	1.58	1.58	122	77.2
PPP2R2A	669	0.00158	0.0165	0.589	-1.7	56.7	96.2	0.53	1	1.09	1.09	105	96.2	0.000703	0.0088	0.562	-1.78	54.1	96.2	0.819	1	1.03	1.03	99.4	96.2	0.0075	0.0526	0.647	-1.54	62.3	96.2	0.193	0.992	1.2	1.2	115	96.2	0.209	0.501	0.827	-1.21	79.6	96.2	0.000177	0.00233	1.85	1.85	105	56.7
MZT2B	1300	0.00159	0.0166	1.42	1.42	199	141	0.538	1	0.928	-1.08	131	141	0.0236	0.14	1.29	1.29	181	141	0.945	1	0.992	-1.01	140	141	0.00212	0.0193	1.4	1.4	197	141	0.372	1	0.896	-1.12	126	141	0.0096	0.0605	1.33	1.33	188	141	0.000174	0.00229	0.655	-1.53	131	199
FAM107B	1220	0.00161	0.0168	0.677	-1.48	110	162	0.186	1	1.15	1.15	187	162	0.00652	0.0538	0.719	-1.39	117	162	0.246	1	1.13	1.13	184	162	0.0208	0.115	0.759	-1.32	123	162	0.0751	0.664	1.21	1.21	196	162	0.242	0.543	0.874	-1.14	142	162	9.79e-06	0.000185	1.7	1.7	187	110
DNMT1	2190	0.00162	0.0169	0.762	-1.31	237	311	0.493	1	1.06	1.06	329	311	2.37e-05	0.000481	0.687	-1.46	214	311	0.945	1	0.994	-1.01	309	311	0.00238	0.0213	0.77	-1.3	240	311	0.806	1	0.98	-1.02	305	311	0.00613	0.0426	0.792	-1.26	246	311	0.00013	0.00179	1.39	1.39	329	237
MIB1	295	0.00162	0.0169	0.468	-2.14	25.3	54.1	0.495	1	0.873	-1.15	47.2	54.1	0.000882	0.0105	0.442	-2.26	23.9	54.1	0.96	1	0.99	-1.01	53.5	54.1	0.000171	0.00232	0.376	-2.66	20.3	54.1	0.899	1	1.02	1.02	55.4	54.1	1.1e-05	0.000204	0.277	-3.61	15	54.1	0.0114	0.0717	1.87	1.87	47.2	25.3
TMEM141	578	0.00315	0.0292	1.7	1.7	83.9	49.4	0.902	1	0.975	-1.03	48.2	49.4	0.000536	0.00698	1.84	1.84	91.1	49.4	0.036	0.569	1.47	1.47	72.8	49.4	0.000215	0.00282	1.91	1.91	94.6	49.4	0.433	1	1.16	1.16	57.6	49.4	0.00798	0.0522	1.62	1.62	79.9	49.4	0.00216	0.0188	0.574	-1.74	48.2	83.9
SRSF4	943	0.00163	0.0171	0.659	-1.52	94.4	143	0.83	1	0.975	-1.03	140	143	0.00713	0.0577	0.705	-1.42	101	143	0.818	1	1.03	1.03	147	143	0.00164	0.0156	0.659	-1.52	94.4	143	0.562	1	0.933	-1.07	134	143	0.00039	0.00453	0.619	-1.61	88.8	143	0.00325	0.0262	1.48	1.48	140	94.4
ZNF33A	320	0.00164	0.0171	0.494	-2.02	29.8	60.3	0.47	1	0.873	-1.15	52.6	60.3	6.13e-05	0.00111	0.37	-2.7	22.3	60.3	0.684	1	0.927	-1.08	55.9	60.3	8.33e-05	0.00125	0.381	-2.63	23	60.3	0.503	1	0.882	-1.13	53.1	60.3	7.78e-05	0.00114	0.379	-2.64	22.8	60.3	0.0131	0.0803	1.77	1.77	52.6	29.8
SND1-IT1	81.8	0.00164	0.0171	0.0839	-11.9	1.75	20.9	0.84	1	1.06	1.06	22.2	20.9	0.00246	0.0246	0.0556	-18	1.16	20.9	0.374	1	0.742	-1.35	15.5	20.9	0.00151	0.0145	0.108	-9.27	2.25	20.9	0.461	1	0.784	-1.28	16.3	20.9	0.00161	0.0147	0.0863	-11.6	1.8	20.9	0.00122	0.0119	12.7	12.7	22.2	1.75
RNF145	560	0.00164	0.0171	0.551	-1.81	43.4	78.6	0.192	1	1.22	1.22	95.9	78.6	0.000269	0.00388	0.488	-2.05	38.4	78.6	0.238	1	1.2	1.2	94.2	78.6	0.0814	0.302	0.74	-1.35	58.2	78.6	0.194	0.993	1.22	1.22	95.8	78.6	0.0437	0.187	0.702	-1.42	55.2	78.6	1.43e-05	0.000259	2.21	2.21	95.9	43.4
CYTOR	479	0.00166	0.0173	0.486	-2.06	28.2	58	0.255	1	1.22	1.22	71	58	0.0432	0.215	0.656	-1.52	38.1	58	0.196	1	1.26	1.26	72.8	58	0.786	0.933	1.05	1.05	61	58	0.0506	0.538	1.4	1.4	81.2	58	0.338	0.645	1.19	1.19	68.8	58	3.34e-05	0.000546	2.52	2.52	71	28.2
EP400	370	0.00167	0.0174	0.501	-1.99	31.2	62.1	0.52	1	0.888	-1.13	55.1	62.1	0.00133	0.0147	0.492	-2.03	30.6	62.1	0.62	1	1.09	1.09	67.8	62.1	0.00198	0.0182	0.509	-1.97	31.6	62.1	0.964	1	0.992	-1.01	61.6	62.1	0.000954	0.00961	0.479	-2.09	29.7	62.1	0.0108	0.0692	1.77	1.77	55.1	31.2
PPP1CA	1150	0.00168	0.0174	1.46	1.46	168	115	0.405	1	1.11	1.11	128	115	0.0384	0.198	1.29	1.29	149	115	0.492	1	1.09	1.09	126	115	0.000277	0.00348	1.55	1.55	178	115	0.139	0.885	1.21	1.21	138	115	0.0385	0.171	1.29	1.29	149	115	0.0198	0.11	0.761	-1.31	128	168
AP001505.1	115	0.00169	0.0176	0.233	-4.29	5.74	24.6	0.959	1	0.985	-1.01	24.2	24.6	0.0126	0.0889	0.385	-2.6	9.47	24.6	0.281	1	0.714	-1.4	17.6	24.6	0.0025	0.0221	0.263	-3.8	6.47	24.6	0.45	1	0.795	-1.26	19.6	24.6	0.00427	0.032	0.303	-3.31	7.44	24.6	0.00192	0.017	4.22	4.22	24.2	5.74
UBA6	364	0.00169	0.0176	0.491	-2.04	29	59.1	0.796	1	1.05	1.05	61.9	59.1	0.00157	0.0169	0.488	-2.05	28.8	59.1	0.792	1	1.05	1.05	62	59.1	0.00187	0.0175	0.495	-2.02	29.2	59.1	0.536	1	1.12	1.12	66	59.1	0.00102	0.0101	0.469	-2.13	27.7	59.1	0.000745	0.00791	2.14	2.14	61.9	29
FNBP1	412	0.00435	0.0379	0.514	-1.95	27.7	54	0.676	1	1.08	1.08	58.4	54	0.00197	0.0204	0.476	-2.1	25.7	54	0.0279	0.483	1.47	1.47	79.5	54	0.0206	0.113	0.597	-1.67	32.2	54	0.00387	0.088	1.65	1.65	88.9	54	0.385	0.688	0.839	-1.19	45.3	54	0.00123	0.012	2.11	2.11	58.4	27.7
H2AX	734	0.00171	0.0178	1.6	1.6	114	71.3	0.909	1	0.981	-1.02	70	71.3	0.0176	0.114	1.44	1.44	103	71.3	0.467	1	1.13	1.13	80.3	71.3	0.000716	0.00781	1.66	1.66	118	71.3	0.288	1	1.19	1.19	84.6	71.3	0.0992	0.324	1.3	1.3	92.5	71.3	0.00118	0.0116	0.611	-1.64	70	114
CDC27	764	0.00172	0.0178	0.633	-1.58	76.7	121	0.339	1	0.881	-1.14	107	121	0.000627	0.00805	0.603	-1.66	73.1	121	0.748	1	1.04	1.04	126	121	0.000128	0.00182	0.56	-1.79	67.8	121	0.904	1	0.985	-1.02	119	121	0.00049	0.0055	0.596	-1.68	72.2	121	0.0272	0.139	1.39	1.39	107	76.7
NPAT	230	0.00172	0.0179	0.398	-2.51	16.1	40.6	0.683	1	0.911	-1.1	37	40.6	0.00458	0.041	0.45	-2.22	18.3	40.6	0.622	1	1.11	1.11	45.2	40.6	0.00186	0.0175	0.402	-2.49	16.3	40.6	0.962	1	0.989	-1.01	40.2	40.6	0.00214	0.0186	0.409	-2.45	16.6	40.6	0.00544	0.0397	2.29	2.29	37	16.1
GNAI3	1350	0.00174	0.018	0.703	-1.42	134	191	0.646	1	0.954	-1.05	182	191	0.000212	0.00318	0.653	-1.53	125	191	0.175	1	1.14	1.14	219	191	0.0056	0.0418	0.735	-1.36	141	191	0.118	0.824	1.17	1.17	223	191	0.00123	0.0118	0.694	-1.44	133	191	0.00732	0.0505	1.36	1.36	182	134
GON4L	315	0.00174	0.018	0.447	-2.24	21.9	49	0.776	1	1.06	1.06	51.8	49	0.0407	0.207	0.624	-1.6	30.5	49	0.811	1	1.05	1.05	51.4	49	0.00677	0.0486	0.515	-1.94	25.2	49	0.467	1	1.15	1.15	56.4	49	0.0219	0.113	0.583	-1.72	28.5	49	0.000723	0.00771	2.37	2.37	51.8	21.9
NDST1	376	0.00174	0.018	0.484	-2.07	27.6	57.1	0.749	1	1.06	1.06	60.5	57.1	0.00133	0.0147	0.472	-2.12	27	57.1	0.521	1	1.12	1.12	64.1	57.1	0.0169	0.0981	0.596	-1.68	34	57.1	0.15	0.907	1.29	1.29	73.6	57.1	0.00896	0.0571	0.562	-1.78	32.1	57.1	0.000631	0.00686	2.19	2.19	60.5	27.6
TAF2	395	0.00915	0.068	0.53	-1.89	25.8	48.6	0.85	1	1.04	1.04	50.5	48.6	0.126	0.432	0.711	-1.41	34.6	48.6	0.04	0.604	1.47	1.47	71.3	48.6	0.749	0.92	0.936	-1.07	45.5	48.6	0.0384	0.452	1.47	1.47	71.5	48.6	0.915	0.976	0.979	-1.02	47.6	48.6	0.00542	0.0396	1.96	1.96	50.5	25.8
G3BP2	755	0.00175	0.018	0.627	-1.59	73.2	117	0.723	1	0.954	-1.05	111	117	0.000927	0.011	0.607	-1.65	70.9	117	0.962	1	1.01	1.01	118	117	0.002	0.0184	0.631	-1.58	73.7	117	0.724	1	1.05	1.05	122	117	0.000507	0.00565	0.59	-1.7	68.9	117	0.00528	0.0389	1.52	1.52	111	73.2
EVA1C	126	0.00175	0.018	0.283	-3.54	7.88	27.9	0.59	1	0.861	-1.16	24	27.9	0.0191	0.121	0.451	-2.22	12.6	27.9	0.0741	0.864	0.57	-1.75	15.9	27.9	0.00193	0.0179	0.289	-3.46	8.06	27.9	0.054	0.553	0.54	-1.85	15	27.9	0.0477	0.199	0.528	-1.89	14.7	27.9	0.00672	0.0471	3.04	3.04	24	7.88
ANKRD52	377	0.00175	0.0181	0.493	-2.03	29.3	59.4	0.942	1	0.987	-1.01	58.6	59.4	0.000299	0.00423	0.423	-2.37	25.1	59.4	0.709	1	1.07	1.07	63.5	59.4	0.0198	0.11	0.612	-1.63	36.4	59.4	0.263	1	1.22	1.22	72.3	59.4	0.00621	0.043	0.551	-1.81	32.7	59.4	0.00219	0.019	2	2	58.6	29.3
SETD1B	197	0.00176	0.0181	0.347	-2.88	11.8	33.9	0.642	1	1.12	1.12	37.9	33.9	0.00187	0.0195	0.351	-2.85	11.9	33.9	0.612	1	1.13	1.13	38.2	33.9	0.00333	0.0275	0.384	-2.6	13	33.9	0.51	1	1.17	1.17	39.6	33.9	0.000967	0.00971	0.313	-3.19	10.6	33.9	0.000465	0.00532	3.22	3.22	37.9	11.8
TPRA1	482	0.0114	0.0795	0.586	-1.71	35.6	60.7	0.318	1	1.19	1.19	72.3	60.7	0.0252	0.147	0.63	-1.59	38.3	60.7	0.0207	0.405	1.47	1.47	89.2	60.7	0.124	0.393	0.739	-1.35	44.9	60.7	0.00876	0.166	1.54	1.54	93.5	60.7	0.193	0.48	0.777	-1.29	47.2	60.7	0.000542	0.00605	2.03	2.03	72.3	35.6
HIVEP1	252	0.00176	0.0181	0.387	-2.59	15	38.8	0.24	1	1.29	1.29	49.9	38.8	0.00203	0.0209	0.394	-2.54	15.3	38.8	0.348	1	1.23	1.23	47.6	38.8	0.00521	0.0396	0.446	-2.24	17.3	38.8	0.156	0.917	1.35	1.35	52.4	38.8	0.00193	0.0172	0.391	-2.56	15.2	38.8	4.45e-05	0.00071	3.33	3.33	49.9	15
MICAL3	149	0.00177	0.0182	0.29	-3.45	8.24	28.4	0.964	1	0.988	-1.01	28	28.4	0.0036	0.0336	0.337	-2.97	9.56	28.4	0.796	1	0.933	-1.07	26.5	28.4	0.0123	0.0774	0.422	-2.37	12	28.4	0.914	1	0.972	-1.03	27.6	28.4	0.00256	0.0214	0.314	-3.18	8.92	28.4	0.00199	0.0175	3.41	3.41	28	8.24
NIBAN1	911	0.00178	0.0182	0.669	-1.5	101	151	0.181	1	1.16	1.16	175	151	0.000502	0.00663	0.634	-1.58	95.5	151	0.118	1	0.827	-1.21	125	151	8.45e-10	3.93e-08	0.388	-2.57	58.5	151	0.643	1	0.947	-1.06	143	151	1.21e-08	4.18e-07	0.428	-2.34	64.4	151	1.05e-05	0.000199	1.74	1.74	175	101
LACTB	272	0.00179	0.0183	0.391	-2.56	15.4	39.3	0.895	1	1.03	1.03	40.5	39.3	0.00676	0.0555	0.464	-2.15	18.3	39.3	0.409	1	1.2	1.2	47	39.3	0.0486	0.212	0.598	-1.67	23.5	39.3	0.0679	0.632	1.46	1.46	57.4	39.3	0.307	0.614	0.782	-1.28	30.7	39.3	0.00122	0.0119	2.64	2.64	40.5	15.4
SPAST	316	0.0018	0.0185	0.449	-2.22	22.1	49.1	0.949	1	1.01	1.01	49.8	49.1	0.000886	0.0106	0.417	-2.4	20.5	49.1	0.419	1	1.17	1.17	57.5	49.1	0.0105	0.0688	0.54	-1.85	26.5	49.1	0.27	1	1.24	1.24	60.7	49.1	0.0319	0.149	0.608	-1.65	29.8	49.1	0.00149	0.014	2.25	2.25	49.8	22.1
COX6B1	3190	0.00181	0.0185	1.25	1.25	442	354	0.613	1	0.962	-1.04	341	354	0.00102	0.0118	1.26	1.26	447	354	0.431	1	1.06	1.06	375	354	0.00052	0.00599	1.28	1.28	453	354	0.345	1	0.93	-1.07	329	354	0.00106	0.0104	1.26	1.26	447	354	0.000296	0.00359	0.77	-1.3	341	442
MAFK	531	0.018	0.113	0.624	-1.6	40.8	65.4	0.648	1	1.08	1.08	70.7	65.4	0.00882	0.0684	0.587	-1.7	38.4	65.4	0.0167	0.356	1.47	1.47	96	65.4	0.289	0.618	0.823	-1.22	53.8	65.4	0.000435	0.015	1.73	1.73	113	65.4	0.243	0.545	0.806	-1.24	52.7	65.4	0.00513	0.0379	1.73	1.73	70.7	40.8
VIRMA	461	0.024	0.14	0.61	-1.64	33.6	55	0.762	1	1.06	1.06	58.2	55	0.0829	0.335	0.694	-1.44	38.2	55	0.0279	0.483	1.47	1.47	80.8	55	0.778	0.93	1.05	1.05	58	55	0.0294	0.379	1.46	1.46	80.5	55	0.893	0.969	1.03	1.03	56.4	55	0.011	0.07	1.74	1.74	58.2	33.6
NR4A1AS	79.2	0.00183	0.0187	3.85	3.85	25.9	6.75	0.801	1	1.14	1.14	7.71	6.75	0.629	0.895	1.28	1.28	8.65	6.75	0.976	1	1.02	1.02	6.86	6.75	0.219	0.54	1.8	1.8	12.2	6.75	0.712	1	0.809	-1.24	5.46	6.75	0.753	0.916	0.836	-1.2	5.64	6.75	0.00308	0.0251	0.297	-3.37	7.71	25.9
FAM83D	370	0.00183	0.0187	0.485	-2.06	27.5	56.8	0.57	1	0.896	-1.12	50.9	56.8	0.0377	0.196	0.644	-1.55	36.5	56.8	0.996	1	0.999	-1	56.7	56.8	0.149	0.437	0.746	-1.34	42.4	56.8	0.729	1	1.07	1.07	60.5	56.8	0.0756	0.272	0.692	-1.45	39.3	56.8	0.00944	0.0621	1.85	1.85	50.9	27.5
URB2	140	0.00185	0.0189	0.323	-3.1	10	31	0.735	1	0.916	-1.09	28.4	31	0.000634	0.00812	0.258	-3.87	8.02	31	0.414	1	0.803	-1.25	24.9	31	0.000504	0.00584	0.244	-4.09	7.59	31	0.226	1	0.714	-1.4	22.2	31	0.000579	0.00627	0.253	-3.95	7.85	31	0.00452	0.0341	2.84	2.84	28.4	10
SELENBP1	685	0.00186	0.019	1.61	1.61	110	68.4	0.759	1	1.05	1.05	72	68.4	0.000187	0.00286	1.76	1.76	120	68.4	0.246	1	0.811	-1.23	55.5	68.4	0.0508	0.219	1.36	1.36	93.3	68.4	0.663	1	0.927	-1.08	63.4	68.4	0.0107	0.066	1.49	1.49	102	68.4	0.00482	0.0359	0.652	-1.53	72	110
LYRM7	280	0.00187	0.019	0.47	-2.13	24.9	53	0.161	1	0.745	-1.34	39.5	53	0.000824	0.00998	0.434	-2.31	23	53	0.865	1	1.03	1.03	54.8	53	0.00513	0.0391	0.518	-1.93	27.5	53	0.0812	0.691	0.687	-1.46	36.4	53	0.000273	0.00336	0.389	-2.57	20.6	53	0.0717	0.279	1.59	1.59	39.5	24.9
TSPO	1410	0.00187	0.019	1.4	1.4	207	148	0.772	1	1.03	1.03	153	148	0.000469	0.00623	1.45	1.45	215	148	0.738	1	1.04	1.04	154	148	0.0154	0.0924	1.3	1.3	193	148	0.776	1	1.03	1.03	153	148	0.0145	0.0826	1.31	1.31	193	148	0.0047	0.0353	0.74	-1.35	153	207
SHPRH	173	0.00187	0.019	0.334	-3	10.7	32.1	0.923	1	0.976	-1.02	31.3	32.1	0.00534	0.0464	0.398	-2.51	12.8	32.1	0.961	1	0.988	-1.01	31.7	32.1	0.000715	0.00781	0.278	-3.6	8.9	32.1	0.535	1	1.16	1.16	37.2	32.1	0.000485	0.00546	0.255	-3.92	8.18	32.1	0.00243	0.0206	2.93	2.93	31.3	10.7
ABHD17B	169	0.00187	0.019	0.317	-3.16	9.63	30.4	0.618	1	1.13	1.13	34.4	30.4	0.00603	0.0509	0.391	-2.56	11.9	30.4	0.926	1	0.976	-1.02	29.7	30.4	0.00282	0.0243	0.342	-2.92	10.4	30.4	0.774	1	1.08	1.08	32.7	30.4	0.00166	0.0151	0.309	-3.23	9.4	30.4	0.000475	0.00542	3.58	3.58	34.4	9.63
CD2AP	348	0.00188	0.0191	0.494	-2.02	29.1	58.8	0.956	1	0.99	-1.01	58.2	58.8	0.00134	0.0148	0.48	-2.08	28.2	58.8	0.669	1	1.08	1.08	63.6	58.8	0.00011	0.0016	0.384	-2.61	22.6	58.8	0.614	1	1.1	1.1	64.4	58.8	0.000167	0.00225	0.399	-2.51	23.5	58.8	0.00223	0.0192	2	2	58.2	29.1
AC099791.2	177	0.0019	0.0193	3.17	3.17	30.2	9.55	0.52	1	1.32	1.32	12.6	9.55	0.000888	0.0106	3.4	3.4	32.5	9.55	0.235	1	1.63	1.63	15.6	9.55	0.00109	0.0111	3.33	3.33	31.9	9.55	0.16	0.926	1.77	1.77	16.9	9.55	0.00452	0.0336	2.9	2.9	27.7	9.55	0.00896	0.0595	0.416	-2.4	12.6	30.2
TEX15	185	0.00191	0.0193	0.349	-2.86	11.8	33.7	0.635	1	0.888	-1.13	29.9	33.7	0.00273	0.0268	0.37	-2.7	12.5	33.7	0.547	1	1.15	1.15	38.8	33.7	0.00328	0.0272	0.381	-2.62	12.8	33.7	0.734	1	1.08	1.08	36.5	33.7	0.000544	0.00597	0.279	-3.58	9.4	33.7	0.00676	0.0474	2.54	2.54	29.9	11.8
SLC37A3	190	0.00193	0.0195	0.316	-3.17	9.53	30.2	0.936	1	0.979	-1.02	29.5	30.2	0.0162	0.107	0.458	-2.18	13.8	30.2	0.946	1	1.02	1.02	30.7	30.2	0.0421	0.192	0.534	-1.87	16.1	30.2	0.611	1	1.14	1.14	34.3	30.2	0.563	0.817	0.857	-1.17	25.8	30.2	0.00239	0.0203	3.1	3.1	29.5	9.53
HMGCR	195	0.00194	0.0196	0.354	-2.83	12.1	34.1	0.777	1	0.933	-1.07	31.8	34.1	0.0104	0.0773	0.457	-2.19	15.6	34.1	0.652	1	0.894	-1.12	30.4	34.1	0.0211	0.116	0.506	-1.98	17.2	34.1	0.725	1	1.09	1.09	37	34.1	0.0152	0.0856	0.482	-2.07	16.4	34.1	0.00418	0.0321	2.63	2.63	31.8	12.1
CD55	2320	0.0456	0.22	0.823	-1.22	192	233	0.315	1	1.1	1.1	255	233	0.535	0.85	0.943	-1.06	220	233	5.35e-06	0.000522	1.47	1.47	343	233	0.000342	0.00416	1.36	1.36	318	233	2.52e-08	2.64e-06	1.59	1.59	371	233	4.06e-10	1.77e-08	1.68	1.68	391	233	0.00278	0.023	1.33	1.33	255	192
KHSRP	7600	0.00195	0.0198	0.866	-1.15	870	1000	0.956	1	0.998	-1	1000	1000	0.000277	0.00396	0.844	-1.18	848	1000	0.139	1	1.07	1.07	1070	1000	0.0111	0.0719	0.89	-1.12	894	1000	0.0279	0.365	1.1	1.1	1110	1000	3.17e-06	6.71e-05	0.802	-1.25	806	1000	0.00235	0.02	1.15	1.15	1000	870
LAMTOR4	596	0.171	0.509	1.29	1.29	67.4	52.4	0.789	1	1.05	1.05	55.2	52.4	0.043	0.215	1.44	1.44	75.4	52.4	0.0314	0.52	1.47	1.47	77	52.4	0.000415	0.00493	1.83	1.83	96.1	52.4	0.217	1	1.26	1.26	65.8	52.4	2.72e-05	0.000455	2.03	2.03	106	52.4	0.269	0.613	0.818	-1.22	55.2	67.4
SHROOM3	212	0.00196	0.0198	0.324	-3.08	10	30.9	0.28	1	1.3	1.3	40	30.9	0.0175	0.114	0.469	-2.13	14.5	30.9	0.308	1	1.28	1.28	39.4	30.9	0.0491	0.214	0.552	-1.81	17.1	30.9	0.186	0.982	1.37	1.37	42.2	30.9	0.0725	0.264	0.588	-1.7	18.2	30.9	8.93e-05	0.0013	3.99	3.99	40	10
SNHG32	1020	0.00198	0.02	1.48	1.48	154	104	0.316	1	1.14	1.14	119	104	0.000237	0.00349	1.58	1.58	165	104	0.954	1	1.01	1.01	105	104	0.141	0.422	1.21	1.21	126	104	0.379	1	0.882	-1.13	91.7	104	0.00324	0.026	1.45	1.45	151	104	0.0346	0.167	0.773	-1.29	119	154
TIGD5	180	0.00198	0.02	0.332	-3.01	10.5	31.6	0.206	1	0.705	-1.42	22.3	31.6	0.00127	0.0141	0.306	-3.27	9.66	31.6	0.457	1	1.2	1.2	37.8	31.6	0.0268	0.138	0.507	-1.97	16	31.6	0.506	1	1.17	1.17	37.1	31.6	0.0172	0.094	0.474	-2.11	15	31.6	0.0447	0.202	2.12	2.12	22.3	10.5
MIDEAS	159	0.00199	0.02	0.266	-3.76	6.91	26	0.546	1	1.17	1.17	30.5	26	0.00921	0.0703	0.376	-2.66	9.76	26	0.515	1	1.19	1.19	30.9	26	0.00157	0.0151	0.249	-4.01	6.47	26	0.0812	0.691	1.55	1.55	40.3	26	0.00398	0.0304	0.315	-3.17	8.18	26	0.000426	0.00495	4.42	4.42	30.5	6.91
DDHD1	132	0.002	0.0201	0.25	-4	6.2	24.8	0.908	1	0.968	-1.03	24	24.8	0.00714	0.0577	0.344	-2.91	8.54	24.8	0.959	1	0.985	-1.01	24.5	24.8	0.0137	0.0842	0.395	-2.53	9.79	24.8	0.998	1	0.999	-1	24.8	24.8	0.00925	0.0586	0.364	-2.75	9.03	24.8	0.00264	0.022	3.88	3.88	24	6.2
RNF216	444	0.00201	0.0202	0.527	-1.9	35.6	67.5	0.972	1	1.01	1.01	67.9	67.5	0.0192	0.122	0.633	-1.58	42.7	67.5	0.842	1	1.03	1.03	69.8	67.5	0.0193	0.109	0.633	-1.58	42.7	67.5	0.699	1	1.07	1.07	72.1	67.5	0.0453	0.192	0.682	-1.47	46	67.5	0.0018	0.0162	1.91	1.91	67.9	35.6
PHC3	168	0.00201	0.0202	0.351	-2.85	11.8	33.5	0.936	1	1.02	1.02	34.2	33.5	0.000855	0.0103	0.303	-3.3	10.1	33.5	0.693	1	0.906	-1.1	30.4	33.5	0.000931	0.00973	0.308	-3.25	10.3	33.5	0.482	1	0.835	-1.2	28	33.5	0.000684	0.00724	0.29	-3.44	9.73	33.5	0.00161	0.0149	2.9	2.9	34.2	11.8
NME4	2070	0.00201	0.0202	1.32	1.32	284	215	0.268	1	0.896	-1.12	192	215	0.000384	0.00523	1.38	1.38	295	215	0.746	1	1.03	1.03	221	215	1.58e-05	0.000291	1.47	1.47	315	215	0.711	1	0.965	-1.04	207	215	9.27e-08	2.73e-06	1.59	1.59	342	215	3.06e-05	0.000506	0.677	-1.48	192	284
AKIP1	576	0.179	0.521	1.27	1.27	70.6	55.5	0.871	1	0.969	-1.03	53.8	55.5	0.186	0.533	1.27	1.27	70.4	55.5	0.0278	0.483	1.47	1.47	81.4	55.5	0.0123	0.0772	1.54	1.54	85.5	55.5	0.153	0.91	1.29	1.29	71.6	55.5	0.00809	0.0528	1.58	1.58	87.4	55.5	0.133	0.412	0.762	-1.31	53.8	70.6
OBI1	198	0.00202	0.0203	0.362	-2.76	12.5	34.7	0.565	1	1.14	1.14	39.7	34.7	0.004	0.0366	0.401	-2.49	13.9	34.7	0.785	1	0.935	-1.07	32.5	34.7	0.0151	0.0909	0.486	-2.06	16.9	34.7	0.808	1	0.942	-1.06	32.7	34.7	0.00681	0.0459	0.434	-2.31	15	34.7	0.000382	0.00449	3.16	3.16	39.7	12.5
GRINA	1650	0.186	0.531	1.16	1.16	165	142	0.0667	1	1.23	1.23	174	142	0.0707	0.301	1.23	1.23	174	142	0.000439	0.0212	1.47	1.47	208	142	1.58e-09	7.1e-08	1.87	1.87	266	142	2.6e-07	2.16e-05	1.72	1.72	244	142	1.55e-10	7.14e-09	1.94	1.94	275	142	0.606	0.871	1.06	1.06	174	165
EPB41L1	597	0.00204	0.0204	0.564	-1.77	45.5	80.6	0.466	1	1.12	1.12	90.2	80.6	0.554	0.861	1.1	1.1	88.3	80.6	0.368	1	0.863	-1.16	69.6	80.6	0.0219	0.119	0.668	-1.5	53.9	80.6	0.528	1	1.1	1.1	88.9	80.6	0.958	0.987	0.992	-1.01	80	80.6	0.00017	0.00225	1.98	1.98	90.2	45.5
AL358781.1	447	0.00204	0.0204	0.556	-1.8	42.9	77.1	0.597	1	0.917	-1.09	70.7	77.1	3.7e-05	0.000711	0.422	-2.37	32.6	77.1	0.3	1	0.84	-1.19	64.8	77.1	0.000309	0.00382	0.488	-2.05	37.7	77.1	0.821	1	0.964	-1.04	74.3	77.1	0.00736	0.0489	0.609	-1.64	47	77.1	0.00973	0.0635	1.65	1.65	70.7	42.9
LUC7L2	1330	0.00205	0.0205	0.713	-1.4	142	200	0.77	1	1.03	1.03	206	200	0.012	0.0854	0.763	-1.31	152	200	0.169	1	0.867	-1.15	173	200	0.000108	0.00157	0.646	-1.55	129	200	0.329	1	0.905	-1.11	181	200	0.0074	0.0491	0.749	-1.34	150	200	0.000755	0.008	1.44	1.44	206	142
GABPB1-AS1	569	0.00205	0.0205	1.65	1.65	101	61.1	0.652	1	0.92	-1.09	56.2	61.1	0.418	0.778	1.15	1.15	70.3	61.1	0.274	1	1.21	1.21	73.8	61.1	0.193	0.503	1.25	1.25	76.4	61.1	0.282	1	1.2	1.2	73.6	61.1	0.728	0.904	0.938	-1.07	57.3	61.1	0.00046	0.00528	0.558	-1.79	56.2	101
CHMP5	736	0.729	0.933	1.06	1.06	73.2	69.1	0.913	1	1.02	1.02	70.4	69.1	0.162	0.497	1.25	1.25	86.6	69.1	0.0142	0.314	1.47	1.47	101	69.1	0.000741	0.00804	1.67	1.67	115	69.1	0.0224	0.318	1.43	1.43	98.9	69.1	0.000194	0.00253	1.75	1.75	121	69.1	0.813	0.951	0.961	-1.04	70.4	73.2
HAUS6	307	0.00205	0.0205	0.463	-2.16	23.4	50.6	0.978	1	0.995	-1.01	50.4	50.6	0.00617	0.0517	0.517	-1.93	26.2	50.6	0.982	1	1	1	50.9	50.6	0.000937	0.00978	0.428	-2.34	21.6	50.6	0.749	1	1.06	1.06	53.9	50.6	0.0264	0.13	0.601	-1.66	30.4	50.6	0.00223	0.0192	2.15	2.15	50.4	23.4
TMSB10	13500	2.81e-30	8.97e-28	1.55	1.55	1740	1120	0.509	1	0.972	-1.03	1090	1120	2.65e-20	4.33e-18	1.43	1.43	1610	1120	8.24e-23	5.03e-20	1.46	1.46	1650	1120	2.17e-104	1.7e-101	2.19	2.19	2460	1120	2.16e-26	1.32e-23	1.51	1.51	1690	1120	6.45e-66	4.31e-63	1.88	1.88	2120	1120	1.65e-33	5.94e-31	0.628	-1.59	1090	1740
SNHG9	1620	3.39e-12	2.31e-10	2.21	2.21	246	111	0.241	1	1.16	1.16	129	111	1.42e-12	1.06e-10	2.24	2.24	250	111	0.00229	0.0782	1.46	1.46	162	111	9.4e-17	9.17e-15	2.54	2.54	282	111	0.00188	0.049	1.47	1.47	163	111	1.07e-15	8.98e-14	2.46	2.46	274	111	3.04e-09	1.15e-07	0.525	-1.9	129	246
CAND1	731	0.00208	0.0207	0.638	-1.57	76.8	120	0.42	1	0.899	-1.11	108	120	0.000187	0.00287	0.568	-1.76	68.4	120	0.463	1	0.908	-1.1	109	120	0.000332	0.00405	0.583	-1.71	70.3	120	0.417	1	0.898	-1.11	108	120	0.000276	0.0034	0.578	-1.73	69.7	120	0.0216	0.116	1.41	1.41	108	76.8
YY1	1470	0.00209	0.0208	0.719	-1.39	149	208	0.724	1	1.03	1.03	215	208	0.000984	0.0115	0.7	-1.43	145	208	0.438	1	1.08	1.08	224	208	0.0038	0.0305	0.734	-1.36	153	208	0.337	1	1.1	1.1	228	208	0.00167	0.0151	0.713	-1.4	148	208	0.000623	0.00678	1.44	1.44	215	149
GABARAP	1260	0.0021	0.0209	1.41	1.41	196	139	0.77	1	0.965	-1.04	134	139	0.0192	0.121	1.3	1.3	181	139	0.683	1	0.952	-1.05	132	139	0.056	0.234	1.24	1.24	173	139	0.647	1	0.946	-1.06	132	139	0.044	0.188	1.26	1.26	175	139	0.000783	0.00824	0.686	-1.46	134	196
NME2	4670	0.00212	0.021	1.2	1.2	613	510	0.718	1	0.978	-1.02	498	510	0.00321	0.0306	1.19	1.19	609	510	0.546	1	1.04	1.04	529	510	1.23e-10	6.27e-09	1.45	1.45	739	510	0.215	1	0.924	-1.08	471	510	7.88e-08	2.36e-06	1.37	1.37	697	510	0.000601	0.00658	0.813	-1.23	498	613
WTAP	451	0.00215	0.0213	0.55	-1.82	40.8	74.3	0.918	1	1.02	1.02	75.5	74.3	0.000355	0.00492	0.484	-2.07	35.9	74.3	0.797	1	0.958	-1.04	71.2	74.3	0.00151	0.0145	0.536	-1.87	39.8	74.3	0.619	1	0.92	-1.09	68.3	74.3	0.00833	0.0539	0.608	-1.65	45.1	74.3	0.00155	0.0144	1.85	1.85	75.5	40.8
PMP22	803	1.66e-06	4.3e-05	0.407	-2.46	39.9	98.1	0.000223	0.098	1.61	1.61	158	98.1	9.38e-05	0.00161	0.506	-1.97	49.7	98.1	0.00383	0.119	1.46	1.46	143	98.1	0.157	0.449	0.807	-1.24	79.2	98.1	0.000772	0.0236	1.55	1.55	152	98.1	0.285	0.591	0.853	-1.17	83.7	98.1	8.91e-15	6.69e-13	3.95	3.95	158	39.9
RNF216P1	376	0.00219	0.0217	0.483	-2.07	26.3	54.5	0.856	1	0.965	-1.04	52.6	54.5	0.00419	0.038	0.514	-1.95	28	54.5	0.196	1	1.26	1.26	68.9	54.5	0.0481	0.211	0.653	-1.53	35.6	54.5	0.198	0.997	1.26	1.26	68.8	54.5	0.184	0.467	0.76	-1.32	41.4	54.5	0.00375	0.0293	2	2	52.6	26.3
TAF1	328	0.00219	0.0217	0.503	-1.99	29.8	59.3	0.364	1	1.17	1.17	69.6	59.3	0.000561	0.00727	0.446	-2.24	26.5	59.3	0.548	1	0.893	-1.12	52.9	59.3	0.000484	0.00565	0.441	-2.27	26.1	59.3	0.235	1	0.793	-1.26	47	59.3	5.15e-06	0.000103	0.284	-3.52	16.8	59.3	0.000107	0.00152	2.34	2.34	69.6	29.8
CREB1	164	0.00219	0.0217	0.34	-2.94	10.8	31.8	0.676	1	0.898	-1.11	28.5	31.8	0.00259	0.0258	0.35	-2.86	11.1	31.8	0.899	1	1.03	1.03	32.8	31.8	0.00264	0.023	0.351	-2.85	11.1	31.8	0.668	1	0.895	-1.12	28.4	31.8	0.000875	0.00894	0.286	-3.5	9.08	31.8	0.00656	0.0463	2.64	2.64	28.5	10.8
NEAT1	3340	0.000189	0.00283	0.744	-1.34	279	374	1.14e-05	0.00799	1.35	1.35	505	374	0.00347	0.0326	0.797	-1.25	298	374	2.25e-08	3.33e-06	1.46	1.46	545	374	0.101	0.348	0.884	-1.13	331	374	1.08e-22	4.91e-20	1.87	1.87	701	374	0.0155	0.0866	0.83	-1.2	311	374	1.6e-15	1.26e-13	1.81	1.81	505	279
AC006441.3	1750	0.0022	0.0218	0.718	-1.39	146	204	0.174	1	1.14	1.14	232	204	0.294	0.672	0.899	-1.11	183	204	0.252	1	1.12	1.12	228	204	0.43	0.741	1.08	1.08	220	204	0.00156	0.0421	1.34	1.34	273	204	0.00388	0.0297	1.31	1.31	267	204	1.2e-05	0.000223	1.59	1.59	232	146
GAS1	148	0.00221	0.0218	0.336	-2.98	10.5	31.3	0.712	1	0.909	-1.1	28.4	31.3	0.00225	0.0227	0.337	-2.97	10.5	31.3	0.546	1	0.853	-1.17	26.7	31.3	0.00163	0.0156	0.317	-3.15	9.93	31.3	0.21	1	0.706	-1.42	22.1	31.3	0.000827	0.00853	0.277	-3.61	8.67	31.3	0.00582	0.0418	2.71	2.71	28.4	10.5
[truncated: 12,624 more rows]
[truncated: 120 more columns]
