# Supplementary material for: UV-induced G4 DNA structures recruit ZRF1 which prevents UV-induced senescence
Source: Nat Commun. 2023 Oct 23;14:6705. doi: 10.1038/s41467-023-42494-x (PMC10593929; doi:10.1038/s41467-023-42494-x)
Supplement: Supplementary file 9 — Supplementary Data 6 [file 41467_2023_42494_MOESM9_ESM.xlsx]

## Sheet: Tabelle1
Gene symbol	P-value (KO UV vs. WT UV)	FDR step up (KO UV vs. WT UV)	Ratio (KO UV vs. WT UV)	Fold change (KO UV vs. WT UV)	LSMean(KO UV) (KO UV vs. WT UV)	LSMean(WT UV) (KO UV vs. WT UV)
FAM83A	0.0229	0.384	7.91	7.91	10.8	1.36
AC004079.1	0.00462	0.124	7.64	7.64	16.8	2.19
AC009133.6	0.00896	0.197	7.45	7.45	14.3	1.92
GRK5	0.0234	0.39	7.39	7.39	10.8	1.46
AL355512.1	0.0207	0.361	6.86	6.86	11.3	1.65
PSCA	0.0297	0.447	6.5	6.5	10.1	1.56
SH3RF3	0.0395	0.535	5.22	5.22	9.65	1.85
HEXIM2	0.0417	0.554	5	5	9.6	1.92
HRCT1	0.0132	0.261	4.91	4.91	14.3	2.92
HDC	0.0389	0.531	4.73	4.73	10.1	2.14
ETV4	0.00351	0.103	4.59	4.59	20.5	4.47
ELAPOR1	0.0188	0.34	3.76	3.76	15	3.99
VSIG10L2	0.0273	0.429	3.64	3.64	13.5	3.72
ARHGAP26	0.0219	0.372	3.47	3.47	15.2	4.38
AL139260.2	0.0151	0.292	3.27	3.27	18	5.51
LRFN1	0.0372	0.517	3.17	3.17	13.6	4.28
IFNGR1	0.0487	0.611	3.07	3.07	12.6	4.08
ROR1	0.00689	0.165	2.98	2.98	24.4	8.17
MOK	0.0339	0.486	2.87	2.87	15.6	5.45
AC005256.1	0.0474	0.601	2.87	2.87	13.7	4.77
SLC48A1	0.0491	0.614	2.85	2.85	13.6	4.77
DRAM1	0.00297	0.0907	2.79	2.79	31.8	11.4
TINCR	0.0329	0.477	2.74	2.74	16.8	6.13
SERINC2	0.0109	0.229	2.54	2.54	26.4	10.4
TMEM139	0.0339	0.486	2.5	2.5	18.7	7.49
STAMBPL1	0.0273	0.429	2.48	2.48	20.5	8.27
HCN2	0.033	0.477	2.46	2.46	19.4	7.88
GNA12	0.0211	0.365	2.45	2.45	22.9	9.34
MUC1	0.0404	0.544	2.45	2.45	18.1	7.39
BMP6	0.00114	0.0435	2.41	2.41	46.6	19.3
OAS1	0.00391	0.111	2.37	2.37	37.8	16
TSKU	0.00375	0.108	2.34	2.34	38.9	16.6
CCDC85B	0.022	0.373	2.24	2.24	26.1	11.7
TPRG1L	0.00974	0.212	2.21	2.21	34	15.4
GIHCG	0.0499	0.618	2.2	2.2	19.9	9.04
RRS1	7.61e-06	0.000632	2.18	2.18	105	47.9
CYTOR	0.000701	0.0301	2.16	2.16	61	28.2
ITGA6	0.0379	0.524	2.14	2.14	23.3	10.9
TBX1	0.0417	0.554	2.14	2.14	22.5	10.5
ICAM1	0.0233	0.389	2.12	2.12	28.4	13.4
TNIP1	0.00158	0.0569	2.12	2.12	55.4	26.2
DMD	0.008	0.186	2.11	2.11	39.1	18.5
ZNF576	0.0256	0.413	2.11	2.11	27.7	13.1
MRGBP	0.00386	0.11	2.1	2.1	47.1	22.5
CD83	0.000734	0.0313	2.09	2.09	64.8	31
PTGES	1.44e-05	0.00109	2.08	2.08	108	51.7
RAPGEF1	0.0116	0.241	2.08	2.08	36.7	17.7
B4GAT1	0.0214	0.367	2.08	2.08	30.4	14.6
PYGB	0.046	0.588	2.08	2.08	22.9	11
TOR4A	0.0155	0.298	2.07	2.07	34	16.4
NDRG1	0.000761	0.0322	2.01	2.01	70	34.8
BCAR3	0.0383	0.526	2.01	2.01	26.4	13.1
EPHB4	0.00482	0.127	1.99	1.99	50.4	25.4
HOXB7	0.00317	0.0949	1.98	1.98	55.4	27.9
LYN	0.00467	0.125	1.97	1.97	51.7	26.3
CD276	0.00442	0.121	1.97	1.97	52.2	26.5
AC025171.1	0.00882	0.195	1.97	1.97	44.4	22.6
FZD2	0.00847	0.192	1.96	1.96	45.3	23.1
ITGA3	0.0105	0.225	1.96	1.96	42.7	21.8
TNFAIP8	0.0413	0.552	1.95	1.95	27.6	14.2
TOR1B	0.0422	0.557	1.95	1.95	27.2	13.9
CREM	0.0222	0.375	1.95	1.95	34.7	17.8
OLR1	0.00158	0.0569	1.94	1.94	66.8	34.4
FAM166A	0.0423	0.558	1.94	1.94	27.8	14.4
AC011558.1	0.00496	0.129	1.92	1.92	53.9	28
NUDT16L1	0.00862	0.193	1.89	1.89	49.4	26.2
AP003396.1	0.0201	0.354	1.86	1.86	39.9	21.4
TNFRSF1A	0.013	0.259	1.85	1.85	46.6	25.2
SOX12	0.0076	0.178	1.85	1.85	53.5	28.9
ALPK2	0.0389	0.531	1.84	1.84	32.7	17.8
VANGL1	0.0359	0.503	1.84	1.84	33.6	18.3
TTC4	0.0238	0.396	1.84	1.84	38.9	21.1
ELFN1-AS1	0.00691	0.165	1.84	1.84	55.9	30.4
AC011446.1	0.0327	0.476	1.82	1.82	35.8	19.7
PCGF5	0.00541	0.137	1.82	1.82	60.6	33.3
ARHGAP23	0.0482	0.607	1.82	1.82	30.6	16.8
LDLR	0.0375	0.52	1.81	1.81	34.4	19
C9orf152	0.0178	0.327	1.81	1.81	44.9	24.8
ITPR1	0.00238	0.0773	1.8	1.8	74.7	41.4
EP400P1	0.0418	0.554	1.8	1.8	33.7	18.7
PYGL	0.0388	0.531	1.8	1.8	34.4	19.1
STX4	0.00567	0.142	1.79	1.79	62.5	34.8
PTS	0.0036	0.104	1.79	1.79	69.3	38.6
HDAC7	0.00217	0.0725	1.78	1.78	78.9	44.4
CETN3	1.37e-05	0.00104	1.78	1.78	157	88.2
COIL	0.0107	0.227	1.76	1.76	55.9	31.7
PGRMC2	5.69e-05	0.00362	1.74	1.74	145	83.3
THYN1	0.0195	0.349	1.74	1.74	48.3	27.7
TRIM29	0.00478	0.127	1.74	1.74	71.2	40.9
NF2	0.0265	0.422	1.73	1.73	44.9	26
TUSC2	0.0138	0.272	1.73	1.73	55.3	32
ZNF579	0.0416	0.553	1.73	1.73	37.6	21.7
MFHAS1	0.0394	0.535	1.72	1.72	39.2	22.8
IGSF3	0.0469	0.597	1.72	1.72	36.4	21.1
TRIAP1	7.97e-05	0.00489	1.72	1.72	144	83.4
AVEN	0.0433	0.566	1.72	1.72	37.7	21.9
MAPKAPK2	0.000773	0.0325	1.71	1.71	106	62.2
MAP2K3	0.00616	0.152	1.7	1.7	71.7	42.1
NME7	0.00174	0.0614	1.7	1.7	93.6	55
RHOBTB2	0.011	0.231	1.69	1.69	63.1	37.4
EBAG9	0.0357	0.503	1.68	1.68	43.6	25.9
AC090617.3	0.000685	0.0296	1.68	1.68	115	68.6
RABIF	0.0184	0.337	1.68	1.68	55.4	33
NR2F6	0.0023	0.0758	1.67	1.67	95.1	57.1
KNSTRN	0.00226	0.0748	1.67	1.67	94.1	56.2
SLCO4A1	0.00504	0.13	1.67	1.67	80.4	48.2
LSM10	0.00854	0.193	1.67	1.67	70.6	42.3
TMEM184B	0.0291	0.445	1.66	1.66	49	29.5
AC012640.4	0.00192	0.0659	1.66	1.66	99.2	59.7
CSAG1	0.00865	0.193	1.66	1.66	71.5	43.1
TBXA2R	0.0492	0.614	1.65	1.65	40.7	24.6
TCEAL1	0.00496	0.129	1.65	1.65	82.6	49.9
RGS2	0.0125	0.254	1.64	1.64	66.8	40.7
CTDSP1	0.0352	0.499	1.64	1.64	48	29.3
QPRT	0.0162	0.304	1.64	1.64	62.1	37.8
DCPS	0.0193	0.345	1.64	1.64	59.4	36.3
SH2D4A	0.0169	0.313	1.63	1.63	63.1	38.7
BPNT2	0.00315	0.0946	1.63	1.63	95.6	58.5
RPL30P4	9.33e-05	0.0056	1.63	1.63	167	103
ABT1	0.00245	0.079	1.63	1.63	101	62.2
WNT7B	0.0138	0.272	1.62	1.62	67.7	41.7
NINJ1	0.00867	0.193	1.62	1.62	78.1	48.3
AP003352.1	0.0201	0.354	1.62	1.62	60.6	37.4
LSG1	0.00428	0.119	1.61	1.61	94.1	58.5
MCRS1	9.64e-05	0.00572	1.61	1.61	176	110
TIMM8B	4.7e-05	0.00308	1.61	1.61	189	117
AL034430.1	0.0403	0.543	1.61	1.61	48.9	30.5
PSMB8-AS1	0.0213	0.367	1.6	1.6	62.9	39.4
ATP6V1C1	0.0356	0.503	1.6	1.6	52.1	32.6
CYB5R1	0.0301	0.451	1.6	1.6	55.7	34.9
HSBP1L1	0.027	0.427	1.6	1.6	58.2	36.5
PDE4B	0.00485	0.128	1.59	1.59	96.4	60.8
RPF2	0.00278	0.0869	1.59	1.59	108	68.4
PSMB7	3.55e-07	3.93e-05	1.59	1.59	310	195
CAPN2	0.00147	0.0541	1.59	1.59	122	76.8
ZC3HAV1	0.000658	0.029	1.58	1.58	144	91.2
ASAP1	0.0101	0.219	1.58	1.58	81.7	51.7
MRNIP	0.00228	0.0753	1.58	1.58	114	72.1
NSRP1	0.004	0.112	1.58	1.58	102	64.5
PHF23	0.0435	0.567	1.58	1.58	50.1	31.7
ACOT9	0.0136	0.268	1.58	1.58	75.6	47.9
PARVA	0.00898	0.197	1.57	1.57	87.2	55.7
EFHD2	0.00763	0.178	1.57	1.57	90.4	57.7
MRPL15	0.00079	0.033	1.57	1.57	141	89.4
TSSC4	0.046	0.588	1.57	1.57	50.1	31.9
SYF2	0.0058	0.144	1.57	1.57	96.8	61.8
ZYX	0.000313	0.0154	1.56	1.56	170	109
ANAPC15	0.0189	0.342	1.56	1.56	71.2	45.6
PTPN1	0.000805	0.0336	1.55	1.55	149	96.1
CD3EAP	0.00335	0.099	1.55	1.55	116	74.8
FAF2	0.0122	0.249	1.55	1.55	83.9	54.2
UBE2R2	0.00176	0.0616	1.55	1.55	131	84.6
HYAL2	0.047	0.597	1.55	1.55	51.7	33.3
IMP3	0.00473	0.126	1.54	1.54	110	71.7
CD151	0.00189	0.0651	1.54	1.54	132	85.5
RSU1	0.0311	0.46	1.54	1.54	62.9	40.8
ANKRD17	0.00351	0.103	1.53	1.53	118	77.1
RASIP1	4.98e-05	0.00323	1.53	1.53	233	153
NSFL1C	0.0303	0.453	1.53	1.53	66.3	43.5
AC027319.1	0.0245	0.401	1.53	1.53	71.3	46.7
COL5A1	0.0297	0.447	1.52	1.52	67.3	44.2
TIMP2	0.00522	0.134	1.52	1.52	113	74.7
FTSJ3	0.00103	0.0402	1.52	1.52	155	102
TFE3	0.0479	0.605	1.52	1.52	56.3	37.1
PSMC4	4.57e-06	0.000389	1.52	1.52	304	200
SLC52A2	0.00586	0.146	1.52	1.52	109	72
SWAP70	0.0389	0.531	1.51	1.51	62.8	41.5
AC087393.2	0.013	0.259	1.51	1.51	91.9	61
MAGOH	5.34e-05	0.00342	1.51	1.51	243	161
GYS1	0.0151	0.292	1.51	1.51	86.3	57
DYNC1LI1	0.0348	0.496	1.51	1.51	65.7	43.5
GTF2H5	0.0206	0.359	1.51	1.51	79.2	52.4
AC125611.3	1.72e-09	2.69e-07	1.5	1.5	550	366
HEATR1	0.0351	0.498	1.5	1.5	67.6	45.1
AC006441.3	0.000129	0.00739	1.5	1.5	220	146
P2RY6	0.0121	0.247	1.5	1.5	94.5	62.8
EXOSC4	0.00858	0.193	1.5	1.5	106	71
NOSIP	0.0106	0.227	1.5	1.5	98.4	65.5
AC008735.2	0.0048	0.127	1.5	1.5	121	80.4
PSMD11	0.000244	0.0124	1.49	1.49	213	143
AKT2	0.000636	0.0283	1.49	1.49	185	125
TNFRSF12A	0.0151	0.292	1.49	1.49	93.9	63.2
CDC123	0.00241	0.078	1.49	1.49	145	97.5
TAP2	0.0458	0.588	1.49	1.49	61.7	41.3
MAP2K2	0.000264	0.0132	1.49	1.49	210	141
PAK1IP1	0.0168	0.313	1.48	1.48	92.9	62.8
TTC1	0.00692	0.165	1.48	1.48	117	78.6
AKT1S1	0.0204	0.356	1.48	1.48	87.6	59.3
DRAP1	0.0173	0.318	1.48	1.48	92.5	62.6
ACTN4	1.09e-06	0.000108	1.47	1.47	395	269
HSP90AB3P	3.09e-05	0.00213	1.47	1.47	290	197
CDCA8	0.0254	0.411	1.47	1.47	82.3	55.8
NBN	0.0376	0.521	1.47	1.47	71.7	48.7
PAGR1	0.0468	0.597	1.47	1.47	65.3	44.4
AATF	0.0107	0.227	1.47	1.47	110	74.7
RPS19BP1	0.0172	0.318	1.47	1.47	95.2	64.9
NCLN	0.0144	0.281	1.47	1.47	98.9	67.2
MRPL52	0.022	0.373	1.47	1.47	86.3	58.5
PMEPA1	0.047	0.597	1.46	1.46	68.2	46.8
TMEM9B	0.0371	0.517	1.46	1.46	75.1	51.5
TMEM11	0.028	0.436	1.45	1.45	86.7	59.9
OST4	0.0049	0.128	1.45	1.45	141	97.2
MRPL36	0.0103	0.221	1.45	1.45	117	81.1
MRPL55	0.0112	0.233	1.45	1.45	115	79.2
COPS5	0.024	0.398	1.45	1.45	89.1	61.3
CKS1B	0.000513	0.0234	1.45	1.45	217	150
SAC3D1	0.0395	0.535	1.45	1.45	76	52.5
HINT2	0.00866	0.193	1.44	1.44	127	87.9
PSMD8	0.00154	0.0556	1.44	1.44	187	131
STT3A	0.0312	0.461	1.44	1.44	85.7	59.6
REEP4	0.0207	0.359	1.44	1.44	98.2	68.2
ATF5	0.0109	0.229	1.44	1.44	117	81.2
KIF23	0.0498	0.618	1.43	1.43	72.8	50.9
PPP3CA	0.0158	0.301	1.43	1.43	111	77.7
CHMP2B	0.0185	0.337	1.43	1.43	107	75.3
ARMC1	0.0131	0.261	1.43	1.43	119	83.3
ITGB5	0.000908	0.0364	1.43	1.43	211	148
LTBR	0.0395	0.535	1.43	1.43	79.4	55.3
PUF60	0.00099	0.039	1.43	1.43	205	143
GNPDA1	0.0318	0.467	1.42	1.42	90	63.3
UQCC3	0.0319	0.467	1.42	1.42	89.7	63
PTRHD1	0.0286	0.441	1.42	1.42	93.5	65.7
CPNE1	0.0163	0.305	1.42	1.42	114	80.2
TMEM223	0.0383	0.526	1.42	1.42	85	59.9
RAB3GAP2	0.0331	0.478	1.41	1.41	93.3	66.2
FAM174C	0.000234	0.0121	1.41	1.41	278	198
JUP	0.00177	0.0616	1.41	1.41	200	142
TATDN2	0.0469	0.597	1.41	1.41	80.9	57.4
CENPB	0.0305	0.454	1.41	1.41	96.5	68.6
MCUR1	0.049	0.613	1.41	1.41	78.9	55.9
EID1	0.000114	0.00667	1.41	1.41	309	220
BRI3	0.0249	0.407	1.41	1.41	104	73.6
MRPS33	0.0015	0.055	1.41	1.41	205	145
ID3	0.00807	0.187	1.4	1.4	151	108
PTDSS1	0.0106	0.225	1.4	1.4	137	97.5
DDA1	0.0287	0.441	1.4	1.4	103	73.6
PSMA6	0.0148	0.287	1.4	1.4	127	90.6
SUPT4H1	0.00261	0.083	1.4	1.4	194	139
UFD1	0.0206	0.359	1.4	1.4	113	80.6
PHAX	0.0327	0.476	1.39	1.39	101	72.7
UBE2V2	0.00787	0.184	1.39	1.39	157	113
TPD52L2	0.00414	0.116	1.39	1.39	178	128
FXR2	0.0131	0.261	1.39	1.39	134	96.1
SNRPC	2.29e-05	0.00164	1.39	1.39	397	285
COA4	0.0158	0.301	1.39	1.39	130	93.9
HNRNPH3	0.00439	0.121	1.39	1.39	178	128
CCDC34	0.000324	0.0157	1.38	1.38	303	220
SAR1A	0.00914	0.201	1.38	1.38	157	114
PSMC5	0.00488	0.128	1.38	1.38	185	134
PDCD5	0.00424	0.118	1.38	1.38	190	138
APH1A	0.000785	0.0329	1.38	1.38	254	183
PDLIM2	0.002	0.0679	1.38	1.38	221	161
MRPS15	0.00181	0.0625	1.38	1.38	226	164
RIOK1	0.0264	0.422	1.37	1.37	116	84.5
MALSU1	0.0281	0.437	1.37	1.37	114	83.3
CPT1A	0.0433	0.566	1.37	1.37	95.9	69.7
GSTO1	0.00221	0.0735	1.37	1.37	226	165
DMAC1	0.0244	0.401	1.37	1.37	122	89
NANS	0.0263	0.42	1.37	1.37	117	85.3
CD24	0.0266	0.423	1.37	1.37	116	84.2
COPRS	0.00107	0.0415	1.37	1.37	253	184
ABCF1	9.29e-05	0.0056	1.36	1.36	381	280
SMOC1	0.00443	0.121	1.36	1.36	200	147
COLGALT1	0.0245	0.401	1.36	1.36	126	92.8
EIF4E2	0.00688	0.165	1.36	1.36	183	135
PTMS	0.00241	0.078	1.36	1.36	234	173
ANP32A	0.0169	0.313	1.36	1.36	140	102
PRKAG1	0.00831	0.191	1.36	1.36	177	131
PTPA	0.0191	0.343	1.36	1.36	137	100
LDHA	2.04e-06	0.000186	1.36	1.36	556	408
RIC8A	0.0364	0.507	1.36	1.36	111	81.5
PSMG3	0.0049	0.128	1.36	1.36	200	148
CNIH4	0.00287	0.0887	1.36	1.36	219	161
MYO10	0.00176	0.0616	1.35	1.35	257	191
MRPL40	0.0202	0.355	1.35	1.35	139	103
BOP1	0.0318	0.467	1.35	1.35	120	88.8
SSR2	0.00322	0.0958	1.35	1.35	226	168
PLIN3	0.00981	0.213	1.35	1.35	174	129
SNF8	0.0253	0.41	1.35	1.35	129	95.7
KIF1C	0.0053	0.135	1.34	1.34	211	157
GNG5	0.000266	0.0133	1.34	1.34	361	269
MRPL17	0.0101	0.219	1.34	1.34	179	133
CAPZB	0.0227	0.381	1.34	1.34	139	103
NMT1	0.0165	0.308	1.33	1.33	163	122
DAG1	0.0415	0.552	1.33	1.33	120	90.4
POLDIP2	0.00842	0.192	1.33	1.33	203	153
RTF1	0.0245	0.402	1.32	1.32	152	115
CTBP2	0.025	0.408	1.32	1.32	148	112
CHTOP	0.0423	0.558	1.32	1.32	127	96.2
TUBA4A	0.00611	0.151	1.32	1.32	230	175
SLIRP	0.000354	0.0169	1.32	1.32	376	284
CDC20	0.00225	0.0747	1.32	1.32	288	219
NAA10	0.0309	0.459	1.32	1.32	140	106
TUBG1	0.00386	0.11	1.32	1.32	255	194
RTL8A	0.0191	0.343	1.32	1.32	169	128
UFC1	0.00686	0.165	1.32	1.32	220	167
PSMA4	1.44e-05	0.00109	1.32	1.32	570	432
LIFR	0.0477	0.603	1.31	1.31	126	96
TRIM44	0.0136	0.268	1.31	1.31	192	146
NFKB2	0.045	0.58	1.31	1.31	131	100
EMC6	0.00046	0.0213	1.31	1.31	386	294
FAM32A	0.0333	0.48	1.31	1.31	146	112
TAF10	0.00295	0.0903	1.31	1.31	273	208
MRPL34	0.0223	0.377	1.31	1.31	164	125
SRM	0.00425	0.118	1.31	1.31	262	200
POP7	0.00396	0.112	1.31	1.31	258	196
BCAP31	0.0445	0.576	1.31	1.31	127	96.5
MRPS18B	0.000461	0.0213	1.31	1.31	385	294
WDR43	0.00845	0.192	1.3	1.3	235	181
TUBB	1.62e-09	2.56e-07	1.3	1.3	1250	962
CDK4	0.00691	0.165	1.3	1.3	243	187
SRSF9	0.0328	0.476	1.3	1.3	152	117
ADRM1	0.00725	0.172	1.3	1.3	240	185
AHSA1	0.00834	0.191	1.3	1.3	233	180
AHCYL1	0.000729	0.0311	1.29	1.29	395	305
MAF1	0.00705	0.168	1.29	1.29	260	202
POLR2J	0.0349	0.497	1.29	1.29	158	123
TPM3	0.0357	0.503	1.29	1.29	159	124
ADI1	0.0257	0.414	1.29	1.29	178	138
LAMTOR1	0.0492	0.614	1.29	1.29	138	107
OAZ2	0.0405	0.544	1.29	1.29	147	114
ENSA	0.00556	0.14	1.29	1.29	271	210
PABPN1	0.0235	0.391	1.28	1.28	192	150
RBM17	0.0186	0.338	1.28	1.28	212	166
SRP72	0.0104	0.223	1.28	1.28	248	194
MRPL24	0.013	0.259	1.28	1.28	233	182
SEM1	0.0225	0.378	1.28	1.28	190	148
SNRPF	0.00468	0.125	1.28	1.28	301	235
LIMCH1	0.0119	0.244	1.27	1.27	248	195
CTNNB1	0.0084	0.192	1.27	1.27	278	219
POLR2E	2.42e-05	0.00172	1.27	1.27	718	566
SNRPE	0.0355	0.502	1.27	1.27	177	139
PPDPF	0.00502	0.13	1.27	1.27	321	254
PSMD9	0.0348	0.496	1.27	1.27	179	141
ARPC3	0.0359	0.503	1.27	1.27	174	137
ERH	0.000815	0.0338	1.27	1.27	458	362
RBM25	0.0181	0.332	1.26	1.26	240	191
AC023593.1	0.0426	0.56	1.26	1.26	172	137
PRSS21	0.017	0.314	1.26	1.26	245	194
POLR2L	9.65e-05	0.00572	1.26	1.26	635	503
STOML2	0.0382	0.526	1.26	1.26	185	147
EDF1	8.02e-05	0.0049	1.26	1.26	664	527
ADAM15	0.00534	0.136	1.26	1.26	326	258
AK2	0.00859	0.193	1.26	1.26	285	225
LAPTM4B	0.0192	0.345	1.26	1.26	227	180
TMED9	0.00181	0.0625	1.26	1.26	405	321
CALD1	0.0231	0.387	1.25	1.25	227	181
EIF5B	0.00259	0.0826	1.25	1.25	408	327
GPATCH4	0.00153	0.0556	1.25	1.25	465	373
ANP32B	4.5e-05	0.00298	1.25	1.25	742	592
PSMD1	0.0241	0.398	1.25	1.25	234	187
SF3B5	0.00233	0.0761	1.25	1.25	429	344
RNF187	0.00813	0.188	1.25	1.25	322	258
LSM7	0.0442	0.573	1.25	1.25	181	145
ARPC2	0.0046	0.124	1.25	1.25	366	293
HINT1	2.29e-06	0.000206	1.24	1.24	1110	899
CAPN12	0.0295	0.445	1.24	1.24	222	179
SNU13	0.0011	0.0424	1.24	1.24	498	400
PSMC3	0.0434	0.566	1.24	1.24	193	155
GCC1	0.0157	0.3	1.24	1.24	286	231
MTCH2	0.0048	0.127	1.24	1.24	383	309
RSL1D1	0.0198	0.352	1.23	1.23	289	236
IFITM3	0.00205	0.0688	1.23	1.23	504	411
RARS1	0.0489	0.612	1.23	1.23	207	169
SIVA1	0.0321	0.47	1.23	1.23	240	195
TOMM5	0.0113	0.234	1.23	1.23	332	269
PITX1	0.0447	0.578	1.23	1.23	207	168
SLC16A1	0.0269	0.427	1.22	1.22	270	221
AP2M1	0.0276	0.433	1.22	1.22	275	226
TIMM17A	0.016	0.302	1.22	1.22	315	257
TOMM22	0.0452	0.581	1.22	1.22	222	182
JAK1	0.016	0.302	1.21	1.21	342	281
IK	0.0498	0.618	1.21	1.21	235	194
DDT	0.00232	0.076	1.2	1.2	592	492
NME2	0.000647	0.0287	1.2	1.2	739	613
TYMS	0.0328	0.476	1.2	1.2	298	248
PRPF6	0.0428	0.562	1.2	1.2	269	224
EEF1D	0.0215	0.367	1.2	1.2	356	297
DKC1	0.00432	0.119	1.19	1.19	590	495
ATP5MG	0.000183	0.00972	1.19	1.19	976	817
NOL7	0.0328	0.476	1.19	1.19	338	285
DDX21	0.00414	0.116	1.18	1.18	674	573
EIF4A1	0.00456	0.124	1.18	1.18	617	522
HSPH1	0.044	0.572	1.17	1.17	342	291
S100A10	0.0359	0.503	1.17	1.17	369	314
SNRPD3	0.0301	0.451	1.17	1.17	397	338
ROMO1	0.0282	0.437	1.16	1.16	496	429
PFDN5	0.0239	0.396	1.16	1.16	509	440
NUSAP1	0.0287	0.441	1.16	1.16	484	418
TOMM6	0.0144	0.281	1.15	1.15	642	557
COX6C	0.042	0.556	1.15	1.15	430	372
SFPQ	0.0294	0.445	1.14	1.14	577	505
RPL35	0.000906	0.0364	1.14	1.14	1380	1210
AC092069.1	0.0357	0.503	1.14	1.14	572	503
RPL39	0.00955	0.209	1.12	1.12	1120	1000
UBB	0.0382	0.526	1.12	1.12	661	588
FBL	0.0334	0.482	1.12	1.12	733	653
HNRNPM	0.0433	0.566	1.12	1.12	671	599
CCT5	0.00603	0.149	1.09	1.09	1920	1750
RPS16	0.000201	0.0104	0.913	-1.1	3160	3460
BEX3	0.012	0.246	0.909	-1.1	1330	1470
HNRNPA2B1	0.0163	0.305	0.906	-1.1	1120	1240
RPL4	0.0388	0.531	0.9	-1.11	732	814
B2M	3.07e-05	0.00213	0.884	-1.13	2170	2450
ATF4	0.0362	0.506	0.88	-1.14	510	579
TARS1	0.0047	0.126	0.876	-1.14	856	977
PCBP2	0.0161	0.302	0.867	-1.15	530	612
HNRNPA0	0.0302	0.452	0.852	-1.17	341	400
NDUFA4	0.0119	0.245	0.848	-1.18	433	510
NDUFB11	0.0208	0.362	0.844	-1.19	340	404
HNRNPR	0.0461	0.588	0.841	-1.19	245	292
PCNA	0.0435	0.567	0.836	-1.2	234	280
CKB	0.00307	0.0928	0.825	-1.21	432	524
SLC3A2	0.00479	0.127	0.829	-1.21	415	501
BACE2	0.0157	0.3	0.83	-1.21	306	369
MTRNR2L12	0.00264	0.0833	0.816	-1.22	399	489
IMPDH2	0.0428	0.562	0.818	-1.22	185	226
MT-ND3	2.84e-17	9.49e-15	0.815	-1.23	3110	3820
PSME1	0.0111	0.232	0.807	-1.24	254	315
PNN	0.0146	0.285	0.805	-1.24	228	284
PEG10	0.0492	0.614	0.801	-1.25	141	176
HNRNPAB	0.00763	0.178	0.801	-1.25	259	324
CYCS	0.00686	0.165	0.791	-1.26	239	302
SHMT2	0.0206	0.359	0.789	-1.27	170	215
RPN2	0.0084	0.192	0.786	-1.27	215	273
HPD	0.0104	0.223	0.782	-1.28	193	247
CALM1	0.000229	0.0119	0.784	-1.28	410	523
GARS1	0.0459	0.588	0.781	-1.28	117	149
TM2D1	0.0395	0.535	0.78	-1.28	122	157
CDKN1C	0.0388	0.531	0.778	-1.29	120	154
TMEM97	0.011	0.231	0.777	-1.29	180	232
LRPPRC	0.0252	0.409	0.771	-1.3	132	171
MT-TY	0.00265	0.0834	0.769	-1.3	232	301
AC145207.4	0.0268	0.426	0.768	-1.3	124	162
EIF4A2	0.0221	0.373	0.766	-1.31	130	170
CARS1	0.0449	0.58	0.763	-1.31	97.3	127
POR	0.00555	0.14	0.757	-1.32	174	230
ECH1	0.0142	0.279	0.759	-1.32	138	183
TRAP1	0.00829	0.191	0.76	-1.32	162	213
MRPL12	0.0251	0.409	0.75	-1.33	106	141
FOXC1	0.000184	0.00977	0.752	-1.33	303	402
GAS5	0.000263	0.0132	0.745	-1.34	269	361
LGALS3BP	0.0101	0.218	0.744	-1.34	132	178
GHITM	0.00102	0.0401	0.741	-1.35	210	283
MCRIP2	0.0287	0.441	0.73	-1.37	83.5	114
TCP1	0.00318	0.0949	0.728	-1.37	150	206
TIMELESS	0.026	0.417	0.729	-1.37	85.5	117
ACADM	0.00202	0.068	0.721	-1.39	154	213
ATP5F1D	0.0286	0.441	0.718	-1.39	75.2	105
FBXO9	0.03	0.45	0.717	-1.39	73.1	102
MTHFD2	0.00207	0.0695	0.72	-1.39	151	210
SLC1A5	0.0188	0.34	0.715	-1.4	83.9	117
VPS4A	0.0293	0.445	0.704	-1.42	65.5	93.1
C12orf57	0.00141	0.0524	0.701	-1.43	137	196
KRT8	0.00529	0.135	0.698	-1.43	102	146
SNX3	0.0308	0.457	0.698	-1.43	61.5	88
MRPL30	0.0215	0.367	0.693	-1.44	66.6	96.1
CDKN2AIP	0.0409	0.548	0.69	-1.45	51.3	74.4
SH3PXD2A	0.0289	0.442	0.685	-1.46	56.3	82.2
RBBP4	0.016	0.302	0.687	-1.46	69.4	101
NDUFA10	0.034	0.488	0.679	-1.47	50.3	74.1
YDJC	0.0373	0.518	0.682	-1.47	49.7	72.8
HMGB2	0.00336	0.0992	0.674	-1.48	92.6	137
PMAIP1	0.000663	0.029	0.67	-1.49	121	180
PAIP2	0.0199	0.353	0.669	-1.49	56	83.7
PRMT2	0.00431	0.119	0.669	-1.49	84.5	126
CBX4	1.37e-06	0.000133	0.665	-1.5	234	352
LPGAT1	0.0419	0.555	0.661	-1.51	40.2	60.8
EPB41L4A-AS1	0.0281	0.437	0.664	-1.51	47.7	71.8
RPL13P12	0.0422	0.557	0.654	-1.53	37.8	57.8
LONP1	0.000678	0.0294	0.652	-1.53	104	160
MTRNR2L3	0.0214	0.367	0.65	-1.54	46.9	72.3
RABGGTB	0.00857	0.193	0.647	-1.55	60.1	92.9
NUP210	0.0362	0.506	0.645	-1.55	37.7	58.4
LDB1	0.000871	0.0358	0.64	-1.56	91.2	142
G6PD	0.00446	0.122	0.64	-1.56	66.5	104
MAFF	0.045	0.58	0.641	-1.56	33.4	52
MELK	0.0487	0.611	0.641	-1.56	32.2	50.3
IARS1	0.0436	0.568	0.642	-1.56	34.1	53.1
RNPEP	0.0049	0.128	0.638	-1.57	64	100
ALDH3B1	0.0217	0.37	0.636	-1.57	42	66
SYNE2	0.00416	0.116	0.632	-1.58	63.5	101
NCAPG2	0.0164	0.307	0.631	-1.58	44.3	70.2
ASPSCR1	0.0269	0.427	0.63	-1.59	37.3	59.2
CCNL1	0.00595	0.147	0.631	-1.59	58.1	92.1
AC246787.1	0.00459	0.124	0.627	-1.6	59.8	95.4
PCNT	0.0271	0.428	0.621	-1.61	34.8	56
MT-TT	0.00333	0.0986	0.613	-1.63	58	94.6
MT-TC	0.00721	0.171	0.61	-1.64	47.5	77.9
KCTD12	0.0368	0.512	0.6	-1.67	26.8	44.6
SNORD26	0.0317	0.467	0.597	-1.68	27.6	46.3
RSRP1	0.0131	0.261	0.593	-1.69	35.8	60.4
FBXL6	0.0319	0.467	0.591	-1.69	26.4	44.8
CELSR2	0.0196	0.349	0.586	-1.71	30.3	51.6
DNMT3A	0.00635	0.155	0.583	-1.72	40.5	69.4
NIBAN1	0.000953	0.0378	0.581	-1.72	58.5	101
RCAN1	0.0437	0.569	0.581	-1.72	21.7	37.4
SCARNA22	0.0127	0.256	0.569	-1.76	30.7	54
AC010343.1	0.00541	0.137	0.567	-1.76	37.7	66.4
CPEB4	0.0439	0.57	0.566	-1.77	19.6	34.6
TSC22D3	0.002	0.0679	0.562	-1.78	44.8	79.8
FADS2	0.00625	0.153	0.56	-1.78	34.8	62
ASNS	0.0289	0.442	0.56	-1.79	22.1	39.5
AK3	0.048	0.606	0.55	-1.82	17	30.8
GABRE	0.0486	0.611	0.549	-1.82	16.8	30.5
AL133477.1	0.0102	0.22	0.547	-1.83	28.1	51.4
NR4A1	0.0157	0.3	0.542	-1.84	24	44.3
IMMP1L	0.0341	0.488	0.544	-1.84	18.6	34.3
EGR1	0.0014	0.0519	0.539	-1.85	41.2	76.4
IDH2	0.0399	0.539	0.534	-1.87	16.4	30.7
NNT	0.0156	0.299	0.535	-1.87	23	42.9
SENP5	0.0277	0.434	0.531	-1.88	18.6	34.9
GALNT11	0.0413	0.552	0.53	-1.89	15.8	29.9
AL162581.1	0.0358	0.503	0.518	-1.93	15.4	29.8
EDN1	0.0234	0.39	0.517	-1.93	17.9	34.6
EIF4B	0.000983	0.0388	0.519	-1.93	38.2	73.7
AC073140.1	0.0296	0.447	0.514	-1.94	16.2	31.5
SNORD13	0.0149	0.29	0.512	-1.95	20	39
HBEGF	0.000129	0.00739	0.507	-1.97	47.9	94.4
HMGCS1	0.046	0.588	0.506	-1.98	12.9	25.5
PHKB	0.0204	0.356	0.505	-1.98	17.3	34.3
INSL4	0.0031	0.0933	0.503	-1.99	27.8	55.3
AQP3	0.00017	0.00925	0.498	-2.01	43.7	87.6
PLPP5	0.0409	0.548	0.496	-2.01	12.7	25.7
C21orf58	0.0338	0.486	0.483	-2.07	12.6	26.2
NFKBIA	2.73e-07	3.19e-05	0.481	-2.08	73	152
RPL3	0.00153	0.0556	0.479	-2.09	27.4	57.2
SOS1	0.0272	0.429	0.477	-2.1	13.1	27.5
TXNP6	0.0394	0.535	0.472	-2.12	11.1	23.4
NR4A1AS	0.0293	0.445	0.469	-2.13	12.2	25.9
PCK2	0.0175	0.322	0.47	-2.13	14.5	30.9
AKT1	0.0119	0.245	0.444	-2.25	13.9	31.2
LINC00052	0.000476	0.0219	0.44	-2.27	26	59.2
MARCKSL1	0.000886	0.0362	0.425	-2.35	21.6	50.7
PHLDA1	3.96e-06	0.000339	0.415	-2.41	38.8	93.7
STXBP1	0.000419	0.0196	0.412	-2.43	22.3	54.2
TXNIP	0.000118	0.00681	0.41	-2.44	26.3	64.2
SCARNA9	0.00263	0.0832	0.401	-2.5	15.1	37.8
COL9A3	0.0486	0.611	0.394	-2.54	6.26	15.9
RNU4-2	0.0397	0.536	0.374	-2.68	6	16
SNORD45A	0.0122	0.249	0.366	-2.73	8.5	23.2
CXCL2	0.0445	0.576	0.27	-3.7	3	11.1
STUB1	0.0181	0.332	0.254	-3.94	3.72	14.7
A2M	0.0391	0.533	0.219	-4.57	2.25	10.3
USH1C	0.0162	0.304	0.152	-6.59	1.87	12.4
ATF7IP2	0.0258	0.414	0.143	-7.01	1.5	10.5
TNF	0.000171	0.00925	0.133	-7.51	3.94	29.6
CHRNA9	0.00513	0.132	0.0918	-10.9	1.5	16.3
